# Supplementary material for: Buyer and seller data from pay what you want and name your own price laboratory markets
Source: Data Brief. 2017 May 4;12:513–7. doi: 10.1016/j.dib.2017.04.049 (PMC5425341; doi:10.1016/j.dib.2017.04.049)
Supplement: Supplementary file 2 — Supplementary material [file mmc2.csv]

sessionid	period	subject	group	profit	totalprofit	type	buyer	seller	market	c	v	sellerentry	postedprice	purchasenyop	purchasepp	choiceseller	bid	threshold	successfulbid	numberpppurchase	numbernyopoffer	b	risk_soep	svo_angle	female	age	study	mood	frequency	know	session_number	subject_id	nobuyshare	ppshare	nyopshare
140825_0847	1	1	1	0	480	2	1	-1	1	50	10	-1	55	-1	-1	0	-1	20	-1	2	2	40	3	7.8152933	0	30	4	4	0	0	1	101	.33333334	.33333334	.33333334
140825_0847	2	1	1	162	642	2	1	-1	1	30	200	-1	38	-1	-1	1	-1	30	-1	2	4	0	3	7.8152933	0	30	4	4	0	0	1	101	0	.33333334	.66666669
140825_0847	3	1	1	-5	637	2	1	-1	2	30	40	-1	45	-1	-1	1	-1	30	-1	3	3	0	3	7.8152933	0	30	4	4	0	0	1	101	0	.5	.5
140825_0847	4	1	1	0	637	2	1	-1	1	30	40	-1	85	-1	-1	0	-1	35	-1	0	5	0	3	7.8152933	0	30	4	4	0	0	1	101	.16666667	0	.83333331
140825_0847	5	1	1	0	637	2	1	-1	3	30	25	-1	45	-1	-1	0	-1	10	-1	1	4	40	3	7.8152933	0	30	4	4	0	0	1	101	.16666667	.16666667	.66666669
140825_0847	6	1	1	-50	587	2	1	-1	2	30	40	-1	90	-1	-1	1	-1	15	-1	2	4	40	3	7.8152933	0	30	4	4	0	0	1	101	0	.33333334	.66666669
140825_0847	7	1	1	0	587	2	1	-1	2	10	25	-1	45	-1	-1	2	10	15	0	2	4	0	3	7.8152933	0	30	4	4	0	0	1	101	0	.33333334	.66666669
140825_0847	8	1	1	150	737	2	1	-1	1	50	200	-1	-1	1	-1	-1	50	50	1	0	6	0	3	7.8152933	0	30	4	4	0	0	1	101	0	0	1
140825_0847	9	1	1	135	872	2	1	-1	1	50	200	-1	65	-1	-1	1	-1	30	-1	3	3	40	3	7.8152933	0	30	4	4	0	0	1	101	0	.5	.5
140825_0847	10	1	1	20	892	2	1	-1	1	10	60	-1	30	-1	-1	2	40	10	1	2	4	0	3	7.8152933	0	30	4	4	0	0	1	101	0	.33333334	.66666669
140825_0847	11	1	1	0	892	2	1	-1	1	50	40	-1	90	-1	-1	0	-1	15	-1	0	5	40	3	7.8152933	0	30	4	4	0	0	1	101	.16666667	0	.83333331
140825_0847	12	1	1	0	892	2	1	-1	2	10	25	-1	65	-1	-1	0	-1	15	-1	0	5	0	3	7.8152933	0	30	4	4	0	0	1	101	.16666667	0	.83333331
140825_0847	13	1	1	30	922	2	1	-1	1	10	60	-1	55	-1	-1	2	30	0	1	0	6	40	3	7.8152933	0	30	4	4	0	0	1	101	0	0	1
140825_0847	14	1	1	0	922	2	1	-1	3	50	40	-1	105	-1	-1	0	-1	15	-1	1	2	40	3	7.8152933	0	30	4	4	0	0	1	101	.5	.16666667	.33333334
140825_0847	15	1	1	-11	911	2	1	-1	3	10	60	-1	71	-1	-1	1	-1	1	-1	1	5	40	3	7.8152933	0	30	4	4	0	0	1	101	0	.16666667	.83333331
140825_0847	16	1	1	0	911	2	1	-1	3	30	40	-1	79	-1	-1	2	40	30	1	0	5	0	3	7.8152933	0	30	4	4	0	0	1	101	.16666667	0	.83333331
140825_0847	17	1	1	1	912	2	1	-1	1	10	25	-1	24	-1	-1	1	-1	1	-1	3	3	40	3	7.8152933	0	30	4	4	0	0	1	101	0	.5	.5
140825_0847	18	1	1	0	912	2	1	-1	3	50	60	-1	60	-1	-1	1	-1	55	-1	3	3	0	3	7.8152933	0	30	4	4	0	0	1	101	0	.5	.5
140825_0847	19	1	1	1	913	2	1	-1	1	30	60	-1	59	-1	-1	1	-1	10	-1	1	4	40	3	7.8152933	0	30	4	4	0	0	1	101	.16666667	.16666667	.66666669
140825_0847	20	1	1	0	913	2	1	-1	3	30	40	-1	75	-1	-1	0	-1	30	-1	1	3	0	3	7.8152933	0	30	4	4	0	0	1	101	.33333334	.16666667	.5
140825_0847	1	2	1	0	480	2	1	-1	2	50	10	-1	100	-1	-1	2	10	10	1	1	3	40	5	35.761707	1	54	7	3	2	0	1	102	.33333334	.16666667	.5
140825_0847	2	2	1	115	595	2	1	-1	3	30	200	-1	85	-1	-1	1	-1	30	-1	1	4	0	5	35.761707	1	54	7	3	2	0	1	102	.16666667	.16666667	.66666669
140825_0847	3	2	1	0	595	2	1	-1	1	30	40	-1	90	-1	-1	2	10	30	0	1	4	0	5	35.761707	1	54	7	3	2	0	1	102	.16666667	.16666667	.66666669
140825_0847	4	2	1	0	595	2	1	-1	2	30	40	-1	50	-1	-1	2	25	40	0	1	4	0	5	35.761707	1	54	7	3	2	0	1	102	.16666667	.16666667	.66666669
140825_0847	5	2	1	0	595	2	1	-1	2	30	25	-1	61	-1	-1	2	10	20	0	1	4	40	5	35.761707	1	54	7	3	2	0	1	102	.16666667	.16666667	.66666669
140825_0847	6	2	1	110	705	2	2	-1	2	30	200	-1	90	-1	-1	1	-1	15	-1	2	4	40	5	35.761707	1	54	7	3	2	0	1	102	0	.33333334	.66666669
140825_0847	7	2	1	0	705	2	1	-1	3	10	25	-1	61	-1	-1	2	10	20	0	0	5	0	5	35.761707	1	54	7	3	2	0	1	102	.16666667	0	.83333331
140825_0847	8	2	1	110	815	2	1	-1	3	50	200	-1	90	-1	-1	1	-1	55	-1	1	5	0	5	35.761707	1	54	7	3	2	0	1	102	0	.16666667	.83333331
140825_0847	9	2	1	135	950	2	2	-1	1	50	200	-1	65	-1	-1	1	-1	30	-1	3	3	40	5	35.761707	1	54	7	3	2	0	1	102	0	.5	.5
140825_0847	10	2	1	30	980	2	2	-1	1	10	40	-1	30	-1	-1	2	10	10	1	2	4	0	5	35.761707	1	54	7	3	2	0	1	102	0	.33333334	.66666669
140825_0847	11	2	1	60	1040	2	2	-1	1	50	120	-1	90	-1	-1	2	60	15	1	0	5	40	5	35.761707	1	54	7	3	2	0	1	102	.16666667	0	.83333331
140825_0847	12	2	1	15	1055	2	1	-1	3	10	25	-1	50	-1	-1	2	10	10	1	0	6	0	5	35.761707	1	54	7	3	2	0	1	102	0	0	1
140825_0847	13	2	1	40	1095	2	1	-1	2	10	60	-1	20	-1	-1	1	-1	0	-1	4	2	40	5	35.761707	1	54	7	3	2	0	1	102	0	.66666669	.33333334
140825_0847	14	2	1	-45	1050	2	2	-1	3	50	60	-1	105	-1	-1	1	-1	15	-1	1	2	40	5	35.761707	1	54	7	3	2	0	1	102	.5	.16666667	.33333334
140825_0847	15	2	1	35	1085	2	1	-1	1	10	60	-1	25	-1	-1	1	-1	0	-1	3	3	40	5	35.761707	1	54	7	3	2	0	1	102	0	.5	.5
140825_0847	16	2	1	0	1085	2	1	-1	1	30	40	-1	45	-1	-1	2	10	30	0	0	6	0	5	35.761707	1	54	7	3	2	0	1	102	0	0	1
140825_0847	17	2	1	15	1100	2	1	-1	2	10	25	-1	20	-1	-1	2	10	0	1	3	3	40	5	35.761707	1	54	7	3	2	0	1	102	0	.5	.5
140825_0847	18	2	1	0	1100	2	2	-1	3	50	40	-1	60	-1	-1	2	25	55	0	3	3	0	5	35.761707	1	54	7	3	2	0	1	102	0	.5	.5
140825_0847	19	2	1	20	1120	2	1	-1	2	30	60	-1	75	-1	-1	2	40	10	1	0	6	40	5	35.761707	1	54	7	3	2	0	1	102	0	0	1
140825_0847	20	2	1	0	1120	2	2	-1	3	30	10	-1	75	-1	-1	0	-1	30	-1	1	3	0	5	35.761707	1	54	7	3	2	0	1	102	.33333334	.16666667	.5
140825_0847	1	3	1	0	480	2	1	-1	3	50	10	-1	65	-1	-1	0	-1	20	-1	1	4	40	3	5.8218036	1	25	2	4	2	1	1	103	.16666667	.16666667	.66666669
140825_0847	2	3	1	0	480	2	2	-1	3	30	25	-1	85	-1	-1	0	-1	30	-1	1	4	0	3	5.8218036	1	25	2	4	2	1	1	103	.16666667	.16666667	.66666669
140825_0847	3	3	1	15	495	2	2	-1	2	30	60	-1	45	-1	-1	1	-1	30	-1	3	3	0	3	5.8218036	1	25	2	4	2	1	1	103	0	.5	.5
140825_0847	4	3	1	150	645	2	2	-1	2	30	200	-1	50	-1	-1	1	-1	40	-1	1	4	0	3	5.8218036	1	25	2	4	2	1	1	103	.16666667	.16666667	.66666669
140825_0847	5	3	1	0	645	2	2	-1	3	30	10	-1	45	-1	-1	2	7	10	0	1	4	40	3	5.8218036	1	25	2	4	2	1	1	103	.16666667	.16666667	.66666669
140825_0847	6	3	1	5	650	2	1	-1	1	30	40	-1	71	-1	-1	2	35	0	1	2	3	40	3	5.8218036	1	25	2	4	2	1	1	103	.16666667	.33333334	.5
140825_0847	7	3	1	35	685	2	2	-1	3	10	60	-1	61	-1	-1	2	25	20	1	0	5	0	3	5.8218036	1	25	2	4	2	1	1	103	.16666667	0	.83333331
140825_0847	8	3	1	42	727	2	2	-1	3	50	120	-1	90	-1	-1	2	78	55	1	1	5	0	3	5.8218036	1	25	2	4	2	1	1	103	0	.16666667	.83333331
140825_0847	9	3	1	0	727	2	3	-1	1	50	10	-1	65	-1	-1	2	8	30	0	3	3	40	3	5.8218036	1	25	2	4	2	1	1	103	0	.5	.5
140825_0847	10	3	1	35	762	2	1	-1	2	10	60	-1	55	-1	-1	2	25	20	1	1	5	0	3	5.8218036	1	25	2	4	2	1	1	103	0	.16666667	.83333331
140825_0847	11	3	1	5	767	2	1	-1	3	50	40	-1	75	-1	-1	2	35	15	1	1	5	40	3	5.8218036	1	25	2	4	2	1	1	103	0	.16666667	.83333331
140825_0847	12	3	1	5	772	2	1	-1	1	10	25	-1	25	-1	-1	2	20	15	1	2	4	0	3	5.8218036	1	25	2	4	2	1	1	103	0	.33333334	.66666669
140825_0847	13	3	1	30	802	2	1	-1	3	10	60	-1	30	-1	-1	1	-1	1	-1	2	4	40	3	5.8218036	1	25	2	4	2	1	1	103	0	.33333334	.66666669
140825_0847	14	3	1	5	807	2	1	-1	1	50	40	-1	60	-1	-1	2	35	15	1	1	4	40	3	5.8218036	1	25	2	4	2	1	1	103	.16666667	.16666667	.66666669
140825_0847	15	3	1	35	842	2	2	-1	3	10	60	-1	71	-1	-1	2	25	1	1	1	5	40	3	5.8218036	1	25	2	4	2	1	1	103	0	.16666667	.83333331
140825_0847	16	3	1	0	842	2	1	-1	2	30	40	-1	71	-1	-1	2	35	40	0	0	5	0	3	5.8218036	1	25	2	4	2	1	1	103	.16666667	0	.83333331
140825_0847	17	3	1	7	849	2	1	-1	3	10	25	-1	71	-1	-1	2	18	0	1	0	6	40	3	5.8218036	1	25	2	4	2	1	1	103	0	0	1
140825_0847	18	3	1	8	857	2	1	-1	1	50	60	-1	99	-1	-1	2	52	50	1	0	5	0	3	5.8218036	1	25	2	4	2	1	1	103	.16666667	0	.83333331
140825_0847	19	3	1	70	927	2	2	-1	1	30	120	-1	59	-1	-1	2	50	10	1	1	4	40	3	5.8218036	1	25	2	4	2	1	1	103	.16666667	.16666667	.66666669
140825_0847	20	3	1	5	932	2	1	-1	2	30	40	-1	59	-1	-1	2	35	35	1	0	6	0	3	5.8218036	1	25	2	4	2	1	1	103	0	0	1
140825_0847	1	4	1	0	480	2	2	-1	1	50	10	-1	55	-1	-1	0	-1	20	-1	2	2	40	3	18.145578	0	25	6	4	3	0	1	104	.33333334	.33333334	.33333334
140825_0847	2	4	1	150	630	2	1	-1	2	30	200	-1	75	-1	-1	2	50	40	1	1	4	0	3	18.145578	0	25	6	4	3	0	1	104	.16666667	.16666667	.66666669
140825_0847	3	4	1	155	785	2	3	-1	2	30	200	-1	45	-1	-1	1	-1	30	-1	3	3	0	3	18.145578	0	25	6	4	3	0	1	104	0	.5	.5
140825_0847	4	4	1	150	935	2	2	-1	1	30	200	-1	85	-1	-1	2	50	35	1	0	5	0	3	18.145578	0	25	6	4	3	0	1	104	.16666667	0	.83333331
140825_0847	5	4	1	0	935	2	2	-1	2	30	10	-1	61	-1	-1	0	-1	20	-1	1	4	40	3	18.145578	0	25	6	4	3	0	1	104	.16666667	.16666667	.66666669
140825_0847	6	4	1	0	935	2	3	-1	2	30	25	-1	90	-1	-1	2	10	15	0	2	4	40	3	18.145578	0	25	6	4	3	0	1	104	0	.33333334	.66666669
140825_0847	7	4	1	0	935	2	3	-1	3	10	10	-1	61	-1	-1	0	-1	20	-1	0	5	0	3	18.145578	0	25	6	4	3	0	1	104	.16666667	0	.83333331
140825_0847	8	4	1	60	995	2	2	-1	1	50	120	-1	-1	1	-1	-1	60	50	1	0	6	0	3	18.145578	0	25	6	4	3	0	1	104	0	0	1
140825_0847	9	4	1	140	1135	2	1	-1	3	50	200	-1	90	-1	-1	2	60	10	1	1	5	40	3	18.145578	0	25	6	4	3	0	1	104	0	.16666667	.83333331
140825_0847	10	4	1	0	1135	2	2	-1	2	10	40	-1	55	-1	-1	2	15	20	0	1	5	0	3	18.145578	0	25	6	4	3	0	1	104	0	.16666667	.83333331
140825_0847	11	4	1	10	1145	2	3	-1	1	50	40	-1	90	-1	-1	2	30	15	1	0	5	40	3	18.145578	0	25	6	4	3	0	1	104	.16666667	0	.83333331
140825_0847	12	4	1	170	1315	2	2	-1	3	10	200	-1	50	-1	-1	2	30	10	1	0	6	0	3	18.145578	0	25	6	4	3	0	1	104	0	0	1
140825_0847	13	4	1	20	1335	2	2	-1	1	10	40	-1	55	-1	-1	2	20	0	1	0	6	40	3	18.145578	0	25	6	4	3	0	1	104	0	0	1
140825_0847	14	4	1	40	1375	2	2	-1	1	50	60	-1	60	-1	-1	2	20	15	1	1	4	40	3	18.145578	0	25	6	4	3	0	1	104	.16666667	.16666667	.66666669
140825_0847	15	4	1	40	1415	2	2	-1	1	10	60	-1	25	-1	-1	2	20	0	1	3	3	40	3	18.145578	0	25	6	4	3	0	1	104	0	.5	.5
140825_0847	16	4	1	0	1415	2	2	-1	3	30	40	-1	79	-1	-1	2	20	30	0	0	5	0	3	18.145578	0	25	6	4	3	0	1	104	.16666667	0	.83333331
140825_0847	17	4	1	40	1455	2	2	-1	2	10	60	-1	20	-1	-1	1	-1	0	-1	3	3	40	3	18.145578	0	25	6	4	3	0	1	104	0	.5	.5
140825_0847	18	4	1	0	1455	2	2	-1	1	50	40	-1	99	-1	-1	2	20	50	0	0	5	0	3	18.145578	0	25	6	4	3	0	1	104	.16666667	0	.83333331
140825_0847	19	4	1	80	1535	2	2	-1	2	30	120	-1	75	-1	-1	2	40	10	1	0	6	40	3	18.145578	0	25	6	4	3	0	1	104	0	0	1
140825_0847	20	4	1	0	1535	2	1	-1	1	30	40	-1	40	-1	-1	2	10	30	0	1	5	0	3	18.145578	0	25	6	4	3	0	1	104	0	.16666667	.83333331
140825_0847	1	5	1	0	480	2	2	-1	3	50	10	-1	65	-1	-1	2	8	20	0	1	4	40	5	35.510433	1	25	4	3	2	0	1	105	.16666667	.16666667	.66666669
140825_0847	2	5	1	0	480	2	2	-1	2	30	25	-1	75	-1	-1	2	20	40	0	1	4	0	5	35.510433	1	25	4	3	2	0	1	105	.16666667	.16666667	.66666669
140825_0847	3	5	1	0	480	2	4	-1	2	30	10	-1	45	-1	-1	2	9	30	0	3	3	0	5	35.510433	1	25	4	3	2	0	1	105	0	.5	.5
140825_0847	4	5	1	0	480	2	1	-1	3	30	40	-1	55	-1	-1	2	40	30	1	1	4	0	5	35.510433	1	25	4	3	2	0	1	105	.16666667	.16666667	.66666669
140825_0847	5	5	1	0	480	2	3	-1	2	30	10	-1	61	-1	-1	2	8	20	0	1	4	40	5	35.510433	1	25	4	3	2	0	1	105	.16666667	.16666667	.66666669
140825_0847	6	5	1	129	609	2	2	-1	1	30	200	-1	71	-1	-1	1	-1	0	-1	2	3	40	5	35.510433	1	25	4	3	2	0	1	105	.16666667	.33333334	.5
140825_0847	7	5	1	13	622	2	1	-1	1	10	25	-1	20	-1	-1	2	12	10	1	2	3	0	5	35.510433	1	25	4	3	2	0	1	105	.16666667	.33333334	.5
140825_0847	8	5	1	135	757	2	1	-1	2	50	200	-1	65	-1	-1	1	-1	60	-1	3	3	0	5	35.510433	1	25	4	3	2	0	1	105	0	.5	.5
140825_0847	9	5	1	110	867	2	2	-1	3	50	200	-1	90	-1	-1	1	-1	10	-1	1	5	40	5	35.510433	1	25	4	3	2	0	1	105	0	.16666667	.83333331
140825_0847	10	5	1	5	872	2	3	-1	1	10	25	-1	30	-1	-1	2	20	10	1	2	4	0	5	35.510433	1	25	4	3	2	0	1	105	0	.33333334	.66666669
140825_0847	11	5	1	55	927	2	2	-1	3	50	120	-1	75	-1	-1	2	65	15	1	1	5	40	5	35.510433	1	25	4	3	2	0	1	105	0	.16666667	.83333331
140825_0847	12	5	1	22	949	2	3	-1	3	10	40	-1	50	-1	-1	2	18	10	1	0	6	0	5	35.510433	1	25	4	3	2	0	1	105	0	0	1
140825_0847	13	5	1	21	970	2	2	-1	3	10	40	-1	30	-1	-1	2	19	1	1	2	4	40	5	35.510433	1	25	4	3	2	0	1	105	0	.33333334	.66666669
140825_0847	14	5	1	30	1000	2	3	-1	3	50	120	-1	105	-1	-1	2	90	15	1	1	2	40	5	35.510433	1	25	4	3	2	0	1	105	.5	.16666667	.33333334
140825_0847	15	5	1	35	1035	2	1	-1	2	10	60	-1	39	-1	-1	2	25	0	1	0	6	40	5	35.510433	1	25	4	3	2	0	1	105	0	0	1
140825_0847	16	5	1	7	1042	2	2	-1	1	30	40	-1	45	-1	-1	2	33	30	1	0	6	0	5	35.510433	1	25	4	3	2	0	1	105	0	0	1
140825_0847	17	5	1	41	1083	2	2	-1	1	10	60	-1	24	-1	-1	2	19	1	1	3	3	40	5	35.510433	1	25	4	3	2	0	1	105	0	.5	.5
140825_0847	18	5	1	140	1223	2	3	-1	3	50	200	-1	60	-1	-1	1	-1	55	-1	3	3	0	5	35.510433	1	25	4	3	2	0	1	105	0	.5	.5
140825_0847	19	5	1	28	1251	2	1	-1	3	30	60	-1	45	-1	-1	2	32	0	1	1	5	40	5	35.510433	1	25	4	3	2	0	1	105	0	.16666667	.83333331
140825_0847	20	5	1	0	1251	2	2	-1	2	30	10	-1	59	-1	-1	2	9	35	0	0	6	0	5	35.510433	1	25	4	3	2	0	1	105	0	0	1
140825_0847	1	6	1	55	535	2	3	-1	3	50	120	-1	65	-1	-1	1	-1	20	-1	1	4	40	4	7.8152933	0	21	2	3	3	0	1	106	.16666667	.16666667	.66666669
140825_0847	2	6	1	0	535	2	2	-1	1	30	25	-1	38	-1	-1	2	0	30	0	2	4	0	4	7.8152933	0	21	2	3	3	0	1	106	0	.33333334	.66666669
140825_0847	3	6	1	0	535	2	1	-1	3	30	40	-1	85	-1	-1	2	30	40	0	0	5	0	4	7.8152933	0	21	2	3	3	0	1	106	.16666667	0	.83333331
140825_0847	4	6	1	0	535	2	3	-1	1	30	25	-1	85	-1	-1	2	10	35	0	0	5	0	4	7.8152933	0	21	2	3	3	0	1	106	.16666667	0	.83333331
140825_0847	5	6	1	0	535	2	3	-1	3	30	10	-1	45	-1	-1	2	0	10	0	1	4	40	4	7.8152933	0	21	2	3	3	0	1	106	.16666667	.16666667	.66666669
140825_0847	6	6	1	10	545	2	1	-1	3	30	40	-1	40	-1	-1	2	30	0	1	2	4	40	4	7.8152933	0	21	2	3	3	0	1	106	0	.33333334	.66666669
140825_0847	7	6	1	0	545	2	2	-1	2	10	60	-1	45	-1	-1	2	10	15	0	2	4	0	4	7.8152933	0	21	2	3	3	0	1	106	0	.33333334	.66666669
140825_0847	8	6	1	55	600	2	2	-1	2	50	120	-1	65	-1	-1	1	-1	60	-1	3	3	0	4	7.8152933	0	21	2	3	3	0	1	106	0	.5	.5
140825_0847	9	6	1	0	600	2	3	-1	3	50	10	-1	90	-1	-1	2	10	10	1	1	5	40	4	7.8152933	0	21	2	3	3	0	1	106	0	.16666667	.83333331
140825_0847	10	6	1	0	600	2	1	-1	3	10	60	-1	55	-1	-1	2	10	15	0	1	5	0	4	7.8152933	0	21	2	3	3	0	1	106	0	.16666667	.83333331
140825_0847	11	6	1	30	630	2	1	-1	2	50	40	-1	75	-1	-1	2	10	10	1	1	4	40	4	7.8152933	0	21	2	3	3	0	1	106	.16666667	.16666667	.66666669
140825_0847	12	6	1	15	645	2	4	-1	3	10	25	-1	50	-1	-1	2	10	10	1	0	6	0	4	7.8152933	0	21	2	3	3	0	1	106	0	0	1
140825_0847	13	6	1	15	660	2	3	-1	3	10	25	-1	30	-1	-1	2	10	1	1	2	4	40	4	7.8152933	0	21	2	3	3	0	1	106	0	.33333334	.66666669
140825_0847	14	6	1	30	690	2	1	-1	2	50	40	-1	71	-1	-1	2	10	10	1	1	5	40	4	7.8152933	0	21	2	3	3	0	1	106	0	.16666667	.83333331
140825_0847	15	6	1	30	720	2	3	-1	3	10	40	-1	71	-1	-1	2	10	1	1	1	5	40	4	7.8152933	0	21	2	3	3	0	1	106	0	.16666667	.83333331
140825_0847	16	6	1	10	730	2	3	-1	1	30	40	-1	45	-1	-1	2	30	30	1	0	6	0	4	7.8152933	0	21	2	3	3	0	1	106	0	0	1
140825_0847	17	6	1	10	740	2	3	-1	2	10	10	-1	20	-1	-1	2	0	0	1	3	3	40	4	7.8152933	0	21	2	3	3	0	1	106	0	.5	.5
140825_0847	18	6	1	0	740	2	1	-1	2	50	60	-1	75	-1	-1	2	10	50	0	1	5	0	4	7.8152933	0	21	2	3	3	0	1	106	0	.16666667	.83333331
140825_0847	19	6	1	90	830	2	3	-1	2	30	120	-1	75	-1	-1	2	30	10	1	0	6	40	4	7.8152933	0	21	2	3	3	0	1	106	0	0	1
140825_0847	20	6	1	0	830	2	3	-1	2	30	200	-1	59	-1	-1	2	30	35	0	0	6	0	4	7.8152933	0	21	2	3	3	0	1	106	0	0	1
140825_0847	1	7	1	10	490	1	-1	1	1	50	-1	1	55	-1	-1	-1	-1	-1	-1	2	2	40	4	31.497681	1	23	1	4	2	0	1	107	.33333334	.33333334	.33333334
140825_0847	2	7	1	16	506	1	-1	1	1	30	-1	1	38	-1	-1	-1	-1	-1	-1	2	4	0	4	31.497681	1	23	1	4	2	0	1	107	0	.33333334	.66666669
140825_0847	3	7	1	45	551	1	-1	1	2	30	-1	1	45	-1	-1	-1	-1	-1	-1	3	3	0	4	31.497681	1	23	1	4	2	0	1	107	0	.5	.5
140825_0847	4	7	1	20	571	1	-1	1	2	30	-1	1	50	-1	-1	-1	-1	-1	-1	1	4	0	4	31.497681	1	23	1	4	2	0	1	107	.16666667	.16666667	.66666669
140825_0847	5	7	1	15	586	1	-1	1	3	30	-1	1	45	-1	-1	-1	-1	-1	-1	1	4	40	4	31.497681	1	23	1	4	2	0	1	107	.16666667	.16666667	.66666669
140825_0847	6	7	1	20	606	1	-1	1	3	30	-1	1	40	-1	-1	-1	-1	-1	-1	2	4	40	4	31.497681	1	23	1	4	2	0	1	107	0	.33333334	.66666669
140825_0847	7	7	1	20	626	1	-1	1	1	10	-1	1	20	-1	-1	-1	-1	-1	-1	2	3	0	4	31.497681	1	23	1	4	2	0	1	107	.16666667	.33333334	.5
140825_0847	8	7	1	45	671	1	-1	1	2	50	-1	1	65	-1	-1	-1	-1	-1	-1	3	3	0	4	31.497681	1	23	1	4	2	0	1	107	0	.5	.5
140825_0847	9	7	1	45	716	1	-1	1	1	50	-1	1	65	-1	-1	-1	-1	-1	-1	3	3	40	4	31.497681	1	23	1	4	2	0	1	107	0	.5	.5
140825_0847	10	7	1	40	756	1	-1	1	1	10	-1	1	30	-1	-1	-1	-1	-1	-1	2	4	0	4	31.497681	1	23	1	4	2	0	1	107	0	.33333334	.66666669
140825_0847	11	7	1	25	781	1	-1	1	3	50	-1	1	75	-1	-1	-1	-1	-1	-1	1	5	40	4	31.497681	1	23	1	4	2	0	1	107	0	.16666667	.83333331
140825_0847	12	7	1	30	811	1	-1	1	1	10	-1	1	25	-1	-1	-1	-1	-1	-1	2	4	0	4	31.497681	1	23	1	4	2	0	1	107	0	.33333334	.66666669
140825_0847	13	7	1	40	851	1	-1	1	2	10	-1	1	20	-1	-1	-1	-1	-1	-1	4	2	40	4	31.497681	1	23	1	4	2	0	1	107	0	.66666669	.33333334
140825_0847	14	7	1	10	861	1	-1	1	1	50	-1	1	60	-1	-1	-1	-1	-1	-1	1	4	40	4	31.497681	1	23	1	4	2	0	1	107	.16666667	.16666667	.66666669
140825_0847	15	7	1	45	906	1	-1	1	1	10	-1	1	25	-1	-1	-1	-1	-1	-1	3	3	40	4	31.497681	1	23	1	4	2	0	1	107	0	.5	.5
140825_0847	16	7	1	0	906	1	-1	1	1	30	-1	1	45	-1	-1	-1	-1	-1	-1	0	6	0	4	31.497681	1	23	1	4	2	0	1	107	0	0	1
140825_0847	17	7	1	30	936	1	-1	1	2	10	-1	1	20	-1	-1	-1	-1	-1	-1	3	3	40	4	31.497681	1	23	1	4	2	0	1	107	0	.5	.5
140825_0847	18	7	1	30	966	1	-1	1	3	50	-1	1	60	-1	-1	-1	-1	-1	-1	3	3	0	4	31.497681	1	23	1	4	2	0	1	107	0	.5	.5
140825_0847	19	7	1	15	981	1	-1	1	3	30	-1	1	45	-1	-1	-1	-1	-1	-1	1	5	40	4	31.497681	1	23	1	4	2	0	1	107	0	.16666667	.83333331
140825_0847	20	7	1	10	991	1	-1	1	1	30	-1	1	40	-1	-1	-1	-1	-1	-1	1	5	0	4	31.497681	1	23	1	4	2	0	1	107	0	.16666667	.83333331
140825_0847	1	8	1	70	550	1	-1	2	2	50	-1	1	-1	-1	-1	-1	-1	10	-1	1	3	40	5	16.260204	1	25	2	4	3	0	1	108	.33333334	.16666667	.5
140825_0847	2	8	1	5	555	1	-1	2	3	30	-1	1	-1	-1	-1	-1	-1	30	-1	1	4	0	5	16.260204	1	25	2	4	3	0	1	108	.16666667	.16666667	.66666669
140825_0847	3	8	1	5	560	1	-1	2	2	30	-1	1	-1	-1	-1	-1	-1	30	-1	3	3	0	5	16.260204	1	25	2	4	3	0	1	108	0	.5	.5
140825_0847	4	8	1	10	570	1	-1	2	3	30	-1	1	-1	-1	-1	-1	-1	30	-1	1	4	0	5	16.260204	1	25	2	4	3	0	1	108	.16666667	.16666667	.66666669
140825_0847	5	8	1	80	650	1	-1	2	1	30	-1	1	-1	-1	-1	-1	-1	0	-1	2	3	40	5	16.260204	1	25	2	4	3	0	1	108	.16666667	.33333334	.5
140825_0847	6	8	1	205	855	1	-1	2	1	30	-1	1	-1	-1	-1	-1	-1	0	-1	2	3	40	5	16.260204	1	25	2	4	3	0	1	108	.16666667	.33333334	.5
140825_0847	7	8	1	3	858	1	-1	2	1	10	-1	1	-1	-1	-1	-1	-1	10	-1	2	3	0	5	16.260204	1	25	2	4	3	0	1	108	.16666667	.33333334	.5
140825_0847	8	8	1	160	1018	1	-1	2	1	50	-1	1	-1	-1	-1	-1	-1	50	-1	0	6	0	5	16.260204	1	25	2	4	3	0	1	108	0	0	1
140825_0847	9	8	1	135	1153	1	-1	2	3	50	-1	1	-1	-1	-1	-1	-1	10	-1	1	5	40	5	16.260204	1	25	2	4	3	0	1	108	0	.16666667	.83333331
140825_0847	10	8	1	40	1193	1	-1	2	1	10	-1	1	-1	-1	-1	-1	-1	10	-1	2	4	0	5	16.260204	1	25	2	4	3	0	1	108	0	.33333334	.66666669
140825_0847	11	8	1	78	1271	1	-1	2	2	50	-1	1	-1	-1	-1	-1	-1	10	-1	1	4	40	5	16.260204	1	25	2	4	3	0	1	108	.16666667	.16666667	.66666669
140825_0847	12	8	1	43	1314	1	-1	2	3	10	-1	1	-1	-1	-1	-1	-1	10	-1	0	6	0	5	16.260204	1	25	2	4	3	0	1	108	0	0	1
140825_0847	13	8	1	85	1399	1	-1	2	2	10	-1	1	-1	-1	-1	-1	-1	0	-1	4	2	40	5	16.260204	1	25	2	4	3	0	1	108	0	.66666669	.33333334
140825_0847	14	8	1	56	1455	1	-1	2	2	50	-1	1	-1	-1	-1	-1	-1	10	-1	1	5	40	5	16.260204	1	25	2	4	3	0	1	108	0	.16666667	.83333331
140825_0847	15	8	1	272	1727	1	-1	2	2	10	-1	1	-1	-1	-1	-1	-1	0	-1	0	6	40	5	16.260204	1	25	2	4	3	0	1	108	0	0	1
140825_0847	16	8	1	5	1732	1	-1	2	1	30	-1	1	-1	-1	-1	-1	-1	30	-1	0	6	0	5	16.260204	1	25	2	4	3	0	1	108	0	0	1
140825_0847	17	8	1	285	2017	1	-1	2	3	10	-1	1	-1	-1	-1	-1	-1	0	-1	0	6	40	5	16.260204	1	25	2	4	3	0	1	108	0	0	1
140825_0847	18	8	1	17	2034	1	-1	2	1	50	-1	1	-1	-1	-1	-1	-1	50	-1	0	5	0	5	16.260204	1	25	2	4	3	0	1	108	.16666667	0	.83333331
140825_0847	19	8	1	172	2206	1	-1	2	3	30	-1	1	-1	-1	-1	-1	-1	0	-1	1	5	40	5	16.260204	1	25	2	4	3	0	1	108	0	.16666667	.83333331
140825_0847	20	8	1	0	2206	1	-1	2	1	30	-1	1	-1	-1	-1	-1	-1	30	-1	1	5	0	5	16.260204	1	25	2	4	3	0	1	108	0	.16666667	.83333331
140825_0847	1	9	1	0	480	2	2	-1	2	50	10	-1	100	-1	-1	0	-1	10	-1	1	3	40	6	24.826056	0	25	6	4	3	0	1	109	.33333334	.16666667	.5
140825_0847	2	9	1	0	480	2	3	-1	1	30	40	-1	38	-1	-1	2	20	30	0	2	4	0	6	24.826056	0	25	6	4	3	0	1	109	0	.33333334	.66666669
140825_0847	3	9	1	20	500	2	2	-1	3	30	60	-1	85	-1	-1	2	40	40	1	0	5	0	6	24.826056	0	25	6	4	3	0	1	109	.16666667	0	.83333331
140825_0847	4	9	1	5	505	2	4	-1	1	30	40	-1	85	-1	-1	2	35	35	1	0	5	0	6	24.826056	0	25	6	4	3	0	1	109	.16666667	0	.83333331
140825_0847	5	9	1	10	515	2	1	-1	1	30	25	-1	40	-1	-1	2	15	0	1	2	3	40	6	24.826056	0	25	6	4	3	0	1	109	.16666667	.33333334	.5
140825_0847	6	9	1	160	675	2	2	-1	3	30	200	-1	40	-1	-1	1	-1	0	-1	2	4	40	6	24.826056	0	25	6	4	3	0	1	109	0	.33333334	.66666669
140825_0847	7	9	1	0	675	2	3	-1	2	10	10	-1	45	-1	-1	2	2	15	0	2	4	0	6	24.826056	0	25	6	4	3	0	1	109	0	.33333334	.66666669
140825_0847	8	9	1	0	675	2	3	-1	3	50	25	-1	90	-1	-1	2	20	55	0	1	5	0	6	24.826056	0	25	6	4	3	0	1	109	0	.16666667	.83333331
140825_0847	9	9	1	5	680	2	4	-1	1	50	40	-1	65	-1	-1	2	35	30	1	3	3	40	6	24.826056	0	25	6	4	3	0	1	109	0	.5	.5
140825_0847	10	9	1	20	700	2	2	-1	3	10	40	-1	55	-1	-1	2	20	15	1	1	5	0	6	24.826056	0	25	6	4	3	0	1	109	0	.16666667	.83333331
140825_0847	11	9	1	45	745	2	2	-1	2	50	120	-1	75	-1	-1	1	-1	10	-1	1	4	40	6	24.826056	0	25	6	4	3	0	1	109	.16666667	.16666667	.66666669
140825_0847	12	9	1	175	920	2	2	-1	1	10	200	-1	25	-1	-1	1	-1	15	-1	2	4	0	6	24.826056	0	25	6	4	3	0	1	109	0	.33333334	.66666669
140825_0847	13	9	1	10	930	2	3	-1	1	10	25	-1	55	-1	-1	2	15	0	1	0	6	40	6	24.826056	0	25	6	4	3	0	1	109	0	0	1
140825_0847	14	9	1	60	990	2	3	-1	1	50	120	-1	60	-1	-1	1	-1	15	-1	1	4	40	6	24.826056	0	25	6	4	3	0	1	109	.16666667	.16666667	.66666669
140825_0847	15	9	1	35	1025	2	2	-1	2	10	60	-1	39	-1	-1	2	25	0	1	0	6	40	6	24.826056	0	25	6	4	3	0	1	109	0	0	1
140825_0847	16	9	1	0	1025	2	2	-1	2	30	40	-1	71	-1	-1	2	30	40	0	0	5	0	6	24.826056	0	25	6	4	3	0	1	109	.16666667	0	.83333331
140825_0847	17	9	1	5	1030	2	4	-1	2	10	10	-1	20	-1	-1	2	5	0	1	3	3	40	6	24.826056	0	25	6	4	3	0	1	109	0	.5	.5
140825_0847	18	9	1	0	1030	2	2	-1	2	50	40	-1	75	-1	-1	2	30	50	0	1	5	0	6	24.826056	0	25	6	4	3	0	1	109	0	.16666667	.83333331
140825_0847	19	9	1	75	1105	2	2	-1	3	30	120	-1	45	-1	-1	1	-1	0	-1	1	5	40	6	24.826056	0	25	6	4	3	0	1	109	0	.16666667	.83333331
140825_0847	20	9	1	0	1105	2	2	-1	1	30	10	-1	40	-1	-1	2	5	30	0	1	5	0	6	24.826056	0	25	6	4	3	0	1	109	0	.16666667	.83333331
140825_0847	1	10	1	10	490	2	4	-1	3	50	40	-1	65	-1	-1	2	30	20	1	1	4	40	3	7.8152933	1	19	3	4	3	0	1	110	.16666667	.16666667	.66666669
140825_0847	2	10	1	0	490	2	3	-1	3	30	40	-1	85	-1	-1	2	25	30	0	1	4	0	3	7.8152933	1	19	3	4	3	0	1	110	.16666667	.16666667	.66666669
140825_0847	3	10	1	25	515	2	2	-1	1	30	60	-1	90	-1	-1	2	35	30	1	1	4	0	3	7.8152933	1	19	3	4	3	0	1	110	.16666667	.16666667	.66666669
140825_0847	4	10	1	0	515	2	3	-1	2	30	25	-1	50	-1	-1	2	20	40	0	1	4	0	3	7.8152933	1	19	3	4	3	0	1	110	.16666667	.16666667	.66666669
140825_0847	5	10	1	5	520	2	2	-1	1	30	10	-1	40	-1	-1	2	5	0	1	2	3	40	3	7.8152933	1	19	3	4	3	0	1	110	.16666667	.33333334	.5
140825_0847	6	10	1	5	525	2	3	-1	3	30	25	-1	40	-1	-1	2	20	0	1	2	4	40	3	7.8152933	1	19	3	4	3	0	1	110	0	.33333334	.66666669
140825_0847	7	10	1	90	615	2	4	-1	3	10	120	-1	61	-1	-1	2	30	20	1	0	5	0	3	7.8152933	1	19	3	4	3	0	1	110	.16666667	0	.83333331
140825_0847	8	10	1	0	615	2	3	-1	1	50	25	-1	-1	1	-1	-1	15	50	0	0	6	0	3	7.8152933	1	19	3	4	3	0	1	110	0	0	1
140825_0847	9	10	1	135	750	2	1	-1	2	50	200	-1	71	-1	-1	2	65	10	1	1	4	40	3	7.8152933	1	19	3	4	3	0	1	110	.16666667	.16666667	.66666669
140825_0847	10	10	1	10	760	2	3	-1	3	10	25	-1	55	-1	-1	2	15	15	1	1	5	0	3	7.8152933	1	19	3	4	3	0	1	110	0	.16666667	.83333331
140825_0847	11	10	1	0	760	2	3	-1	3	50	40	-1	75	-1	-1	2	12	15	0	1	5	40	3	7.8152933	1	19	3	4	3	0	1	110	0	.16666667	.83333331
140825_0847	12	10	1	100	860	2	5	-1	3	10	120	-1	50	-1	-1	2	20	10	1	0	6	0	3	7.8152933	1	19	3	4	3	0	1	110	0	0	1
140825_0847	13	10	1	100	960	2	4	-1	3	10	120	-1	30	-1	-1	2	20	1	1	2	4	40	3	7.8152933	1	19	3	4	3	0	1	110	0	.33333334	.66666669
140825_0847	14	10	1	0	960	2	4	-1	1	50	10	-1	60	-1	-1	0	-1	15	-1	1	4	40	3	7.8152933	1	19	3	4	3	0	1	110	.16666667	.16666667	.66666669
140825_0847	15	10	1	25	985	2	3	-1	2	10	40	-1	39	-1	-1	2	15	0	1	0	6	40	3	7.8152933	1	19	3	4	3	0	1	110	0	0	1
140825_0847	16	10	1	0	985	2	4	-1	1	30	10	-1	45	-1	-1	2	5	30	0	0	6	0	3	7.8152933	1	19	3	4	3	0	1	110	0	0	1
140825_0847	17	10	1	40	1025	2	2	-1	3	10	60	-1	71	-1	-1	2	20	0	1	0	6	40	3	7.8152933	1	19	3	4	3	0	1	110	0	0	1
140825_0847	18	10	1	135	1160	2	3	-1	1	50	200	-1	99	-1	-1	2	65	50	1	0	5	0	3	7.8152933	1	19	3	4	3	0	1	110	.16666667	0	.83333331
140825_0847	19	10	1	80	1240	2	3	-1	3	30	120	-1	45	-1	-1	2	40	0	1	1	5	40	3	7.8152933	1	19	3	4	3	0	1	110	0	.16666667	.83333331
140825_0847	20	10	1	160	1400	2	3	-1	1	30	200	-1	40	-1	-1	1	-1	30	-1	1	5	0	3	7.8152933	1	19	3	4	3	0	1	110	0	.16666667	.83333331
140825_0847	1	11	1	50	530	2	3	-1	2	50	120	-1	100	-1	-1	2	70	10	1	1	3	40	3	23.838739	1	20	0	5	2	0	1	111	.33333334	.16666667	.5
140825_0847	2	11	1	5	535	2	4	-1	1	30	40	-1	38	-1	-1	2	35	30	1	2	4	0	3	23.838739	1	20	0	5	2	0	1	111	0	.33333334	.66666669
140825_0847	3	11	1	140	675	2	3	-1	3	30	200	-1	85	-1	-1	2	60	40	1	0	5	0	3	23.838739	1	20	0	5	2	0	1	111	.16666667	0	.83333331
140825_0847	4	11	1	145	820	2	2	-1	3	30	200	-1	55	-1	-1	1	-1	30	-1	1	4	0	3	23.838739	1	20	0	5	2	0	1	111	.16666667	.16666667	.66666669
140825_0847	5	11	1	10	830	2	4	-1	3	30	40	-1	45	-1	-1	2	30	10	1	1	4	40	3	23.838739	1	20	0	5	2	0	1	111	.16666667	.16666667	.66666669
140825_0847	6	11	1	5	835	2	3	-1	1	30	25	-1	71	-1	-1	2	20	0	1	2	3	40	3	23.838739	1	20	0	5	2	0	1	111	.16666667	.33333334	.5
140825_0847	7	11	1	40	875	2	2	-1	1	10	60	-1	20	-1	-1	1	-1	10	-1	2	3	0	3	23.838739	1	20	0	5	2	0	1	111	.16666667	.33333334	.5
140825_0847	8	11	1	140	1015	2	4	-1	3	50	200	-1	90	-1	-1	2	60	55	1	1	5	0	3	23.838739	1	20	0	5	2	0	1	111	0	.16666667	.83333331
140825_0847	9	11	1	10	1025	2	4	-1	3	50	40	-1	90	-1	-1	2	30	10	1	1	5	40	3	23.838739	1	20	0	5	2	0	1	111	0	.16666667	.83333331
140825_0847	10	11	1	20	1045	2	4	-1	3	10	40	-1	55	-1	-1	2	20	15	1	1	5	0	3	23.838739	1	20	0	5	2	0	1	111	0	.16666667	.83333331
140825_0847	11	11	1	20	1065	2	4	-1	3	50	40	-1	75	-1	-1	2	20	15	1	1	5	40	3	23.838739	1	20	0	5	2	0	1	111	0	.16666667	.83333331
140825_0847	12	11	1	10	1075	2	6	-1	3	10	25	-1	50	-1	-1	2	15	10	1	0	6	0	3	23.838739	1	20	0	5	2	0	1	111	0	0	1
140825_0847	13	11	1	25	1100	2	2	-1	2	10	40	-1	20	-1	-1	2	15	0	1	4	2	40	3	23.838739	1	20	0	5	2	0	1	111	0	.66666669	.33333334
140825_0847	14	11	1	40	1140	2	2	-1	2	50	60	-1	71	-1	-1	2	20	10	1	1	5	40	3	23.838739	1	20	0	5	2	0	1	111	0	.16666667	.83333331
140825_0847	15	11	1	15	1155	2	4	-1	2	10	25	-1	39	-1	-1	2	10	0	1	0	6	40	3	23.838739	1	20	0	5	2	0	1	111	0	0	1
140825_0847	16	11	1	0	1155	2	3	-1	2	30	40	-1	71	-1	-1	2	10	40	0	0	5	0	3	23.838739	1	20	0	5	2	0	1	111	.16666667	0	.83333331
140825_0847	17	11	1	5	1160	2	3	-1	3	10	10	-1	71	-1	-1	2	5	0	1	0	6	40	3	23.838739	1	20	0	5	2	0	1	111	0	0	1
140825_0847	18	11	1	0	1160	2	4	-1	1	50	60	-1	99	-1	-1	2	20	50	0	0	5	0	3	23.838739	1	20	0	5	2	0	1	111	.16666667	0	.83333331
140825_0847	19	11	1	5	1165	2	4	-1	3	30	10	-1	45	-1	-1	2	5	0	1	1	5	40	3	23.838739	1	20	0	5	2	0	1	111	0	.16666667	.83333331
140825_0847	20	11	1	0	1165	2	4	-1	2	30	25	-1	59	-1	-1	2	20	35	0	0	6	0	3	23.838739	1	20	0	5	2	0	1	111	0	0	1
140825_0847	1	12	1	-60	420	2	4	-1	2	50	40	-1	100	-1	-1	1	-1	10	-1	1	3	40	4	6.985611	1	21	4	3	0	0	1	112	.33333334	.16666667	.5
140825_0847	2	12	1	0	420	2	3	-1	2	30	40	-1	75	-1	-1	0	-1	40	-1	1	4	0	4	6.985611	1	21	4	3	0	0	1	112	.16666667	.16666667	.66666669
140825_0847	3	12	1	110	530	2	3	-1	1	30	200	-1	90	-1	-1	1	-1	30	-1	1	4	0	4	6.985611	1	21	4	3	0	0	1	112	.16666667	.16666667	.66666669
140825_0847	4	12	1	0	530	2	4	-1	2	30	40	-1	50	-1	-1	0	-1	40	-1	1	4	0	4	6.985611	1	21	4	3	0	0	1	112	.16666667	.16666667	.66666669
140825_0847	5	12	1	0	530	2	3	-1	1	30	10	-1	40	-1	-1	0	-1	0	-1	2	3	40	4	6.985611	1	21	4	3	0	0	1	112	.16666667	.33333334	.5
140825_0847	6	12	1	80	610	2	4	-1	1	30	200	-1	71	-1	-1	2	120	0	1	2	3	40	4	6.985611	1	21	4	3	0	0	1	112	.16666667	.33333334	.5
140825_0847	7	12	1	75	685	2	4	-1	2	10	120	-1	45	-1	-1	1	-1	15	-1	2	4	0	4	6.985611	1	21	4	3	0	0	1	112	0	.33333334	.66666669
140825_0847	8	12	1	-40	645	2	3	-1	2	50	25	-1	65	-1	-1	1	-1	60	-1	3	3	0	4	6.985611	1	21	4	3	0	0	1	112	0	.5	.5
140825_0847	9	12	1	129	774	2	2	-1	2	50	200	-1	71	-1	-1	1	-1	10	-1	1	4	40	4	6.985611	1	21	4	3	0	0	1	112	.16666667	.16666667	.66666669
140825_0847	10	12	1	10	784	2	4	-1	1	10	40	-1	30	-1	-1	1	-1	10	-1	2	4	0	4	6.985611	1	21	4	3	0	0	1	112	0	.33333334	.66666669
140825_0847	11	12	1	0	784	2	4	-1	1	50	40	-1	90	-1	-1	2	40	15	1	0	5	40	4	6.985611	1	21	4	3	0	0	1	112	.16666667	0	.83333331
140825_0847	12	12	1	140	924	2	2	-1	2	10	200	-1	65	-1	-1	2	60	15	1	0	5	0	4	6.985611	1	21	4	3	0	0	1	112	.16666667	0	.83333331
140825_0847	13	12	1	60	984	2	4	-1	1	10	120	-1	55	-1	-1	2	60	0	1	0	6	40	4	6.985611	1	21	4	3	0	0	1	112	0	0	1
140825_0847	14	12	1	0	984	2	4	-1	3	50	10	-1	105	-1	-1	0	-1	15	-1	1	2	40	4	6.985611	1	21	4	3	0	0	1	112	.5	.16666667	.33333334
140825_0847	15	12	1	10	994	2	5	-1	2	10	10	-1	39	-1	-1	2	0	0	1	0	6	40	4	6.985611	1	21	4	3	0	0	1	112	0	0	1
140825_0847	16	12	1	0	994	2	4	-1	2	30	10	-1	71	-1	-1	0	-1	40	-1	0	5	0	4	6.985611	1	21	4	3	0	0	1	112	.16666667	0	.83333331
140825_0847	17	12	1	10	1004	2	4	-1	3	10	10	-1	71	-1	-1	2	0	0	1	0	6	40	4	6.985611	1	21	4	3	0	0	1	112	0	0	1
140825_0847	18	12	1	0	1004	2	4	-1	3	50	60	-1	60	-1	-1	1	-1	55	-1	3	3	0	4	6.985611	1	21	4	3	0	0	1	112	0	.5	.5
140825_0847	19	12	1	60	1064	2	3	-1	1	30	120	-1	59	-1	-1	2	60	10	1	1	4	40	4	6.985611	1	21	4	3	0	0	1	112	.16666667	.16666667	.66666669
140825_0847	20	12	1	0	1064	2	5	-1	2	30	25	-1	59	-1	-1	2	0	35	0	0	6	0	4	6.985611	1	21	4	3	0	0	1	112	0	0	1
140825_0847	1	13	1	65	545	2	3	-1	1	50	120	-1	55	-1	-1	1	-1	20	-1	2	2	40	5	7.8152933	0	24	0	3	3	0	1	113	.33333334	.33333334	.33333334
140825_0847	2	13	1	5	550	2	4	-1	3	30	40	-1	85	-1	-1	2	35	30	1	1	4	0	5	7.8152933	0	24	0	3	3	0	1	113	.16666667	.16666667	.66666669
140825_0847	3	13	1	25	575	2	5	-1	2	30	60	-1	45	-1	-1	2	35	30	1	3	3	0	5	7.8152933	0	24	0	3	3	0	1	113	0	.5	.5
140825_0847	4	13	1	0	575	2	5	-1	2	30	25	-1	50	-1	-1	2	20	40	0	1	4	0	5	7.8152933	0	24	0	3	3	0	1	113	.16666667	.16666667	.66666669
140825_0847	5	13	1	29	604	2	5	-1	3	30	60	-1	45	-1	-1	2	31	10	1	1	4	40	5	7.8152933	0	24	0	3	3	0	1	113	.16666667	.16666667	.66666669
140825_0847	6	13	1	165	769	2	4	-1	2	30	200	-1	90	-1	-1	2	35	15	1	2	4	40	5	7.8152933	0	24	0	3	3	0	1	113	0	.33333334	.66666669
140825_0847	7	13	1	0	769	2	5	-1	3	10	40	-1	61	-1	-1	2	11	20	0	0	5	0	5	7.8152933	0	24	0	3	3	0	1	113	.16666667	0	.83333331
140825_0847	8	13	1	0	769	2	4	-1	2	50	200	-1	65	-1	-1	2	55	60	0	3	3	0	5	7.8152933	0	24	0	3	3	0	1	113	0	.5	.5
140825_0847	9	13	1	0	769	2	5	-1	3	50	10	-1	90	-1	-1	2	5	10	0	1	5	40	5	7.8152933	0	24	0	3	3	0	1	113	0	.16666667	.83333331
140825_0847	10	13	1	90	859	2	5	-1	1	10	120	-1	30	-1	-1	1	-1	10	-1	2	4	0	5	7.8152933	0	24	0	3	3	0	1	113	0	.33333334	.66666669
140825_0847	11	13	1	0	859	2	5	-1	3	50	10	-1	75	-1	-1	2	5	15	0	1	5	40	5	7.8152933	0	24	0	3	3	0	1	113	0	.16666667	.83333331
140825_0847	12	13	1	25	884	2	3	-1	2	10	40	-1	65	-1	-1	2	15	15	1	0	5	0	5	7.8152933	0	24	0	3	3	0	1	113	.16666667	0	.83333331
140825_0847	13	13	1	25	909	2	5	-1	3	10	40	-1	30	-1	-1	2	15	1	1	2	4	40	5	7.8152933	0	24	0	3	3	0	1	113	0	.33333334	.66666669
140825_0847	14	13	1	5	914	2	5	-1	1	50	40	-1	60	-1	-1	2	35	15	1	1	4	40	5	7.8152933	0	24	0	3	3	0	1	113	.16666667	.16666667	.66666669
140825_0847	15	13	1	14	928	2	4	-1	3	10	25	-1	71	-1	-1	2	11	1	1	1	5	40	5	7.8152933	0	24	0	3	3	0	1	113	0	.16666667	.83333331
140825_0847	16	13	1	0	928	2	5	-1	2	30	40	-1	71	-1	-1	2	31	40	0	0	5	0	5	7.8152933	0	24	0	3	3	0	1	113	.16666667	0	.83333331
140825_0847	17	13	1	5	933	2	3	-1	1	10	10	-1	24	-1	-1	2	5	1	1	3	3	40	5	7.8152933	0	24	0	3	3	0	1	113	0	.5	.5
140825_0847	18	13	1	125	1058	2	3	-1	2	50	200	-1	75	-1	-1	1	-1	50	-1	1	5	0	5	7.8152933	0	24	0	3	3	0	1	113	0	.16666667	.83333331
140825_0847	19	13	1	0	1058	2	4	-1	2	30	10	-1	75	-1	-1	2	5	10	0	0	6	40	5	7.8152933	0	24	0	3	3	0	1	113	0	0	1
140825_0847	20	13	1	0	1058	2	4	-1	1	30	25	-1	40	-1	-1	2	20	30	0	1	5	0	5	7.8152933	0	24	0	3	3	0	1	113	0	.16666667	.83333331
140825_0847	1	14	1	-15	465	2	4	-1	1	50	40	-1	55	-1	-1	1	-1	20	-1	2	2	40	4	16.167717	1	23	4	4	1	1	1	114	.33333334	.33333334	.33333334
140825_0847	2	14	1	-35	430	2	4	-1	2	30	40	-1	75	-1	-1	1	-1	40	-1	1	4	0	4	16.167717	1	23	4	4	1	1	1	114	.16666667	.16666667	.66666669
140825_0847	3	14	1	0	430	2	4	-1	3	30	10	-1	85	-1	-1	0	-1	40	-1	0	5	0	4	16.167717	1	23	4	4	1	1	1	114	.16666667	0	.83333331
140825_0847	4	14	1	0	430	2	3	-1	3	30	25	-1	55	-1	-1	0	-1	30	-1	1	4	0	4	16.167717	1	23	4	4	1	1	1	114	.16666667	.16666667	.66666669
140825_0847	5	14	1	155	585	2	6	-1	3	30	200	-1	45	-1	-1	1	-1	10	-1	1	4	40	4	16.167717	1	23	4	4	1	1	1	114	.16666667	.16666667	.66666669
140825_0847	6	14	1	0	585	2	5	-1	1	30	25	-1	71	-1	-1	0	-1	0	-1	2	3	40	4	16.167717	1	23	4	4	1	1	1	114	.16666667	.33333334	.5
140825_0847	7	14	1	0	585	2	3	-1	1	10	10	-1	20	-1	-1	0	-1	10	-1	2	3	0	4	16.167717	1	23	4	4	1	1	1	114	.16666667	.33333334	.5
140825_0847	8	14	1	0	585	2	4	-1	1	50	200	-1	-1	1	-1	-1	200	50	1	0	6	0	4	16.167717	1	23	4	4	1	1	1	114	0	0	1
140825_0847	9	14	1	0	585	2	3	-1	2	50	10	-1	71	-1	-1	0	-1	10	-1	1	4	40	4	16.167717	1	23	4	4	1	1	1	114	.16666667	.16666667	.66666669
140825_0847	10	14	1	65	650	2	5	-1	3	10	120	-1	55	-1	-1	1	-1	15	-1	1	5	0	4	16.167717	1	23	4	4	1	1	1	114	0	.16666667	.83333331
140825_0847	11	14	1	0	650	2	3	-1	2	50	40	-1	75	-1	-1	0	-1	10	-1	1	4	40	4	16.167717	1	23	4	4	1	1	1	114	.16666667	.16666667	.66666669
140825_0847	12	14	1	15	665	2	3	-1	1	10	40	-1	25	-1	-1	1	-1	15	-1	2	4	0	4	16.167717	1	23	4	4	1	1	1	114	0	.33333334	.66666669
140825_0847	13	14	1	5	670	2	3	-1	2	10	25	-1	20	-1	-1	1	-1	0	-1	4	2	40	4	16.167717	1	23	4	4	1	1	1	114	0	.66666669	.33333334
140825_0847	14	14	1	0	670	2	5	-1	3	50	40	-1	105	-1	-1	0	-1	15	-1	1	2	40	4	16.167717	1	23	4	4	1	1	1	114	.5	.16666667	.33333334
140825_0847	15	14	1	15	685	2	3	-1	1	10	40	-1	25	-1	-1	1	-1	0	-1	3	3	40	4	16.167717	1	23	4	4	1	1	1	114	0	.5	.5
140825_0847	16	14	1	0	685	2	3	-1	3	30	40	-1	79	-1	-1	0	-1	30	-1	0	5	0	4	16.167717	1	23	4	4	1	1	1	114	.16666667	0	.83333331
140825_0847	17	14	1	40	725	2	5	-1	2	10	60	-1	20	-1	-1	1	-1	0	-1	3	3	40	4	16.167717	1	23	4	4	1	1	1	114	0	.5	.5
140825_0847	18	14	1	0	725	2	5	-1	1	50	10	-1	99	-1	-1	0	-1	50	-1	0	5	0	4	16.167717	1	23	4	4	1	1	1	114	.16666667	0	.83333331
140825_0847	19	14	1	0	725	2	4	-1	1	30	10	-1	59	-1	-1	0	-1	10	-1	1	4	40	4	16.167717	1	23	4	4	1	1	1	114	.16666667	.16666667	.66666669
140825_0847	20	14	1	125	850	2	3	-1	3	30	200	-1	75	-1	-1	1	-1	30	-1	1	3	0	4	16.167717	1	23	4	4	1	1	1	114	.33333334	.16666667	.5
140825_0847	1	15	1	15	495	1	-1	1	3	50	-1	1	65	-1	-1	-1	-1	-1	-1	1	4	40	3	37.092838	0	24	7	4	2	0	1	115	.16666667	.16666667	.66666669
140825_0847	2	15	1	55	550	1	-1	1	3	30	-1	1	85	-1	-1	-1	-1	-1	-1	1	4	0	3	37.092838	0	24	7	4	2	0	1	115	.16666667	.16666667	.66666669
140825_0847	3	15	1	0	550	1	-1	1	3	30	-1	1	85	-1	-1	-1	-1	-1	-1	0	5	0	3	37.092838	0	24	7	4	2	0	1	115	.16666667	0	.83333331
140825_0847	4	15	1	0	550	1	-1	1	1	30	-1	1	85	-1	-1	-1	-1	-1	-1	0	5	0	3	37.092838	0	24	7	4	2	0	1	115	.16666667	0	.83333331
140825_0847	5	15	1	31	581	1	-1	1	2	30	-1	1	61	-1	-1	-1	-1	-1	-1	1	4	40	3	37.092838	0	24	7	4	2	0	1	115	.16666667	.16666667	.66666669
140825_0847	6	15	1	82	663	1	-1	1	1	30	-1	1	71	-1	-1	-1	-1	-1	-1	2	3	40	3	37.092838	0	24	7	4	2	0	1	115	.16666667	.33333334	.5
140825_0847	7	15	1	0	663	1	-1	1	3	10	-1	1	61	-1	-1	-1	-1	-1	-1	0	5	0	3	37.092838	0	24	7	4	2	0	1	115	.16666667	0	.83333331
140825_0847	8	15	1	0	663	1	-1	1	1	50	-1	0	-1	-1	-1	-1	-1	-1	-1	0	6	0	3	37.092838	0	24	7	4	2	0	1	115	0	0	1
140825_0847	9	15	1	21	684	1	-1	1	2	50	-1	1	71	-1	-1	-1	-1	-1	-1	1	4	40	3	37.092838	0	24	7	4	2	0	1	115	.16666667	.16666667	.66666669
140825_0847	10	15	1	45	729	1	-1	1	2	10	-1	1	55	-1	-1	-1	-1	-1	-1	1	5	0	3	37.092838	0	24	7	4	2	0	1	115	0	.16666667	.83333331
140825_0847	11	15	1	25	754	1	-1	1	2	50	-1	1	75	-1	-1	-1	-1	-1	-1	1	4	40	3	37.092838	0	24	7	4	2	0	1	115	.16666667	.16666667	.66666669
140825_0847	12	15	1	0	754	1	-1	1	2	10	-1	1	65	-1	-1	-1	-1	-1	-1	0	5	0	3	37.092838	0	24	7	4	2	0	1	115	.16666667	0	.83333331
140825_0847	13	15	1	0	754	1	-1	1	1	10	-1	1	55	-1	-1	-1	-1	-1	-1	0	6	40	3	37.092838	0	24	7	4	2	0	1	115	0	0	1
140825_0847	14	15	1	21	775	1	-1	1	2	50	-1	1	71	-1	-1	-1	-1	-1	-1	1	5	40	3	37.092838	0	24	7	4	2	0	1	115	0	.16666667	.83333331
140825_0847	15	15	1	61	836	1	-1	1	3	10	-1	1	71	-1	-1	-1	-1	-1	-1	1	5	40	3	37.092838	0	24	7	4	2	0	1	115	0	.16666667	.83333331
140825_0847	16	15	1	0	836	1	-1	1	2	30	-1	1	71	-1	-1	-1	-1	-1	-1	0	5	0	3	37.092838	0	24	7	4	2	0	1	115	.16666667	0	.83333331
140825_0847	17	15	1	0	836	1	-1	1	3	10	-1	1	71	-1	-1	-1	-1	-1	-1	0	6	40	3	37.092838	0	24	7	4	2	0	1	115	0	0	1
140825_0847	18	15	1	25	861	1	-1	1	2	50	-1	1	75	-1	-1	-1	-1	-1	-1	1	5	0	3	37.092838	0	24	7	4	2	0	1	115	0	.16666667	.83333331
140825_0847	19	15	1	0	861	1	-1	1	2	30	-1	1	75	-1	-1	-1	-1	-1	-1	0	6	40	3	37.092838	0	24	7	4	2	0	1	115	0	0	1
140825_0847	20	15	1	45	906	1	-1	1	3	30	-1	1	75	-1	-1	-1	-1	-1	-1	1	3	0	3	37.092838	0	24	7	4	2	0	1	115	.33333334	.16666667	.5
140825_0847	1	16	1	50	530	1	-1	2	3	50	-1	1	-1	-1	-1	-1	-1	20	-1	1	4	40	3	37.48241	0	26	4	4	3	0	1	116	.16666667	.16666667	.66666669
140825_0847	2	16	1	20	550	1	-1	2	2	30	-1	1	-1	-1	-1	-1	-1	40	-1	1	4	0	3	37.48241	0	26	4	4	3	0	1	116	.16666667	.16666667	.66666669
140825_0847	3	16	1	55	605	1	-1	2	3	30	-1	1	-1	-1	-1	-1	-1	40	-1	0	5	0	3	37.48241	0	26	4	4	3	0	1	116	.16666667	0	.83333331
140825_0847	4	16	1	0	605	1	-1	2	2	30	-1	1	-1	-1	-1	-1	-1	40	-1	1	4	0	3	37.48241	0	26	4	4	3	0	1	116	.16666667	.16666667	.66666669
140825_0847	5	16	1	85	690	1	-1	2	2	30	-1	1	-1	-1	-1	-1	-1	20	-1	1	4	40	3	37.48241	0	26	4	4	3	0	1	116	.16666667	.16666667	.66666669
140825_0847	6	16	1	129	819	1	-1	2	2	30	-1	1	-1	-1	-1	-1	-1	15	-1	2	4	40	3	37.48241	0	26	4	4	3	0	1	116	0	.33333334	.66666669
140825_0847	7	16	1	75	894	1	-1	2	3	10	-1	1	-1	-1	-1	-1	-1	20	-1	0	5	0	3	37.48241	0	26	4	4	3	0	1	116	.16666667	0	.83333331
140825_0847	8	16	1	0	894	1	-1	2	2	50	-1	1	-1	-1	-1	-1	-1	60	-1	3	3	0	3	37.48241	0	26	4	4	3	0	1	116	0	.5	.5
140825_0847	9	16	1	25	919	1	-1	2	1	50	-1	1	-1	-1	-1	-1	-1	30	-1	3	3	40	3	37.48241	0	26	4	4	3	0	1	116	0	.5	.5
140825_0847	10	16	1	15	934	1	-1	2	2	10	-1	1	-1	-1	-1	-1	-1	20	-1	1	5	0	3	37.48241	0	26	4	4	3	0	1	116	0	.16666667	.83333331
140825_0847	11	16	1	90	1024	1	-1	2	3	50	-1	1	-1	-1	-1	-1	-1	15	-1	1	5	40	3	37.48241	0	26	4	4	3	0	1	116	0	.16666667	.83333331
140825_0847	12	16	1	32	1056	1	-1	2	1	10	-1	1	-1	-1	-1	-1	-1	15	-1	2	4	0	3	37.48241	0	26	4	4	3	0	1	116	0	.33333334	.66666669
140825_0847	13	16	1	184	1240	1	-1	2	3	10	-1	1	-1	-1	-1	-1	-1	1	-1	2	4	40	3	37.48241	0	26	4	4	3	0	1	116	0	.33333334	.66666669
140825_0847	14	16	1	100	1340	1	-1	2	3	50	-1	1	-1	-1	-1	-1	-1	15	-1	1	2	40	3	37.48241	0	26	4	4	3	0	1	116	.5	.16666667	.33333334
140825_0847	15	16	1	218	1558	1	-1	2	3	10	-1	1	-1	-1	-1	-1	-1	1	-1	1	5	40	3	37.48241	0	26	4	4	3	0	1	116	0	.16666667	.83333331
140825_0847	16	16	1	18	1576	1	-1	2	3	30	-1	1	-1	-1	-1	-1	-1	30	-1	0	5	0	3	37.48241	0	26	4	4	3	0	1	116	.16666667	0	.83333331
140825_0847	17	16	1	119	1695	1	-1	2	1	10	-1	1	-1	-1	-1	-1	-1	1	-1	3	3	40	3	37.48241	0	26	4	4	3	0	1	116	0	.5	.5
140825_0847	18	16	1	0	1695	1	-1	2	2	50	-1	1	-1	-1	-1	-1	-1	50	-1	1	5	0	3	37.48241	0	26	4	4	3	0	1	116	0	.16666667	.83333331
140825_0847	19	16	1	190	1885	1	-1	2	1	30	-1	1	-1	-1	-1	-1	-1	10	-1	1	4	40	3	37.48241	0	26	4	4	3	0	1	116	.16666667	.16666667	.66666669
140825_0847	20	16	1	0	1885	1	-1	2	3	30	-1	1	-1	-1	-1	-1	-1	30	-1	1	3	0	3	37.48241	0	26	4	4	3	0	1	116	.33333334	.16666667	.5
140825_0847	1	17	1	0	480	2	5	-1	2	50	40	-1	100	-1	-1	0	-1	10	-1	1	3	40	4	23.589991	1	24	2	3	2	0	1	117	.33333334	.16666667	.5
140825_0847	2	17	1	2	482	2	5	-1	1	30	40	-1	38	-1	-1	1	-1	30	-1	2	4	0	4	23.589991	1	24	2	3	2	0	1	117	0	.33333334	.66666669
140825_0847	3	17	1	0	482	2	4	-1	1	30	10	-1	90	-1	-1	0	-1	30	-1	1	4	0	4	23.589991	1	24	2	3	2	0	1	117	.16666667	.16666667	.66666669
140825_0847	4	17	1	0	482	2	5	-1	1	30	25	-1	85	-1	-1	2	20	35	0	0	5	0	4	23.589991	1	24	2	3	2	0	1	117	.16666667	0	.83333331
140825_0847	5	17	1	5	487	2	4	-1	2	30	40	-1	61	-1	-1	2	35	20	1	1	4	40	4	23.589991	1	24	2	3	2	0	1	117	.16666667	.16666667	.66666669
140825_0847	6	17	1	129	616	2	6	-1	1	30	200	-1	71	-1	-1	1	-1	0	-1	2	3	40	4	23.589991	1	24	2	3	2	0	1	117	.16666667	.33333334	.5
140825_0847	7	17	1	20	636	2	5	-1	2	10	40	-1	45	-1	-1	2	20	15	1	2	4	0	4	23.589991	1	24	2	3	2	0	1	117	0	.33333334	.66666669
140825_0847	8	17	1	0	636	2	5	-1	2	50	10	-1	65	-1	-1	2	8	60	0	3	3	0	4	23.589991	1	24	2	3	2	0	1	117	0	.5	.5
140825_0847	9	17	1	45	681	2	6	-1	3	50	120	-1	90	-1	-1	2	75	10	1	1	5	40	4	23.589991	1	24	2	3	2	0	1	117	0	.16666667	.83333331
140825_0847	10	17	1	0	681	2	3	-1	2	10	25	-1	55	-1	-1	2	18	20	0	1	5	0	4	23.589991	1	24	2	3	2	0	1	117	0	.16666667	.83333331
140825_0847	11	17	1	2	683	2	4	-1	2	50	40	-1	75	-1	-1	2	38	10	1	1	4	40	4	23.589991	1	24	2	3	2	0	1	117	.16666667	.16666667	.66666669
140825_0847	12	17	1	8	691	2	4	-1	1	10	25	-1	25	-1	-1	2	17	15	1	2	4	0	4	23.589991	1	24	2	3	2	0	1	117	0	.33333334	.66666669
140825_0847	13	17	1	100	791	2	4	-1	2	10	120	-1	20	-1	-1	1	-1	0	-1	4	2	40	4	23.589991	1	24	2	3	2	0	1	117	0	.66666669	.33333334
140825_0847	14	17	1	49	840	2	3	-1	2	50	120	-1	71	-1	-1	1	-1	10	-1	1	5	40	4	23.589991	1	24	2	3	2	0	1	117	0	.16666667	.83333331
140825_0847	15	17	1	9	849	2	4	-1	1	10	25	-1	25	-1	-1	2	16	0	1	3	3	40	4	23.589991	1	24	2	3	2	0	1	117	0	.5	.5
140825_0847	16	17	1	8	857	2	5	-1	1	30	40	-1	45	-1	-1	2	32	30	1	0	6	0	4	23.589991	1	24	2	3	2	0	1	117	0	0	1
140825_0847	17	17	1	35	892	2	5	-1	3	10	60	-1	71	-1	-1	2	25	0	1	0	6	40	4	23.589991	1	24	2	3	2	0	1	117	0	0	1
140825_0847	18	17	1	0	892	2	5	-1	3	50	10	-1	60	-1	-1	2	8	55	0	3	3	0	4	23.589991	1	24	2	3	2	0	1	117	0	.5	.5
140825_0847	19	17	1	5	897	2	5	-1	2	30	25	-1	75	-1	-1	2	20	10	1	0	6	40	4	23.589991	1	24	2	3	2	0	1	117	0	0	1
140825_0847	20	17	1	0	897	2	5	-1	1	30	25	-1	40	-1	-1	2	15	30	0	1	5	0	4	23.589991	1	24	2	3	2	0	1	117	0	.16666667	.83333331
140825_0847	1	18	1	20	500	2	5	-1	1	50	40	-1	55	-1	-1	2	20	20	1	2	2	40	5	7.8152933	0	25	6	2	3	0	1	118	.33333334	.33333334	.33333334
140825_0847	2	18	1	0	500	2	5	-1	3	30	40	-1	85	-1	-1	2	20	30	0	1	4	0	5	7.8152933	0	25	6	2	3	0	1	118	.16666667	.16666667	.66666669
140825_0847	3	18	1	30	530	2	5	-1	1	30	60	-1	90	-1	-1	2	30	30	1	1	4	0	5	7.8152933	0	25	6	2	3	0	1	118	.16666667	.16666667	.66666669
140825_0847	4	18	1	0	530	2	6	-1	2	30	40	-1	50	-1	-1	2	21	40	0	1	4	0	5	7.8152933	0	25	6	2	3	0	1	118	.16666667	.16666667	.66666669
140825_0847	5	18	1	30	560	2	5	-1	2	30	60	-1	61	-1	-1	2	30	20	1	1	4	40	5	7.8152933	0	25	6	2	3	0	1	118	.16666667	.16666667	.66666669
140825_0847	6	18	1	169	729	2	4	-1	3	30	200	-1	40	-1	-1	2	31	0	1	2	4	40	5	7.8152933	0	25	6	2	3	0	1	118	0	.33333334	.66666669
140825_0847	7	18	1	109	838	2	4	-1	1	10	120	-1	20	-1	-1	2	11	10	1	2	3	0	5	7.8152933	0	25	6	2	3	0	1	118	.16666667	.33333334	.5
140825_0847	8	18	1	0	838	2	6	-1	2	50	40	-1	65	-1	-1	2	20	60	0	3	3	0	5	7.8152933	0	25	6	2	3	0	1	118	0	.5	.5
140825_0847	9	18	1	20	858	2	4	-1	2	50	40	-1	71	-1	-1	2	20	10	1	1	4	40	5	7.8152933	0	25	6	2	3	0	1	118	.16666667	.16666667	.66666669
140825_0847	10	18	1	0	858	2	4	-1	2	10	40	-1	55	-1	-1	2	11	20	0	1	5	0	5	7.8152933	0	25	6	2	3	0	1	118	0	.16666667	.83333331
140825_0847	11	18	1	0	858	2	5	-1	2	50	10	-1	75	-1	-1	2	1	10	0	1	4	40	5	7.8152933	0	25	6	2	3	0	1	118	.16666667	.16666667	.66666669
140825_0847	12	18	1	0	858	2	4	-1	2	10	25	-1	65	-1	-1	2	10	15	0	0	5	0	5	7.8152933	0	25	6	2	3	0	1	118	.16666667	0	.83333331
140825_0847	13	18	1	30	888	2	5	-1	1	10	40	-1	55	-1	-1	2	10	0	1	0	6	40	5	7.8152933	0	25	6	2	3	0	1	118	0	0	1
140825_0847	14	18	1	0	888	2	4	-1	2	50	10	-1	71	-1	-1	2	1	10	0	1	5	40	5	7.8152933	0	25	6	2	3	0	1	118	0	.16666667	.83333331
140825_0847	15	18	1	9	897	2	5	-1	3	10	10	-1	71	-1	-1	2	1	1	1	1	5	40	5	7.8152933	0	25	6	2	3	0	1	118	0	.16666667	.83333331
140825_0847	16	18	1	0	897	2	4	-1	3	30	10	-1	79	-1	-1	2	1	30	0	0	5	0	5	7.8152933	0	25	6	2	3	0	1	118	.16666667	0	.83333331
140825_0847	17	18	1	180	1077	2	6	-1	2	10	200	-1	20	-1	-1	1	-1	0	-1	3	3	40	5	7.8152933	0	25	6	2	3	0	1	118	0	.5	.5
140825_0847	18	18	1	0	1077	2	4	-1	2	50	60	-1	75	-1	-1	2	40	50	0	1	5	0	5	7.8152933	0	25	6	2	3	0	1	118	0	.16666667	.83333331
140825_0847	19	18	1	15	1092	2	5	-1	1	30	25	-1	59	-1	-1	2	10	10	1	1	4	40	5	7.8152933	0	25	6	2	3	0	1	118	.16666667	.16666667	.66666669
140825_0847	20	18	1	0	1092	2	4	-1	3	30	25	-1	75	-1	-1	2	15	30	0	1	3	0	5	7.8152933	0	25	6	2	3	0	1	118	.33333334	.16666667	.5
140825_0847	1	19	1	5	485	2	6	-1	2	50	25	-1	100	-1	-1	2	20	10	1	1	3	40	5	7.8152933	1	22	7	3	3	0	1	119	.33333334	.16666667	.5
140825_0847	2	19	1	0	485	2	5	-1	2	30	40	-1	75	-1	-1	2	20	40	0	1	4	0	5	7.8152933	1	22	7	3	3	0	1	119	.16666667	.16666667	.66666669
140825_0847	3	19	1	0	485	2	6	-1	1	30	25	-1	90	-1	-1	2	20	30	0	1	4	0	5	7.8152933	1	22	7	3	3	0	1	119	.16666667	.16666667	.66666669
140825_0847	4	19	1	0	485	2	6	-1	1	30	40	-1	85	-1	-1	2	30	35	0	0	5	0	5	7.8152933	1	22	7	3	3	0	1	119	.16666667	0	.83333331
140825_0847	5	19	1	10	495	2	4	-1	1	30	40	-1	40	-1	-1	2	30	0	1	2	3	40	5	7.8152933	1	22	7	3	3	0	1	119	.16666667	.33333334	.5
140825_0847	6	19	1	5	500	2	5	-1	3	30	25	-1	40	-1	-1	2	20	0	1	2	4	40	5	7.8152933	1	22	7	3	3	0	1	119	0	.33333334	.66666669
140825_0847	7	19	1	30	530	2	5	-1	1	10	40	-1	20	-1	-1	2	10	10	1	2	3	0	5	7.8152933	1	22	7	3	3	0	1	119	.16666667	.33333334	.5
140825_0847	8	19	1	0	530	2	5	-1	1	50	10	-1	-1	1	-1	-1	5	50	0	0	6	0	5	7.8152933	1	22	7	3	3	0	1	119	0	0	1
140825_0847	9	19	1	0	530	2	5	-1	2	50	10	-1	71	-1	-1	2	5	10	0	1	4	40	5	7.8152933	1	22	7	3	3	0	1	119	.16666667	.16666667	.66666669
140825_0847	10	19	1	0	530	2	6	-1	3	10	10	-1	55	-1	-1	2	5	15	0	1	5	0	5	7.8152933	1	22	7	3	3	0	1	119	0	.16666667	.83333331
140825_0847	11	19	1	0	530	2	5	-1	1	50	10	-1	90	-1	-1	2	5	15	0	0	5	40	5	7.8152933	1	22	7	3	3	0	1	119	.16666667	0	.83333331
140825_0847	12	19	1	100	630	2	5	-1	1	10	120	-1	25	-1	-1	2	20	15	1	2	4	0	5	7.8152933	1	22	7	3	3	0	1	119	0	.33333334	.66666669
140825_0847	13	19	1	30	660	2	5	-1	2	10	40	-1	20	-1	-1	2	10	0	1	4	2	40	5	7.8152933	1	22	7	3	3	0	1	119	0	.66666669	.33333334
140825_0847	14	19	1	10	670	2	6	-1	3	50	40	-1	105	-1	-1	2	30	15	1	1	2	40	5	7.8152933	1	22	7	3	3	0	1	119	.5	.16666667	.33333334
140825_0847	15	19	1	5	675	2	5	-1	1	10	10	-1	25	-1	-1	2	5	0	1	3	3	40	5	7.8152933	1	22	7	3	3	0	1	119	0	.5	.5
140825_0847	16	19	1	30	705	2	6	-1	1	30	60	-1	45	-1	-1	2	30	30	1	0	6	0	5	7.8152933	1	22	7	3	3	0	1	119	0	0	1
140825_0847	17	19	1	5	710	2	4	-1	1	10	10	-1	24	-1	-1	2	5	1	1	3	3	40	5	7.8152933	1	22	7	3	3	0	1	119	0	.5	.5
140825_0847	18	19	1	0	710	2	5	-1	2	50	10	-1	75	-1	-1	2	5	50	0	1	5	0	5	7.8152933	1	22	7	3	3	0	1	119	0	.16666667	.83333331
140825_0847	19	19	1	10	720	2	5	-1	3	30	25	-1	45	-1	-1	2	15	0	1	1	5	40	5	7.8152933	1	22	7	3	3	0	1	119	0	.16666667	.83333331
140825_0847	20	19	1	0	720	2	5	-1	3	30	25	-1	75	-1	-1	2	15	30	0	1	3	0	5	7.8152933	1	22	7	3	3	0	1	119	.33333334	.16666667	.5
140825_0847	1	20	1	15	495	2	5	-1	3	50	40	-1	65	-1	-1	2	25	20	1	1	4	40	5	23.838739	0	23	1	4	2	0	1	120	.16666667	.16666667	.66666669
140825_0847	2	20	1	0	495	2	6	-1	1	30	25	-1	38	-1	-1	2	15	30	0	2	4	0	5	23.838739	0	23	1	4	2	0	1	120	0	.33333334	.66666669
140825_0847	3	20	1	15	510	2	5	-1	3	30	60	-1	85	-1	-1	2	45	40	1	0	5	0	5	23.838739	0	23	1	4	2	0	1	120	.16666667	0	.83333331
140825_0847	4	20	1	10	520	2	4	-1	3	30	40	-1	55	-1	-1	2	30	30	1	1	4	0	5	23.838739	0	23	1	4	2	0	1	120	.16666667	.16666667	.66666669
140825_0847	5	20	1	20	540	2	5	-1	1	30	60	-1	40	-1	-1	1	-1	0	-1	2	3	40	5	23.838739	0	23	1	4	2	0	1	120	.16666667	.33333334	.5
140825_0847	6	20	1	160	700	2	6	-1	3	30	200	-1	40	-1	-1	1	-1	0	-1	2	4	40	5	23.838739	0	23	1	4	2	0	1	120	0	.33333334	.66666669
140825_0847	7	20	1	75	775	2	6	-1	2	10	120	-1	45	-1	-1	1	-1	15	-1	2	4	0	5	23.838739	0	23	1	4	2	0	1	120	0	.33333334	.66666669
140825_0847	8	20	1	0	775	2	6	-1	1	50	40	-1	-1	1	-1	-1	30	50	0	0	6	0	5	23.838739	0	23	1	4	2	0	1	120	0	0	1
140825_0847	9	20	1	0	775	2	5	-1	1	50	10	-1	65	-1	-1	2	0	30	0	3	3	40	5	23.838739	0	23	1	4	2	0	1	120	0	.5	.5
140825_0847	10	20	1	65	840	2	5	-1	2	10	120	-1	55	-1	-1	1	-1	20	-1	1	5	0	5	23.838739	0	23	1	4	2	0	1	120	0	.16666667	.83333331
140825_0847	11	20	1	45	885	2	6	-1	3	50	120	-1	75	-1	-1	1	-1	15	-1	1	5	40	5	23.838739	0	23	1	4	2	0	1	120	0	.16666667	.83333331
140825_0847	12	20	1	80	965	2	5	-1	2	10	120	-1	65	-1	-1	2	40	15	1	0	5	0	5	23.838739	0	23	1	4	2	0	1	120	.16666667	0	.83333331
140825_0847	13	20	1	170	1135	2	6	-1	3	10	200	-1	30	-1	-1	1	-1	1	-1	2	4	40	5	23.838739	0	23	1	4	2	0	1	120	0	.33333334	.66666669
140825_0847	14	20	1	10	1145	2	6	-1	1	50	40	-1	60	-1	-1	2	30	15	1	1	4	40	5	23.838739	0	23	1	4	2	0	1	120	.16666667	.16666667	.66666669
140825_0847	15	20	1	35	1180	2	6	-1	1	10	60	-1	25	-1	-1	1	-1	0	-1	3	3	40	5	23.838739	0	23	1	4	2	0	1	120	0	.5	.5
140825_0847	16	20	1	10	1190	2	5	-1	3	30	40	-1	79	-1	-1	2	30	30	1	0	5	0	5	23.838739	0	23	1	4	2	0	1	120	.16666667	0	.83333331
140825_0847	17	20	1	36	1226	2	5	-1	1	10	60	-1	24	-1	-1	1	-1	1	-1	3	3	40	5	23.838739	0	23	1	4	2	0	1	120	0	.5	.5
140825_0847	18	20	1	0	1226	2	6	-1	2	50	40	-1	75	-1	-1	2	30	50	0	1	5	0	5	23.838739	0	23	1	4	2	0	1	120	0	.16666667	.83333331
140825_0847	19	20	1	10	1236	2	6	-1	1	30	40	-1	59	-1	-1	2	30	10	1	1	4	40	5	23.838739	0	23	1	4	2	0	1	120	.16666667	.16666667	.66666669
140825_0847	20	20	1	0	1236	2	6	-1	1	30	40	-1	40	-1	-1	2	26	30	0	1	5	0	5	23.838739	0	23	1	4	2	0	1	120	0	.16666667	.83333331
140825_0847	1	21	1	0	480	2	6	-1	1	50	25	-1	55	-1	-1	2	15	20	0	2	2	40	3	-7.8152933	1	21	7	3	2	0	1	121	.33333334	.33333334	.33333334
140825_0847	2	21	1	0	480	2	6	-1	3	30	25	-1	85	-1	-1	2	15	30	0	1	4	0	3	-7.8152933	1	21	7	3	2	0	1	121	.16666667	.16666667	.66666669
140825_0847	3	21	1	0	480	2	6	-1	2	30	25	-1	45	-1	-1	2	17	30	0	3	3	0	3	-7.8152933	1	21	7	3	2	0	1	121	0	.5	.5
140825_0847	4	21	1	0	480	2	5	-1	3	30	25	-1	55	-1	-1	2	20	30	0	1	4	0	3	-7.8152933	1	21	7	3	2	0	1	121	.16666667	.16666667	.66666669
140825_0847	5	21	1	139	619	2	6	-1	2	30	200	-1	61	-1	-1	1	-1	20	-1	1	4	40	3	-7.8152933	1	21	7	3	2	0	1	121	.16666667	.16666667	.66666669
140825_0847	6	21	1	6	625	2	5	-1	2	30	25	-1	90	-1	-1	2	19	15	1	2	4	40	3	-7.8152933	1	21	7	3	2	0	1	121	0	.33333334	.66666669
140825_0847	7	21	1	70	695	2	6	-1	3	10	120	-1	61	-1	-1	2	50	20	1	0	5	0	3	-7.8152933	1	21	7	3	2	0	1	121	.16666667	0	.83333331
140825_0847	8	21	1	0	695	2	5	-1	3	50	10	-1	90	-1	-1	2	5	55	0	1	5	0	3	-7.8152933	1	21	7	3	2	0	1	121	0	.16666667	.83333331
140825_0847	9	21	1	55	750	2	6	-1	1	50	120	-1	65	-1	-1	1	-1	30	-1	3	3	40	3	-7.8152933	1	21	7	3	2	0	1	121	0	.5	.5
140825_0847	10	21	1	0	750	2	6	-1	1	10	10	-1	30	-1	-1	2	9	10	0	2	4	0	3	-7.8152933	1	21	7	3	2	0	1	121	0	.33333334	.66666669
140825_0847	11	21	1	60	810	2	6	-1	1	50	120	-1	90	-1	-1	2	60	15	1	0	5	40	3	-7.8152933	1	21	7	3	2	0	1	121	.16666667	0	.83333331
140825_0847	12	21	1	10	820	2	6	-1	1	10	25	-1	25	-1	-1	2	15	15	1	2	4	0	3	-7.8152933	1	21	7	3	2	0	1	121	0	.33333334	.66666669
140825_0847	13	21	1	160	980	2	6	-1	1	10	200	-1	55	-1	-1	2	40	0	1	0	6	40	3	-7.8152933	1	21	7	3	2	0	1	121	0	0	1
140825_0847	14	21	1	9	989	2	5	-1	2	50	40	-1	71	-1	-1	2	31	10	1	1	5	40	3	-7.8152933	1	21	7	3	2	0	1	121	0	.16666667	.83333331
140825_0847	15	21	1	39	1028	2	6	-1	3	10	60	-1	71	-1	-1	2	21	1	1	1	5	40	3	-7.8152933	1	21	7	3	2	0	1	121	0	.16666667	.83333331
140825_0847	16	21	1	0	1028	2	6	-1	2	30	60	-1	71	-1	-1	2	34	40	0	0	5	0	3	-7.8152933	1	21	7	3	2	0	1	121	.16666667	0	.83333331
140825_0847	17	21	1	163	1191	2	6	-1	3	10	200	-1	71	-1	-1	2	37	0	1	0	6	40	3	-7.8152933	1	21	7	3	2	0	1	121	0	0	1
140825_0847	18	21	1	0	1191	2	6	-1	1	50	40	-1	99	-1	-1	2	23	50	0	0	5	0	3	-7.8152933	1	21	7	3	2	0	1	121	.16666667	0	.83333331
140825_0847	19	21	1	8	1199	2	6	-1	2	30	40	-1	75	-1	-1	2	32	10	1	0	6	40	3	-7.8152933	1	21	7	3	2	0	1	121	0	0	1
140825_0847	20	21	1	0	1199	2	6	-1	2	30	40	-1	59	-1	-1	2	31	35	0	0	6	0	3	-7.8152933	1	21	7	3	2	0	1	121	0	0	1
140825_0847	1	22	1	0	480	2	6	-1	3	50	25	-1	65	-1	-1	2	25	20	1	1	4	40	5	7.8152933	1	35	4	4	2	0	1	122	.16666667	.16666667	.66666669
140825_0847	2	22	1	0	480	2	6	-1	2	30	25	-1	75	-1	-1	2	15	40	0	1	4	0	5	7.8152933	1	35	4	4	2	0	1	122	.16666667	.16666667	.66666669
140825_0847	3	22	1	0	480	2	6	-1	3	30	25	-1	85	-1	-1	2	20	40	0	0	5	0	5	7.8152933	1	35	4	4	2	0	1	122	.16666667	0	.83333331
140825_0847	4	22	1	0	480	2	6	-1	3	30	40	-1	55	-1	-1	2	26	30	0	1	4	0	5	7.8152933	1	35	4	4	2	0	1	122	.16666667	.16666667	.66666669
140825_0847	5	22	1	160	640	2	6	-1	1	30	200	-1	40	-1	-1	1	-1	0	-1	2	3	40	5	7.8152933	1	35	4	4	2	0	1	122	.16666667	.33333334	.5
140825_0847	6	22	1	155	795	2	6	-1	2	30	200	-1	90	-1	-1	2	45	15	1	2	4	40	5	7.8152933	1	35	4	4	2	0	1	122	0	.33333334	.66666669
140825_0847	7	22	1	100	895	2	6	-1	1	10	120	-1	20	-1	-1	1	-1	10	-1	2	3	0	5	7.8152933	1	35	4	4	2	0	1	122	.16666667	.33333334	.5
140825_0847	8	22	1	0	895	2	6	-1	3	50	40	-1	90	-1	-1	2	35	55	0	1	5	0	5	7.8152933	1	35	4	4	2	0	1	122	0	.16666667	.83333331
140825_0847	9	22	1	65	960	2	6	-1	2	50	120	-1	71	-1	-1	2	55	10	1	1	4	40	5	7.8152933	1	35	4	4	2	0	1	122	.16666667	.16666667	.66666669
140825_0847	10	22	1	0	960	2	6	-1	2	10	10	-1	55	-1	-1	2	7	20	0	1	5	0	5	7.8152933	1	35	4	4	2	0	1	122	0	.16666667	.83333331
140825_0847	11	22	1	60	1020	2	6	-1	2	50	120	-1	75	-1	-1	2	60	10	1	1	4	40	5	7.8152933	1	35	4	4	2	0	1	122	.16666667	.16666667	.66666669
140825_0847	12	22	1	10	1030	2	6	-1	2	10	25	-1	65	-1	-1	2	15	15	1	0	5	0	5	7.8152933	1	35	4	4	2	0	1	122	.16666667	0	.83333331
140825_0847	13	22	1	180	1210	2	6	-1	2	10	200	-1	20	-1	-1	1	-1	0	-1	4	2	40	5	7.8152933	1	35	4	4	2	0	1	122	0	.66666669	.33333334
140825_0847	14	22	1	5	1215	2	6	-1	2	50	40	-1	71	-1	-1	2	35	10	1	1	5	40	5	7.8152933	1	35	4	4	2	0	1	122	0	.16666667	.83333331
140825_0847	15	22	1	43	1258	2	6	-1	2	10	60	-1	39	-1	-1	2	17	0	1	0	6	40	5	7.8152933	1	35	4	4	2	0	1	122	0	0	1
140825_0847	16	22	1	22	1280	2	6	-1	3	30	60	-1	79	-1	-1	2	38	30	1	0	5	0	5	7.8152933	1	35	4	4	2	0	1	122	.16666667	0	.83333331
140825_0847	17	22	1	176	1456	2	6	-1	1	10	200	-1	24	-1	-1	1	-1	1	-1	3	3	40	5	7.8152933	1	35	4	4	2	0	1	122	0	.5	.5
140825_0847	18	22	1	0	1456	2	6	-1	3	50	40	-1	60	-1	-1	2	35	55	0	3	3	0	5	7.8152933	1	35	4	4	2	0	1	122	0	.5	.5
140825_0847	19	22	1	10	1466	2	6	-1	3	30	40	-1	45	-1	-1	2	30	0	1	1	5	40	5	7.8152933	1	35	4	4	2	0	1	122	0	.16666667	.83333331
140825_0847	20	22	1	0	1466	2	6	-1	3	30	40	-1	75	-1	-1	2	15	30	0	1	3	0	5	7.8152933	1	35	4	4	2	0	1	122	.33333334	.16666667	.5
140825_0847	1	23	1	50	530	1	-1	1	2	50	-1	1	100	-1	-1	-1	-1	-1	-1	1	3	40	6	7.8152933	0	25	7	4	3	1	1	123	.33333334	.16666667	.5
140825_0847	2	23	1	45	575	1	-1	1	2	30	-1	1	75	-1	-1	-1	-1	-1	-1	1	4	0	6	7.8152933	0	25	7	4	3	1	1	123	.16666667	.16666667	.66666669
140825_0847	3	23	1	60	635	1	-1	1	1	30	-1	1	90	-1	-1	-1	-1	-1	-1	1	4	0	6	7.8152933	0	25	7	4	3	1	1	123	.16666667	.16666667	.66666669
140825_0847	4	23	1	25	660	1	-1	1	3	30	-1	1	55	-1	-1	-1	-1	-1	-1	1	4	0	6	7.8152933	0	25	7	4	3	1	1	123	.16666667	.16666667	.66666669
140825_0847	5	23	1	20	680	1	-1	1	1	30	-1	1	40	-1	-1	-1	-1	-1	-1	2	3	40	6	7.8152933	0	25	7	4	3	1	1	123	.16666667	.33333334	.5
140825_0847	6	23	1	120	800	1	-1	1	2	30	-1	1	90	-1	-1	-1	-1	-1	-1	2	4	40	6	7.8152933	0	25	7	4	3	1	1	123	0	.33333334	.66666669
140825_0847	7	23	1	70	870	1	-1	1	2	10	-1	1	45	-1	-1	-1	-1	-1	-1	2	4	0	6	7.8152933	0	25	7	4	3	1	1	123	0	.33333334	.66666669
140825_0847	8	23	1	40	910	1	-1	1	3	50	-1	1	90	-1	-1	-1	-1	-1	-1	1	5	0	6	7.8152933	0	25	7	4	3	1	1	123	0	.16666667	.83333331
140825_0847	9	23	1	40	950	1	-1	1	3	50	-1	1	90	-1	-1	-1	-1	-1	-1	1	5	40	6	7.8152933	0	25	7	4	3	1	1	123	0	.16666667	.83333331
140825_0847	10	23	1	45	995	1	-1	1	3	10	-1	1	55	-1	-1	-1	-1	-1	-1	1	5	0	6	7.8152933	0	25	7	4	3	1	1	123	0	.16666667	.83333331
140825_0847	11	23	1	0	995	1	-1	1	1	50	-1	1	90	-1	-1	-1	-1	-1	-1	0	5	40	6	7.8152933	0	25	7	4	3	1	1	123	.16666667	0	.83333331
140825_0847	12	23	1	0	995	1	-1	1	3	10	-1	1	50	-1	-1	-1	-1	-1	-1	0	6	0	6	7.8152933	0	25	7	4	3	1	1	123	0	0	1
140825_0847	13	23	1	40	1035	1	-1	1	3	10	-1	1	30	-1	-1	-1	-1	-1	-1	2	4	40	6	7.8152933	0	25	7	4	3	1	1	123	0	.33333334	.66666669
140825_0847	14	23	1	55	1090	1	-1	1	3	50	-1	1	105	-1	-1	-1	-1	-1	-1	1	2	40	6	7.8152933	0	25	7	4	3	1	1	123	.5	.16666667	.33333334
140825_0847	15	23	1	0	1090	1	-1	1	2	10	-1	1	39	-1	-1	-1	-1	-1	-1	0	6	40	6	7.8152933	0	25	7	4	3	1	1	123	0	0	1
140825_0847	16	23	1	0	1090	1	-1	1	3	30	-1	1	79	-1	-1	-1	-1	-1	-1	0	5	0	6	7.8152933	0	25	7	4	3	1	1	123	.16666667	0	.83333331
140825_0847	17	23	1	42	1132	1	-1	1	1	10	-1	1	24	-1	-1	-1	-1	-1	-1	3	3	40	6	7.8152933	0	25	7	4	3	1	1	123	0	.5	.5
140825_0847	18	23	1	0	1132	1	-1	1	1	50	-1	1	99	-1	-1	-1	-1	-1	-1	0	5	0	6	7.8152933	0	25	7	4	3	1	1	123	.16666667	0	.83333331
140825_0847	19	23	1	29	1161	1	-1	1	1	30	-1	1	59	-1	-1	-1	-1	-1	-1	1	4	40	6	7.8152933	0	25	7	4	3	1	1	123	.16666667	.16666667	.66666669
140825_0847	20	23	1	0	1161	1	-1	1	2	30	-1	1	59	-1	-1	-1	-1	-1	-1	0	6	0	6	7.8152933	0	25	7	4	3	1	1	123	0	0	1
140825_0847	1	24	1	10	490	1	-1	2	1	50	-1	1	-1	-1	-1	-1	-1	20	-1	2	2	40	5	45	0	25	4	2	0	0	1	124	.33333334	.33333334	.33333334
140825_0847	2	24	1	5	495	1	-1	2	1	30	-1	1	-1	-1	-1	-1	-1	30	-1	2	4	0	5	45	0	25	4	2	0	0	1	124	0	.33333334	.66666669
140825_0847	3	24	1	5	500	1	-1	2	1	30	-1	1	-1	-1	-1	-1	-1	30	-1	1	4	0	5	45	0	25	4	2	0	0	1	124	.16666667	.16666667	.66666669
140825_0847	4	24	1	25	525	1	-1	2	1	30	-1	1	-1	-1	-1	-1	-1	35	-1	0	5	0	5	45	0	25	4	2	0	0	1	124	.16666667	0	.83333331
140825_0847	5	24	1	81	606	1	-1	2	3	30	-1	1	-1	-1	-1	-1	-1	10	-1	1	4	40	5	45	0	25	4	2	0	0	1	124	.16666667	.16666667	.66666669
140825_0847	6	24	1	141	747	1	-1	2	3	30	-1	1	-1	-1	-1	-1	-1	0	-1	2	4	40	5	45	0	25	4	2	0	0	1	124	0	.33333334	.66666669
140825_0847	7	24	1	10	757	1	-1	2	2	10	-1	1	-1	-1	-1	-1	-1	15	-1	2	4	0	5	45	0	25	4	2	0	0	1	124	0	.33333334	.66666669
140825_0847	8	24	1	38	795	1	-1	2	3	50	-1	1	-1	-1	-1	-1	-1	55	-1	1	5	0	5	45	0	25	4	2	0	0	1	124	0	.16666667	.83333331
140825_0847	9	24	1	110	905	1	-1	2	2	50	-1	1	-1	-1	-1	-1	-1	10	-1	1	4	40	5	45	0	25	4	2	0	0	1	124	.16666667	.16666667	.66666669
140825_0847	10	24	1	25	930	1	-1	2	3	10	-1	1	-1	-1	-1	-1	-1	15	-1	1	5	0	5	45	0	25	4	2	0	0	1	124	0	.16666667	.83333331
140825_0847	11	24	1	150	1080	1	-1	2	1	50	-1	1	-1	-1	-1	-1	-1	15	-1	0	5	40	5	45	0	25	4	2	0	0	1	124	.16666667	0	.83333331
140825_0847	12	24	1	90	1170	1	-1	2	2	10	-1	1	-1	-1	-1	-1	-1	15	-1	0	5	0	5	45	0	25	4	2	0	0	1	124	.16666667	0	.83333331
140825_0847	13	24	1	355	1525	1	-1	2	1	10	-1	1	-1	-1	-1	-1	-1	0	-1	0	6	40	5	45	0	25	4	2	0	0	1	124	0	0	1
140825_0847	14	24	1	80	1605	1	-1	2	1	50	-1	1	-1	-1	-1	-1	-1	15	-1	1	4	40	5	45	0	25	4	2	0	0	1	124	.16666667	.16666667	.66666669
140825_0847	15	24	1	131	1736	1	-1	2	1	10	-1	1	-1	-1	-1	-1	-1	0	-1	3	3	40	5	45	0	25	4	2	0	0	1	124	0	.5	.5
140825_0847	16	24	1	0	1736	1	-1	2	2	30	-1	1	-1	-1	-1	-1	-1	40	-1	0	5	0	5	45	0	25	4	2	0	0	1	124	.16666667	0	.83333331
140825_0847	17	24	1	105	1841	1	-1	2	2	10	-1	1	-1	-1	-1	-1	-1	0	-1	3	3	40	5	45	0	25	4	2	0	0	1	124	0	.5	.5
140825_0847	18	24	1	0	1841	1	-1	2	3	50	-1	1	-1	-1	-1	-1	-1	55	-1	3	3	0	5	45	0	25	4	2	0	0	1	124	0	.5	.5
140825_0847	19	24	1	212	2053	1	-1	2	2	30	-1	1	-1	-1	-1	-1	-1	10	-1	0	6	40	5	45	0	25	4	2	0	0	1	124	0	0	1
140825_0847	20	24	1	5	2058	1	-1	2	2	30	-1	1	-1	-1	-1	-1	-1	35	-1	0	6	0	5	45	0	25	4	2	0	0	1	124	0	0	1
140826_1456	1	1	1	0	480	2	1	-1	1	50	10	-1	55	-1	0	-1	-1	-1	-1	1	0	40	4	7.8152933	1	26	2	4	3	0	2	201	.83333331	.16666667	0
140826_1456	2	1	1	165	645	2	1	-1	1	30	200	-1	35	-1	-1	1	-1	55	-1	3	3	0	4	7.8152933	1	26	2	4	3	0	2	201	0	.5	.5
140826_1456	3	1	1	5	650	2	1	-1	2	30	40	-1	40	-1	-1	2	35	35	1	3	2	0	4	7.8152933	1	26	2	4	3	0	2	201	.16666667	.5	.33333334
140826_1456	4	1	1	9	659	2	1	-1	1	30	40	-1	200	-1	-1	2	31	31	1	0	6	0	4	7.8152933	1	26	2	4	3	0	2	201	0	0	1
140826_1456	5	1	1	0	659	2	1	-1	3	30	25	-1	55	-1	-1	2	5	30	0	1	3	40	4	7.8152933	1	26	2	4	3	0	2	201	.33333334	.16666667	.5
140826_1456	6	1	1	9	668	2	1	-1	2	30	40	-1	38	-1	-1	2	31	0	1	3	2	40	4	7.8152933	1	26	2	4	3	0	2	201	.16666667	.5	.33333334
140826_1456	7	1	1	14	682	2	1	-1	2	10	25	-1	28	-1	-1	2	11	11	1	2	4	0	4	7.8152933	1	26	2	4	3	0	2	201	0	.33333334	.66666669
140826_1456	8	1	1	145	827	2	1	-1	1	50	200	-1	55	-1	-1	1	-1	60	-1	3	3	0	4	7.8152933	1	26	2	4	3	0	2	201	0	.5	.5
140826_1456	9	1	1	145	972	2	1	-1	1	50	200	-1	55	-1	-1	1	-1	10	-1	4	1	40	4	7.8152933	1	26	2	4	3	0	2	201	.16666667	.66666669	.16666667
140826_1456	10	1	1	0	972	2	1	-1	1	10	60	-1	35	-1	-1	2	11	15	0	1	4	0	4	7.8152933	1	26	2	4	3	0	2	201	.16666667	.16666667	.66666669
140826_1456	11	1	1	0	972	2	1	-1	1	50	40	-1	42	-1	-1	2	5	45	0	2	4	40	4	7.8152933	1	26	2	4	3	0	2	201	0	.33333334	.66666669
140826_1456	12	1	1	14	986	2	1	-1	2	10	25	-1	25	-1	-1	2	11	10	1	3	3	0	4	7.8152933	1	26	2	4	3	0	2	201	0	.5	.5
140826_1456	13	1	1	35	1021	2	1	-1	1	10	60	-1	25	-1	-1	1	-1	4	-1	2	4	40	4	7.8152933	1	26	2	4	3	0	2	201	0	.33333334	.66666669
140826_1456	14	1	1	0	1021	2	1	-1	3	50	40	-1	76	-1	-1	2	5	19	0	0	5	40	4	7.8152933	1	26	2	4	3	0	2	201	.16666667	0	.83333331
140826_1456	15	1	1	35	1056	2	1	-1	3	10	60	-1	25	-1	-1	1	-1	0	-1	1	5	40	4	7.8152933	1	26	2	4	3	0	2	201	0	.16666667	.83333331
140826_1456	16	1	1	9	1065	2	1	-1	3	30	40	-1	43	-1	-1	2	31	30	1	0	6	0	4	7.8152933	1	26	2	4	3	0	2	201	0	0	1
140826_1456	17	1	1	14	1079	2	1	-1	1	10	25	-1	15	-1	-1	2	11	0	1	3	3	40	4	7.8152933	1	26	2	4	3	0	2	201	0	.5	.5
140826_1456	18	1	1	9	1088	2	1	-1	3	50	60	-1	55	-1	-1	2	51	50	1	0	5	0	4	7.8152933	1	26	2	4	3	0	2	201	.16666667	0	.83333331
140826_1456	19	1	1	29	1117	2	1	-1	1	30	60	-1	38	-1	-1	2	31	0	1	1	5	40	4	7.8152933	1	26	2	4	3	0	2	201	0	.16666667	.83333331
140826_1456	20	1	1	9	1126	2	1	-1	3	30	40	-1	50	-1	-1	2	31	30	1	1	5	0	4	7.8152933	1	26	2	4	3	0	2	201	0	.16666667	.83333331
140826_1456	1	2	1	0	480	2	1	-1	2	50	10	-1	70	-1	0	-1	-1	-1	-1	1	0	40	4	7.8152933	0	27	6	3	3	0	2	202	.83333331	.16666667	0
140826_1456	2	2	1	150	630	2	1	-1	3	30	200	-1	50	-1	-1	1	-1	40	-1	1	4	0	4	7.8152933	0	27	6	3	3	0	2	202	.16666667	.16666667	.66666669
140826_1456	3	2	1	0	630	2	1	-1	1	30	40	-1	49	-1	-1	2	25	42	0	1	5	0	4	7.8152933	0	27	6	3	3	0	2	202	0	.16666667	.83333331
140826_1456	4	2	1	8	638	2	1	-1	2	30	40	-1	45	-1	-1	2	32	30	1	0	6	0	4	7.8152933	0	27	6	3	3	0	2	202	0	0	1
140826_1456	5	2	1	10	648	2	1	-1	2	30	25	-1	40	-1	-1	2	15	0	1	1	4	40	4	7.8152933	0	27	6	3	3	0	2	202	.16666667	.16666667	.66666669
140826_1456	6	2	1	162	810	2	2	-1	2	30	200	-1	38	-1	-1	1	-1	0	-1	3	2	40	4	7.8152933	0	27	6	3	3	0	2	202	.16666667	.5	.33333334
140826_1456	7	2	1	13	823	2	1	-1	3	10	25	-1	30	-1	-1	2	12	10	1	2	4	0	4	7.8152933	0	27	6	3	3	0	2	202	0	.33333334	.66666669
140826_1456	8	2	1	126	949	2	1	-1	3	50	200	-1	74	-1	1	-1	-1	-1	-1	3	0	0	4	7.8152933	0	27	6	3	3	0	2	202	.5	.5	0
140826_1456	9	2	1	145	1094	2	2	-1	1	50	200	-1	55	-1	-1	1	-1	10	-1	4	1	40	4	7.8152933	0	27	6	3	3	0	2	202	.16666667	.66666669	.16666667
140826_1456	10	2	1	25	1119	2	2	-1	1	10	40	-1	35	-1	-1	2	15	15	1	1	4	0	4	7.8152933	0	27	6	3	3	0	2	202	.16666667	.16666667	.66666669
140826_1456	11	2	1	78	1197	2	2	-1	1	50	120	-1	42	-1	-1	1	-1	45	-1	2	4	40	4	7.8152933	0	27	6	3	3	0	2	202	0	.33333334	.66666669
140826_1456	12	2	1	13	1210	2	1	-1	3	10	25	-1	26	-1	-1	2	12	12	1	2	4	0	4	7.8152933	0	27	6	3	3	0	2	202	0	.33333334	.66666669
140826_1456	13	2	1	40	1250	2	1	-1	2	10	60	-1	50	-1	-1	2	20	5	1	1	5	40	4	7.8152933	0	27	6	3	3	0	2	202	0	.16666667	.83333331
140826_1456	14	2	1	8	1258	2	2	-1	3	50	60	-1	76	-1	-1	2	52	19	1	0	5	40	4	7.8152933	0	27	6	3	3	0	2	202	.16666667	0	.83333331
140826_1456	15	2	1	40	1298	2	1	-1	1	10	60	-1	40	-1	-1	2	20	3	1	0	6	40	4	7.8152933	0	27	6	3	3	0	2	202	0	0	1
140826_1456	16	2	1	0	1298	2	1	-1	1	30	40	-1	40	-1	-1	2	20	30	0	0	6	0	4	7.8152933	0	27	6	3	3	0	2	202	0	0	1
140826_1456	17	2	1	20	1318	2	1	-1	2	10	25	-1	30	-1	-1	2	5	3	1	1	4	40	4	7.8152933	0	27	6	3	3	0	2	202	.16666667	.16666667	.66666669
140826_1456	18	2	1	0	1318	2	2	-1	3	50	40	-1	55	-1	-1	2	20	50	0	0	5	0	4	7.8152933	0	27	6	3	3	0	2	202	.16666667	0	.83333331
140826_1456	19	2	1	29	1347	2	1	-1	2	30	60	-1	31	-1	-1	1	-1	30	-1	3	3	40	4	7.8152933	0	27	6	3	3	0	2	202	0	.5	.5
140826_1456	20	2	1	0	1347	2	2	-1	3	30	10	-1	50	-1	-1	2	2	30	0	1	5	0	4	7.8152933	0	27	6	3	3	0	2	202	0	.16666667	.83333331
140826_1456	1	3	1	0	480	2	1	-1	3	50	10	-1	70	-1	-1	0	-1	27	-1	1	4	40	2	7.8152933	1	27	0	5	3	0	2	203	.16666667	.16666667	.66666669
140826_1456	2	3	1	0	480	2	2	-1	3	30	25	-1	50	-1	-1	0	-1	40	-1	1	4	0	2	7.8152933	1	27	0	5	3	0	2	203	.16666667	.16666667	.66666669
140826_1456	3	3	1	20	500	2	2	-1	2	30	60	-1	40	-1	-1	1	-1	35	-1	3	2	0	2	7.8152933	1	27	0	5	3	0	2	203	.16666667	.5	.33333334
140826_1456	4	3	1	160	660	2	2	-1	2	30	200	-1	45	-1	-1	2	40	30	1	0	6	0	2	7.8152933	1	27	0	5	3	0	2	203	0	0	1
140826_1456	5	3	1	0	660	2	2	-1	3	30	10	-1	55	-1	-1	0	-1	30	-1	1	3	40	2	7.8152933	1	27	0	5	3	0	2	203	.33333334	.16666667	.5
140826_1456	6	3	1	10	670	2	1	-1	1	30	40	-1	35	-1	-1	2	30	9	1	3	1	40	2	7.8152933	1	27	0	5	3	0	2	203	.33333334	.5	.16666667
140826_1456	7	3	1	45	715	2	2	-1	3	10	60	-1	30	-1	-1	2	15	10	1	2	4	0	2	7.8152933	1	27	0	5	3	0	2	203	0	.33333334	.66666669
140826_1456	8	3	1	46	761	2	2	-1	3	50	120	-1	74	-1	1	-1	-1	-1	-1	3	0	0	2	7.8152933	1	27	0	5	3	0	2	203	.5	.5	0
140826_1456	9	3	1	0	761	2	3	-1	1	50	10	-1	55	-1	-1	0	-1	10	-1	4	1	40	2	7.8152933	1	27	0	5	3	0	2	203	.16666667	.66666669	.16666667
140826_1456	10	3	1	45	806	2	1	-1	2	10	60	-1	35	-1	-1	2	15	10	1	0	6	0	2	7.8152933	1	27	0	5	3	0	2	203	0	0	1
140826_1456	11	3	1	10	816	2	1	-1	3	50	40	-1	55	-1	-1	2	30	11	1	2	4	40	2	7.8152933	1	27	0	5	3	0	2	203	0	.33333334	.66666669
140826_1456	12	3	1	15	831	2	1	-1	1	10	25	-1	55	-1	-1	2	10	10	1	2	4	0	2	7.8152933	1	27	0	5	3	0	2	203	0	.33333334	.66666669
140826_1456	13	3	1	50	881	2	1	-1	3	10	60	-1	26	-1	-1	2	10	0	1	2	4	40	2	7.8152933	1	27	0	5	3	0	2	203	0	.33333334	.66666669
140826_1456	14	3	1	0	881	2	1	-1	1	50	40	-1	60	-1	-1	2	30	50	0	1	5	40	2	7.8152933	1	27	0	5	3	0	2	203	0	.16666667	.83333331
140826_1456	15	3	1	50	931	2	2	-1	3	10	60	-1	25	-1	-1	2	10	0	1	1	5	40	2	7.8152933	1	27	0	5	3	0	2	203	0	.16666667	.83333331
140826_1456	16	3	1	10	941	2	1	-1	2	30	40	-1	40	-1	-1	2	30	30	1	0	6	0	2	7.8152933	1	27	0	5	3	0	2	203	0	0	1
140826_1456	17	3	1	15	956	2	1	-1	3	10	25	-1	25	-1	-1	2	10	1	1	1	5	40	2	7.8152933	1	27	0	5	3	0	2	203	0	.16666667	.83333331
140826_1456	18	3	1	0	956	2	1	-1	1	50	60	-1	63	-1	-1	2	40	50	0	1	4	0	2	7.8152933	1	27	0	5	3	0	2	203	.16666667	.16666667	.66666669
140826_1456	19	3	1	90	1046	2	2	-1	1	30	120	-1	38	-1	-1	2	30	0	1	1	5	40	2	7.8152933	1	27	0	5	3	0	2	203	0	.16666667	.83333331
140826_1456	20	3	1	10	1056	2	1	-1	2	30	40	-1	35	-1	-1	2	30	30	1	1	5	0	2	7.8152933	1	27	0	5	3	0	2	203	0	.16666667	.83333331
140826_1456	1	4	1	0	480	2	2	-1	1	50	10	-1	55	-1	0	-1	-1	-1	-1	1	0	40	4	7.8152933	1	24	1	3	3	0	2	204	.83333331	.16666667	0
140826_1456	2	4	1	151	631	2	1	-1	2	30	200	-1	49	-1	-1	1	-1	30	-1	1	5	0	4	7.8152933	1	24	1	3	3	0	2	204	0	.16666667	.83333331
140826_1456	3	4	1	160	791	2	3	-1	2	30	200	-1	40	-1	-1	1	-1	35	-1	3	2	0	4	7.8152933	1	24	1	3	3	0	2	204	.16666667	.5	.33333334
140826_1456	4	4	1	140	931	2	2	-1	1	30	200	-1	200	-1	-1	2	60	31	1	0	6	0	4	7.8152933	1	24	1	3	3	0	2	204	0	0	1
140826_1456	5	4	1	0	931	2	2	-1	2	30	10	-1	40	-1	-1	0	-1	0	-1	1	4	40	4	7.8152933	1	24	1	3	3	0	2	204	.16666667	.16666667	.66666669
140826_1456	6	4	1	5	936	2	3	-1	2	30	25	-1	38	-1	-1	2	20	0	1	3	2	40	4	7.8152933	1	24	1	3	3	0	2	204	.16666667	.5	.33333334
140826_1456	7	4	1	0	936	2	3	-1	3	10	10	-1	30	-1	-1	2	5	10	0	2	4	0	4	7.8152933	1	24	1	3	3	0	2	204	0	.33333334	.66666669
140826_1456	8	4	1	65	1001	2	2	-1	1	50	120	-1	55	-1	-1	1	-1	60	-1	3	3	0	4	7.8152933	1	24	1	3	3	0	2	204	0	.5	.5
140826_1456	9	4	1	140	1141	2	1	-1	3	50	200	-1	75	-1	-1	2	60	10	1	1	4	40	4	7.8152933	1	24	1	3	3	0	2	204	.16666667	.16666667	.66666669
140826_1456	10	4	1	25	1166	2	2	-1	2	10	40	-1	35	-1	-1	2	15	10	1	0	6	0	4	7.8152933	1	24	1	3	3	0	2	204	0	0	1
140826_1456	11	4	1	0	1166	2	3	-1	1	50	40	-1	42	-1	-1	2	30	45	0	2	4	40	4	7.8152933	1	24	1	3	3	0	2	204	0	.33333334	.66666669
140826_1456	12	4	1	174	1340	2	2	-1	3	10	200	-1	26	-1	-1	1	-1	12	-1	2	4	0	4	7.8152933	1	24	1	3	3	0	2	204	0	.33333334	.66666669
140826_1456	13	4	1	25	1365	2	2	-1	1	10	40	-1	25	-1	-1	2	15	4	1	2	4	40	4	7.8152933	1	24	1	3	3	0	2	204	0	.33333334	.66666669
140826_1456	14	4	1	5	1370	2	2	-1	1	50	60	-1	60	-1	-1	2	55	50	1	1	5	40	4	7.8152933	1	24	1	3	3	0	2	204	0	.16666667	.83333331
140826_1456	15	4	1	45	1415	2	2	-1	1	10	60	-1	40	-1	-1	2	15	3	1	0	6	40	4	7.8152933	1	24	1	3	3	0	2	204	0	0	1
140826_1456	16	4	1	9	1424	2	2	-1	3	30	40	-1	43	-1	-1	2	31	30	1	0	6	0	4	7.8152933	1	24	1	3	3	0	2	204	0	0	1
140826_1456	17	4	1	45	1469	2	2	-1	2	10	60	-1	30	-1	-1	2	15	3	1	1	4	40	4	7.8152933	1	24	1	3	3	0	2	204	.16666667	.16666667	.66666669
140826_1456	18	4	1	0	1469	2	2	-1	1	50	40	-1	63	-1	-1	2	30	50	0	1	4	0	4	7.8152933	1	24	1	3	3	0	2	204	.16666667	.16666667	.66666669
140826_1456	19	4	1	89	1558	2	2	-1	2	30	120	-1	31	-1	-1	1	-1	30	-1	3	3	40	4	7.8152933	1	24	1	3	3	0	2	204	0	.5	.5
140826_1456	20	4	1	9	1567	2	1	-1	1	30	40	-1	35	-1	-1	2	31	31	1	1	4	0	4	7.8152933	1	24	1	3	3	0	2	204	.16666667	.16666667	.66666669
140826_1456	1	5	1	0	480	2	2	-1	3	50	10	-1	70	-1	-1	2	5	27	0	1	4	40	5	30.187881	1	21	0	5	0	0	2	205	.16666667	.16666667	.66666669
140826_1456	2	5	1	0	480	2	2	-1	2	30	25	-1	49	-1	-1	2	20	30	0	1	5	0	5	30.187881	1	21	0	5	0	0	2	205	0	.16666667	.83333331
140826_1456	3	5	1	0	480	2	4	-1	2	30	10	-1	40	-1	-1	2	5	35	0	3	2	0	5	30.187881	1	21	0	5	0	0	2	205	.16666667	.5	.33333334
140826_1456	4	5	1	0	480	2	1	-1	3	30	40	-1	42	-1	-1	2	30	35	0	1	4	0	5	30.187881	1	21	0	5	0	0	2	205	.16666667	.16666667	.66666669
140826_1456	5	5	1	2	482	2	3	-1	2	30	10	-1	40	-1	-1	2	8	0	1	1	4	40	5	30.187881	1	21	0	5	0	0	2	205	.16666667	.16666667	.66666669
140826_1456	6	5	1	165	647	2	2	-1	1	30	200	-1	35	-1	-1	1	-1	9	-1	3	1	40	5	30.187881	1	21	0	5	0	0	2	205	.33333334	.5	.16666667
140826_1456	7	5	1	0	647	2	1	-1	1	10	25	-1	30	-1	-1	2	17	25	0	2	4	0	5	30.187881	1	21	0	5	0	0	2	205	0	.33333334	.66666669
140826_1456	8	5	1	145	792	2	1	-1	2	50	200	-1	55	-1	-1	1	-1	50	-1	3	2	0	5	30.187881	1	21	0	5	0	0	2	205	.16666667	.5	.33333334
140826_1456	9	5	1	142	934	2	2	-1	3	50	200	-1	75	-1	-1	2	58	10	1	1	4	40	5	30.187881	1	21	0	5	0	0	2	205	.16666667	.16666667	.66666669
140826_1456	10	5	1	9	943	2	3	-1	1	10	25	-1	35	-1	-1	2	16	15	1	1	4	0	5	30.187881	1	21	0	5	0	0	2	205	.16666667	.16666667	.66666669
140826_1456	11	5	1	65	1008	2	2	-1	3	50	120	-1	55	-1	-1	1	-1	11	-1	2	4	40	5	30.187881	1	21	0	5	0	0	2	205	0	.33333334	.66666669
140826_1456	12	5	1	24	1032	2	3	-1	3	10	40	-1	26	-1	-1	2	16	12	1	2	4	0	5	30.187881	1	21	0	5	0	0	2	205	0	.33333334	.66666669
140826_1456	13	5	1	25	1057	2	2	-1	3	10	40	-1	26	-1	-1	2	15	0	1	2	4	40	5	30.187881	1	21	0	5	0	0	2	205	0	.33333334	.66666669
140826_1456	14	5	1	64	1121	2	3	-1	3	50	120	-1	76	-1	-1	2	56	19	1	0	5	40	5	30.187881	1	21	0	5	0	0	2	205	.16666667	0	.83333331
140826_1456	15	5	1	44	1165	2	1	-1	2	10	60	-1	28	-1	-1	2	16	1	1	1	5	40	5	30.187881	1	21	0	5	0	0	2	205	0	.16666667	.83333331
140826_1456	16	5	1	8	1173	2	2	-1	1	30	40	-1	40	-1	-1	2	32	30	1	0	6	0	5	30.187881	1	21	0	5	0	0	2	205	0	0	1
140826_1456	17	5	1	45	1218	2	2	-1	1	10	60	-1	15	-1	-1	1	-1	0	-1	3	3	40	5	30.187881	1	21	0	5	0	0	2	205	0	.5	.5
140826_1456	18	5	1	148	1366	2	3	-1	3	50	200	-1	55	-1	-1	2	52	50	1	0	5	0	5	30.187881	1	21	0	5	0	0	2	205	.16666667	0	.83333331
140826_1456	19	5	1	29	1395	2	1	-1	3	30	60	-1	50	-1	-1	2	31	15	1	0	6	40	5	30.187881	1	21	0	5	0	0	2	205	0	0	1
140826_1456	20	5	1	0	1395	2	2	-1	2	30	10	-1	35	-1	-1	2	8	30	0	1	5	0	5	30.187881	1	21	0	5	0	0	2	205	0	.16666667	.83333331
140826_1456	1	6	1	50	530	2	3	-1	3	50	120	-1	70	-1	-1	1	-1	27	-1	1	4	40	4	7.8152933	1	24	7	4	3	0	2	206	.16666667	.16666667	.66666669
140826_1456	2	6	1	0	530	2	2	-1	1	30	25	-1	35	-1	-1	2	15	55	0	3	3	0	4	7.8152933	1	24	7	4	3	0	2	206	0	.5	.5
140826_1456	3	6	1	0	530	2	1	-1	3	30	40	-1	200	-1	-1	2	25	30	0	0	6	0	4	7.8152933	1	24	7	4	3	0	2	206	0	0	1
140826_1456	4	6	1	0	530	2	3	-1	1	30	25	-1	200	-1	-1	2	20	31	0	0	6	0	4	7.8152933	1	24	7	4	3	0	2	206	0	0	1
140826_1456	5	6	1	0	530	2	3	-1	3	30	10	-1	55	-1	-1	0	-1	30	-1	1	3	40	4	7.8152933	1	24	7	4	3	0	2	206	.33333334	.16666667	.5
140826_1456	6	6	1	10	540	2	1	-1	3	30	40	-1	40	-1	-1	2	30	30	1	3	3	40	4	7.8152933	1	24	7	4	3	0	2	206	0	.5	.5
140826_1456	7	6	1	45	585	2	2	-1	2	10	60	-1	28	-1	-1	2	15	11	1	2	4	0	4	7.8152933	1	24	7	4	3	0	2	206	0	.33333334	.66666669
140826_1456	8	6	1	65	650	2	2	-1	2	50	120	-1	55	-1	-1	1	-1	50	-1	3	2	0	4	7.8152933	1	24	7	4	3	0	2	206	.16666667	.5	.33333334
140826_1456	9	6	1	0	650	2	3	-1	3	50	10	-1	75	-1	-1	0	-1	10	-1	1	4	40	4	7.8152933	1	24	7	4	3	0	2	206	.16666667	.16666667	.66666669
140826_1456	10	6	1	45	695	2	1	-1	3	10	60	-1	28	-1	-1	2	15	10	1	2	4	0	4	7.8152933	1	24	7	4	3	0	2	206	0	.33333334	.66666669
140826_1456	11	6	1	5	700	2	1	-1	2	50	40	-1	60	-1	-1	2	35	10	1	2	4	40	4	7.8152933	1	24	7	4	3	0	2	206	0	.33333334	.66666669
140826_1456	12	6	1	10	710	2	4	-1	3	10	25	-1	26	-1	-1	2	15	12	1	2	4	0	4	7.8152933	1	24	7	4	3	0	2	206	0	.33333334	.66666669
140826_1456	13	6	1	10	720	2	3	-1	3	10	25	-1	26	-1	-1	2	15	0	1	2	4	40	4	7.8152933	1	24	7	4	3	0	2	206	0	.33333334	.66666669
140826_1456	14	6	1	10	730	2	1	-1	2	50	40	-1	55	-1	-1	2	30	10	1	2	3	40	4	7.8152933	1	24	7	4	3	0	2	206	.16666667	.33333334	.5
140826_1456	15	6	1	25	755	2	3	-1	3	10	40	-1	25	-1	-1	2	15	0	1	1	5	40	4	7.8152933	1	24	7	4	3	0	2	206	0	.16666667	.83333331
140826_1456	16	6	1	10	765	2	3	-1	1	30	40	-1	40	-1	-1	2	30	30	1	0	6	0	4	7.8152933	1	24	7	4	3	0	2	206	0	0	1
140826_1456	17	6	1	5	770	2	3	-1	2	10	10	-1	30	-1	-1	2	5	3	1	1	4	40	4	7.8152933	1	24	7	4	3	0	2	206	.16666667	.16666667	.66666669
140826_1456	18	6	1	0	770	2	1	-1	2	50	60	-1	55	-1	-1	2	45	50	0	1	4	0	4	7.8152933	1	24	7	4	3	0	2	206	.16666667	.16666667	.66666669
140826_1456	19	6	1	89	859	2	3	-1	2	30	120	-1	31	-1	-1	1	-1	30	-1	3	3	40	4	7.8152933	1	24	7	4	3	0	2	206	0	.5	.5
140826_1456	20	6	1	165	1024	2	3	-1	2	30	200	-1	35	-1	-1	1	-1	30	-1	1	5	0	4	7.8152933	1	24	7	4	3	0	2	206	0	.16666667	.83333331
140826_1456	1	7	1	5	485	1	-1	1	1	50	-1	1	55	-1	-1	-1	-1	-1	-1	1	0	40	4	30.429066	1	23	4	3	3	0	2	207	.83333331	.16666667	0
140826_1456	2	7	1	15	500	1	-1	1	1	30	-1	1	35	-1	-1	-1	-1	-1	-1	3	3	0	4	30.429066	1	23	4	3	3	0	2	207	0	.5	.5
140826_1456	3	7	1	30	530	1	-1	1	2	30	-1	1	40	-1	-1	-1	-1	-1	-1	3	2	0	4	30.429066	1	23	4	3	3	0	2	207	.16666667	.5	.33333334
140826_1456	4	7	1	0	530	1	-1	1	2	30	-1	1	45	-1	-1	-1	-1	-1	-1	0	6	0	4	30.429066	1	23	4	3	3	0	2	207	0	0	1
140826_1456	5	7	1	25	555	1	-1	1	3	30	-1	1	55	-1	-1	-1	-1	-1	-1	1	3	40	4	30.429066	1	23	4	3	3	0	2	207	.33333334	.16666667	.5
140826_1456	6	7	1	30	585	1	-1	1	3	30	-1	1	40	-1	-1	-1	-1	-1	-1	3	3	40	4	30.429066	1	23	4	3	3	0	2	207	0	.5	.5
140826_1456	7	7	1	40	625	1	-1	1	1	10	-1	1	30	-1	-1	-1	-1	-1	-1	2	4	0	4	30.429066	1	23	4	3	3	0	2	207	0	.33333334	.66666669
140826_1456	8	7	1	15	640	1	-1	1	2	50	-1	1	55	-1	-1	-1	-1	-1	-1	3	2	0	4	30.429066	1	23	4	3	3	0	2	207	.16666667	.5	.33333334
140826_1456	9	7	1	20	660	1	-1	1	1	50	-1	1	55	-1	-1	-1	-1	-1	-1	4	1	40	4	30.429066	1	23	4	3	3	0	2	207	.16666667	.66666669	.16666667
140826_1456	10	7	1	25	685	1	-1	1	1	10	-1	1	35	-1	-1	-1	-1	-1	-1	1	4	0	4	30.429066	1	23	4	3	3	0	2	207	.16666667	.16666667	.66666669
140826_1456	11	7	1	10	695	1	-1	1	3	50	-1	1	55	-1	-1	-1	-1	-1	-1	2	4	40	4	30.429066	1	23	4	3	3	0	2	207	0	.33333334	.66666669
140826_1456	12	7	1	90	785	1	-1	1	1	10	-1	1	55	-1	-1	-1	-1	-1	-1	2	4	0	4	30.429066	1	23	4	3	3	0	2	207	0	.33333334	.66666669
140826_1456	13	7	1	40	825	1	-1	1	2	10	-1	1	50	-1	-1	-1	-1	-1	-1	1	5	40	4	30.429066	1	23	4	3	3	0	2	207	0	.16666667	.83333331
140826_1456	14	7	1	10	835	1	-1	1	1	50	-1	1	60	-1	-1	-1	-1	-1	-1	1	5	40	4	30.429066	1	23	4	3	3	0	2	207	0	.16666667	.83333331
140826_1456	15	7	1	0	835	1	-1	1	1	10	-1	1	40	-1	-1	-1	-1	-1	-1	0	6	40	4	30.429066	1	23	4	3	3	0	2	207	0	0	1
140826_1456	16	7	1	0	835	1	-1	1	1	30	-1	1	40	-1	-1	-1	-1	-1	-1	0	6	0	4	30.429066	1	23	4	3	3	0	2	207	0	0	1
140826_1456	17	7	1	20	855	1	-1	1	2	10	-1	1	30	-1	-1	-1	-1	-1	-1	1	4	40	4	30.429066	1	23	4	3	3	0	2	207	.16666667	.16666667	.66666669
140826_1456	18	7	1	0	855	1	-1	1	3	50	-1	1	55	-1	-1	-1	-1	-1	-1	0	5	0	4	30.429066	1	23	4	3	3	0	2	207	.16666667	0	.83333331
140826_1456	19	7	1	0	855	1	-1	1	3	30	-1	1	50	-1	-1	-1	-1	-1	-1	0	6	40	4	30.429066	1	23	4	3	3	0	2	207	0	0	1
140826_1456	20	7	1	5	860	1	-1	1	1	30	-1	1	35	-1	-1	-1	-1	-1	-1	1	4	0	4	30.429066	1	23	4	3	3	0	2	207	.16666667	.16666667	.66666669
140826_1456	1	8	1	0	480	1	-1	2	2	50	-1	0	-1	-1	-1	-1	-1	-1	-1	1	0	40	6	37.48241	0	29	7	2	2	0	2	208	.83333331	.16666667	0
140826_1456	2	8	1	0	480	1	-1	2	3	30	-1	1	-1	-1	-1	-1	-1	40	-1	1	4	0	6	37.48241	0	29	7	2	2	0	2	208	.16666667	.16666667	.66666669
140826_1456	3	8	1	5	485	1	-1	2	2	30	-1	1	-1	-1	-1	-1	-1	35	-1	3	2	0	6	37.48241	0	29	7	2	2	0	2	208	.16666667	.5	.33333334
140826_1456	4	8	1	5	490	1	-1	2	3	30	-1	1	-1	-1	-1	-1	-1	35	-1	1	4	0	6	37.48241	0	29	7	2	2	0	2	208	.16666667	.16666667	.66666669
140826_1456	5	8	1	0	490	1	-1	2	1	30	-1	1	-1	-1	-1	-1	-1	10	-1	3	1	40	6	37.48241	0	29	7	2	2	0	2	208	.33333334	.5	.16666667
140826_1456	6	8	1	40	530	1	-1	2	1	30	-1	1	-1	-1	-1	-1	-1	9	-1	3	1	40	6	37.48241	0	29	7	2	2	0	2	208	.33333334	.5	.16666667
140826_1456	7	8	1	0	530	1	-1	2	1	10	-1	1	-1	-1	-1	-1	-1	25	-1	2	4	0	6	37.48241	0	29	7	2	2	0	2	208	0	.33333334	.66666669
140826_1456	8	8	1	0	530	1	-1	2	1	50	-1	1	-1	-1	-1	-1	-1	60	-1	3	3	0	6	37.48241	0	29	7	2	2	0	2	208	0	.5	.5
140826_1456	9	8	1	124	654	1	-1	2	3	50	-1	1	-1	-1	-1	-1	-1	10	-1	1	4	40	6	37.48241	0	29	7	2	2	0	2	208	.16666667	.16666667	.66666669
140826_1456	10	8	1	16	670	1	-1	2	1	10	-1	1	-1	-1	-1	-1	-1	15	-1	1	4	0	6	37.48241	0	29	7	2	2	0	2	208	.16666667	.16666667	.66666669
140826_1456	11	8	1	75	745	1	-1	2	2	50	-1	1	-1	-1	-1	-1	-1	10	-1	2	4	40	6	37.48241	0	29	7	2	2	0	2	208	0	.33333334	.66666669
140826_1456	12	8	1	18	763	1	-1	2	3	10	-1	1	-1	-1	-1	-1	-1	12	-1	2	4	0	6	37.48241	0	29	7	2	2	0	2	208	0	.33333334	.66666669
140826_1456	13	8	1	260	1023	1	-1	2	2	10	-1	1	-1	-1	-1	-1	-1	5	-1	1	5	40	6	37.48241	0	29	7	2	2	0	2	208	0	.16666667	.83333331
140826_1456	14	8	1	40	1063	1	-1	2	2	50	-1	1	-1	-1	-1	-1	-1	10	-1	2	3	40	6	37.48241	0	29	7	2	2	0	2	208	.16666667	.33333334	.5
140826_1456	15	8	1	218	1281	1	-1	2	2	10	-1	1	-1	-1	-1	-1	-1	1	-1	1	5	40	6	37.48241	0	29	7	2	2	0	2	208	0	.16666667	.83333331
140826_1456	16	8	1	13	1294	1	-1	2	1	30	-1	1	-1	-1	-1	-1	-1	30	-1	0	6	0	6	37.48241	0	29	7	2	2	0	2	208	0	0	1
140826_1456	17	8	1	208	1502	1	-1	2	3	10	-1	1	-1	-1	-1	-1	-1	1	-1	1	5	40	6	37.48241	0	29	7	2	2	0	2	208	0	.16666667	.83333331
140826_1456	18	8	1	0	1502	1	-1	2	1	50	-1	1	-1	-1	-1	-1	-1	50	-1	1	4	0	6	37.48241	0	29	7	2	2	0	2	208	.16666667	.16666667	.66666669
140826_1456	19	8	1	198	1700	1	-1	2	3	30	-1	1	-1	-1	-1	-1	-1	15	-1	0	6	40	6	37.48241	0	29	7	2	2	0	2	208	0	0	1
140826_1456	20	8	1	2	1702	1	-1	2	1	30	-1	1	-1	-1	-1	-1	-1	31	-1	1	4	0	6	37.48241	0	29	7	2	2	0	2	208	.16666667	.16666667	.66666669
140826_1456	1	9	1	0	480	2	2	-1	2	50	10	-1	70	-1	0	-1	-1	-1	-1	1	0	40	5	31.607502	0	31	6	3	3	0	2	209	.83333331	.16666667	0
140826_1456	2	9	1	0	480	2	3	-1	1	30	40	-1	35	-1	-1	2	34	55	0	3	3	0	5	31.607502	0	31	6	3	3	0	2	209	0	.5	.5
140826_1456	3	9	1	0	480	2	2	-1	3	30	60	-1	200	-1	-1	2	60	30	1	0	6	0	5	31.607502	0	31	6	3	3	0	2	209	0	0	1
140826_1456	4	9	1	5	485	2	4	-1	1	30	40	-1	200	-1	-1	2	35	31	1	0	6	0	5	31.607502	0	31	6	3	3	0	2	209	0	0	1
140826_1456	5	9	1	0	485	2	1	-1	1	30	25	-1	36	-1	-1	0	-1	10	-1	3	1	40	5	31.607502	0	31	6	3	3	0	2	209	.33333334	.5	.16666667
140826_1456	6	9	1	160	645	2	2	-1	3	30	200	-1	40	-1	-1	1	-1	30	-1	3	3	40	5	31.607502	0	31	6	3	3	0	2	209	0	.5	.5
140826_1456	7	9	1	0	645	2	3	-1	2	10	10	-1	28	-1	-1	2	10	11	0	2	4	0	5	31.607502	0	31	6	3	3	0	2	209	0	.33333334	.66666669
140826_1456	8	9	1	0	645	2	3	-1	3	50	25	-1	74	-1	0	-1	-1	-1	-1	3	0	0	5	31.607502	0	31	6	3	3	0	2	209	.5	.5	0
140826_1456	9	9	1	-15	630	2	4	-1	1	50	40	-1	55	-1	-1	1	-1	10	-1	4	1	40	5	31.607502	0	31	6	3	3	0	2	209	.16666667	.66666669	.16666667
140826_1456	10	9	1	25	655	2	2	-1	3	10	40	-1	28	-1	-1	2	15	10	1	2	4	0	5	31.607502	0	31	6	3	3	0	2	209	0	.33333334	.66666669
140826_1456	11	9	1	60	715	2	2	-1	2	50	120	-1	60	-1	-1	1	-1	10	-1	2	4	40	5	31.607502	0	31	6	3	3	0	2	209	0	.33333334	.66666669
140826_1456	12	9	1	145	860	2	2	-1	1	10	200	-1	55	-1	-1	1	-1	10	-1	2	4	0	5	31.607502	0	31	6	3	3	0	2	209	0	.33333334	.66666669
140826_1456	13	9	1	10	870	2	3	-1	1	10	25	-1	25	-1	-1	2	15	4	1	2	4	40	5	31.607502	0	31	6	3	3	0	2	209	0	.33333334	.66666669
140826_1456	14	9	1	60	930	2	3	-1	1	50	120	-1	60	-1	-1	1	-1	50	-1	1	5	40	5	31.607502	0	31	6	3	3	0	2	209	0	.16666667	.83333331
140826_1456	15	9	1	45	975	2	2	-1	2	10	60	-1	28	-1	-1	2	15	1	1	1	5	40	5	31.607502	0	31	6	3	3	0	2	209	0	.16666667	.83333331
140826_1456	16	9	1	5	980	2	2	-1	2	30	40	-1	40	-1	-1	2	35	30	1	0	6	0	5	31.607502	0	31	6	3	3	0	2	209	0	0	1
140826_1456	17	9	1	0	980	2	4	-1	2	10	10	-1	30	-1	-1	0	-1	3	-1	1	4	40	5	31.607502	0	31	6	3	3	0	2	209	.16666667	.16666667	.66666669
140826_1456	18	9	1	0	980	2	2	-1	2	50	40	-1	55	-1	-1	0	-1	50	-1	1	4	0	5	31.607502	0	31	6	3	3	0	2	209	.16666667	.16666667	.66666669
140826_1456	19	9	1	80	1060	2	2	-1	3	30	120	-1	50	-1	-1	2	40	15	1	0	6	40	5	31.607502	0	31	6	3	3	0	2	209	0	0	1
140826_1456	20	9	1	0	1060	2	2	-1	1	30	10	-1	35	-1	-1	0	-1	31	-1	1	4	0	5	31.607502	0	31	6	3	3	0	2	209	.16666667	.16666667	.66666669
140826_1456	1	10	1	10	490	2	4	-1	3	50	40	-1	70	-1	-1	2	30	27	1	1	4	40	3	7.8152933	0	19	1	3	2	0	2	210	.16666667	.16666667	.66666669
140826_1456	2	10	1	0	490	2	3	-1	3	30	40	-1	50	-1	-1	2	30	40	0	1	4	0	3	7.8152933	0	19	1	3	2	0	2	210	.16666667	.16666667	.66666669
140826_1456	3	10	1	0	490	2	2	-1	1	30	60	-1	49	-1	-1	2	41	42	0	1	5	0	3	7.8152933	0	19	1	3	2	0	2	210	0	.16666667	.83333331
140826_1456	4	10	1	0	490	2	3	-1	2	30	25	-1	45	-1	-1	2	20	30	0	0	6	0	3	7.8152933	0	19	1	3	2	0	2	210	0	0	1
140826_1456	5	10	1	0	490	2	2	-1	1	30	10	-1	36	-1	-1	2	9	10	0	3	1	40	3	7.8152933	0	19	1	3	2	0	2	210	.33333334	.5	.16666667
140826_1456	6	10	1	0	490	2	3	-1	3	30	25	-1	40	-1	-1	2	24	30	0	3	3	40	3	7.8152933	0	19	1	3	2	0	2	210	0	.5	.5
140826_1456	7	10	1	90	580	2	4	-1	3	10	120	-1	30	-1	-1	1	-1	10	-1	2	4	0	3	7.8152933	0	19	1	3	2	0	2	210	0	.33333334	.66666669
140826_1456	8	10	1	0	580	2	3	-1	1	50	25	-1	55	-1	-1	2	20	60	0	3	3	0	3	7.8152933	0	19	1	3	2	0	2	210	0	.5	.5
140826_1456	9	10	1	140	720	2	1	-1	2	50	200	-1	60	-1	-1	1	-1	40	-1	3	3	40	3	7.8152933	0	19	1	3	2	0	2	210	0	.5	.5
140826_1456	10	10	1	5	725	2	3	-1	3	10	25	-1	28	-1	-1	2	20	10	1	2	4	0	3	7.8152933	0	19	1	3	2	0	2	210	0	.33333334	.66666669
140826_1456	11	10	1	5	730	2	3	-1	3	50	40	-1	55	-1	-1	2	35	11	1	2	4	40	3	7.8152933	0	19	1	3	2	0	2	210	0	.33333334	.66666669
140826_1456	12	10	1	94	824	2	5	-1	3	10	120	-1	26	-1	-1	1	-1	12	-1	2	4	0	3	7.8152933	0	19	1	3	2	0	2	210	0	.33333334	.66666669
140826_1456	13	10	1	94	918	2	4	-1	3	10	120	-1	26	-1	-1	1	-1	0	-1	2	4	40	3	7.8152933	0	19	1	3	2	0	2	210	0	.33333334	.66666669
140826_1456	14	10	1	0	918	2	4	-1	1	50	10	-1	60	-1	-1	2	9	50	0	1	5	40	3	7.8152933	0	19	1	3	2	0	2	210	0	.16666667	.83333331
140826_1456	15	10	1	20	938	2	3	-1	2	10	40	-1	28	-1	-1	2	20	1	1	1	5	40	3	7.8152933	0	19	1	3	2	0	2	210	0	.16666667	.83333331
140826_1456	16	10	1	0	938	2	4	-1	1	30	10	-1	40	-1	-1	2	9	30	0	0	6	0	3	7.8152933	0	19	1	3	2	0	2	210	0	0	1
140826_1456	17	10	1	40	978	2	2	-1	3	10	60	-1	25	-1	-1	2	20	1	1	1	5	40	3	7.8152933	0	19	1	3	2	0	2	210	0	.16666667	.83333331
140826_1456	18	10	1	137	1115	2	3	-1	1	50	200	-1	63	-1	-1	1	-1	50	-1	1	4	0	3	7.8152933	0	19	1	3	2	0	2	210	.16666667	.16666667	.66666669
140826_1456	19	10	1	80	1195	2	3	-1	3	30	120	-1	50	-1	-1	2	40	15	1	0	6	40	3	7.8152933	0	19	1	3	2	0	2	210	0	0	1
140826_1456	20	10	1	165	1360	2	3	-1	1	30	200	-1	35	-1	-1	1	-1	31	-1	1	4	0	3	7.8152933	0	19	1	3	2	0	2	210	.16666667	.16666667	.66666669
140826_1456	1	11	1	50	530	2	3	-1	2	50	120	-1	70	-1	1	-1	-1	-1	-1	1	0	40	4	32.735226	1	58	6	4	3	0	2	211	.83333331	.16666667	0
140826_1456	2	11	1	5	535	2	4	-1	1	30	40	-1	35	-1	-1	1	-1	55	-1	3	3	0	4	32.735226	1	58	6	4	3	0	2	211	0	.5	.5
140826_1456	3	11	1	100	635	2	3	-1	3	30	200	-1	200	-1	-1	2	100	30	1	0	6	0	4	32.735226	1	58	6	4	3	0	2	211	0	0	1
140826_1456	4	11	1	158	793	2	2	-1	3	30	200	-1	42	-1	-1	1	-1	35	-1	1	4	0	4	32.735226	1	58	6	4	3	0	2	211	.16666667	.16666667	.66666669
140826_1456	5	11	1	5	798	2	4	-1	3	30	40	-1	55	-1	-1	2	35	30	1	1	3	40	4	32.735226	1	58	6	4	3	0	2	211	.33333334	.16666667	.5
140826_1456	6	11	1	0	798	2	3	-1	1	30	25	-1	35	-1	-1	0	-1	9	-1	3	1	40	4	32.735226	1	58	6	4	3	0	2	211	.33333334	.5	.16666667
140826_1456	7	11	1	0	798	2	2	-1	1	10	60	-1	30	-1	-1	2	20	25	0	2	4	0	4	32.735226	1	58	6	4	3	0	2	211	0	.33333334	.66666669
140826_1456	8	11	1	126	924	2	4	-1	3	50	200	-1	74	-1	1	-1	-1	-1	-1	3	0	0	4	32.735226	1	58	6	4	3	0	2	211	.5	.5	0
140826_1456	9	11	1	4	928	2	4	-1	3	50	40	-1	75	-1	-1	2	36	10	1	1	4	40	4	32.735226	1	58	6	4	3	0	2	211	.16666667	.16666667	.66666669
140826_1456	10	11	1	12	940	2	4	-1	3	10	40	-1	28	-1	-1	1	-1	10	-1	2	4	0	4	32.735226	1	58	6	4	3	0	2	211	0	.33333334	.66666669
140826_1456	11	11	1	3	943	2	4	-1	3	50	40	-1	55	-1	-1	2	37	11	1	2	4	40	4	32.735226	1	58	6	4	3	0	2	211	0	.33333334	.66666669
140826_1456	12	11	1	10	953	2	6	-1	3	10	25	-1	26	-1	-1	2	15	12	1	2	4	0	4	32.735226	1	58	6	4	3	0	2	211	0	.33333334	.66666669
140826_1456	13	11	1	25	978	2	2	-1	2	10	40	-1	50	-1	-1	2	15	5	1	1	5	40	4	32.735226	1	58	6	4	3	0	2	211	0	.16666667	.83333331
140826_1456	14	11	1	5	983	2	2	-1	2	50	60	-1	55	-1	-1	1	-1	10	-1	2	3	40	4	32.735226	1	58	6	4	3	0	2	211	.16666667	.33333334	.5
140826_1456	15	11	1	13	996	2	4	-1	2	10	25	-1	28	-1	-1	2	12	1	1	1	5	40	4	32.735226	1	58	6	4	3	0	2	211	0	.16666667	.83333331
140826_1456	16	11	1	8	1004	2	3	-1	2	30	40	-1	40	-1	-1	2	32	30	1	0	6	0	4	32.735226	1	58	6	4	3	0	2	211	0	0	1
140826_1456	17	11	1	2	1006	2	3	-1	3	10	10	-1	25	-1	-1	2	8	1	1	1	5	40	4	32.735226	1	58	6	4	3	0	2	211	0	.16666667	.83333331
140826_1456	18	11	1	10	1016	2	4	-1	1	50	60	-1	63	-1	-1	2	50	50	1	1	4	0	4	32.735226	1	58	6	4	3	0	2	211	.16666667	.16666667	.66666669
140826_1456	19	11	1	0	1016	2	4	-1	3	30	10	-1	50	-1	-1	2	8	15	0	0	6	40	4	32.735226	1	58	6	4	3	0	2	211	0	0	1
140826_1456	20	11	1	0	1016	2	4	-1	2	30	25	-1	35	-1	-1	2	22	30	0	1	5	0	4	32.735226	1	58	6	4	3	0	2	211	0	.16666667	.83333331
140826_1456	1	12	1	0	480	2	4	-1	2	50	40	-1	70	-1	0	-1	-1	-1	-1	1	0	40	4	37.48241	0	31	0	4	2	0	2	212	.83333331	.16666667	0
140826_1456	2	12	1	5	485	2	3	-1	2	30	40	-1	49	-1	-1	2	35	30	1	1	5	0	4	37.48241	0	31	0	4	2	0	2	212	0	.16666667	.83333331
140826_1456	3	12	1	151	636	2	3	-1	1	30	200	-1	49	-1	-1	1	-1	42	-1	1	5	0	4	37.48241	0	31	0	4	2	0	2	212	0	.16666667	.83333331
140826_1456	4	12	1	0	636	2	4	-1	2	30	40	-1	45	-1	-1	2	20	30	0	0	6	0	4	37.48241	0	31	0	4	2	0	2	212	0	0	1
140826_1456	5	12	1	0	636	2	3	-1	1	30	10	-1	36	-1	-1	0	-1	10	-1	3	1	40	4	37.48241	0	31	0	4	2	0	2	212	.33333334	.5	.16666667
140826_1456	6	12	1	165	801	2	4	-1	1	30	200	-1	35	-1	-1	1	-1	9	-1	3	1	40	4	37.48241	0	31	0	4	2	0	2	212	.33333334	.5	.16666667
140826_1456	7	12	1	92	893	2	4	-1	2	10	120	-1	28	-1	-1	1	-1	11	-1	2	4	0	4	37.48241	0	31	0	4	2	0	2	212	0	.33333334	.66666669
140826_1456	8	12	1	0	893	2	3	-1	2	50	25	-1	55	-1	-1	2	20	50	0	3	2	0	4	37.48241	0	31	0	4	2	0	2	212	.16666667	.5	.33333334
140826_1456	9	12	1	140	1033	2	2	-1	2	50	200	-1	60	-1	-1	1	-1	40	-1	3	3	40	4	37.48241	0	31	0	4	2	0	2	212	0	.5	.5
140826_1456	10	12	1	25	1058	2	4	-1	1	10	40	-1	35	-1	-1	2	15	15	1	1	4	0	4	37.48241	0	31	0	4	2	0	2	212	.16666667	.16666667	.66666669
140826_1456	11	12	1	0	1058	2	4	-1	1	50	40	-1	42	-1	-1	2	30	45	0	2	4	40	4	37.48241	0	31	0	4	2	0	2	212	0	.33333334	.66666669
140826_1456	12	12	1	175	1233	2	2	-1	2	10	200	-1	25	-1	-1	1	-1	10	-1	3	3	0	4	37.48241	0	31	0	4	2	0	2	212	0	.5	.5
140826_1456	13	12	1	95	1328	2	4	-1	1	10	120	-1	25	-1	-1	1	-1	4	-1	2	4	40	4	37.48241	0	31	0	4	2	0	2	212	0	.33333334	.66666669
140826_1456	14	12	1	0	1328	2	4	-1	3	50	10	-1	76	-1	-1	0	-1	19	-1	0	5	40	4	37.48241	0	31	0	4	2	0	2	212	.16666667	0	.83333331
140826_1456	15	12	1	5	1333	2	5	-1	2	10	10	-1	28	-1	-1	2	5	1	1	1	5	40	4	37.48241	0	31	0	4	2	0	2	212	0	.16666667	.83333331
140826_1456	16	12	1	0	1333	2	4	-1	2	30	10	-1	40	-1	-1	2	9	30	0	0	6	0	4	37.48241	0	31	0	4	2	0	2	212	0	0	1
140826_1456	17	12	1	5	1338	2	4	-1	3	10	10	-1	25	-1	-1	2	5	1	1	1	5	40	4	37.48241	0	31	0	4	2	0	2	212	0	.16666667	.83333331
140826_1456	18	12	1	0	1338	2	4	-1	3	50	60	-1	55	-1	-1	2	40	50	0	0	5	0	4	37.48241	0	31	0	4	2	0	2	212	.16666667	0	.83333331
140826_1456	19	12	1	82	1420	2	3	-1	1	30	120	-1	38	-1	-1	1	-1	0	-1	1	5	40	4	37.48241	0	31	0	4	2	0	2	212	0	.16666667	.83333331
140826_1456	20	12	1	0	1420	2	5	-1	2	30	25	-1	35	-1	-1	2	15	30	0	1	5	0	4	37.48241	0	31	0	4	2	0	2	212	0	.16666667	.83333331
140826_1456	1	13	1	65	545	2	3	-1	1	50	120	-1	55	-1	1	-1	-1	-1	-1	1	0	40	3	26.87254	1	25	5	4	2	0	2	213	.83333331	.16666667	0
140826_1456	2	13	1	0	545	2	4	-1	3	30	40	-1	50	-1	-1	2	30	40	0	1	4	0	3	26.87254	1	25	5	4	2	0	2	213	.16666667	.16666667	.66666669
140826_1456	3	13	1	20	565	2	5	-1	2	30	60	-1	40	-1	-1	1	-1	35	-1	3	2	0	3	26.87254	1	25	5	4	2	0	2	213	.16666667	.5	.33333334
140826_1456	4	13	1	0	565	2	5	-1	2	30	25	-1	45	-1	-1	2	10	30	0	0	6	0	3	26.87254	1	25	5	4	2	0	2	213	0	0	1
140826_1456	5	13	1	20	585	2	5	-1	3	30	60	-1	55	-1	-1	2	40	30	1	1	3	40	3	26.87254	1	25	5	4	2	0	2	213	.33333334	.16666667	.5
140826_1456	6	13	1	162	747	2	4	-1	2	30	200	-1	38	-1	-1	1	-1	0	-1	3	2	40	3	26.87254	1	25	5	4	2	0	2	213	.16666667	.5	.33333334
140826_1456	7	13	1	20	767	2	5	-1	3	10	40	-1	30	-1	-1	2	20	10	1	2	4	0	3	26.87254	1	25	5	4	2	0	2	213	0	.33333334	.66666669
140826_1456	8	13	1	145	912	2	4	-1	2	50	200	-1	55	-1	-1	1	-1	50	-1	3	2	0	3	26.87254	1	25	5	4	2	0	2	213	.16666667	.5	.33333334
140826_1456	9	13	1	0	912	2	5	-1	3	50	10	-1	75	-1	-1	2	5	10	0	1	4	40	3	26.87254	1	25	5	4	2	0	2	213	.16666667	.16666667	.66666669
140826_1456	10	13	1	85	997	2	5	-1	1	10	120	-1	35	-1	-1	1	-1	15	-1	1	4	0	3	26.87254	1	25	5	4	2	0	2	213	.16666667	.16666667	.66666669
140826_1456	11	13	1	0	997	2	5	-1	3	50	10	-1	55	-1	-1	2	5	11	0	2	4	40	3	26.87254	1	25	5	4	2	0	2	213	0	.33333334	.66666669
140826_1456	12	13	1	15	1012	2	3	-1	2	10	40	-1	25	-1	-1	1	-1	10	-1	3	3	0	3	26.87254	1	25	5	4	2	0	2	213	0	.5	.5
140826_1456	13	13	1	20	1032	2	5	-1	3	10	40	-1	26	-1	-1	2	20	0	1	2	4	40	3	26.87254	1	25	5	4	2	0	2	213	0	.33333334	.66666669
140826_1456	14	13	1	0	1032	2	5	-1	1	50	40	-1	60	-1	-1	2	20	50	0	1	5	40	3	26.87254	1	25	5	4	2	0	2	213	0	.16666667	.83333331
140826_1456	15	13	1	10	1042	2	4	-1	3	10	25	-1	25	-1	-1	2	15	0	1	1	5	40	3	26.87254	1	25	5	4	2	0	2	213	0	.16666667	.83333331
140826_1456	16	13	1	0	1042	2	5	-1	2	30	40	-1	40	-1	-1	2	20	30	0	0	6	0	3	26.87254	1	25	5	4	2	0	2	213	0	0	1
140826_1456	17	13	1	5	1047	2	3	-1	1	10	10	-1	15	-1	-1	2	5	0	1	3	3	40	3	26.87254	1	25	5	4	2	0	2	213	0	.5	.5
140826_1456	18	13	1	145	1192	2	3	-1	2	50	200	-1	55	-1	-1	1	-1	50	-1	1	4	0	3	26.87254	1	25	5	4	2	0	2	213	.16666667	.16666667	.66666669
140826_1456	19	13	1	0	1192	2	4	-1	2	30	10	-1	31	-1	-1	2	5	30	0	3	3	40	3	26.87254	1	25	5	4	2	0	2	213	0	.5	.5
140826_1456	20	13	1	0	1192	2	4	-1	1	30	25	-1	35	-1	-1	2	15	31	0	1	4	0	3	26.87254	1	25	5	4	2	0	2	213	.16666667	.16666667	.66666669
140826_1456	1	14	1	0	480	2	4	-1	1	50	40	-1	55	-1	0	-1	-1	-1	-1	1	0	40	2	34.875328	1	24	2	3	2	0	2	214	.83333331	.16666667	0
140826_1456	2	14	1	2	482	2	4	-1	2	30	40	-1	49	-1	-1	2	38	30	1	1	5	0	2	34.875328	1	24	2	3	2	0	2	214	0	.16666667	.83333331
140826_1456	3	14	1	0	482	2	4	-1	3	30	10	-1	200	-1	-1	2	5	30	0	0	6	0	2	34.875328	1	24	2	3	2	0	2	214	0	0	1
140826_1456	4	14	1	0	482	2	3	-1	3	30	25	-1	42	-1	-1	2	25	35	0	1	4	0	2	34.875328	1	24	2	3	2	0	2	214	.16666667	.16666667	.66666669
140826_1456	5	14	1	145	627	2	6	-1	3	30	200	-1	55	-1	-1	1	-1	30	-1	1	3	40	2	34.875328	1	24	2	3	2	0	2	214	.33333334	.16666667	.5
140826_1456	6	14	1	0	627	2	5	-1	1	30	25	-1	35	-1	-1	0	-1	9	-1	3	1	40	2	34.875328	1	24	2	3	2	0	2	214	.33333334	.5	.16666667
140826_1456	7	14	1	0	627	2	3	-1	1	10	10	-1	30	-1	-1	2	10	25	0	2	4	0	2	34.875328	1	24	2	3	2	0	2	214	0	.33333334	.66666669
140826_1456	8	14	1	145	772	2	4	-1	1	50	200	-1	55	-1	-1	1	-1	60	-1	3	3	0	2	34.875328	1	24	2	3	2	0	2	214	0	.5	.5
140826_1456	9	14	1	0	772	2	3	-1	2	50	10	-1	60	-1	-1	2	5	40	0	3	3	40	2	34.875328	1	24	2	3	2	0	2	214	0	.5	.5
140826_1456	10	14	1	92	864	2	5	-1	3	10	120	-1	28	-1	-1	1	-1	10	-1	2	4	0	2	34.875328	1	24	2	3	2	0	2	214	0	.33333334	.66666669
140826_1456	11	14	1	0	864	2	3	-1	2	50	40	-1	60	-1	-1	2	40	10	1	2	4	40	2	34.875328	1	24	2	3	2	0	2	214	0	.33333334	.66666669
140826_1456	12	14	1	20	884	2	3	-1	1	10	40	-1	55	-1	-1	2	20	10	1	2	4	0	2	34.875328	1	24	2	3	2	0	2	214	0	.33333334	.66666669
140826_1456	13	14	1	10	894	2	3	-1	2	10	25	-1	50	-1	-1	2	15	5	1	1	5	40	2	34.875328	1	24	2	3	2	0	2	214	0	.16666667	.83333331
140826_1456	14	14	1	15	909	2	5	-1	3	50	40	-1	76	-1	-1	2	25	19	1	0	5	40	2	34.875328	1	24	2	3	2	0	2	214	.16666667	0	.83333331
140826_1456	15	14	1	25	934	2	3	-1	1	10	40	-1	40	-1	-1	2	15	3	1	0	6	40	2	34.875328	1	24	2	3	2	0	2	214	0	0	1
140826_1456	16	14	1	10	944	2	3	-1	3	30	40	-1	43	-1	-1	2	30	30	1	0	6	0	2	34.875328	1	24	2	3	2	0	2	214	0	0	1
140826_1456	17	14	1	45	989	2	5	-1	2	10	60	-1	30	-1	-1	2	15	3	1	1	4	40	2	34.875328	1	24	2	3	2	0	2	214	.16666667	.16666667	.66666669
140826_1456	18	14	1	0	989	2	5	-1	1	50	10	-1	63	-1	-1	2	5	50	0	1	4	0	2	34.875328	1	24	2	3	2	0	2	214	.16666667	.16666667	.66666669
140826_1456	19	14	1	5	994	2	4	-1	1	30	10	-1	38	-1	-1	2	5	0	1	1	5	40	2	34.875328	1	24	2	3	2	0	2	214	0	.16666667	.83333331
140826_1456	20	14	1	150	1144	2	3	-1	3	30	200	-1	50	-1	-1	1	-1	30	-1	1	5	0	2	34.875328	1	24	2	3	2	0	2	214	0	.16666667	.83333331
140826_1456	1	15	1	20	500	1	-1	1	3	50	-1	1	70	-1	-1	-1	-1	-1	-1	1	4	40	5	7.8152933	1	22	0	3	0	0	2	215	.16666667	.16666667	.66666669
140826_1456	2	15	1	20	520	1	-1	1	3	30	-1	1	50	-1	-1	-1	-1	-1	-1	1	4	0	5	7.8152933	1	22	0	3	0	0	2	215	.16666667	.16666667	.66666669
140826_1456	3	15	1	0	520	1	-1	1	3	30	-1	1	200	-1	-1	-1	-1	-1	-1	0	6	0	5	7.8152933	1	22	0	3	0	0	2	215	0	0	1
140826_1456	4	15	1	0	520	1	-1	1	1	30	-1	1	200	-1	-1	-1	-1	-1	-1	0	6	0	5	7.8152933	1	22	0	3	0	0	2	215	0	0	1
140826_1456	5	15	1	10	530	1	-1	1	2	30	-1	1	40	-1	-1	-1	-1	-1	-1	1	4	40	5	7.8152933	1	22	0	3	0	0	2	215	.16666667	.16666667	.66666669
140826_1456	6	15	1	15	545	1	-1	1	1	30	-1	1	35	-1	-1	-1	-1	-1	-1	3	1	40	5	7.8152933	1	22	0	3	0	0	2	215	.33333334	.5	.16666667
140826_1456	7	15	1	40	585	1	-1	1	3	10	-1	1	30	-1	-1	-1	-1	-1	-1	2	4	0	5	7.8152933	1	22	0	3	0	0	2	215	0	.33333334	.66666669
140826_1456	8	15	1	15	600	1	-1	1	1	50	-1	1	55	-1	-1	-1	-1	-1	-1	3	3	0	5	7.8152933	1	22	0	3	0	0	2	215	0	.5	.5
140826_1456	9	15	1	30	630	1	-1	1	2	50	-1	1	60	-1	-1	-1	-1	-1	-1	3	3	40	5	7.8152933	1	22	0	3	0	0	2	215	0	.5	.5
140826_1456	10	15	1	0	630	1	-1	1	2	10	-1	1	35	-1	-1	-1	-1	-1	-1	0	6	0	5	7.8152933	1	22	0	3	0	0	2	215	0	0	1
140826_1456	11	15	1	20	650	1	-1	1	2	50	-1	1	60	-1	-1	-1	-1	-1	-1	2	4	40	5	7.8152933	1	22	0	3	0	0	2	215	0	.33333334	.66666669
140826_1456	12	15	1	45	695	1	-1	1	2	10	-1	1	25	-1	-1	-1	-1	-1	-1	3	3	0	5	7.8152933	1	22	0	3	0	0	2	215	0	.5	.5
140826_1456	13	15	1	30	725	1	-1	1	1	10	-1	1	25	-1	-1	-1	-1	-1	-1	2	4	40	5	7.8152933	1	22	0	3	0	0	2	215	0	.33333334	.66666669
140826_1456	14	15	1	10	735	1	-1	1	2	50	-1	1	55	-1	-1	-1	-1	-1	-1	2	3	40	5	7.8152933	1	22	0	3	0	0	2	215	.16666667	.33333334	.5
140826_1456	15	15	1	15	750	1	-1	1	3	10	-1	1	25	-1	-1	-1	-1	-1	-1	1	5	40	5	7.8152933	1	22	0	3	0	0	2	215	0	.16666667	.83333331
140826_1456	16	15	1	0	750	1	-1	1	2	30	-1	1	40	-1	-1	-1	-1	-1	-1	0	6	0	5	7.8152933	1	22	0	3	0	0	2	215	0	0	1
140826_1456	17	15	1	15	765	1	-1	1	3	10	-1	1	25	-1	-1	-1	-1	-1	-1	1	5	40	5	7.8152933	1	22	0	3	0	0	2	215	0	.16666667	.83333331
140826_1456	18	15	1	5	770	1	-1	1	2	50	-1	1	55	-1	-1	-1	-1	-1	-1	1	4	0	5	7.8152933	1	22	0	3	0	0	2	215	.16666667	.16666667	.66666669
140826_1456	19	15	1	3	773	1	-1	1	2	30	-1	1	31	-1	-1	-1	-1	-1	-1	3	3	40	5	7.8152933	1	22	0	3	0	0	2	215	0	.5	.5
140826_1456	20	15	1	20	793	1	-1	1	3	30	-1	1	50	-1	-1	-1	-1	-1	-1	1	5	0	5	7.8152933	1	22	0	3	0	0	2	215	0	.16666667	.83333331
140826_1456	1	16	1	20	500	1	-1	2	3	50	-1	1	-1	-1	-1	-1	-1	27	-1	1	4	40	2	7.8152933	1	24	0	3	2	0	2	216	.16666667	.16666667	.66666669
140826_1456	2	16	1	18	518	1	-1	2	2	30	-1	1	-1	-1	-1	-1	-1	30	-1	1	5	0	2	7.8152933	1	24	0	3	2	0	2	216	0	.16666667	.83333331
140826_1456	3	16	1	105	623	1	-1	2	3	30	-1	1	-1	-1	-1	-1	-1	30	-1	0	6	0	2	7.8152933	1	24	0	3	2	0	2	216	0	0	1
140826_1456	4	16	1	17	640	1	-1	2	2	30	-1	1	-1	-1	-1	-1	-1	30	-1	0	6	0	2	7.8152933	1	24	0	3	2	0	2	216	0	0	1
140826_1456	5	16	1	121	761	1	-1	2	2	30	-1	1	-1	-1	-1	-1	-1	0	-1	1	4	40	2	7.8152933	1	24	0	3	2	0	2	216	.16666667	.16666667	.66666669
140826_1456	6	16	1	71	832	1	-1	2	2	30	-1	1	-1	-1	-1	-1	-1	0	-1	3	2	40	2	7.8152933	1	24	0	3	2	0	2	216	.16666667	.5	.33333334
140826_1456	7	16	1	17	849	1	-1	2	3	10	-1	1	-1	-1	-1	-1	-1	10	-1	2	4	0	2	7.8152933	1	24	0	3	2	0	2	216	0	.33333334	.66666669
140826_1456	8	16	1	0	849	1	-1	2	2	50	-1	1	-1	-1	-1	-1	-1	50	-1	3	2	0	2	7.8152933	1	24	0	3	2	0	2	216	.16666667	.5	.33333334
140826_1456	9	16	1	0	849	1	-1	2	1	50	-1	1	-1	-1	-1	-1	-1	10	-1	4	1	40	2	7.8152933	1	24	0	3	2	0	2	216	.16666667	.66666669	.16666667
140826_1456	10	16	1	37	886	1	-1	2	2	10	-1	1	-1	-1	-1	-1	-1	10	-1	0	6	0	2	7.8152933	1	24	0	3	2	0	2	216	0	0	1
140826_1456	11	16	1	72	958	1	-1	2	3	50	-1	1	-1	-1	-1	-1	-1	11	-1	2	4	40	2	7.8152933	1	24	0	3	2	0	2	216	0	.33333334	.66666669
140826_1456	12	16	1	23	981	1	-1	2	1	10	-1	1	-1	-1	-1	-1	-1	10	-1	2	4	0	2	7.8152933	1	24	0	3	2	0	2	216	0	.33333334	.66666669
140826_1456	13	16	1	180	1161	1	-1	2	3	10	-1	1	-1	-1	-1	-1	-1	0	-1	2	4	40	2	7.8152933	1	24	0	3	2	0	2	216	0	.33333334	.66666669
140826_1456	14	16	1	124	1285	1	-1	2	3	50	-1	1	-1	-1	-1	-1	-1	19	-1	0	5	40	2	7.8152933	1	24	0	3	2	0	2	216	.16666667	0	.83333331
140826_1456	15	16	1	207	1492	1	-1	2	3	10	-1	1	-1	-1	-1	-1	-1	0	-1	1	5	40	2	7.8152933	1	24	0	3	2	0	2	216	0	.16666667	.83333331
140826_1456	16	16	1	7	1499	1	-1	2	3	30	-1	1	-1	-1	-1	-1	-1	30	-1	0	6	0	2	7.8152933	1	24	0	3	2	0	2	216	0	0	1
140826_1456	17	16	1	107	1606	1	-1	2	1	10	-1	1	-1	-1	-1	-1	-1	0	-1	3	3	40	2	7.8152933	1	24	0	3	2	0	2	216	0	.5	.5
140826_1456	18	16	1	0	1606	1	-1	2	2	50	-1	1	-1	-1	-1	-1	-1	50	-1	1	4	0	2	7.8152933	1	24	0	3	2	0	2	216	.16666667	.16666667	.66666669
140826_1456	19	16	1	158	1764	1	-1	2	1	30	-1	1	-1	-1	-1	-1	-1	0	-1	1	5	40	2	7.8152933	1	24	0	3	2	0	2	216	0	.16666667	.83333331
140826_1456	20	16	1	1	1765	1	-1	2	3	30	-1	1	-1	-1	-1	-1	-1	30	-1	1	5	0	2	7.8152933	1	24	0	3	2	0	2	216	0	.16666667	.83333331
140826_1456	1	17	1	0	480	2	5	-1	2	50	40	-1	70	-1	0	-1	-1	-1	-1	1	0	40	3	33.822086	0	19	4	4	0	0	2	217	.83333331	.16666667	0
140826_1456	2	17	1	5	485	2	5	-1	1	30	40	-1	35	-1	-1	1	-1	55	-1	3	3	0	3	33.822086	0	19	4	4	0	0	2	217	0	.5	.5
140826_1456	3	17	1	0	485	2	4	-1	1	30	10	-1	49	-1	-1	2	0	42	0	1	5	0	3	33.822086	0	19	4	4	0	0	2	217	0	.16666667	.83333331
140826_1456	4	17	1	0	485	2	5	-1	1	30	25	-1	200	-1	-1	2	15	31	0	0	6	0	3	33.822086	0	19	4	4	0	0	2	217	0	0	1
140826_1456	5	17	1	13	498	2	4	-1	2	30	40	-1	40	-1	-1	2	27	0	1	1	4	40	3	33.822086	0	19	4	4	0	0	2	217	.16666667	.16666667	.66666669
140826_1456	6	17	1	165	663	2	6	-1	1	30	200	-1	35	-1	-1	1	-1	9	-1	3	1	40	3	33.822086	0	19	4	4	0	0	2	217	.33333334	.5	.16666667
140826_1456	7	17	1	19	682	2	5	-1	2	10	40	-1	28	-1	-1	2	21	11	1	2	4	0	3	33.822086	0	19	4	4	0	0	2	217	0	.33333334	.66666669
140826_1456	8	17	1	0	682	2	5	-1	2	50	10	-1	55	-1	-1	0	-1	50	-1	3	2	0	3	33.822086	0	19	4	4	0	0	2	217	.16666667	.5	.33333334
140826_1456	9	17	1	45	727	2	6	-1	3	50	120	-1	75	-1	-1	1	-1	10	-1	1	4	40	3	33.822086	0	19	4	4	0	0	2	217	.16666667	.16666667	.66666669
140826_1456	10	17	1	14	741	2	3	-1	2	10	25	-1	35	-1	-1	2	11	10	1	0	6	0	3	33.822086	0	19	4	4	0	0	2	217	0	0	1
140826_1456	11	17	1	10	751	2	4	-1	2	50	40	-1	60	-1	-1	2	30	10	1	2	4	40	3	33.822086	0	19	4	4	0	0	2	217	0	.33333334	.66666669
140826_1456	12	17	1	12	763	2	4	-1	1	10	25	-1	55	-1	-1	2	13	10	1	2	4	0	3	33.822086	0	19	4	4	0	0	2	217	0	.33333334	.66666669
140826_1456	13	17	1	80	843	2	4	-1	2	10	120	-1	50	-1	-1	2	40	5	1	1	5	40	3	33.822086	0	19	4	4	0	0	2	217	0	.16666667	.83333331
140826_1456	14	17	1	65	908	2	3	-1	2	50	120	-1	55	-1	-1	1	-1	10	-1	2	3	40	3	33.822086	0	19	4	4	0	0	2	217	.16666667	.33333334	.5
140826_1456	15	17	1	14	922	2	4	-1	1	10	25	-1	40	-1	-1	2	11	3	1	0	6	40	3	33.822086	0	19	4	4	0	0	2	217	0	0	1
140826_1456	16	17	1	4	926	2	5	-1	1	30	40	-1	40	-1	-1	2	36	30	1	0	6	0	3	33.822086	0	19	4	4	0	0	2	217	0	0	1
140826_1456	17	17	1	35	961	2	5	-1	3	10	60	-1	25	-1	-1	1	-1	1	-1	1	5	40	3	33.822086	0	19	4	4	0	0	2	217	0	.16666667	.83333331
140826_1456	18	17	1	0	961	2	5	-1	3	50	10	-1	55	-1	-1	0	-1	50	-1	0	5	0	3	33.822086	0	19	4	4	0	0	2	217	.16666667	0	.83333331
140826_1456	19	17	1	0	961	2	5	-1	2	30	25	-1	31	-1	-1	2	13	30	0	3	3	40	3	33.822086	0	19	4	4	0	0	2	217	0	.5	.5
140826_1456	20	17	1	0	961	2	5	-1	1	30	25	-1	35	-1	-1	2	20	31	0	1	4	0	3	33.822086	0	19	4	4	0	0	2	217	.16666667	.16666667	.66666669
140826_1456	1	18	1	0	480	2	5	-1	1	50	40	-1	55	-1	0	-1	-1	-1	-1	1	0	40	6	-7.8152933	0	30	0	3	2	0	2	218	.83333331	.16666667	0
140826_1456	2	18	1	0	480	2	5	-1	3	30	40	-1	50	-1	-1	2	20	40	0	1	4	0	6	-7.8152933	0	30	0	3	2	0	2	218	.16666667	.16666667	.66666669
140826_1456	3	18	1	0	480	2	5	-1	1	30	60	-1	49	-1	-1	2	31	42	0	1	5	0	6	-7.8152933	0	30	0	3	2	0	2	218	0	.16666667	.83333331
140826_1456	4	18	1	5	485	2	6	-1	2	30	40	-1	45	-1	-1	2	35	30	1	0	6	0	6	-7.8152933	0	30	0	3	2	0	2	218	0	0	1
140826_1456	5	18	1	29	514	2	5	-1	2	30	60	-1	40	-1	-1	2	31	0	1	1	4	40	6	-7.8152933	0	30	0	3	2	0	2	218	.16666667	.16666667	.66666669
140826_1456	6	18	1	160	674	2	4	-1	3	30	200	-1	40	-1	-1	1	-1	30	-1	3	3	40	6	-7.8152933	0	30	0	3	2	0	2	218	0	.5	.5
140826_1456	7	18	1	0	674	2	4	-1	1	10	120	-1	30	-1	-1	2	20	25	0	2	4	0	6	-7.8152933	0	30	0	3	2	0	2	218	0	.33333334	.66666669
140826_1456	8	18	1	0	674	2	6	-1	2	50	40	-1	55	-1	-1	2	20	50	0	3	2	0	6	-7.8152933	0	30	0	3	2	0	2	218	.16666667	.5	.33333334
140826_1456	9	18	1	0	674	2	4	-1	2	50	40	-1	60	-1	-1	2	26	40	0	3	3	40	6	-7.8152933	0	30	0	3	2	0	2	218	0	.5	.5
140826_1456	10	18	1	19	693	2	4	-1	2	10	40	-1	35	-1	-1	2	21	10	1	0	6	0	6	-7.8152933	0	30	0	3	2	0	2	218	0	0	1
140826_1456	11	18	1	0	693	2	5	-1	2	50	10	-1	60	-1	-1	2	1	10	0	2	4	40	6	-7.8152933	0	30	0	3	2	0	2	218	0	.33333334	.66666669
140826_1456	12	18	1	9	702	2	4	-1	2	10	25	-1	25	-1	-1	2	16	10	1	3	3	0	6	-7.8152933	0	30	0	3	2	0	2	218	0	.5	.5
140826_1456	13	18	1	19	721	2	5	-1	1	10	40	-1	25	-1	-1	2	21	4	1	2	4	40	6	-7.8152933	0	30	0	3	2	0	2	218	0	.33333334	.66666669
140826_1456	14	18	1	0	721	2	4	-1	2	50	10	-1	55	-1	-1	2	1	10	0	2	3	40	6	-7.8152933	0	30	0	3	2	0	2	218	.16666667	.33333334	.5
140826_1456	15	18	1	8	729	2	5	-1	3	10	10	-1	25	-1	-1	2	2	0	1	1	5	40	6	-7.8152933	0	30	0	3	2	0	2	218	0	.16666667	.83333331
140826_1456	16	18	1	0	729	2	4	-1	3	30	10	-1	43	-1	-1	2	1	30	0	0	6	0	6	-7.8152933	0	30	0	3	2	0	2	218	0	0	1
140826_1456	17	18	1	170	899	2	6	-1	2	10	200	-1	30	-1	-1	1	-1	3	-1	1	4	40	6	-7.8152933	0	30	0	3	2	0	2	218	.16666667	.16666667	.66666669
140826_1456	18	18	1	0	899	2	4	-1	2	50	60	-1	55	-1	-1	2	31	50	0	1	4	0	6	-7.8152933	0	30	0	3	2	0	2	218	.16666667	.16666667	.66666669
140826_1456	19	18	1	14	913	2	5	-1	1	30	25	-1	38	-1	-1	2	11	0	1	1	5	40	6	-7.8152933	0	30	0	3	2	0	2	218	0	.16666667	.83333331
140826_1456	20	18	1	0	913	2	4	-1	3	30	25	-1	50	-1	-1	2	1	30	0	1	5	0	6	-7.8152933	0	30	0	3	2	0	2	218	0	.16666667	.83333331
140826_1456	1	19	1	0	480	2	6	-1	2	50	25	-1	70	-1	0	-1	-1	-1	-1	1	0	40	3	32.158104	1	27	1	3	3	0	2	219	.83333331	.16666667	0
140826_1456	2	19	1	5	485	2	5	-1	2	30	40	-1	49	-1	-1	2	35	30	1	1	5	0	3	32.158104	1	27	1	3	3	0	2	219	0	.16666667	.83333331
140826_1456	3	19	1	0	485	2	6	-1	1	30	25	-1	49	-1	-1	2	15	42	0	1	5	0	3	32.158104	1	27	1	3	3	0	2	219	0	.16666667	.83333331
140826_1456	4	19	1	0	485	2	6	-1	1	30	40	-1	200	-1	-1	2	21	31	0	0	6	0	3	32.158104	1	27	1	3	3	0	2	219	0	0	1
140826_1456	5	19	1	4	489	2	4	-1	1	30	40	-1	36	-1	-1	1	-1	10	-1	3	1	40	3	32.158104	1	27	1	3	3	0	2	219	.33333334	.5	.16666667
140826_1456	6	19	1	0	489	2	5	-1	3	30	25	-1	40	-1	-1	2	20	30	0	3	3	40	3	32.158104	1	27	1	3	3	0	2	219	0	.5	.5
140826_1456	7	19	1	10	499	2	5	-1	1	10	40	-1	30	-1	-1	1	-1	25	-1	2	4	0	3	32.158104	1	27	1	3	3	0	2	219	0	.33333334	.66666669
140826_1456	8	19	1	0	499	2	5	-1	1	50	10	-1	55	-1	-1	2	9	60	0	3	3	0	3	32.158104	1	27	1	3	3	0	2	219	0	.5	.5
140826_1456	9	19	1	0	499	2	5	-1	2	50	10	-1	60	-1	-1	2	9	40	0	3	3	40	3	32.158104	1	27	1	3	3	0	2	219	0	.5	.5
140826_1456	10	19	1	0	499	2	6	-1	3	10	10	-1	28	-1	-1	2	5	10	0	2	4	0	3	32.158104	1	27	1	3	3	0	2	219	0	.33333334	.66666669
140826_1456	11	19	1	0	499	2	5	-1	1	50	10	-1	42	-1	-1	2	8	45	0	2	4	40	3	32.158104	1	27	1	3	3	0	2	219	0	.33333334	.66666669
140826_1456	12	19	1	65	564	2	5	-1	1	10	120	-1	55	-1	-1	1	-1	10	-1	2	4	0	3	32.158104	1	27	1	3	3	0	2	219	0	.33333334	.66666669
140826_1456	13	19	1	20	584	2	5	-1	2	10	40	-1	50	-1	-1	2	20	5	1	1	5	40	3	32.158104	1	27	1	3	3	0	2	219	0	.16666667	.83333331
140826_1456	14	19	1	9	593	2	6	-1	3	50	40	-1	76	-1	-1	2	31	19	1	0	5	40	3	32.158104	1	27	1	3	3	0	2	219	.16666667	0	.83333331
140826_1456	15	19	1	2	595	2	5	-1	1	10	10	-1	40	-1	-1	2	8	3	1	0	6	40	3	32.158104	1	27	1	3	3	0	2	219	0	0	1
140826_1456	16	19	1	25	620	2	6	-1	1	30	60	-1	40	-1	-1	2	35	30	1	0	6	0	3	32.158104	1	27	1	3	3	0	2	219	0	0	1
140826_1456	17	19	1	9	629	2	4	-1	1	10	10	-1	15	-1	-1	2	1	0	1	3	3	40	3	32.158104	1	27	1	3	3	0	2	219	0	.5	.5
140826_1456	18	19	1	0	629	2	5	-1	2	50	10	-1	55	-1	-1	2	9	50	0	1	4	0	3	32.158104	1	27	1	3	3	0	2	219	.16666667	.16666667	.66666669
140826_1456	19	19	1	8	637	2	5	-1	3	30	25	-1	50	-1	-1	2	17	15	1	0	6	40	3	32.158104	1	27	1	3	3	0	2	219	0	0	1
140826_1456	20	19	1	0	637	2	5	-1	3	30	25	-1	50	-1	-1	2	5	30	0	1	5	0	3	32.158104	1	27	1	3	3	0	2	219	0	.16666667	.83333331
140826_1456	1	20	1	0	480	2	5	-1	3	50	40	-1	70	-1	-1	2	10	27	0	1	4	40	2	7.8152933	1	24	6	3	3	0	2	220	.16666667	.16666667	.66666669
140826_1456	2	20	1	0	480	2	6	-1	1	30	25	-1	35	-1	-1	2	10	55	0	3	3	0	2	7.8152933	1	24	6	3	3	0	2	220	0	.5	.5
140826_1456	3	20	1	25	505	2	5	-1	3	30	60	-1	200	-1	-1	2	35	30	1	0	6	0	2	7.8152933	1	24	6	3	3	0	2	220	0	0	1
140826_1456	4	20	1	0	505	2	4	-1	3	30	40	-1	42	-1	-1	2	30	35	0	1	4	0	2	7.8152933	1	24	6	3	3	0	2	220	.16666667	.16666667	.66666669
140826_1456	5	20	1	24	529	2	5	-1	1	30	60	-1	36	-1	-1	1	-1	10	-1	3	1	40	2	7.8152933	1	24	6	3	3	0	2	220	.33333334	.5	.16666667
140826_1456	6	20	1	160	689	2	6	-1	3	30	200	-1	40	-1	-1	1	-1	30	-1	3	3	40	2	7.8152933	1	24	6	3	3	0	2	220	0	.5	.5
140826_1456	7	20	1	92	781	2	6	-1	2	10	120	-1	28	-1	-1	1	-1	11	-1	2	4	0	2	7.8152933	1	24	6	3	3	0	2	220	0	.33333334	.66666669
140826_1456	8	20	1	0	781	2	6	-1	1	50	40	-1	55	-1	-1	2	25	60	0	3	3	0	2	7.8152933	1	24	6	3	3	0	2	220	0	.5	.5
140826_1456	9	20	1	0	781	2	5	-1	1	50	10	-1	55	-1	-1	2	5	10	0	4	1	40	2	7.8152933	1	24	6	3	3	0	2	220	.16666667	.66666669	.16666667
140826_1456	10	20	1	95	876	2	5	-1	2	10	120	-1	35	-1	-1	2	25	10	1	0	6	0	2	7.8152933	1	24	6	3	3	0	2	220	0	0	1
140826_1456	11	20	1	65	941	2	6	-1	3	50	120	-1	55	-1	-1	1	-1	11	-1	2	4	40	2	7.8152933	1	24	6	3	3	0	2	220	0	.33333334	.66666669
140826_1456	12	20	1	95	1036	2	5	-1	2	10	120	-1	25	-1	-1	1	-1	10	-1	3	3	0	2	7.8152933	1	24	6	3	3	0	2	220	0	.5	.5
140826_1456	13	20	1	174	1210	2	6	-1	3	10	200	-1	26	-1	-1	1	-1	0	-1	2	4	40	2	7.8152933	1	24	6	3	3	0	2	220	0	.33333334	.66666669
140826_1456	14	20	1	0	1210	2	6	-1	1	50	40	-1	60	-1	-1	2	30	50	0	1	5	40	2	7.8152933	1	24	6	3	3	0	2	220	0	.16666667	.83333331
140826_1456	15	20	1	35	1245	2	6	-1	1	10	60	-1	40	-1	-1	2	25	3	1	0	6	40	2	7.8152933	1	24	6	3	3	0	2	220	0	0	1
140826_1456	16	20	1	0	1245	2	5	-1	3	30	40	-1	43	-1	-1	2	20	30	0	0	6	0	2	7.8152933	1	24	6	3	3	0	2	220	0	0	1
140826_1456	17	20	1	45	1290	2	5	-1	1	10	60	-1	15	-1	-1	1	-1	0	-1	3	3	40	2	7.8152933	1	24	6	3	3	0	2	220	0	.5	.5
140826_1456	18	20	1	0	1290	2	6	-1	2	50	40	-1	55	-1	-1	2	20	50	0	1	4	0	2	7.8152933	1	24	6	3	3	0	2	220	.16666667	.16666667	.66666669
140826_1456	19	20	1	9	1299	2	6	-1	1	30	40	-1	38	-1	-1	2	31	0	1	1	5	40	2	7.8152933	1	24	6	3	3	0	2	220	0	.16666667	.83333331
140826_1456	20	20	1	9	1308	2	6	-1	1	30	40	-1	35	-1	-1	2	31	31	1	1	4	0	2	7.8152933	1	24	6	3	3	0	2	220	.16666667	.16666667	.66666669
140826_1456	1	21	1	0	480	2	6	-1	1	50	25	-1	55	-1	0	-1	-1	-1	-1	1	0	40	5	26.87254	1	32	1	4	3	0	2	221	.83333331	.16666667	0
140826_1456	2	21	1	0	480	2	6	-1	3	30	25	-1	50	-1	-1	2	20	40	0	1	4	0	5	26.87254	1	32	1	4	3	0	2	221	.16666667	.16666667	.66666669
140826_1456	3	21	1	0	480	2	6	-1	2	30	25	-1	40	-1	-1	0	-1	35	-1	3	2	0	5	26.87254	1	32	1	4	3	0	2	221	.16666667	.5	.33333334
140826_1456	4	21	1	0	480	2	5	-1	3	30	25	-1	42	-1	-1	0	-1	35	-1	1	4	0	5	26.87254	1	32	1	4	3	0	2	221	.16666667	.16666667	.66666669
140826_1456	5	21	1	160	640	2	6	-1	2	30	200	-1	40	-1	-1	1	-1	0	-1	1	4	40	5	26.87254	1	32	1	4	3	0	2	221	.16666667	.16666667	.66666669
140826_1456	6	21	1	0	640	2	5	-1	2	30	25	-1	38	-1	-1	0	-1	0	-1	3	2	40	5	26.87254	1	32	1	4	3	0	2	221	.16666667	.5	.33333334
140826_1456	7	21	1	90	730	2	6	-1	3	10	120	-1	30	-1	-1	1	-1	10	-1	2	4	0	5	26.87254	1	32	1	4	3	0	2	221	0	.33333334	.66666669
140826_1456	8	21	1	0	730	2	5	-1	3	50	10	-1	74	-1	0	-1	-1	-1	-1	3	0	0	5	26.87254	1	32	1	4	3	0	2	221	.5	.5	0
140826_1456	9	21	1	65	795	2	6	-1	1	50	120	-1	55	-1	-1	1	-1	10	-1	4	1	40	5	26.87254	1	32	1	4	3	0	2	221	.16666667	.66666669	.16666667
140826_1456	10	21	1	0	795	2	6	-1	1	10	10	-1	35	-1	-1	0	-1	15	-1	1	4	0	5	26.87254	1	32	1	4	3	0	2	221	.16666667	.16666667	.66666669
140826_1456	11	21	1	78	873	2	6	-1	1	50	120	-1	42	-1	-1	1	-1	45	-1	2	4	40	5	26.87254	1	32	1	4	3	0	2	221	0	.33333334	.66666669
140826_1456	12	21	1	5	878	2	6	-1	1	10	25	-1	55	-1	-1	2	20	10	1	2	4	0	5	26.87254	1	32	1	4	3	0	2	221	0	.33333334	.66666669
140826_1456	13	21	1	180	1058	2	6	-1	1	10	200	-1	25	-1	-1	2	20	4	1	2	4	40	5	26.87254	1	32	1	4	3	0	2	221	0	.33333334	.66666669
140826_1456	14	21	1	0	1058	2	5	-1	2	50	40	-1	55	-1	-1	0	-1	10	-1	2	3	40	5	26.87254	1	32	1	4	3	0	2	221	.16666667	.33333334	.5
140826_1456	15	21	1	45	1103	2	6	-1	3	10	60	-1	25	-1	-1	2	15	0	1	1	5	40	5	26.87254	1	32	1	4	3	0	2	221	0	.16666667	.83333331
140826_1456	16	21	1	30	1133	2	6	-1	2	30	60	-1	40	-1	-1	2	30	30	1	0	6	0	5	26.87254	1	32	1	4	3	0	2	221	0	0	1
140826_1456	17	21	1	185	1318	2	6	-1	3	10	200	-1	25	-1	-1	2	15	1	1	1	5	40	5	26.87254	1	32	1	4	3	0	2	221	0	.16666667	.83333331
140826_1456	18	21	1	0	1318	2	6	-1	1	50	40	-1	63	-1	-1	0	-1	50	-1	1	4	0	5	26.87254	1	32	1	4	3	0	2	221	.16666667	.16666667	.66666669
140826_1456	19	21	1	10	1328	2	6	-1	2	30	40	-1	31	-1	-1	2	30	30	1	3	3	40	5	26.87254	1	32	1	4	3	0	2	221	0	.5	.5
140826_1456	20	21	1	10	1338	2	6	-1	2	30	40	-1	35	-1	-1	2	30	30	1	1	5	0	5	26.87254	1	32	1	4	3	0	2	221	0	.16666667	.83333331
140826_1456	1	22	1	0	480	2	6	-1	3	50	25	-1	70	-1	-1	2	20	27	0	1	4	40	6	37.48241	0	23	6	5	2	0	2	222	.16666667	.16666667	.66666669
140826_1456	2	22	1	0	480	2	6	-1	2	30	25	-1	49	-1	-1	2	24	30	0	1	5	0	6	37.48241	0	23	6	5	2	0	2	222	0	.16666667	.83333331
140826_1456	3	22	1	0	480	2	6	-1	3	30	25	-1	200	-1	-1	2	24	30	0	0	6	0	6	37.48241	0	23	6	5	2	0	2	222	0	0	1
140826_1456	4	22	1	5	485	2	6	-1	3	30	40	-1	42	-1	-1	2	35	35	1	1	4	0	6	37.48241	0	23	6	5	2	0	2	222	.16666667	.16666667	.66666669
140826_1456	5	22	1	164	649	2	6	-1	1	30	200	-1	36	-1	-1	1	-1	10	-1	3	1	40	6	37.48241	0	23	6	5	2	0	2	222	.33333334	.5	.16666667
140826_1456	6	22	1	162	811	2	6	-1	2	30	200	-1	38	-1	-1	1	-1	0	-1	3	2	40	6	37.48241	0	23	6	5	2	0	2	222	.16666667	.5	.33333334
140826_1456	7	22	1	90	901	2	6	-1	1	10	120	-1	30	-1	-1	1	-1	25	-1	2	4	0	6	37.48241	0	23	6	5	2	0	2	222	0	.33333334	.66666669
140826_1456	8	22	1	0	901	2	6	-1	3	50	40	-1	74	-1	0	-1	-1	-1	-1	3	0	0	6	37.48241	0	23	6	5	2	0	2	222	.5	.5	0
140826_1456	9	22	1	60	961	2	6	-1	2	50	120	-1	60	-1	-1	1	-1	40	-1	3	3	40	6	37.48241	0	23	6	5	2	0	2	222	0	.5	.5
140826_1456	10	22	1	0	961	2	6	-1	2	10	10	-1	35	-1	-1	2	5	10	0	0	6	0	6	37.48241	0	23	6	5	2	0	2	222	0	0	1
140826_1456	11	22	1	60	1021	2	6	-1	2	50	120	-1	60	-1	-1	1	-1	10	-1	2	4	40	6	37.48241	0	23	6	5	2	0	2	222	0	.33333334	.66666669
140826_1456	12	22	1	10	1031	2	6	-1	2	10	25	-1	25	-1	-1	2	15	10	1	3	3	0	6	37.48241	0	23	6	5	2	0	2	222	0	.5	.5
140826_1456	13	22	1	150	1181	2	6	-1	2	10	200	-1	50	-1	-1	1	-1	5	-1	1	5	40	6	37.48241	0	23	6	5	2	0	2	222	0	.16666667	.83333331
140826_1456	14	22	1	10	1191	2	6	-1	2	50	40	-1	55	-1	-1	2	30	10	1	2	3	40	6	37.48241	0	23	6	5	2	0	2	222	.16666667	.33333334	.5
140826_1456	15	22	1	32	1223	2	6	-1	2	10	60	-1	28	-1	-1	1	-1	1	-1	1	5	40	6	37.48241	0	23	6	5	2	0	2	222	0	.16666667	.83333331
140826_1456	16	22	1	25	1248	2	6	-1	3	30	60	-1	43	-1	-1	2	35	30	1	0	6	0	6	37.48241	0	23	6	5	2	0	2	222	0	0	1
140826_1456	17	22	1	185	1433	2	6	-1	1	10	200	-1	15	-1	-1	1	-1	0	-1	3	3	40	6	37.48241	0	23	6	5	2	0	2	222	0	.5	.5
140826_1456	18	22	1	0	1433	2	6	-1	3	50	40	-1	55	-1	-1	2	30	50	0	0	5	0	6	37.48241	0	23	6	5	2	0	2	222	.16666667	0	.83333331
140826_1456	19	22	1	20	1453	2	6	-1	3	30	40	-1	50	-1	-1	2	20	15	1	0	6	40	6	37.48241	0	23	6	5	2	0	2	222	0	0	1
140826_1456	20	22	1	0	1453	2	6	-1	3	30	40	-1	50	-1	-1	2	20	30	0	1	5	0	6	37.48241	0	23	6	5	2	0	2	222	0	.16666667	.83333331
140826_1456	1	23	1	20	500	1	-1	1	2	50	-1	1	70	-1	-1	-1	-1	-1	-1	1	0	40	5	24.196253	0	22	0	4	2	0	2	223	.83333331	.16666667	0
140826_1456	2	23	1	19	519	1	-1	1	2	30	-1	1	49	-1	-1	-1	-1	-1	-1	1	5	0	5	24.196253	0	22	0	4	2	0	2	223	0	.16666667	.83333331
140826_1456	3	23	1	19	538	1	-1	1	1	30	-1	1	49	-1	-1	-1	-1	-1	-1	1	5	0	5	24.196253	0	22	0	4	2	0	2	223	0	.16666667	.83333331
140826_1456	4	23	1	12	550	1	-1	1	3	30	-1	1	42	-1	-1	-1	-1	-1	-1	1	4	0	5	24.196253	0	22	0	4	2	0	2	223	.16666667	.16666667	.66666669
140826_1456	5	23	1	18	568	1	-1	1	1	30	-1	1	36	-1	-1	-1	-1	-1	-1	3	1	40	5	24.196253	0	22	0	4	2	0	2	223	.33333334	.5	.16666667
140826_1456	6	23	1	24	592	1	-1	1	2	30	-1	1	38	-1	-1	-1	-1	-1	-1	3	2	40	5	24.196253	0	22	0	4	2	0	2	223	.16666667	.5	.33333334
140826_1456	7	23	1	36	628	1	-1	1	2	10	-1	1	28	-1	-1	-1	-1	-1	-1	2	4	0	5	24.196253	0	22	0	4	2	0	2	223	0	.33333334	.66666669
140826_1456	8	23	1	72	700	1	-1	1	3	50	-1	1	74	-1	-1	-1	-1	-1	-1	3	0	0	5	24.196253	0	22	0	4	2	0	2	223	.5	.5	0
140826_1456	9	23	1	25	725	1	-1	1	3	50	-1	1	75	-1	-1	-1	-1	-1	-1	1	4	40	5	24.196253	0	22	0	4	2	0	2	223	.16666667	.16666667	.66666669
140826_1456	10	23	1	36	761	1	-1	1	3	10	-1	1	28	-1	-1	-1	-1	-1	-1	2	4	0	5	24.196253	0	22	0	4	2	0	2	223	0	.33333334	.66666669
140826_1456	11	23	1	-16	745	1	-1	1	1	50	-1	1	42	-1	-1	-1	-1	-1	-1	2	4	40	5	24.196253	0	22	0	4	2	0	2	223	0	.33333334	.66666669
140826_1456	12	23	1	32	777	1	-1	1	3	10	-1	1	26	-1	-1	-1	-1	-1	-1	2	4	0	5	24.196253	0	22	0	4	2	0	2	223	0	.33333334	.66666669
140826_1456	13	23	1	32	809	1	-1	1	3	10	-1	1	26	-1	-1	-1	-1	-1	-1	2	4	40	5	24.196253	0	22	0	4	2	0	2	223	0	.33333334	.66666669
140826_1456	14	23	1	0	809	1	-1	1	3	50	-1	1	76	-1	-1	-1	-1	-1	-1	0	5	40	5	24.196253	0	22	0	4	2	0	2	223	.16666667	0	.83333331
140826_1456	15	23	1	18	827	1	-1	1	2	10	-1	1	28	-1	-1	-1	-1	-1	-1	1	5	40	5	24.196253	0	22	0	4	2	0	2	223	0	.16666667	.83333331
140826_1456	16	23	1	0	827	1	-1	1	3	30	-1	1	43	-1	-1	-1	-1	-1	-1	0	6	0	5	24.196253	0	22	0	4	2	0	2	223	0	0	1
140826_1456	17	23	1	15	842	1	-1	1	1	10	-1	1	15	-1	-1	-1	-1	-1	-1	3	3	40	5	24.196253	0	22	0	4	2	0	2	223	0	.5	.5
140826_1456	18	23	1	13	855	1	-1	1	1	50	-1	1	63	-1	-1	-1	-1	-1	-1	1	4	0	5	24.196253	0	22	0	4	2	0	2	223	.16666667	.16666667	.66666669
140826_1456	19	23	1	8	863	1	-1	1	1	30	-1	1	38	-1	-1	-1	-1	-1	-1	1	5	40	5	24.196253	0	22	0	4	2	0	2	223	0	.16666667	.83333331
140826_1456	20	23	1	5	868	1	-1	1	2	30	-1	1	35	-1	-1	-1	-1	-1	-1	1	5	0	5	24.196253	0	22	0	4	2	0	2	223	0	.16666667	.83333331
140826_1456	1	24	1	0	480	1	-1	2	1	50	-1	0	-1	-1	-1	-1	-1	-1	-1	1	0	40	2	-7.8152933	0	24	1	4	2	0	2	224	.83333331	.16666667	0
140826_1456	2	24	1	0	480	1	-1	2	1	30	-1	1	-1	-1	-1	-1	-1	55	-1	3	3	0	2	-7.8152933	0	24	1	4	2	0	2	224	0	.5	.5
140826_1456	3	24	1	0	480	1	-1	2	1	30	-1	1	-1	-1	-1	-1	-1	42	-1	1	5	0	2	-7.8152933	0	24	1	4	2	0	2	224	0	.16666667	.83333331
140826_1456	4	24	1	36	516	1	-1	2	1	30	-1	1	-1	-1	-1	-1	-1	31	-1	0	6	0	2	-7.8152933	0	24	1	4	2	0	2	224	0	0	1
140826_1456	5	24	1	95	611	1	-1	2	3	30	-1	1	-1	-1	-1	-1	-1	30	-1	1	3	40	2	-7.8152933	0	24	1	4	2	0	2	224	.33333334	.16666667	.5
140826_1456	6	24	1	40	651	1	-1	2	3	30	-1	1	-1	-1	-1	-1	-1	30	-1	3	3	40	2	-7.8152933	0	24	1	4	2	0	2	224	0	.5	.5
140826_1456	7	24	1	17	668	1	-1	2	2	10	-1	1	-1	-1	-1	-1	-1	11	-1	2	4	0	2	-7.8152933	0	24	1	4	2	0	2	224	0	.33333334	.66666669
140826_1456	8	24	1	0	668	1	-1	2	3	50	-1	0	-1	-1	-1	-1	-1	-1	-1	3	0	0	2	-7.8152933	0	24	1	4	2	0	2	224	.5	.5	0
140826_1456	9	24	1	0	668	1	-1	2	2	50	-1	1	-1	-1	-1	-1	-1	40	-1	3	3	40	2	-7.8152933	0	24	1	4	2	0	2	224	0	.5	.5
140826_1456	10	24	1	20	688	1	-1	2	3	10	-1	1	-1	-1	-1	-1	-1	10	-1	2	4	0	2	-7.8152933	0	24	1	4	2	0	2	224	0	.33333334	.66666669
140826_1456	11	24	1	0	688	1	-1	2	1	50	-1	1	-1	-1	-1	-1	-1	45	-1	2	4	40	2	-7.8152933	0	24	1	4	2	0	2	224	0	.33333334	.66666669
140826_1456	12	24	1	12	700	1	-1	2	2	10	-1	1	-1	-1	-1	-1	-1	10	-1	3	3	0	2	-7.8152933	0	24	1	4	2	0	2	224	0	.5	.5
140826_1456	13	24	1	191	891	1	-1	2	1	10	-1	1	-1	-1	-1	-1	-1	4	-1	2	4	40	2	-7.8152933	0	24	1	4	2	0	2	224	0	.33333334	.66666669
140826_1456	14	24	1	45	936	1	-1	2	1	50	-1	1	-1	-1	-1	-1	-1	50	-1	1	5	40	2	-7.8152933	0	24	1	4	2	0	2	224	0	.16666667	.83333331
140826_1456	15	24	1	274	1210	1	-1	2	1	10	-1	1	-1	-1	-1	-1	-1	3	-1	0	6	40	2	-7.8152933	0	24	1	4	2	0	2	224	0	0	1
140826_1456	16	24	1	7	1217	1	-1	2	2	30	-1	1	-1	-1	-1	-1	-1	30	-1	0	6	0	2	-7.8152933	0	24	1	4	2	0	2	224	0	0	1
140826_1456	17	24	1	160	1377	1	-1	2	2	10	-1	1	-1	-1	-1	-1	-1	3	-1	1	4	40	2	-7.8152933	0	24	1	4	2	0	2	224	.16666667	.16666667	.66666669
140826_1456	18	24	1	3	1380	1	-1	2	3	50	-1	1	-1	-1	-1	-1	-1	50	-1	0	5	0	2	-7.8152933	0	24	1	4	2	0	2	224	.16666667	0	.83333331
140826_1456	19	24	1	40	1420	1	-1	2	2	30	-1	1	-1	-1	-1	-1	-1	30	-1	3	3	40	2	-7.8152933	0	24	1	4	2	0	2	224	0	.5	.5
140826_1456	20	24	1	0	1420	1	-1	2	2	30	-1	1	-1	-1	-1	-1	-1	30	-1	1	5	0	2	-7.8152933	0	24	1	4	2	0	2	224	0	.16666667	.83333331
