# Supplementary material for: Buyer and seller data from pay what you want and name your own price laboratory markets
Source: Data Brief. 2017 May 4;12:513–7. doi: 10.1016/j.dib.2017.04.049 (PMC5425341; doi:10.1016/j.dib.2017.04.049)
Supplement: Supplementary file 3 — Supplementary material [file mmc3.csv]

sessionid	period	subject	group	profit	totalprofit	type	buyer	seller	market	c	v	sellerentry	postedprice	purchasenyop	purchasepp	purchaseppchoice	choicesellernyop	choicesellerpp	bid	mechanism	postedprice2	threshold	successfulbid	numberpp1purchase	numberpp2purchase	numbernyopoffer	b	risk_soep	svo_angle	female	age	study	mood	frequency	know	session_number	subject_id	pp1share	pp2share	nyopshare
140826_0812	1	1	1	0	480	2	1	-1	1	50	10	-1	51	-1	-1	-1	2	-1	6	1	-1	50	0	1	0	5	40	3	-3.8140748	0	24	2	3	3	0	1	101	.16666667	0	.83333331
140826_0812	2	1	1	165	645	2	1	-1	1	30	200	-1	35	-1	-1	-1	-1	1	-1	0	55	-1	-1	4	0	0	0	3	-3.8140748	0	24	2	3	3	0	1	101	.66666669	0	0
140826_0812	3	1	1	5	650	2	1	-1	2	30	40	-1	35	-1	-1	-1	-1	1	-1	0	50	-1	-1	5	0	0	0	3	-3.8140748	0	24	2	3	3	0	1	101	.83333331	0	0
140826_0812	4	1	1	5	655	2	1	-1	1	30	40	-1	40	-1	-1	-1	2	-1	35	1	-1	30	1	1	0	5	0	3	-3.8140748	0	24	2	3	3	0	1	101	.16666667	0	.83333331
140826_0812	5	1	1	0	655	2	1	-1	3	30	25	-1	35	-1	-1	-1	2	-1	5	1	-1	9	0	2	0	4	40	3	-3.8140748	0	24	2	3	3	0	1	101	.33333334	0	.66666669
140826_0812	6	1	1	6	661	2	1	-1	2	30	40	-1	34	-1	-1	-1	1	-1	-1	1	-1	1	-1	5	0	1	40	3	-3.8140748	0	24	2	3	3	0	1	101	.83333331	0	.16666667
140826_0812	7	1	1	0	661	2	1	-1	2	10	25	-1	20	-1	-1	-1	-1	0	-1	0	30	-1	-1	4	0	0	0	3	-3.8140748	0	24	2	3	3	0	1	101	.66666669	0	0
140826_0812	8	1	1	120	781	2	1	-1	1	50	200	-1	-1	-1	-1	1	-1	-1	-1	0	80	-1	-1	0	3	0	0	3	-3.8140748	0	24	2	3	3	0	1	101	0	.5	0
140826_0812	9	1	1	148	929	2	1	-1	1	50	200	-1	52	-1	-1	-1	1	-1	-1	1	-1	12	-1	2	0	4	40	3	-3.8140748	0	24	2	3	3	0	1	101	.33333334	0	.66666669
140826_0812	10	1	1	40	969	2	1	-1	1	10	60	-1	20	-1	-1	-1	1	-1	-1	1	-1	40	-1	4	0	2	0	3	-3.8140748	0	24	2	3	3	0	1	101	.66666669	0	.33333334
140826_0812	11	1	1	0	969	2	1	-1	1	50	40	-1	55	-1	-1	-1	2	-1	7	1	-1	10	0	1	0	4	40	3	-3.8140748	0	24	2	3	3	0	1	101	.16666667	0	.66666669
140826_0812	12	1	1	11	980	2	1	-1	2	10	25	-1	25	-1	-1	-1	-1	2	-1	0	14	-1	-1	0	6	0	0	3	-3.8140748	0	24	2	3	3	0	1	101	0	1	0
140826_0812	13	1	1	45	1025	2	1	-1	1	10	60	-1	15	-1	-1	-1	1	-1	-1	1	-1	0	-1	4	0	1	40	3	-3.8140748	0	24	2	3	3	0	1	101	.66666669	0	.16666667
140826_0812	14	1	1	15	1040	2	1	-1	3	50	40	-1	54	-1	-1	-1	2	-1	25	1	-1	11	1	1	0	4	40	3	-3.8140748	0	24	2	3	3	0	1	101	.16666667	0	.66666669
140826_0812	15	1	1	40	1080	2	1	-1	3	10	60	-1	20	-1	-1	-1	1	-1	-1	1	-1	0	-1	3	0	3	40	3	-3.8140748	0	24	2	3	3	0	1	101	.5	0	.5
140826_0812	16	1	1	0	1080	2	1	-1	3	30	40	-1	35	-1	-1	-1	2	-1	18	1	-1	31	0	1	0	4	0	3	-3.8140748	0	24	2	3	3	0	1	101	.16666667	0	.66666669
140826_0812	17	1	1	9	1089	2	1	-1	1	10	25	-1	20	-1	-1	-1	2	-1	16	1	-1	0	1	3	0	2	40	3	-3.8140748	0	24	2	3	3	0	1	101	.5	0	.33333334
140826_0812	18	1	1	8	1097	2	1	-1	3	50	60	-1	52	-1	-1	-1	-1	1	-1	0	54	-1	-1	3	0	0	0	3	-3.8140748	0	24	2	3	3	0	1	101	.5	0	0
140826_0812	19	1	1	27	1124	2	1	-1	1	30	60	-1	40	-1	-1	-1	2	-1	33	1	-1	0	1	2	0	4	40	3	-3.8140748	0	24	2	3	3	0	1	101	.33333334	0	.66666669
140826_0812	20	1	1	9	1133	2	1	-1	3	30	40	-1	35	-1	-1	-1	2	-1	31	1	-1	31	1	1	0	5	0	3	-3.8140748	0	24	2	3	3	0	1	101	.16666667	0	.83333331
140826_0812	1	2	1	0	480	2	1	-1	2	50	10	-1	65	-1	-1	-1	2	-1	5	1	-1	50	0	1	0	4	40	3	32.158104	0	27	6	3	2	0	1	102	.16666667	0	.66666669
140826_0812	2	2	1	165	645	2	1	-1	3	30	200	-1	55	-1	-1	-1	-1	2	-1	0	35	-1	-1	0	4	0	0	3	32.158104	0	27	6	3	2	0	1	102	0	.66666669	0
140826_0812	3	2	1	0	645	2	1	-1	1	30	40	-1	40	-1	-1	-1	2	-1	25	1	-1	30	0	2	0	3	0	3	32.158104	0	27	6	3	2	0	1	102	.33333334	0	.5
140826_0812	4	2	1	5	650	2	1	-1	2	30	40	-1	40	-1	-1	-1	-1	2	-1	0	35	-1	-1	0	5	0	0	3	32.158104	0	27	6	3	2	0	1	102	0	.83333331	0
140826_0812	5	2	1	2	652	2	1	-1	2	30	25	-1	40	-1	-1	-1	-1	2	-1	0	23	-1	-1	1	4	0	40	3	32.158104	0	27	6	3	2	0	1	102	.16666667	.66666669	0
140826_0812	6	2	1	166	818	2	2	-1	2	30	200	-1	34	-1	-1	-1	1	-1	-1	1	-1	1	-1	5	0	1	40	3	32.158104	0	27	6	3	2	0	1	102	.83333331	0	.16666667
140826_0812	7	2	1	10	828	2	1	-1	3	10	25	-1	30	-1	-1	-1	-1	2	-1	0	15	-1	-1	0	5	0	0	3	32.158104	0	27	6	3	2	0	1	102	0	.83333331	0
140826_0812	8	2	1	146	974	2	1	-1	3	50	200	-1	54	-1	-1	-1	-1	1	-1	0	59	-1	-1	3	0	0	0	3	32.158104	0	27	6	3	2	0	1	102	.5	0	0
140826_0812	9	2	1	148	1122	2	2	-1	1	50	200	-1	52	-1	-1	-1	1	-1	-1	1	-1	12	-1	2	0	4	40	3	32.158104	0	27	6	3	2	0	1	102	.33333334	0	.66666669
140826_0812	10	2	1	0	1122	2	2	-1	1	10	40	-1	20	-1	-1	-1	2	-1	16	1	-1	40	0	4	0	2	0	3	32.158104	0	27	6	3	2	0	1	102	.66666669	0	.33333334
140826_0812	11	2	1	65	1187	2	2	-1	1	50	120	-1	55	-1	-1	-1	1	-1	-1	1	-1	10	-1	1	0	4	40	3	32.158104	0	27	6	3	2	0	1	102	.16666667	0	.66666669
140826_0812	12	2	1	5	1192	2	1	-1	3	10	25	-1	20	-1	-1	-1	-1	1	-1	0	30	-1	-1	6	0	0	0	3	32.158104	0	27	6	3	2	0	1	102	1	0	0
140826_0812	13	2	1	40	1232	2	1	-1	2	10	60	-1	20	-1	-1	-1	1	-1	-1	1	-1	0	-1	3	0	3	40	3	32.158104	0	27	6	3	2	0	1	102	.5	0	.5
140826_0812	14	2	1	9	1241	2	2	-1	3	50	60	-1	54	-1	-1	-1	2	-1	51	1	-1	11	1	1	0	4	40	3	32.158104	0	27	6	3	2	0	1	102	.16666667	0	.66666669
140826_0812	15	2	1	40	1281	2	1	-1	1	10	60	-1	20	-1	-1	-1	1	-1	-1	1	-1	0	-1	4	0	1	40	3	32.158104	0	27	6	3	2	0	1	102	.66666669	0	.16666667
140826_0812	16	2	1	5	1286	2	1	-1	1	30	40	-1	35	-1	-1	-1	-1	1	-1	0	48	-1	-1	5	0	0	0	3	32.158104	0	27	6	3	2	0	1	102	.83333331	0	0
140826_0812	17	2	1	5	1291	2	1	-1	2	10	25	-1	20	-1	-1	-1	1	-1	-1	1	-1	0	-1	4	0	2	40	3	32.158104	0	27	6	3	2	0	1	102	.66666669	0	.33333334
140826_0812	18	2	1	0	1291	2	2	-1	3	50	40	-1	52	-1	-1	-1	-1	0	-1	0	54	-1	-1	3	0	0	0	3	32.158104	0	27	6	3	2	0	1	102	.5	0	0
140826_0812	19	2	1	25	1316	2	1	-1	2	30	60	-1	35	-1	-1	-1	1	-1	-1	1	-1	0	-1	3	0	2	40	3	32.158104	0	27	6	3	2	0	1	102	.5	0	.33333334
140826_0812	20	2	1	0	1316	2	2	-1	3	30	10	-1	35	-1	-1	-1	2	-1	5	1	-1	31	0	1	0	5	0	3	32.158104	0	27	6	3	2	0	1	102	.16666667	0	.83333331
140826_0812	1	3	1	0	480	2	1	-1	3	50	10	-1	35	-1	-1	-1	2	-1	9	1	-1	18	0	3	0	2	40	6	7.8152933	1	19	0	4	2	0	1	103	.5	0	.33333334
140826_0812	2	3	1	0	480	2	2	-1	3	30	25	-1	55	-1	-1	-1	-1	0	-1	0	35	-1	-1	0	4	0	0	6	7.8152933	1	19	0	4	2	0	1	103	0	.66666669	0
140826_0812	3	3	1	25	505	2	2	-1	2	30	60	-1	35	-1	-1	-1	-1	1	-1	0	50	-1	-1	5	0	0	0	6	7.8152933	1	19	0	4	2	0	1	103	.83333331	0	0
140826_0812	4	3	1	165	670	2	2	-1	2	30	200	-1	40	-1	-1	-1	-1	2	-1	0	35	-1	-1	0	5	0	0	6	7.8152933	1	19	0	4	2	0	1	103	0	.83333331	0
140826_0812	5	3	1	1	671	2	2	-1	3	30	10	-1	35	-1	-1	-1	2	-1	9	1	-1	9	1	2	0	4	40	6	7.8152933	1	19	0	4	2	0	1	103	.33333334	0	.66666669
140826_0812	6	3	1	5	676	2	1	-1	1	30	40	-1	35	-1	-1	-1	1	-1	-1	1	-1	0	-1	4	0	2	40	6	7.8152933	1	19	0	4	2	0	1	103	.66666669	0	.33333334
140826_0812	7	3	1	45	721	2	2	-1	3	10	60	-1	30	-1	-1	-1	-1	2	-1	0	15	-1	-1	0	5	0	0	6	7.8152933	1	19	0	4	2	0	1	103	0	.83333331	0
140826_0812	8	3	1	66	787	2	2	-1	3	50	120	-1	54	-1	-1	-1	-1	1	-1	0	59	-1	-1	3	0	0	0	6	7.8152933	1	19	0	4	2	0	1	103	.5	0	0
140826_0812	9	3	1	0	787	2	3	-1	1	50	10	-1	52	-1	-1	-1	2	-1	9	1	-1	12	0	2	0	4	40	6	7.8152933	1	19	0	4	2	0	1	103	.33333334	0	.66666669
140826_0812	10	3	1	35	822	2	1	-1	2	10	60	-1	25	-1	-1	-1	1	-1	-1	1	-1	30	-1	2	0	3	0	6	7.8152933	1	19	0	4	2	0	1	103	.33333334	0	.5
140826_0812	11	3	1	5	827	2	1	-1	3	50	40	-1	52	-1	-1	-1	2	-1	35	1	-1	11	1	2	0	3	40	6	7.8152933	1	19	0	4	2	0	1	103	.33333334	0	.5
140826_0812	12	3	1	10	837	2	1	-1	1	10	25	-1	20	-1	-1	-1	2	-1	15	1	-1	11	1	3	0	3	0	6	7.8152933	1	19	0	4	2	0	1	103	.5	0	.5
140826_0812	13	3	1	40	877	2	1	-1	3	10	60	-1	20	-1	-1	-1	1	-1	-1	1	-1	1	-1	5	0	1	40	6	7.8152933	1	19	0	4	2	0	1	103	.83333331	0	.16666667
140826_0812	14	3	1	10	887	2	1	-1	1	50	40	-1	52	-1	-1	-1	2	-1	30	1	-1	10	1	1	0	3	40	6	7.8152933	1	19	0	4	2	0	1	103	.16666667	0	.5
140826_0812	15	3	1	40	927	2	2	-1	3	10	60	-1	20	-1	-1	-1	1	-1	-1	1	-1	0	-1	3	0	3	40	6	7.8152933	1	19	0	4	2	0	1	103	.5	0	.5
140826_0812	16	3	1	6	933	2	1	-1	2	30	40	-1	40	-1	-1	-1	-1	2	-1	0	34	-1	-1	0	5	0	0	6	7.8152933	1	19	0	4	2	0	1	103	0	.83333331	0
140826_0812	17	3	1	10	943	2	1	-1	3	10	25	-1	15	-1	-1	-1	1	-1	-1	1	-1	0	-1	2	0	4	40	6	7.8152933	1	19	0	4	2	0	1	103	.33333334	0	.66666669
140826_0812	18	3	1	5	948	2	1	-1	1	50	60	-1	55	-1	-1	-1	-1	1	-1	0	75	-1	-1	4	0	0	0	6	7.8152933	1	19	0	4	2	0	1	103	.66666669	0	0
140826_0812	19	3	1	80	1028	2	2	-1	1	30	120	-1	40	-1	-1	-1	1	-1	-1	1	-1	0	-1	2	0	4	40	6	7.8152933	1	19	0	4	2	0	1	103	.33333334	0	.66666669
140826_0812	20	3	1	6	1034	2	1	-1	2	30	40	-1	40	-1	-1	-1	-1	2	-1	0	34	-1	-1	0	3	0	0	6	7.8152933	1	19	0	4	2	0	1	103	0	.5	0
140826_0812	1	4	1	0	480	2	2	-1	1	50	10	-1	51	-1	-1	-1	2	-1	7	1	-1	50	0	1	0	5	40	4	7.8152933	1	23	1	3	3	0	1	104	.16666667	0	.83333331
140826_0812	2	4	1	160	640	2	1	-1	2	30	200	-1	40	-1	-1	-1	1	-1	-1	1	-1	31	-1	1	0	5	0	4	7.8152933	1	23	1	3	3	0	1	104	.16666667	0	.83333331
140826_0812	3	4	1	165	805	2	3	-1	2	30	200	-1	35	-1	-1	-1	-1	1	-1	0	50	-1	-1	5	0	0	0	4	7.8152933	1	23	1	3	3	0	1	104	.83333331	0	0
140826_0812	4	4	1	160	965	2	2	-1	1	30	200	-1	40	-1	-1	-1	1	-1	-1	1	-1	30	-1	1	0	5	0	4	7.8152933	1	23	1	3	3	0	1	104	.16666667	0	.83333331
140826_0812	5	4	1	-30	935	2	2	-1	2	30	10	-1	40	-1	-1	-1	-1	1	-1	0	23	-1	-1	1	4	0	40	4	7.8152933	1	23	1	3	3	0	1	104	.16666667	.66666669	0
140826_0812	6	4	1	-9	926	2	3	-1	2	30	25	-1	34	-1	-1	-1	1	-1	-1	1	-1	1	-1	5	0	1	40	4	7.8152933	1	23	1	3	3	0	1	104	.83333331	0	.16666667
140826_0812	7	4	1	0	926	2	3	-1	3	10	10	-1	30	-1	-1	-1	-1	0	-1	0	15	-1	-1	0	5	0	0	4	7.8152933	1	23	1	3	3	0	1	104	0	.83333331	0
140826_0812	8	4	1	40	966	2	2	-1	1	50	120	-1	-1	-1	-1	1	-1	-1	-1	0	80	-1	-1	0	3	0	0	4	7.8152933	1	23	1	3	3	0	1	104	0	.5	0
140826_0812	9	4	1	145	1111	2	1	-1	3	50	200	-1	55	-1	-1	-1	1	-1	-1	1	-1	10	-1	3	0	2	40	4	7.8152933	1	23	1	3	3	0	1	104	.5	0	.33333334
140826_0812	10	4	1	0	1111	2	2	-1	2	10	40	-1	25	-1	-1	-1	0	-1	-1	1	-1	30	-1	2	0	3	0	4	7.8152933	1	23	1	3	3	0	1	104	.33333334	0	.5
140826_0812	11	4	1	0	1111	2	3	-1	1	50	40	-1	55	-1	-1	-1	0	-1	-1	1	-1	10	-1	1	0	4	40	4	7.8152933	1	23	1	3	3	0	1	104	.16666667	0	.66666669
140826_0812	12	4	1	180	1291	2	2	-1	3	10	200	-1	20	-1	-1	-1	-1	1	-1	0	30	-1	-1	6	0	0	0	4	7.8152933	1	23	1	3	3	0	1	104	1	0	0
140826_0812	13	4	1	0	1291	2	2	-1	1	10	40	-1	15	-1	-1	-1	0	-1	-1	1	-1	0	-1	4	0	1	40	4	7.8152933	1	23	1	3	3	0	1	104	.66666669	0	.16666667
140826_0812	14	4	1	0	1291	2	2	-1	1	50	60	-1	52	-1	-1	-1	0	-1	-1	1	-1	10	-1	1	0	3	40	4	7.8152933	1	23	1	3	3	0	1	104	.16666667	0	.5
140826_0812	15	4	1	0	1291	2	2	-1	1	10	60	-1	20	-1	-1	-1	0	-1	-1	1	-1	0	-1	4	0	1	40	4	7.8152933	1	23	1	3	3	0	1	104	.66666669	0	.16666667
140826_0812	16	4	1	0	1291	2	2	-1	3	30	40	-1	35	-1	-1	-1	0	-1	-1	1	-1	31	-1	1	0	4	0	4	7.8152933	1	23	1	3	3	0	1	104	.16666667	0	.66666669
140826_0812	17	4	1	40	1331	2	2	-1	2	10	60	-1	20	-1	-1	-1	1	-1	-1	1	-1	0	-1	4	0	2	40	4	7.8152933	1	23	1	3	3	0	1	104	.66666669	0	.33333334
140826_0812	18	4	1	-15	1316	2	2	-1	1	50	40	-1	55	-1	-1	-1	-1	1	-1	0	75	-1	-1	4	0	0	0	4	7.8152933	1	23	1	3	3	0	1	104	.66666669	0	0
140826_0812	19	4	1	85	1401	2	2	-1	2	30	120	-1	35	-1	-1	-1	1	-1	-1	1	-1	0	-1	3	0	2	40	4	7.8152933	1	23	1	3	3	0	1	104	.5	0	.33333334
140826_0812	20	4	1	0	1401	2	1	-1	1	30	40	-1	35	-1	-1	-1	-1	0	-1	0	49	-1	-1	2	0	0	0	4	7.8152933	1	23	1	3	3	0	1	104	.33333334	0	0
140826_0812	1	5	1	0	480	2	2	-1	3	50	10	-1	35	-1	-1	-1	2	-1	7	1	-1	18	0	3	0	2	40	3	7.8152933	1	28	5	4	0	0	1	105	.5	0	.33333334
140826_0812	2	5	1	0	480	2	2	-1	2	30	25	-1	40	-1	-1	-1	2	-1	18	1	-1	31	0	1	0	5	0	3	7.8152933	1	28	5	4	0	0	1	105	.16666667	0	.83333331
140826_0812	3	5	1	-25	455	2	4	-1	2	30	10	-1	35	-1	-1	-1	-1	1	-1	0	50	-1	-1	5	0	0	0	3	7.8152933	1	28	5	4	0	0	1	105	.83333331	0	0
140826_0812	4	5	1	5	460	2	1	-1	3	30	40	-1	35	-1	-1	-1	-1	1	-1	0	45	-1	-1	4	0	0	0	3	7.8152933	1	28	5	4	0	0	1	105	.66666669	0	0
140826_0812	5	5	1	0	460	2	3	-1	2	30	10	-1	40	-1	-1	-1	-1	0	-1	0	23	-1	-1	1	4	0	40	3	7.8152933	1	28	5	4	0	0	1	105	.16666667	.66666669	0
140826_0812	6	5	1	165	625	2	2	-1	1	30	200	-1	35	-1	-1	-1	1	-1	-1	1	-1	0	-1	4	0	2	40	3	7.8152933	1	28	5	4	0	0	1	105	.66666669	0	.33333334
140826_0812	7	5	1	5	630	2	1	-1	1	10	25	-1	20	-1	-1	-1	-1	1	-1	0	35	-1	-1	5	0	0	0	3	7.8152933	1	28	5	4	0	0	1	105	.83333331	0	0
140826_0812	8	5	1	148	778	2	1	-1	2	50	200	-1	52	-1	-1	-1	-1	1	-1	0	54	-1	-1	3	0	0	0	3	7.8152933	1	28	5	4	0	0	1	105	.5	0	0
140826_0812	9	5	1	145	923	2	2	-1	3	50	200	-1	55	-1	-1	-1	1	-1	-1	1	-1	10	-1	3	0	2	40	3	7.8152933	1	28	5	4	0	0	1	105	.5	0	.33333334
140826_0812	10	5	1	5	928	2	3	-1	1	10	25	-1	20	-1	-1	-1	1	-1	-1	1	-1	40	-1	4	0	2	0	3	7.8152933	1	28	5	4	0	0	1	105	.66666669	0	.33333334
140826_0812	11	5	1	68	996	2	2	-1	3	50	120	-1	52	-1	-1	-1	1	-1	-1	1	-1	11	-1	2	0	3	40	3	7.8152933	1	28	5	4	0	0	1	105	.33333334	0	.5
140826_0812	12	5	1	20	1016	2	3	-1	3	10	40	-1	20	-1	-1	-1	-1	1	-1	0	30	-1	-1	6	0	0	0	3	7.8152933	1	28	5	4	0	0	1	105	1	0	0
140826_0812	13	5	1	20	1036	2	2	-1	3	10	40	-1	20	-1	-1	-1	1	-1	-1	1	-1	1	-1	5	0	1	40	3	7.8152933	1	28	5	4	0	0	1	105	.83333331	0	.16666667
140826_0812	14	5	1	66	1102	2	3	-1	3	50	120	-1	54	-1	-1	-1	1	-1	-1	1	-1	11	-1	1	0	4	40	3	7.8152933	1	28	5	4	0	0	1	105	.16666667	0	.66666669
140826_0812	15	5	1	40	1142	2	1	-1	2	10	60	-1	20	-1	-1	-1	1	-1	-1	1	-1	0	-1	4	0	2	40	3	7.8152933	1	28	5	4	0	0	1	105	.66666669	0	.33333334
140826_0812	16	5	1	5	1147	2	2	-1	1	30	40	-1	35	-1	-1	-1	-1	1	-1	0	48	-1	-1	5	0	0	0	3	7.8152933	1	28	5	4	0	0	1	105	.83333331	0	0
140826_0812	17	5	1	40	1187	2	2	-1	1	10	60	-1	20	-1	-1	-1	1	-1	-1	1	-1	0	-1	3	0	2	40	3	7.8152933	1	28	5	4	0	0	1	105	.5	0	.33333334
140826_0812	18	5	1	148	1335	2	3	-1	3	50	200	-1	52	-1	-1	-1	-1	1	-1	0	54	-1	-1	3	0	0	0	3	7.8152933	1	28	5	4	0	0	1	105	.5	0	0
140826_0812	19	5	1	30	1365	2	1	-1	3	30	60	-1	35	-1	-1	-1	2	-1	30	1	-1	0	1	2	0	4	40	3	7.8152933	1	28	5	4	0	0	1	105	.33333334	0	.66666669
140826_0812	20	5	1	0	1365	2	2	-1	2	30	10	-1	40	-1	-1	-1	-1	0	-1	0	34	-1	-1	0	3	0	0	3	7.8152933	1	28	5	4	0	0	1	105	0	.5	0
140826_0812	1	6	1	85	565	2	3	-1	3	50	120	-1	35	-1	-1	-1	1	-1	-1	1	-1	18	-1	3	0	2	40	5	37.48241	0	24	6	4	3	0	1	106	.5	0	.33333334
140826_0812	2	6	1	0	565	2	2	-1	1	30	25	-1	35	-1	-1	-1	-1	0	-1	0	55	-1	-1	4	0	0	0	5	37.48241	0	24	6	4	3	0	1	106	.66666669	0	0
140826_0812	3	6	1	20	585	2	1	-1	3	30	40	-1	20	-1	-1	-1	1	-1	-1	1	-1	31	-1	6	0	0	0	5	37.48241	0	24	6	4	3	0	1	106	1	0	0
140826_0812	4	6	1	0	585	2	3	-1	1	30	25	-1	40	-1	-1	-1	2	-1	15	1	-1	30	0	1	0	5	0	5	37.48241	0	24	6	4	3	0	1	106	.16666667	0	.83333331
140826_0812	5	6	1	1	586	2	3	-1	3	30	10	-1	35	-1	-1	-1	2	-1	9	1	-1	9	1	2	0	4	40	5	37.48241	0	24	6	4	3	0	1	106	.33333334	0	.66666669
140826_0812	6	6	1	10	596	2	1	-1	3	30	40	-1	35	-1	-1	-1	2	-1	30	1	-1	0	1	2	0	4	40	5	37.48241	0	24	6	4	3	0	1	106	.33333334	0	.66666669
140826_0812	7	6	1	40	636	2	2	-1	2	10	60	-1	20	-1	-1	-1	-1	1	-1	0	30	-1	-1	4	0	0	0	5	37.48241	0	24	6	4	3	0	1	106	.66666669	0	0
140826_0812	8	6	1	68	704	2	2	-1	2	50	120	-1	52	-1	-1	-1	-1	1	-1	0	54	-1	-1	3	0	0	0	5	37.48241	0	24	6	4	3	0	1	106	.5	0	0
140826_0812	9	6	1	0	704	2	3	-1	3	50	10	-1	55	-1	-1	-1	2	-1	9	1	-1	10	0	3	0	2	40	5	37.48241	0	24	6	4	3	0	1	106	.5	0	.33333334
140826_0812	10	6	1	40	744	2	1	-1	3	10	60	-1	20	-1	-1	-1	-1	1	-1	0	24	-1	-1	5	0	0	0	5	37.48241	0	24	6	4	3	0	1	106	.83333331	0	0
140826_0812	11	6	1	10	754	2	1	-1	2	50	40	-1	55	-1	-1	-1	2	-1	30	1	-1	10	1	2	0	3	40	5	37.48241	0	24	6	4	3	0	1	106	.33333334	0	.5
140826_0812	12	6	1	5	759	2	4	-1	3	10	25	-1	20	-1	-1	-1	-1	1	-1	0	30	-1	-1	6	0	0	0	5	37.48241	0	24	6	4	3	0	1	106	1	0	0
140826_0812	13	6	1	10	769	2	3	-1	3	10	25	-1	20	-1	-1	-1	2	-1	15	1	-1	1	1	5	0	1	40	5	37.48241	0	24	6	4	3	0	1	106	.83333331	0	.16666667
140826_0812	14	6	1	5	774	2	1	-1	2	50	40	-1	60	-1	-1	-1	2	-1	35	1	-1	10	1	0	0	6	40	5	37.48241	0	24	6	4	3	0	1	106	0	0	1
140826_0812	15	6	1	20	794	2	3	-1	3	10	40	-1	20	-1	-1	-1	1	-1	-1	1	-1	0	-1	3	0	3	40	5	37.48241	0	24	6	4	3	0	1	106	.5	0	.5
140826_0812	16	6	1	5	799	2	3	-1	1	30	40	-1	35	-1	-1	-1	-1	1	-1	0	48	-1	-1	5	0	0	0	5	37.48241	0	24	6	4	3	0	1	106	.83333331	0	0
140826_0812	17	6	1	1	800	2	3	-1	2	10	10	-1	20	-1	-1	-1	2	-1	9	1	-1	0	1	4	0	2	40	5	37.48241	0	24	6	4	3	0	1	106	.66666669	0	.33333334
140826_0812	18	6	1	5	805	2	1	-1	2	50	60	-1	-1	-1	-1	1	-1	-1	-1	0	55	-1	-1	0	3	0	0	5	37.48241	0	24	6	4	3	0	1	106	0	.5	0
140826_0812	19	6	1	85	890	2	3	-1	2	30	120	-1	35	-1	-1	-1	1	-1	-1	1	-1	0	-1	3	0	2	40	5	37.48241	0	24	6	4	3	0	1	106	.5	0	.33333334
140826_0812	20	6	1	166	1056	2	3	-1	2	30	200	-1	40	-1	-1	-1	-1	2	-1	0	34	-1	-1	0	3	0	0	5	37.48241	0	24	6	4	3	0	1	106	0	.5	0
140826_0812	1	7	1	1	481	1	-1	1	1	50	-1	1	51	-1	-1	-1	-1	-1	-1	-1	-1	-1	-1	1	0	5	40	3	37.48241	0	20	0	2	2	0	1	107	.16666667	0	.83333331
140826_0812	2	7	1	20	501	1	-1	1	1	30	-1	1	35	-1	-1	-1	-1	-1	-1	-1	-1	-1	-1	4	0	0	0	3	37.48241	0	20	0	2	2	0	1	107	.66666669	0	0
140826_0812	3	7	1	25	526	1	-1	1	2	30	-1	1	35	-1	-1	-1	-1	-1	-1	-1	-1	-1	-1	5	0	0	0	3	37.48241	0	20	0	2	2	0	1	107	.83333331	0	0
140826_0812	4	7	1	0	526	1	-1	1	2	30	-1	1	40	-1	-1	-1	-1	-1	-1	-1	-1	-1	-1	0	5	0	0	3	37.48241	0	20	0	2	2	0	1	107	0	.83333331	0
140826_0812	5	7	1	10	536	1	-1	1	3	30	-1	1	35	-1	-1	-1	-1	-1	-1	-1	-1	-1	-1	2	0	4	40	3	37.48241	0	20	0	2	2	0	1	107	.33333334	0	.66666669
140826_0812	6	7	1	10	546	1	-1	1	3	30	-1	1	35	-1	-1	-1	-1	-1	-1	-1	-1	-1	-1	2	0	4	40	3	37.48241	0	20	0	2	2	0	1	107	.33333334	0	.66666669
140826_0812	7	7	1	50	596	1	-1	1	1	10	-1	1	20	-1	-1	-1	-1	-1	-1	-1	-1	-1	-1	5	0	0	0	3	37.48241	0	20	0	2	2	0	1	107	.83333331	0	0
140826_0812	8	7	1	6	602	1	-1	1	2	50	-1	1	52	-1	-1	-1	-1	-1	-1	-1	-1	-1	-1	3	0	0	0	3	37.48241	0	20	0	2	2	0	1	107	.5	0	0
140826_0812	9	7	1	4	606	1	-1	1	1	50	-1	1	52	-1	-1	-1	-1	-1	-1	-1	-1	-1	-1	2	0	4	40	3	37.48241	0	20	0	2	2	0	1	107	.33333334	0	.66666669
140826_0812	10	7	1	40	646	1	-1	1	1	10	-1	1	20	-1	-1	-1	-1	-1	-1	-1	-1	-1	-1	4	0	2	0	3	37.48241	0	20	0	2	2	0	1	107	.66666669	0	.33333334
140826_0812	11	7	1	4	650	1	-1	1	3	50	-1	1	52	-1	-1	-1	-1	-1	-1	-1	-1	-1	-1	2	0	3	40	3	37.48241	0	20	0	2	2	0	1	107	.33333334	0	.5
140826_0812	12	7	1	30	680	1	-1	1	1	10	-1	1	20	-1	-1	-1	-1	-1	-1	-1	-1	-1	-1	3	0	3	0	3	37.48241	0	20	0	2	2	0	1	107	.5	0	.5
140826_0812	13	7	1	30	710	1	-1	1	2	10	-1	1	20	-1	-1	-1	-1	-1	-1	-1	-1	-1	-1	3	0	3	40	3	37.48241	0	20	0	2	2	0	1	107	.5	0	.5
140826_0812	14	7	1	2	712	1	-1	1	1	50	-1	1	52	-1	-1	-1	-1	-1	-1	-1	-1	-1	-1	1	0	3	40	3	37.48241	0	20	0	2	2	0	1	107	.16666667	0	.5
140826_0812	15	7	1	40	752	1	-1	1	1	10	-1	1	20	-1	-1	-1	-1	-1	-1	-1	-1	-1	-1	4	0	1	40	3	37.48241	0	20	0	2	2	0	1	107	.66666669	0	.16666667
140826_0812	16	7	1	25	777	1	-1	1	1	30	-1	1	35	-1	-1	-1	-1	-1	-1	-1	-1	-1	-1	5	0	0	0	3	37.48241	0	20	0	2	2	0	1	107	.83333331	0	0
140826_0812	17	7	1	40	817	1	-1	1	2	10	-1	1	20	-1	-1	-1	-1	-1	-1	-1	-1	-1	-1	4	0	2	40	3	37.48241	0	20	0	2	2	0	1	107	.66666669	0	.33333334
140826_0812	18	7	1	6	823	1	-1	1	3	50	-1	1	52	-1	-1	-1	-1	-1	-1	-1	-1	-1	-1	3	0	0	0	3	37.48241	0	20	0	2	2	0	1	107	.5	0	0
140826_0812	19	7	1	10	833	1	-1	1	3	30	-1	1	35	-1	-1	-1	-1	-1	-1	-1	-1	-1	-1	2	0	4	40	3	37.48241	0	20	0	2	2	0	1	107	.33333334	0	.66666669
140826_0812	20	7	1	10	843	1	-1	1	1	30	-1	1	35	-1	-1	-1	-1	-1	-1	-1	-1	-1	-1	2	0	0	0	3	37.48241	0	20	0	2	2	0	1	107	.33333334	0	0
140826_0812	1	8	1	0	480	1	-1	2	2	50	-1	1	-1	-1	-1	-1	-1	-1	-1	1	-1	50	-1	1	0	4	40	5	7.8152933	0	25	0	3	3	0	1	108	.16666667	0	.66666669
140826_0812	2	8	1	20	500	1	-1	2	3	30	-1	1	-1	-1	-1	-1	-1	-1	-1	0	35	-1	-1	0	4	0	0	5	7.8152933	0	25	0	3	3	0	1	108	0	.66666669	0
140826_0812	3	8	1	0	500	1	-1	2	2	30	-1	1	-1	-1	-1	-1	-1	-1	-1	0	50	-1	-1	5	0	0	0	5	7.8152933	0	25	0	3	3	0	1	108	.83333331	0	0
140826_0812	4	8	1	0	500	1	-1	2	3	30	-1	1	-1	-1	-1	-1	-1	-1	-1	0	45	-1	-1	4	0	0	0	5	7.8152933	0	25	0	3	3	0	1	108	.66666669	0	0
140826_0812	5	8	1	75	575	1	-1	2	1	30	-1	1	-1	-1	-1	-1	-1	-1	-1	1	-1	20	-1	2	0	4	40	5	7.8152933	0	25	0	3	3	0	1	108	.33333334	0	.66666669
140826_0812	6	8	1	50	625	1	-1	2	1	30	-1	1	-1	-1	-1	-1	-1	-1	-1	1	-1	0	-1	4	0	2	40	5	7.8152933	0	25	0	3	3	0	1	108	.66666669	0	.33333334
140826_0812	7	8	1	0	625	1	-1	2	1	10	-1	1	-1	-1	-1	-1	-1	-1	-1	0	35	-1	-1	5	0	0	0	5	7.8152933	0	25	0	3	3	0	1	108	.83333331	0	0
140826_0812	8	8	1	90	715	1	-1	2	1	50	-1	1	-1	-1	-1	-1	-1	-1	-1	0	80	-1	-1	0	3	0	0	5	7.8152933	0	25	0	3	3	0	1	108	0	.5	0
140826_0812	9	8	1	20	735	1	-1	2	3	50	-1	1	-1	-1	-1	-1	-1	-1	-1	1	-1	10	-1	3	0	2	40	5	7.8152933	0	25	0	3	3	0	1	108	.5	0	.33333334
140826_0812	10	8	1	0	735	1	-1	2	1	10	-1	1	-1	-1	-1	-1	-1	-1	-1	1	-1	40	-1	4	0	2	0	5	7.8152933	0	25	0	3	3	0	1	108	.66666669	0	.33333334
140826_0812	11	8	1	65	800	1	-1	2	2	50	-1	1	-1	-1	-1	-1	-1	-1	-1	1	-1	10	-1	2	0	3	40	5	7.8152933	0	25	0	3	3	0	1	108	.33333334	0	.5
140826_0812	12	8	1	0	800	1	-1	2	3	10	-1	1	-1	-1	-1	-1	-1	-1	-1	0	30	-1	-1	6	0	0	0	5	7.8152933	0	25	0	3	3	0	1	108	1	0	0
140826_0812	13	8	1	132	932	1	-1	2	2	10	-1	1	-1	-1	-1	-1	-1	-1	-1	1	-1	0	-1	3	0	3	40	5	7.8152933	0	25	0	3	3	0	1	108	.5	0	.5
140826_0812	14	8	1	120	1052	1	-1	2	2	50	-1	1	-1	-1	-1	-1	-1	-1	-1	1	-1	10	-1	0	0	6	40	5	7.8152933	0	25	0	3	3	0	1	108	0	0	1
140826_0812	15	8	1	73	1125	1	-1	2	2	10	-1	1	-1	-1	-1	-1	-1	-1	-1	1	-1	0	-1	4	0	2	40	5	7.8152933	0	25	0	3	3	0	1	108	.66666669	0	.33333334
140826_0812	16	8	1	0	1125	1	-1	2	1	30	-1	1	-1	-1	-1	-1	-1	-1	-1	0	48	-1	-1	5	0	0	0	5	7.8152933	0	25	0	3	3	0	1	108	.83333331	0	0
140826_0812	17	8	1	145	1270	1	-1	2	3	10	-1	1	-1	-1	-1	-1	-1	-1	-1	1	-1	0	-1	2	0	4	40	5	7.8152933	0	25	0	3	3	0	1	108	.33333334	0	.66666669
140826_0812	18	8	1	0	1270	1	-1	2	1	50	-1	1	-1	-1	-1	-1	-1	-1	-1	0	75	-1	-1	4	0	0	0	5	7.8152933	0	25	0	3	3	0	1	108	.66666669	0	0
140826_0812	19	8	1	120	1390	1	-1	2	3	30	-1	1	-1	-1	-1	-1	-1	-1	-1	1	-1	0	-1	2	0	4	40	5	7.8152933	0	25	0	3	3	0	1	108	.33333334	0	.66666669
140826_0812	20	8	1	0	1390	1	-1	2	1	30	-1	1	-1	-1	-1	-1	-1	-1	-1	0	49	-1	-1	2	0	0	0	5	7.8152933	0	25	0	3	3	0	1	108	.33333334	0	0
140826_0812	1	9	1	0	480	2	2	-1	2	50	10	-1	65	-1	-1	-1	2	-1	8	1	-1	50	0	1	0	4	40	3	25.930807	1	20	3	4	0	0	1	109	.16666667	0	.66666669
140826_0812	2	9	1	5	485	2	3	-1	1	30	40	-1	35	-1	-1	-1	-1	1	-1	0	55	-1	-1	4	0	0	0	3	25.930807	1	20	3	4	0	0	1	109	.66666669	0	0
140826_0812	3	9	1	40	525	2	2	-1	3	30	60	-1	20	-1	-1	-1	1	-1	-1	1	-1	31	-1	6	0	0	0	3	25.930807	1	20	3	4	0	0	1	109	1	0	0
140826_0812	4	9	1	7	532	2	4	-1	1	30	40	-1	40	-1	-1	-1	2	-1	33	1	-1	30	1	1	0	5	0	3	25.930807	1	20	3	4	0	0	1	109	.16666667	0	.83333331
140826_0812	5	9	1	5	537	2	1	-1	1	30	25	-1	35	-1	-1	-1	2	-1	20	1	-1	20	1	2	0	4	40	3	25.930807	1	20	3	4	0	0	1	109	.33333334	0	.66666669
140826_0812	6	9	1	165	702	2	2	-1	3	30	200	-1	35	-1	-1	-1	1	-1	-1	1	-1	0	-1	2	0	4	40	3	25.930807	1	20	3	4	0	0	1	109	.33333334	0	.66666669
140826_0812	7	9	1	0	702	2	3	-1	2	10	10	-1	20	-1	-1	-1	-1	0	-1	0	30	-1	-1	4	0	0	0	3	25.930807	1	20	3	4	0	0	1	109	.66666669	0	0
140826_0812	8	9	1	0	702	2	3	-1	3	50	25	-1	54	-1	-1	-1	-1	0	-1	0	59	-1	-1	3	0	0	0	3	25.930807	1	20	3	4	0	0	1	109	.5	0	0
140826_0812	9	9	1	5	707	2	4	-1	1	50	40	-1	52	-1	-1	-1	2	-1	35	1	-1	12	1	2	0	4	40	3	25.930807	1	20	3	4	0	0	1	109	.33333334	0	.66666669
140826_0812	10	9	1	20	727	2	2	-1	3	10	40	-1	20	-1	-1	-1	-1	1	-1	0	24	-1	-1	5	0	0	0	3	25.930807	1	20	3	4	0	0	1	109	.83333331	0	0
140826_0812	11	9	1	65	792	2	2	-1	2	50	120	-1	55	-1	-1	-1	1	-1	-1	1	-1	10	-1	2	0	3	40	3	25.930807	1	20	3	4	0	0	1	109	.33333334	0	.5
140826_0812	12	9	1	180	972	2	2	-1	1	10	200	-1	20	-1	-1	-1	1	-1	-1	1	-1	11	-1	3	0	3	0	3	25.930807	1	20	3	4	0	0	1	109	.5	0	.5
140826_0812	13	9	1	12	984	2	3	-1	1	10	25	-1	15	-1	-1	-1	2	-1	13	1	-1	0	1	4	0	1	40	3	25.930807	1	20	3	4	0	0	1	109	.66666669	0	.16666667
140826_0812	14	9	1	68	1052	2	3	-1	1	50	120	-1	52	-1	-1	-1	1	-1	-1	1	-1	10	-1	1	0	3	40	3	25.930807	1	20	3	4	0	0	1	109	.16666667	0	.5
140826_0812	15	9	1	40	1092	2	2	-1	2	10	60	-1	20	-1	-1	-1	1	-1	-1	1	-1	0	-1	4	0	2	40	3	25.930807	1	20	3	4	0	0	1	109	.66666669	0	.33333334
140826_0812	16	9	1	6	1098	2	2	-1	2	30	40	-1	40	-1	-1	-1	-1	2	-1	0	34	-1	-1	0	5	0	0	3	25.930807	1	20	3	4	0	0	1	109	0	.83333331	0
140826_0812	17	9	1	3	1101	2	4	-1	2	10	10	-1	20	-1	-1	-1	2	-1	7	1	-1	0	1	4	0	2	40	3	25.930807	1	20	3	4	0	0	1	109	.66666669	0	.33333334
140826_0812	18	9	1	0	1101	2	2	-1	2	50	40	-1	-1	-1	-1	0	-1	-1	-1	0	55	-1	-1	0	3	0	0	3	25.930807	1	20	3	4	0	0	1	109	0	.5	0
140826_0812	19	9	1	85	1186	2	2	-1	3	30	120	-1	35	-1	-1	-1	1	-1	-1	1	-1	0	-1	2	0	4	40	3	25.930807	1	20	3	4	0	0	1	109	.33333334	0	.66666669
140826_0812	20	9	1	0	1186	2	2	-1	1	30	10	-1	35	-1	-1	-1	-1	0	-1	0	49	-1	-1	2	0	0	0	3	25.930807	1	20	3	4	0	0	1	109	.33333334	0	0
140826_0812	1	10	1	5	485	2	4	-1	3	50	40	-1	35	-1	-1	-1	1	-1	-1	1	-1	18	-1	3	0	2	40	2	7.8152933	1	38	7	4	0	0	1	110	.5	0	.33333334
140826_0812	2	10	1	0	485	2	3	-1	3	30	40	-1	55	-1	-1	-1	-1	0	-1	0	35	-1	-1	0	4	0	0	2	7.8152933	1	38	7	4	0	0	1	110	0	.66666669	0
140826_0812	3	10	1	25	510	2	2	-1	1	30	60	-1	40	-1	-1	-1	2	-1	35	1	-1	30	1	2	0	3	0	2	7.8152933	1	38	7	4	0	0	1	110	.33333334	0	.5
140826_0812	4	10	1	-10	500	2	3	-1	2	30	25	-1	40	-1	-1	-1	-1	2	-1	0	35	-1	-1	0	5	0	0	2	7.8152933	1	38	7	4	0	0	1	110	0	.83333331	0
140826_0812	5	10	1	0	500	2	2	-1	1	30	10	-1	35	-1	-1	-1	2	-1	2	1	-1	20	0	2	0	4	40	2	7.8152933	1	38	7	4	0	0	1	110	.33333334	0	.66666669
140826_0812	6	10	1	15	515	2	3	-1	3	30	25	-1	35	-1	-1	-1	2	-1	10	1	-1	0	1	2	0	4	40	2	7.8152933	1	38	7	4	0	0	1	110	.33333334	0	.66666669
140826_0812	7	10	1	105	620	2	4	-1	3	10	120	-1	30	-1	-1	-1	-1	2	-1	0	15	-1	-1	0	5	0	0	2	7.8152933	1	38	7	4	0	0	1	110	0	.83333331	0
140826_0812	8	10	1	0	620	2	3	-1	1	50	25	-1	-1	-1	-1	0	-1	-1	-1	0	80	-1	-1	0	3	0	0	2	7.8152933	1	38	7	4	0	0	1	110	0	.5	0
140826_0812	9	10	1	145	765	2	1	-1	2	50	200	-1	60	-1	-1	-1	2	-1	55	1	-1	10	1	2	0	4	40	2	7.8152933	1	38	7	4	0	0	1	110	.33333334	0	.66666669
140826_0812	10	10	1	5	770	2	3	-1	3	10	25	-1	20	-1	-1	-1	-1	1	-1	0	24	-1	-1	5	0	0	0	2	7.8152933	1	38	7	4	0	0	1	110	.83333331	0	0
140826_0812	11	10	1	20	790	2	3	-1	3	50	40	-1	52	-1	-1	-1	2	-1	20	1	-1	11	1	2	0	3	40	2	7.8152933	1	38	7	4	0	0	1	110	.33333334	0	.5
140826_0812	12	10	1	100	890	2	5	-1	3	10	120	-1	20	-1	-1	-1	-1	1	-1	0	30	-1	-1	6	0	0	0	2	7.8152933	1	38	7	4	0	0	1	110	1	0	0
140826_0812	13	10	1	100	990	2	4	-1	3	10	120	-1	20	-1	-1	-1	1	-1	-1	1	-1	1	-1	5	0	1	40	2	7.8152933	1	38	7	4	0	0	1	110	.83333331	0	.16666667
140826_0812	14	10	1	0	990	2	4	-1	1	50	10	-1	52	-1	-1	-1	2	-1	5	1	-1	10	0	1	0	3	40	2	7.8152933	1	38	7	4	0	0	1	110	.16666667	0	.5
140826_0812	15	10	1	20	1010	2	3	-1	2	10	40	-1	20	-1	-1	-1	1	-1	-1	1	-1	0	-1	4	0	2	40	2	7.8152933	1	38	7	4	0	0	1	110	.66666669	0	.33333334
140826_0812	16	10	1	0	1010	2	4	-1	1	30	10	-1	35	-1	-1	-1	-1	0	-1	0	48	-1	-1	5	0	0	0	2	7.8152933	1	38	7	4	0	0	1	110	.83333331	0	0
140826_0812	17	10	1	55	1065	2	2	-1	3	10	60	-1	15	-1	-1	-1	2	-1	5	1	-1	0	1	2	0	4	40	2	7.8152933	1	38	7	4	0	0	1	110	.33333334	0	.66666669
140826_0812	18	10	1	145	1210	2	3	-1	1	50	200	-1	55	-1	-1	-1	-1	1	-1	0	75	-1	-1	4	0	0	0	2	7.8152933	1	38	7	4	0	0	1	110	.66666669	0	0
140826_0812	19	10	1	85	1295	2	3	-1	3	30	120	-1	35	-1	-1	-1	1	-1	-1	1	-1	0	-1	2	0	4	40	2	7.8152933	1	38	7	4	0	0	1	110	.33333334	0	.66666669
140826_0812	20	10	1	165	1460	2	3	-1	1	30	200	-1	35	-1	-1	-1	-1	1	-1	0	49	-1	-1	2	0	0	0	2	7.8152933	1	38	7	4	0	0	1	110	.33333334	0	0
140826_0812	1	11	1	55	535	2	3	-1	2	50	120	-1	65	-1	-1	-1	1	-1	-1	1	-1	50	-1	1	0	4	40	3	16.260204	0	30	6	5	3	0	1	111	.16666667	0	.66666669
140826_0812	2	11	1	5	540	2	4	-1	1	30	40	-1	35	-1	-1	-1	-1	1	-1	0	55	-1	-1	4	0	0	0	3	16.260204	0	30	6	5	3	0	1	111	.66666669	0	0
140826_0812	3	11	1	180	720	2	3	-1	3	30	200	-1	20	-1	-1	-1	1	-1	-1	1	-1	31	-1	6	0	0	0	3	16.260204	0	30	6	5	3	0	1	111	1	0	0
140826_0812	4	11	1	165	885	2	2	-1	3	30	200	-1	35	-1	-1	-1	-1	1	-1	0	45	-1	-1	4	0	0	0	3	16.260204	0	30	6	5	3	0	1	111	.66666669	0	0
140826_0812	5	11	1	15	900	2	4	-1	3	30	40	-1	35	-1	-1	-1	2	-1	25	1	-1	9	1	2	0	4	40	3	16.260204	0	30	6	5	3	0	1	111	.33333334	0	.66666669
140826_0812	6	11	1	10	910	2	3	-1	1	30	25	-1	35	-1	-1	-1	2	-1	15	1	-1	0	1	4	0	2	40	3	16.260204	0	30	6	5	3	0	1	111	.66666669	0	.33333334
140826_0812	7	11	1	40	950	2	2	-1	1	10	60	-1	20	-1	-1	-1	-1	1	-1	0	35	-1	-1	5	0	0	0	3	16.260204	0	30	6	5	3	0	1	111	.83333331	0	0
140826_0812	8	11	1	146	1096	2	4	-1	3	50	200	-1	54	-1	-1	-1	-1	1	-1	0	59	-1	-1	3	0	0	0	3	16.260204	0	30	6	5	3	0	1	111	.5	0	0
140826_0812	9	11	1	10	1106	2	4	-1	3	50	40	-1	55	-1	-1	-1	2	-1	30	1	-1	10	1	3	0	2	40	3	16.260204	0	30	6	5	3	0	1	111	.5	0	.33333334
140826_0812	10	11	1	20	1126	2	4	-1	3	10	40	-1	20	-1	-1	-1	-1	1	-1	0	24	-1	-1	5	0	0	0	3	16.260204	0	30	6	5	3	0	1	111	.83333331	0	0
140826_0812	11	11	1	14	1140	2	4	-1	3	50	40	-1	52	-1	-1	-1	2	-1	26	1	-1	11	1	2	0	3	40	3	16.260204	0	30	6	5	3	0	1	111	.33333334	0	.5
140826_0812	12	11	1	5	1145	2	6	-1	3	10	25	-1	20	-1	-1	-1	-1	1	-1	0	30	-1	-1	6	0	0	0	3	16.260204	0	30	6	5	3	0	1	111	1	0	0
140826_0812	13	11	1	25	1170	2	2	-1	2	10	40	-1	20	-1	-1	-1	2	-1	15	1	-1	0	1	3	0	3	40	3	16.260204	0	30	6	5	3	0	1	111	.5	0	.5
140826_0812	14	11	1	30	1200	2	2	-1	2	50	60	-1	60	-1	-1	-1	2	-1	30	1	-1	10	1	0	0	6	40	3	16.260204	0	30	6	5	3	0	1	111	0	0	1
140826_0812	15	11	1	17	1217	2	4	-1	2	10	25	-1	20	-1	-1	-1	2	-1	8	1	-1	0	1	4	0	2	40	3	16.260204	0	30	6	5	3	0	1	111	.66666669	0	.33333334
140826_0812	16	11	1	6	1223	2	3	-1	2	30	40	-1	40	-1	-1	-1	-1	2	-1	0	34	-1	-1	0	5	0	0	3	16.260204	0	30	6	5	3	0	1	111	0	.83333331	0
140826_0812	17	11	1	5	1228	2	3	-1	3	10	10	-1	15	-1	-1	-1	2	-1	5	1	-1	0	1	2	0	4	40	3	16.260204	0	30	6	5	3	0	1	111	.33333334	0	.66666669
140826_0812	18	11	1	5	1233	2	4	-1	1	50	60	-1	55	-1	-1	-1	-1	1	-1	0	75	-1	-1	4	0	0	0	3	16.260204	0	30	6	5	3	0	1	111	.66666669	0	0
140826_0812	19	11	1	5	1238	2	4	-1	3	30	10	-1	35	-1	-1	-1	2	-1	5	1	-1	0	1	2	0	4	40	3	16.260204	0	30	6	5	3	0	1	111	.33333334	0	.66666669
140826_0812	20	11	1	0	1238	2	4	-1	2	30	25	-1	40	-1	-1	-1	-1	0	-1	0	34	-1	-1	0	3	0	0	3	16.260204	0	30	6	5	3	0	1	111	0	.5	0
140826_0812	1	12	1	0	480	2	4	-1	2	50	40	-1	65	-1	-1	-1	2	-1	35	1	-1	50	0	1	0	4	40	3	7.8152933	1	22	1	2	3	0	1	112	.16666667	0	.66666669
140826_0812	2	12	1	4	484	2	3	-1	2	30	40	-1	40	-1	-1	-1	2	-1	36	1	-1	31	1	1	0	5	0	3	7.8152933	1	22	1	2	3	0	1	112	.16666667	0	.83333331
140826_0812	3	12	1	160	644	2	3	-1	1	30	200	-1	40	-1	-1	-1	1	-1	-1	1	-1	30	-1	2	0	3	0	3	7.8152933	1	22	1	2	3	0	1	112	.33333334	0	.5
140826_0812	4	12	1	5	649	2	4	-1	2	30	40	-1	40	-1	-1	-1	-1	2	-1	0	35	-1	-1	0	5	0	0	3	7.8152933	1	22	1	2	3	0	1	112	0	.83333331	0
140826_0812	5	12	1	0	649	2	3	-1	1	30	10	-1	35	-1	-1	-1	2	-1	9	1	-1	20	0	2	0	4	40	3	7.8152933	1	22	1	2	3	0	1	112	.33333334	0	.66666669
140826_0812	6	12	1	165	814	2	4	-1	1	30	200	-1	35	-1	-1	-1	1	-1	-1	1	-1	0	-1	4	0	2	40	3	7.8152933	1	22	1	2	3	0	1	112	.66666669	0	.33333334
140826_0812	7	12	1	100	914	2	4	-1	2	10	120	-1	20	-1	-1	-1	-1	1	-1	0	30	-1	-1	4	0	0	0	3	7.8152933	1	22	1	2	3	0	1	112	.66666669	0	0
140826_0812	8	12	1	0	914	2	3	-1	2	50	25	-1	52	-1	-1	-1	-1	0	-1	0	54	-1	-1	3	0	0	0	3	7.8152933	1	22	1	2	3	0	1	112	.5	0	0
140826_0812	9	12	1	140	1054	2	2	-1	2	50	200	-1	60	-1	-1	-1	1	-1	-1	1	-1	10	-1	2	0	4	40	3	7.8152933	1	22	1	2	3	0	1	112	.33333334	0	.66666669
140826_0812	10	12	1	20	1074	2	4	-1	1	10	40	-1	20	-1	-1	-1	1	-1	-1	1	-1	40	-1	4	0	2	0	3	7.8152933	1	22	1	2	3	0	1	112	.66666669	0	.33333334
140826_0812	11	12	1	5	1079	2	4	-1	1	50	40	-1	55	-1	-1	-1	2	-1	35	1	-1	10	1	1	0	4	40	3	7.8152933	1	22	1	2	3	0	1	112	.16666667	0	.66666669
140826_0812	12	12	1	186	1265	2	2	-1	2	10	200	-1	25	-1	-1	-1	-1	2	-1	0	14	-1	-1	0	6	0	0	3	7.8152933	1	22	1	2	3	0	1	112	0	1	0
140826_0812	13	12	1	105	1370	2	4	-1	1	10	120	-1	15	-1	-1	-1	1	-1	-1	1	-1	0	-1	4	0	1	40	3	7.8152933	1	22	1	2	3	0	1	112	.66666669	0	.16666667
140826_0812	14	12	1	0	1370	2	4	-1	3	50	10	-1	54	-1	-1	-1	0	-1	-1	1	-1	11	-1	1	0	4	40	3	7.8152933	1	22	1	2	3	0	1	112	.16666667	0	.66666669
140826_0812	15	12	1	5	1375	2	5	-1	2	10	10	-1	20	-1	-1	-1	2	-1	5	1	-1	0	1	4	0	2	40	3	7.8152933	1	22	1	2	3	0	1	112	.66666669	0	.33333334
140826_0812	16	12	1	0	1375	2	4	-1	2	30	10	-1	40	-1	-1	-1	-1	0	-1	0	34	-1	-1	0	5	0	0	3	7.8152933	1	22	1	2	3	0	1	112	0	.83333331	0
140826_0812	17	12	1	5	1380	2	4	-1	3	10	10	-1	15	-1	-1	-1	2	-1	5	1	-1	0	1	2	0	4	40	3	7.8152933	1	22	1	2	3	0	1	112	.33333334	0	.66666669
140826_0812	18	12	1	8	1388	2	4	-1	3	50	60	-1	52	-1	-1	-1	-1	1	-1	0	54	-1	-1	3	0	0	0	3	7.8152933	1	22	1	2	3	0	1	112	.5	0	0
140826_0812	19	12	1	80	1468	2	3	-1	1	30	120	-1	40	-1	-1	-1	1	-1	-1	1	-1	0	-1	2	0	4	40	3	7.8152933	1	22	1	2	3	0	1	112	.33333334	0	.66666669
140826_0812	20	12	1	0	1468	2	5	-1	2	30	25	-1	40	-1	-1	-1	-1	0	-1	0	34	-1	-1	0	3	0	0	3	7.8152933	1	22	1	2	3	0	1	112	0	.5	0
140826_0812	1	13	1	69	549	2	3	-1	1	50	120	-1	51	-1	-1	-1	1	-1	-1	1	-1	50	-1	1	0	5	40	5	7.8152933	1	30	4	3	3	0	1	113	.16666667	0	.83333331
140826_0812	2	13	1	5	554	2	4	-1	3	30	40	-1	55	-1	-1	-1	-1	2	-1	0	35	-1	-1	0	4	0	0	5	7.8152933	1	30	4	3	3	0	1	113	0	.66666669	0
140826_0812	3	13	1	25	579	2	5	-1	2	30	60	-1	35	-1	-1	-1	-1	1	-1	0	50	-1	-1	5	0	0	0	5	7.8152933	1	30	4	3	3	0	1	113	.83333331	0	0
140826_0812	4	13	1	0	579	2	5	-1	2	30	25	-1	40	-1	-1	-1	-1	0	-1	0	35	-1	-1	0	5	0	0	5	7.8152933	1	30	4	3	3	0	1	113	0	.83333331	0
140826_0812	5	13	1	25	604	2	5	-1	3	30	60	-1	35	-1	-1	-1	1	-1	-1	1	-1	9	-1	2	0	4	40	5	7.8152933	1	30	4	3	3	0	1	113	.33333334	0	.66666669
140826_0812	6	13	1	166	770	2	4	-1	2	30	200	-1	34	-1	-1	-1	1	-1	-1	1	-1	1	-1	5	0	1	40	5	7.8152933	1	30	4	3	3	0	1	113	.83333331	0	.16666667
140826_0812	7	13	1	25	795	2	5	-1	3	10	40	-1	30	-1	-1	-1	-1	2	-1	0	15	-1	-1	0	5	0	0	5	7.8152933	1	30	4	3	3	0	1	113	0	.83333331	0
140826_0812	8	13	1	148	943	2	4	-1	2	50	200	-1	52	-1	-1	-1	-1	1	-1	0	54	-1	-1	3	0	0	0	5	7.8152933	1	30	4	3	3	0	1	113	.5	0	0
140826_0812	9	13	1	0	943	2	5	-1	3	50	10	-1	55	-1	-1	-1	0	-1	-1	1	-1	10	-1	3	0	2	40	5	7.8152933	1	30	4	3	3	0	1	113	.5	0	.33333334
140826_0812	10	13	1	100	1043	2	5	-1	1	10	120	-1	20	-1	-1	-1	1	-1	-1	1	-1	40	-1	4	0	2	0	5	7.8152933	1	30	4	3	3	0	1	113	.66666669	0	.33333334
140826_0812	11	13	1	0	1043	2	5	-1	3	50	10	-1	52	-1	-1	-1	0	-1	-1	1	-1	11	-1	2	0	3	40	5	7.8152933	1	30	4	3	3	0	1	113	.33333334	0	.5
140826_0812	12	13	1	26	1069	2	3	-1	2	10	40	-1	25	-1	-1	-1	-1	2	-1	0	14	-1	-1	0	6	0	0	5	7.8152933	1	30	4	3	3	0	1	113	0	1	0
140826_0812	13	13	1	20	1089	2	5	-1	3	10	40	-1	20	-1	-1	-1	1	-1	-1	1	-1	1	-1	5	0	1	40	5	7.8152933	1	30	4	3	3	0	1	113	.83333331	0	.16666667
140826_0812	14	13	1	0	1089	2	5	-1	1	50	40	-1	52	-1	-1	-1	0	-1	-1	1	-1	10	-1	1	0	3	40	5	7.8152933	1	30	4	3	3	0	1	113	.16666667	0	.5
140826_0812	15	13	1	14	1103	2	4	-1	3	10	25	-1	20	-1	-1	-1	2	-1	11	1	-1	0	1	3	0	3	40	5	7.8152933	1	30	4	3	3	0	1	113	.5	0	.5
140826_0812	16	13	1	6	1109	2	5	-1	2	30	40	-1	40	-1	-1	-1	-1	2	-1	0	34	-1	-1	0	5	0	0	5	7.8152933	1	30	4	3	3	0	1	113	0	.83333331	0
140826_0812	17	13	1	0	1109	2	3	-1	1	10	10	-1	20	-1	-1	-1	0	-1	-1	1	-1	0	-1	3	0	2	40	5	7.8152933	1	30	4	3	3	0	1	113	.5	0	.33333334
140826_0812	18	13	1	145	1254	2	3	-1	2	50	200	-1	-1	-1	-1	1	-1	-1	-1	0	55	-1	-1	0	3	0	0	5	7.8152933	1	30	4	3	3	0	1	113	0	.5	0
140826_0812	19	13	1	0	1254	2	4	-1	2	30	10	-1	35	-1	-1	-1	0	-1	-1	1	-1	0	-1	3	0	2	40	5	7.8152933	1	30	4	3	3	0	1	113	.5	0	.33333334
140826_0812	20	13	1	0	1254	2	4	-1	1	30	25	-1	35	-1	-1	-1	-1	0	-1	0	49	-1	-1	2	0	0	0	5	7.8152933	1	30	4	3	3	0	1	113	.33333334	0	0
140826_0812	1	14	1	0	480	2	4	-1	1	50	40	-1	51	-1	-1	-1	2	-1	30	1	-1	50	0	1	0	5	40	4	7.8152933	0	26	6	3	3	0	1	114	.16666667	0	.83333331
140826_0812	2	14	1	0	480	2	4	-1	2	30	40	-1	40	-1	-1	-1	2	-1	30	1	-1	31	0	1	0	5	0	4	7.8152933	0	26	6	3	3	0	1	114	.16666667	0	.83333331
140826_0812	3	14	1	-10	470	2	4	-1	3	30	10	-1	20	-1	-1	-1	1	-1	-1	1	-1	31	-1	6	0	0	0	4	7.8152933	0	26	6	3	3	0	1	114	1	0	0
140826_0812	4	14	1	0	470	2	3	-1	3	30	25	-1	35	-1	-1	-1	-1	0	-1	0	45	-1	-1	4	0	0	0	4	7.8152933	0	26	6	3	3	0	1	114	.66666669	0	0
140826_0812	5	14	1	165	635	2	6	-1	3	30	200	-1	35	-1	-1	-1	1	-1	-1	1	-1	9	-1	2	0	4	40	4	7.8152933	0	26	6	3	3	0	1	114	.33333334	0	.66666669
140826_0812	6	14	1	10	645	2	5	-1	1	30	25	-1	35	-1	-1	-1	2	-1	15	1	-1	0	1	4	0	2	40	4	7.8152933	0	26	6	3	3	0	1	114	.66666669	0	.33333334
140826_0812	7	14	1	0	645	2	3	-1	1	10	10	-1	20	-1	-1	-1	-1	0	-1	0	35	-1	-1	5	0	0	0	4	7.8152933	0	26	6	3	3	0	1	114	.83333331	0	0
140826_0812	8	14	1	120	765	2	4	-1	1	50	200	-1	-1	-1	-1	1	-1	-1	-1	0	80	-1	-1	0	3	0	0	4	7.8152933	0	26	6	3	3	0	1	114	0	.5	0
140826_0812	9	14	1	0	765	2	3	-1	2	50	10	-1	60	-1	-1	-1	2	-1	5	1	-1	10	0	2	0	4	40	4	7.8152933	0	26	6	3	3	0	1	114	.33333334	0	.66666669
140826_0812	10	14	1	100	865	2	5	-1	3	10	120	-1	20	-1	-1	-1	-1	1	-1	0	24	-1	-1	5	0	0	0	4	7.8152933	0	26	6	3	3	0	1	114	.83333331	0	0
140826_0812	11	14	1	10	875	2	3	-1	2	50	40	-1	55	-1	-1	-1	2	-1	30	1	-1	10	1	2	0	3	40	4	7.8152933	0	26	6	3	3	0	1	114	.33333334	0	.5
140826_0812	12	14	1	20	895	2	3	-1	1	10	40	-1	20	-1	-1	-1	1	-1	-1	1	-1	11	-1	3	0	3	0	4	7.8152933	0	26	6	3	3	0	1	114	.5	0	.5
140826_0812	13	14	1	15	910	2	3	-1	2	10	25	-1	20	-1	-1	-1	2	-1	10	1	-1	0	1	3	0	3	40	4	7.8152933	0	26	6	3	3	0	1	114	.5	0	.5
140826_0812	14	14	1	15	925	2	5	-1	3	50	40	-1	54	-1	-1	-1	2	-1	25	1	-1	11	1	1	0	4	40	4	7.8152933	0	26	6	3	3	0	1	114	.16666667	0	.66666669
140826_0812	15	14	1	20	945	2	3	-1	1	10	40	-1	20	-1	-1	-1	1	-1	-1	1	-1	0	-1	4	0	1	40	4	7.8152933	0	26	6	3	3	0	1	114	.66666669	0	.16666667
140826_0812	16	14	1	0	945	2	3	-1	3	30	40	-1	35	-1	-1	-1	2	-1	25	1	-1	31	0	1	0	4	0	4	7.8152933	0	26	6	3	3	0	1	114	.16666667	0	.66666669
140826_0812	17	14	1	40	985	2	5	-1	2	10	60	-1	20	-1	-1	-1	1	-1	-1	1	-1	0	-1	4	0	2	40	4	7.8152933	0	26	6	3	3	0	1	114	.66666669	0	.33333334
140826_0812	18	14	1	0	985	2	5	-1	1	50	10	-1	55	-1	-1	-1	-1	0	-1	0	75	-1	-1	4	0	0	0	4	7.8152933	0	26	6	3	3	0	1	114	.66666669	0	0
140826_0812	19	14	1	5	990	2	4	-1	1	30	10	-1	40	-1	-1	-1	2	-1	5	1	-1	0	1	2	0	4	40	4	7.8152933	0	26	6	3	3	0	1	114	.33333334	0	.66666669
140826_0812	20	14	1	165	1155	2	3	-1	3	30	200	-1	35	-1	-1	-1	1	-1	-1	1	-1	31	-1	1	0	5	0	4	7.8152933	0	26	6	3	3	0	1	114	.16666667	0	.83333331
140826_0812	1	15	1	-45	435	1	-1	1	3	50	-1	1	35	-1	-1	-1	-1	-1	-1	-1	-1	-1	-1	3	0	2	40	6	7.8152933	1	22	4	3	0	0	1	115	.5	0	.33333334
140826_0812	2	15	1	0	435	1	-1	1	3	30	-1	1	55	-1	-1	-1	-1	-1	-1	-1	-1	-1	-1	0	4	0	0	6	7.8152933	1	22	4	3	0	0	1	115	0	.66666669	0
140826_0812	3	15	1	-60	375	1	-1	1	3	30	-1	1	20	-1	-1	-1	-1	-1	-1	-1	-1	-1	-1	6	0	0	0	6	7.8152933	1	22	4	3	0	0	1	115	1	0	0
140826_0812	4	15	1	10	385	1	-1	1	1	30	-1	1	40	-1	-1	-1	-1	-1	-1	-1	-1	-1	-1	1	0	5	0	6	7.8152933	1	22	4	3	0	0	1	115	.16666667	0	.83333331
140826_0812	5	15	1	10	395	1	-1	1	2	30	-1	1	40	-1	-1	-1	-1	-1	-1	-1	-1	-1	-1	1	4	0	40	6	7.8152933	1	22	4	3	0	0	1	115	.16666667	.66666669	0
140826_0812	6	15	1	20	415	1	-1	1	1	30	-1	1	35	-1	-1	-1	-1	-1	-1	-1	-1	-1	-1	4	0	2	40	6	7.8152933	1	22	4	3	0	0	1	115	.66666669	0	.33333334
140826_0812	7	15	1	0	415	1	-1	1	3	10	-1	1	30	-1	-1	-1	-1	-1	-1	-1	-1	-1	-1	0	5	0	0	6	7.8152933	1	22	4	3	0	0	1	115	0	.83333331	0
140826_0812	8	15	1	0	415	1	-1	1	1	50	-1	0	-1	-1	-1	-1	-1	-1	-1	-1	-1	-1	-1	0	3	0	0	6	7.8152933	1	22	4	3	0	0	1	115	0	.5	0
140826_0812	9	15	1	20	435	1	-1	1	2	50	-1	1	60	-1	-1	-1	-1	-1	-1	-1	-1	-1	-1	2	0	4	40	6	7.8152933	1	22	4	3	0	0	1	115	.33333334	0	.66666669
140826_0812	10	15	1	30	465	1	-1	1	2	10	-1	1	25	-1	-1	-1	-1	-1	-1	-1	-1	-1	-1	2	0	3	0	6	7.8152933	1	22	4	3	0	0	1	115	.33333334	0	.5
140826_0812	11	15	1	10	475	1	-1	1	2	50	-1	1	55	-1	-1	-1	-1	-1	-1	-1	-1	-1	-1	2	0	3	40	6	7.8152933	1	22	4	3	0	0	1	115	.33333334	0	.5
140826_0812	12	15	1	0	475	1	-1	1	2	10	-1	1	25	-1	-1	-1	-1	-1	-1	-1	-1	-1	-1	0	6	0	0	6	7.8152933	1	22	4	3	0	0	1	115	0	1	0
140826_0812	13	15	1	20	495	1	-1	1	1	10	-1	1	15	-1	-1	-1	-1	-1	-1	-1	-1	-1	-1	4	0	1	40	6	7.8152933	1	22	4	3	0	0	1	115	.66666669	0	.16666667
140826_0812	14	15	1	0	495	1	-1	1	2	50	-1	1	60	-1	-1	-1	-1	-1	-1	-1	-1	-1	-1	0	0	6	40	6	7.8152933	1	22	4	3	0	0	1	115	0	0	1
140826_0812	15	15	1	30	525	1	-1	1	3	10	-1	1	20	-1	-1	-1	-1	-1	-1	-1	-1	-1	-1	3	0	3	40	6	7.8152933	1	22	4	3	0	0	1	115	.5	0	.5
140826_0812	16	15	1	0	525	1	-1	1	2	30	-1	1	40	-1	-1	-1	-1	-1	-1	-1	-1	-1	-1	0	5	0	0	6	7.8152933	1	22	4	3	0	0	1	115	0	.83333331	0
140826_0812	17	15	1	10	535	1	-1	1	3	10	-1	1	15	-1	-1	-1	-1	-1	-1	-1	-1	-1	-1	2	0	4	40	6	7.8152933	1	22	4	3	0	0	1	115	.33333334	0	.66666669
140826_0812	18	15	1	0	535	1	-1	1	2	50	-1	0	-1	-1	-1	-1	-1	-1	-1	-1	-1	-1	-1	0	3	0	0	6	7.8152933	1	22	4	3	0	0	1	115	0	.5	0
140826_0812	19	15	1	15	550	1	-1	1	2	30	-1	1	35	-1	-1	-1	-1	-1	-1	-1	-1	-1	-1	3	0	2	40	6	7.8152933	1	22	4	3	0	0	1	115	.5	0	.33333334
140826_0812	20	15	1	5	555	1	-1	1	3	30	-1	1	35	-1	-1	-1	-1	-1	-1	-1	-1	-1	-1	1	0	5	0	6	7.8152933	1	22	4	3	0	0	1	115	.16666667	0	.83333331
140826_0812	1	16	1	0	480	1	-1	2	3	50	-1	1	-1	-1	-1	-1	-1	-1	-1	1	-1	18	-1	3	0	2	40	2	34.875328	0	28	7	4	3	0	1	116	.5	0	.33333334
140826_0812	2	16	1	11	491	1	-1	2	2	30	-1	1	-1	-1	-1	-1	-1	-1	-1	1	-1	31	-1	1	0	5	0	2	34.875328	0	28	7	4	3	0	1	116	.16666667	0	.83333331
140826_0812	3	16	1	0	491	1	-1	2	3	30	-1	1	-1	-1	-1	-1	-1	-1	-1	1	-1	31	-1	6	0	0	0	2	34.875328	0	28	7	4	3	0	1	116	1	0	0
140826_0812	4	16	1	25	516	1	-1	2	2	30	-1	1	-1	-1	-1	-1	-1	-1	-1	0	35	-1	-1	0	5	0	0	2	34.875328	0	28	7	4	3	0	1	116	0	.83333331	0
140826_0812	5	16	1	-28	488	1	-1	2	2	30	-1	1	-1	-1	-1	-1	-1	-1	-1	0	23	-1	-1	1	4	0	40	2	34.875328	0	28	7	4	3	0	1	116	.16666667	.66666669	0
140826_0812	6	16	1	20	508	1	-1	2	2	30	-1	1	-1	-1	-1	-1	-1	-1	-1	1	-1	1	-1	5	0	1	40	2	34.875328	0	28	7	4	3	0	1	116	.83333331	0	.16666667
140826_0812	7	16	1	25	533	1	-1	2	3	10	-1	1	-1	-1	-1	-1	-1	-1	-1	0	15	-1	-1	0	5	0	0	2	34.875328	0	28	7	4	3	0	1	116	0	.83333331	0
140826_0812	8	16	1	0	533	1	-1	2	2	50	-1	1	-1	-1	-1	-1	-1	-1	-1	0	54	-1	-1	3	0	0	0	2	34.875328	0	28	7	4	3	0	1	116	.5	0	0
140826_0812	9	16	1	55	588	1	-1	2	1	50	-1	1	-1	-1	-1	-1	-1	-1	-1	1	-1	12	-1	2	0	4	40	2	34.875328	0	28	7	4	3	0	1	116	.33333334	0	.66666669
140826_0812	10	16	1	0	588	1	-1	2	2	10	-1	1	-1	-1	-1	-1	-1	-1	-1	1	-1	30	-1	2	0	3	0	2	34.875328	0	28	7	4	3	0	1	116	.33333334	0	.5
140826_0812	11	16	1	51	639	1	-1	2	3	50	-1	1	-1	-1	-1	-1	-1	-1	-1	1	-1	11	-1	2	0	3	40	2	34.875328	0	28	7	4	3	0	1	116	.33333334	0	.5
140826_0812	12	16	1	13	652	1	-1	2	1	10	-1	1	-1	-1	-1	-1	-1	-1	-1	1	-1	11	-1	3	0	3	0	2	34.875328	0	28	7	4	3	0	1	116	.5	0	.5
140826_0812	13	16	1	45	697	1	-1	2	3	10	-1	1	-1	-1	-1	-1	-1	-1	-1	1	-1	1	-1	5	0	1	40	2	34.875328	0	28	7	4	3	0	1	116	.83333331	0	.16666667
140826_0812	14	16	1	96	793	1	-1	2	3	50	-1	1	-1	-1	-1	-1	-1	-1	-1	1	-1	11	-1	1	0	4	40	2	34.875328	0	28	7	4	3	0	1	116	.16666667	0	.66666669
140826_0812	15	16	1	119	912	1	-1	2	3	10	-1	1	-1	-1	-1	-1	-1	-1	-1	1	-1	0	-1	3	0	3	40	2	34.875328	0	28	7	4	3	0	1	116	.5	0	.5
140826_0812	16	16	1	0	912	1	-1	2	3	30	-1	1	-1	-1	-1	-1	-1	-1	-1	1	-1	31	-1	1	0	4	0	2	34.875328	0	28	7	4	3	0	1	116	.16666667	0	.66666669
140826_0812	17	16	1	81	993	1	-1	2	1	10	-1	1	-1	-1	-1	-1	-1	-1	-1	1	-1	0	-1	3	0	2	40	2	34.875328	0	28	7	4	3	0	1	116	.5	0	.33333334
140826_0812	18	16	1	15	1008	1	-1	2	2	50	-1	1	-1	-1	-1	-1	-1	-1	-1	0	55	-1	-1	0	3	0	0	2	34.875328	0	28	7	4	3	0	1	116	0	.5	0
140826_0812	19	16	1	128	1136	1	-1	2	1	30	-1	1	-1	-1	-1	-1	-1	-1	-1	1	-1	0	-1	2	0	4	40	2	34.875328	0	28	7	4	3	0	1	116	.33333334	0	.66666669
140826_0812	20	16	1	1	1137	1	-1	2	3	30	-1	1	-1	-1	-1	-1	-1	-1	-1	1	-1	31	-1	1	0	5	0	2	34.875328	0	28	7	4	3	0	1	116	.16666667	0	.83333331
140826_0812	1	17	1	0	480	2	5	-1	2	50	40	-1	65	-1	-1	-1	0	-1	-1	1	-1	50	-1	1	0	4	40	5	34.875328	0	19	0	3	2	0	1	117	.16666667	0	.66666669
140826_0812	2	17	1	5	485	2	5	-1	1	30	40	-1	35	-1	-1	-1	-1	1	-1	0	55	-1	-1	4	0	0	0	5	34.875328	0	19	0	3	2	0	1	117	.66666669	0	0
140826_0812	3	17	1	0	485	2	4	-1	1	30	10	-1	40	-1	-1	-1	0	-1	-1	1	-1	30	-1	2	0	3	0	5	34.875328	0	19	0	3	2	0	1	117	.33333334	0	.5
140826_0812	4	17	1	0	485	2	5	-1	1	30	25	-1	40	-1	-1	-1	2	-1	20	1	-1	30	0	1	0	5	0	5	34.875328	0	19	0	3	2	0	1	117	.16666667	0	.83333331
140826_0812	5	17	1	17	502	2	4	-1	2	30	40	-1	40	-1	-1	-1	-1	2	-1	0	23	-1	-1	1	4	0	40	5	34.875328	0	19	0	3	2	0	1	117	.16666667	.66666669	0
140826_0812	6	17	1	165	667	2	6	-1	1	30	200	-1	35	-1	-1	-1	1	-1	-1	1	-1	0	-1	4	0	2	40	5	34.875328	0	19	0	3	2	0	1	117	.66666669	0	.33333334
140826_0812	7	17	1	20	687	2	5	-1	2	10	40	-1	20	-1	-1	-1	-1	1	-1	0	30	-1	-1	4	0	0	0	5	34.875328	0	19	0	3	2	0	1	117	.66666669	0	0
140826_0812	8	17	1	0	687	2	5	-1	2	50	10	-1	52	-1	-1	-1	-1	0	-1	0	54	-1	-1	3	0	0	0	5	34.875328	0	19	0	3	2	0	1	117	.5	0	0
140826_0812	9	17	1	65	752	2	6	-1	3	50	120	-1	55	-1	-1	-1	1	-1	-1	1	-1	10	-1	3	0	2	40	5	34.875328	0	19	0	3	2	0	1	117	.5	0	.33333334
140826_0812	10	17	1	0	752	2	3	-1	2	10	25	-1	25	-1	-1	-1	2	-1	17	1	-1	30	0	2	0	3	0	5	34.875328	0	19	0	3	2	0	1	117	.33333334	0	.5
140826_0812	11	17	1	5	757	2	4	-1	2	50	40	-1	55	-1	-1	-1	2	-1	35	1	-1	10	1	2	0	3	40	5	34.875328	0	19	0	3	2	0	1	117	.33333334	0	.5
140826_0812	12	17	1	7	764	2	4	-1	1	10	25	-1	20	-1	-1	-1	2	-1	18	1	-1	11	1	3	0	3	0	5	34.875328	0	19	0	3	2	0	1	117	.5	0	.5
140826_0812	13	17	1	103	867	2	4	-1	2	10	120	-1	20	-1	-1	-1	2	-1	17	1	-1	0	1	3	0	3	40	5	34.875328	0	19	0	3	2	0	1	117	.5	0	.5
140826_0812	14	17	1	65	932	2	3	-1	2	50	120	-1	60	-1	-1	-1	2	-1	55	1	-1	10	1	0	0	6	40	5	34.875328	0	19	0	3	2	0	1	117	0	0	1
140826_0812	15	17	1	5	937	2	4	-1	1	10	25	-1	20	-1	-1	-1	1	-1	-1	1	-1	0	-1	4	0	1	40	5	34.875328	0	19	0	3	2	0	1	117	.66666669	0	.16666667
140826_0812	16	17	1	5	942	2	5	-1	1	30	40	-1	35	-1	-1	-1	-1	1	-1	0	48	-1	-1	5	0	0	0	5	34.875328	0	19	0	3	2	0	1	117	.83333331	0	0
140826_0812	17	17	1	45	987	2	5	-1	3	10	60	-1	15	-1	-1	-1	1	-1	-1	1	-1	0	-1	2	0	4	40	5	34.875328	0	19	0	3	2	0	1	117	.33333334	0	.66666669
140826_0812	18	17	1	0	987	2	5	-1	3	50	10	-1	52	-1	-1	-1	-1	0	-1	0	54	-1	-1	3	0	0	0	5	34.875328	0	19	0	3	2	0	1	117	.5	0	0
140826_0812	19	17	1	4	991	2	5	-1	2	30	25	-1	35	-1	-1	-1	2	-1	21	1	-1	0	1	3	0	2	40	5	34.875328	0	19	0	3	2	0	1	117	.5	0	.33333334
140826_0812	20	17	1	0	991	2	5	-1	1	30	25	-1	35	-1	-1	-1	-1	0	-1	0	49	-1	-1	2	0	0	0	5	34.875328	0	19	0	3	2	0	1	117	.33333334	0	0
140826_0812	1	18	1	0	480	2	5	-1	1	50	40	-1	51	-1	-1	-1	2	-1	30	1	-1	50	0	1	0	5	40	3	28.186197	1	22	6	4	2	0	1	118	.16666667	0	.83333331
140826_0812	2	18	1	5	485	2	5	-1	3	30	40	-1	55	-1	-1	-1	-1	2	-1	0	35	-1	-1	0	4	0	0	3	28.186197	1	22	6	4	2	0	1	118	0	.66666669	0
140826_0812	3	18	1	20	505	2	5	-1	1	30	60	-1	40	-1	-1	-1	1	-1	-1	1	-1	30	-1	2	0	3	0	3	28.186197	1	22	6	4	2	0	1	118	.33333334	0	.5
140826_0812	4	18	1	5	510	2	6	-1	2	30	40	-1	40	-1	-1	-1	-1	2	-1	0	35	-1	-1	0	5	0	0	3	28.186197	1	22	6	4	2	0	1	118	0	.83333331	0
140826_0812	5	18	1	37	547	2	5	-1	2	30	60	-1	40	-1	-1	-1	-1	2	-1	0	23	-1	-1	1	4	0	40	3	28.186197	1	22	6	4	2	0	1	118	.16666667	.66666669	0
140826_0812	6	18	1	165	712	2	4	-1	3	30	200	-1	35	-1	-1	-1	1	-1	-1	1	-1	0	-1	2	0	4	40	3	28.186197	1	22	6	4	2	0	1	118	.33333334	0	.66666669
140826_0812	7	18	1	100	812	2	4	-1	1	10	120	-1	20	-1	-1	-1	-1	1	-1	0	35	-1	-1	5	0	0	0	3	28.186197	1	22	6	4	2	0	1	118	.83333331	0	0
140826_0812	8	18	1	0	812	2	6	-1	2	50	40	-1	52	-1	-1	-1	-1	0	-1	0	54	-1	-1	3	0	0	0	3	28.186197	1	22	6	4	2	0	1	118	.5	0	0
140826_0812	9	18	1	5	817	2	4	-1	2	50	40	-1	60	-1	-1	-1	2	-1	35	1	-1	10	1	2	0	4	40	3	28.186197	1	22	6	4	2	0	1	118	.33333334	0	.66666669
140826_0812	10	18	1	0	817	2	4	-1	2	10	40	-1	25	-1	-1	-1	2	-1	20	1	-1	30	0	2	0	3	0	3	28.186197	1	22	6	4	2	0	1	118	.33333334	0	.5
140826_0812	11	18	1	0	817	2	5	-1	2	50	10	-1	55	-1	-1	-1	0	-1	-1	1	-1	10	-1	2	0	3	40	3	28.186197	1	22	6	4	2	0	1	118	.33333334	0	.5
140826_0812	12	18	1	11	828	2	4	-1	2	10	25	-1	25	-1	-1	-1	-1	2	-1	0	14	-1	-1	0	6	0	0	3	28.186197	1	22	6	4	2	0	1	118	0	1	0
140826_0812	13	18	1	25	853	2	5	-1	1	10	40	-1	15	-1	-1	-1	1	-1	-1	1	-1	0	-1	4	0	1	40	3	28.186197	1	22	6	4	2	0	1	118	.66666669	0	.16666667
140826_0812	14	18	1	0	853	2	4	-1	2	50	10	-1	60	-1	-1	-1	2	-1	7	1	-1	10	0	0	0	6	40	3	28.186197	1	22	6	4	2	0	1	118	0	0	1
140826_0812	15	18	1	2	855	2	5	-1	3	10	10	-1	20	-1	-1	-1	2	-1	8	1	-1	0	1	3	0	3	40	3	28.186197	1	22	6	4	2	0	1	118	.5	0	.5
140826_0812	16	18	1	0	855	2	4	-1	3	30	10	-1	35	-1	-1	-1	2	-1	8	1	-1	31	0	1	0	4	0	3	28.186197	1	22	6	4	2	0	1	118	.16666667	0	.66666669
140826_0812	17	18	1	180	1035	2	6	-1	2	10	200	-1	20	-1	-1	-1	1	-1	-1	1	-1	0	-1	4	0	2	40	3	28.186197	1	22	6	4	2	0	1	118	.66666669	0	.33333334
140826_0812	18	18	1	5	1040	2	4	-1	2	50	60	-1	-1	-1	-1	1	-1	-1	-1	0	55	-1	-1	0	3	0	0	3	28.186197	1	22	6	4	2	0	1	118	0	.5	0
140826_0812	19	18	1	5	1045	2	5	-1	1	30	25	-1	40	-1	-1	-1	2	-1	20	1	-1	0	1	2	0	4	40	3	28.186197	1	22	6	4	2	0	1	118	.33333334	0	.66666669
140826_0812	20	18	1	0	1045	2	4	-1	3	30	25	-1	35	-1	-1	-1	2	-1	20	1	-1	31	0	1	0	5	0	3	28.186197	1	22	6	4	2	0	1	118	.16666667	0	.83333331
140826_0812	1	19	1	0	480	2	6	-1	2	50	25	-1	65	-1	-1	-1	2	-1	15	1	-1	50	0	1	0	4	40	5	12.888186	1	26	3	2	3	0	1	119	.16666667	0	.66666669
140826_0812	2	19	1	5	485	2	5	-1	2	30	40	-1	40	-1	-1	-1	2	-1	35	1	-1	31	1	1	0	5	0	5	12.888186	1	26	3	2	3	0	1	119	.16666667	0	.83333331
140826_0812	3	19	1	0	485	2	6	-1	1	30	25	-1	40	-1	-1	-1	2	-1	20	1	-1	30	0	2	0	3	0	5	12.888186	1	26	3	2	3	0	1	119	.33333334	0	.5
140826_0812	4	19	1	5	490	2	6	-1	1	30	40	-1	40	-1	-1	-1	2	-1	35	1	-1	30	1	1	0	5	0	5	12.888186	1	26	3	2	3	0	1	119	.16666667	0	.83333331
140826_0812	5	19	1	5	495	2	4	-1	1	30	40	-1	35	-1	-1	-1	1	-1	-1	1	-1	20	-1	2	0	4	40	5	12.888186	1	26	3	2	3	0	1	119	.33333334	0	.66666669
140826_0812	6	19	1	5	500	2	5	-1	3	30	25	-1	35	-1	-1	-1	2	-1	20	1	-1	0	1	2	0	4	40	5	12.888186	1	26	3	2	3	0	1	119	.33333334	0	.66666669
140826_0812	7	19	1	20	520	2	5	-1	1	10	40	-1	20	-1	-1	-1	-1	1	-1	0	35	-1	-1	5	0	0	0	5	12.888186	1	26	3	2	3	0	1	119	.83333331	0	0
140826_0812	8	19	1	0	520	2	5	-1	1	50	10	-1	-1	-1	-1	0	-1	-1	-1	0	80	-1	-1	0	3	0	0	5	12.888186	1	26	3	2	3	0	1	119	0	.5	0
140826_0812	9	19	1	0	520	2	5	-1	2	50	10	-1	60	-1	-1	-1	2	-1	5	1	-1	10	0	2	0	4	40	5	12.888186	1	26	3	2	3	0	1	119	.33333334	0	.66666669
140826_0812	10	19	1	0	520	2	6	-1	3	10	10	-1	20	-1	-1	-1	-1	0	-1	0	24	-1	-1	5	0	0	0	5	12.888186	1	26	3	2	3	0	1	119	.83333331	0	0
140826_0812	11	19	1	0	520	2	5	-1	1	50	10	-1	55	-1	-1	-1	2	-1	5	1	-1	10	0	1	0	4	40	5	12.888186	1	26	3	2	3	0	1	119	.16666667	0	.66666669
140826_0812	12	19	1	100	620	2	5	-1	1	10	120	-1	20	-1	-1	-1	1	-1	-1	1	-1	11	-1	3	0	3	0	5	12.888186	1	26	3	2	3	0	1	119	.5	0	.5
140826_0812	13	19	1	20	640	2	5	-1	2	10	40	-1	20	-1	-1	-1	1	-1	-1	1	-1	0	-1	3	0	3	40	5	12.888186	1	26	3	2	3	0	1	119	.5	0	.5
140826_0812	14	19	1	5	645	2	6	-1	3	50	40	-1	54	-1	-1	-1	2	-1	35	1	-1	11	1	1	0	4	40	5	12.888186	1	26	3	2	3	0	1	119	.16666667	0	.66666669
140826_0812	15	19	1	5	650	2	5	-1	1	10	10	-1	20	-1	-1	-1	2	-1	5	1	-1	0	1	4	0	1	40	5	12.888186	1	26	3	2	3	0	1	119	.66666669	0	.16666667
140826_0812	16	19	1	25	675	2	6	-1	1	30	60	-1	35	-1	-1	-1	-1	1	-1	0	48	-1	-1	5	0	0	0	5	12.888186	1	26	3	2	3	0	1	119	.83333331	0	0
140826_0812	17	19	1	5	680	2	4	-1	1	10	10	-1	20	-1	-1	-1	2	-1	5	1	-1	0	1	3	0	2	40	5	12.888186	1	26	3	2	3	0	1	119	.5	0	.33333334
140826_0812	18	19	1	0	680	2	5	-1	2	50	10	-1	-1	-1	-1	0	-1	-1	-1	0	55	-1	-1	0	3	0	0	5	12.888186	1	26	3	2	3	0	1	119	0	.5	0
140826_0812	19	19	1	5	685	2	5	-1	3	30	25	-1	35	-1	-1	-1	2	-1	20	1	-1	0	1	2	0	4	40	5	12.888186	1	26	3	2	3	0	1	119	.33333334	0	.66666669
140826_0812	20	19	1	0	685	2	5	-1	3	30	25	-1	35	-1	-1	-1	2	-1	20	1	-1	31	0	1	0	5	0	5	12.888186	1	26	3	2	3	0	1	119	.16666667	0	.83333331
140826_0812	1	20	1	5	485	2	5	-1	3	50	40	-1	35	-1	-1	-1	1	-1	-1	1	-1	18	-1	3	0	2	40	2	7.8152933	1	29	3	3	2	0	1	120	.5	0	.33333334
140826_0812	2	20	1	0	485	2	6	-1	1	30	25	-1	35	-1	-1	-1	-1	0	-1	0	55	-1	-1	4	0	0	0	2	7.8152933	1	29	3	3	2	0	1	120	.66666669	0	0
140826_0812	3	20	1	40	525	2	5	-1	3	30	60	-1	20	-1	-1	-1	1	-1	-1	1	-1	31	-1	6	0	0	0	2	7.8152933	1	29	3	3	2	0	1	120	1	0	0
140826_0812	4	20	1	5	530	2	4	-1	3	30	40	-1	35	-1	-1	-1	-1	1	-1	0	45	-1	-1	4	0	0	0	2	7.8152933	1	29	3	3	2	0	1	120	.66666669	0	0
140826_0812	5	20	1	25	555	2	5	-1	1	30	60	-1	35	-1	-1	-1	2	-1	35	1	-1	20	1	2	0	4	40	2	7.8152933	1	29	3	3	2	0	1	120	.33333334	0	.66666669
140826_0812	6	20	1	155	710	2	6	-1	3	30	200	-1	35	-1	-1	-1	2	-1	45	1	-1	0	1	2	0	4	40	2	7.8152933	1	29	3	3	2	0	1	120	.33333334	0	.66666669
140826_0812	7	20	1	100	810	2	6	-1	2	10	120	-1	20	-1	-1	-1	-1	1	-1	0	30	-1	-1	4	0	0	0	2	7.8152933	1	29	3	3	2	0	1	120	.66666669	0	0
140826_0812	8	20	1	0	810	2	6	-1	1	50	40	-1	-1	-1	-1	0	-1	-1	-1	0	80	-1	-1	0	3	0	0	2	7.8152933	1	29	3	3	2	0	1	120	0	.5	0
140826_0812	9	20	1	0	810	2	5	-1	1	50	10	-1	52	-1	-1	-1	2	-1	5	1	-1	12	0	2	0	4	40	2	7.8152933	1	29	3	3	2	0	1	120	.33333334	0	.66666669
140826_0812	10	20	1	95	905	2	5	-1	2	10	120	-1	25	-1	-1	-1	1	-1	-1	1	-1	30	-1	2	0	3	0	2	7.8152933	1	29	3	3	2	0	1	120	.33333334	0	.5
140826_0812	11	20	1	68	973	2	6	-1	3	50	120	-1	52	-1	-1	-1	1	-1	-1	1	-1	11	-1	2	0	3	40	2	7.8152933	1	29	3	3	2	0	1	120	.33333334	0	.5
140826_0812	12	20	1	106	1079	2	5	-1	2	10	120	-1	25	-1	-1	-1	-1	2	-1	0	14	-1	-1	0	6	0	0	2	7.8152933	1	29	3	3	2	0	1	120	0	1	0
140826_0812	13	20	1	180	1259	2	6	-1	3	10	200	-1	20	-1	-1	-1	1	-1	-1	1	-1	1	-1	5	0	1	40	2	7.8152933	1	29	3	3	2	0	1	120	.83333331	0	.16666667
140826_0812	14	20	1	5	1264	2	6	-1	1	50	40	-1	52	-1	-1	-1	2	-1	35	1	-1	10	1	1	0	3	40	2	7.8152933	1	29	3	3	2	0	1	120	.16666667	0	.5
140826_0812	15	20	1	40	1304	2	6	-1	1	10	60	-1	20	-1	-1	-1	1	-1	-1	1	-1	0	-1	4	0	1	40	2	7.8152933	1	29	3	3	2	0	1	120	.66666669	0	.16666667
140826_0812	16	20	1	0	1304	2	5	-1	3	30	40	-1	35	-1	-1	-1	2	-1	30	1	-1	31	0	1	0	4	0	2	7.8152933	1	29	3	3	2	0	1	120	.16666667	0	.66666669
140826_0812	17	20	1	40	1344	2	5	-1	1	10	60	-1	20	-1	-1	-1	1	-1	-1	1	-1	0	-1	3	0	2	40	2	7.8152933	1	29	3	3	2	0	1	120	.5	0	.33333334
140826_0812	18	20	1	0	1344	2	6	-1	2	50	40	-1	-1	-1	-1	0	-1	-1	-1	0	55	-1	-1	0	3	0	0	2	7.8152933	1	29	3	3	2	0	1	120	0	.5	0
140826_0812	19	20	1	10	1354	2	6	-1	1	30	40	-1	40	-1	-1	-1	2	-1	30	1	-1	0	1	2	0	4	40	2	7.8152933	1	29	3	3	2	0	1	120	.33333334	0	.66666669
140826_0812	20	20	1	5	1359	2	6	-1	1	30	40	-1	35	-1	-1	-1	-1	1	-1	0	49	-1	-1	2	0	0	0	2	7.8152933	1	29	3	3	2	0	1	120	.33333334	0	0
140826_0812	1	21	1	0	480	2	6	-1	1	50	25	-1	51	-1	-1	-1	2	-1	20	1	-1	50	0	1	0	5	40	6	7.8152933	1	24	7	3	3	0	1	121	.16666667	0	.83333331
140826_0812	2	21	1	-10	470	2	6	-1	3	30	25	-1	55	-1	-1	-1	-1	2	-1	0	35	-1	-1	0	4	0	0	6	7.8152933	1	24	7	3	3	0	1	121	0	.66666669	0
140826_0812	3	21	1	0	470	2	6	-1	2	30	25	-1	35	-1	-1	-1	-1	0	-1	0	50	-1	-1	5	0	0	0	6	7.8152933	1	24	7	3	3	0	1	121	.83333331	0	0
140826_0812	4	21	1	0	470	2	5	-1	3	30	25	-1	35	-1	-1	-1	-1	0	-1	0	45	-1	-1	4	0	0	0	6	7.8152933	1	24	7	3	3	0	1	121	.66666669	0	0
140826_0812	5	21	1	177	647	2	6	-1	2	30	200	-1	40	-1	-1	-1	-1	2	-1	0	23	-1	-1	1	4	0	40	6	7.8152933	1	24	7	3	3	0	1	121	.16666667	.66666669	0
140826_0812	6	21	1	15	662	2	5	-1	2	30	25	-1	34	-1	-1	-1	2	-1	10	1	-1	1	1	5	0	1	40	6	7.8152933	1	24	7	3	3	0	1	121	.83333331	0	.16666667
140826_0812	7	21	1	105	767	2	6	-1	3	10	120	-1	30	-1	-1	-1	-1	2	-1	0	15	-1	-1	0	5	0	0	6	7.8152933	1	24	7	3	3	0	1	121	0	.83333331	0
140826_0812	8	21	1	0	767	2	5	-1	3	50	10	-1	54	-1	-1	-1	-1	0	-1	0	59	-1	-1	3	0	0	0	6	7.8152933	1	24	7	3	3	0	1	121	.5	0	0
140826_0812	9	21	1	80	847	2	6	-1	1	50	120	-1	52	-1	-1	-1	2	-1	40	1	-1	12	1	2	0	4	40	6	7.8152933	1	24	7	3	3	0	1	121	.33333334	0	.66666669
140826_0812	10	21	1	0	847	2	6	-1	1	10	10	-1	20	-1	-1	-1	2	-1	5	1	-1	40	0	4	0	2	0	6	7.8152933	1	24	7	3	3	0	1	121	.66666669	0	.33333334
140826_0812	11	21	1	75	922	2	6	-1	1	50	120	-1	55	-1	-1	-1	2	-1	45	1	-1	10	1	1	0	4	40	6	7.8152933	1	24	7	3	3	0	1	121	.16666667	0	.66666669
140826_0812	12	21	1	0	922	2	6	-1	1	10	25	-1	20	-1	-1	-1	2	-1	10	1	-1	11	0	3	0	3	0	6	7.8152933	1	24	7	3	3	0	1	121	.5	0	.5
140826_0812	13	21	1	185	1107	2	6	-1	1	10	200	-1	15	-1	-1	-1	1	-1	-1	1	-1	0	-1	4	0	1	40	6	7.8152933	1	24	7	3	3	0	1	121	.66666669	0	.16666667
140826_0812	14	21	1	15	1122	2	5	-1	2	50	40	-1	60	-1	-1	-1	2	-1	25	1	-1	10	1	0	0	6	40	6	7.8152933	1	24	7	3	3	0	1	121	0	0	1
140826_0812	15	21	1	50	1172	2	6	-1	3	10	60	-1	20	-1	-1	-1	2	-1	10	1	-1	0	1	3	0	3	40	6	7.8152933	1	24	7	3	3	0	1	121	.5	0	.5
140826_0812	16	21	1	26	1198	2	6	-1	2	30	60	-1	40	-1	-1	-1	-1	2	-1	0	34	-1	-1	0	5	0	0	6	7.8152933	1	24	7	3	3	0	1	121	0	.83333331	0
140826_0812	17	21	1	190	1388	2	6	-1	3	10	200	-1	15	-1	-1	-1	2	-1	10	1	-1	0	1	2	0	4	40	6	7.8152933	1	24	7	3	3	0	1	121	.33333334	0	.66666669
140826_0812	18	21	1	0	1388	2	6	-1	1	50	40	-1	55	-1	-1	-1	-1	0	-1	0	75	-1	-1	4	0	0	0	6	7.8152933	1	24	7	3	3	0	1	121	.66666669	0	0
140826_0812	19	21	1	20	1408	2	6	-1	2	30	40	-1	35	-1	-1	-1	2	-1	20	1	-1	0	1	3	0	2	40	6	7.8152933	1	24	7	3	3	0	1	121	.5	0	.33333334
140826_0812	20	21	1	6	1414	2	6	-1	2	30	40	-1	40	-1	-1	-1	-1	2	-1	0	34	-1	-1	0	3	0	0	6	7.8152933	1	24	7	3	3	0	1	121	0	.5	0
140826_0812	1	22	1	0	480	2	6	-1	3	50	25	-1	35	-1	-1	-1	0	-1	-1	1	-1	18	-1	3	0	2	40	2	34.875328	0	26	6	3	3	0	1	122	.5	0	.33333334
140826_0812	2	22	1	0	480	2	6	-1	2	30	25	-1	40	-1	-1	-1	2	-1	15	1	-1	31	0	1	0	5	0	2	34.875328	0	26	6	3	3	0	1	122	.16666667	0	.83333331
140826_0812	3	22	1	5	485	2	6	-1	3	30	25	-1	20	-1	-1	-1	1	-1	-1	1	-1	31	-1	6	0	0	0	2	34.875328	0	26	6	3	3	0	1	122	1	0	0
140826_0812	4	22	1	5	490	2	6	-1	3	30	40	-1	35	-1	-1	-1	-1	1	-1	0	45	-1	-1	4	0	0	0	2	34.875328	0	26	6	3	3	0	1	122	.66666669	0	0
140826_0812	5	22	1	165	655	2	6	-1	1	30	200	-1	35	-1	-1	-1	1	-1	-1	1	-1	20	-1	2	0	4	40	2	34.875328	0	26	6	3	3	0	1	122	.33333334	0	.66666669
140826_0812	6	22	1	166	821	2	6	-1	2	30	200	-1	34	-1	-1	-1	1	-1	-1	1	-1	1	-1	5	0	1	40	2	34.875328	0	26	6	3	3	0	1	122	.83333331	0	.16666667
140826_0812	7	22	1	100	921	2	6	-1	1	10	120	-1	20	-1	-1	-1	-1	1	-1	0	35	-1	-1	5	0	0	0	2	34.875328	0	26	6	3	3	0	1	122	.83333331	0	0
140826_0812	8	22	1	0	921	2	6	-1	3	50	40	-1	54	-1	-1	-1	-1	0	-1	0	59	-1	-1	3	0	0	0	2	34.875328	0	26	6	3	3	0	1	122	.5	0	0
140826_0812	9	22	1	60	981	2	6	-1	2	50	120	-1	60	-1	-1	-1	1	-1	-1	1	-1	10	-1	2	0	4	40	2	34.875328	0	26	6	3	3	0	1	122	.33333334	0	.66666669
140826_0812	10	22	1	0	981	2	6	-1	2	10	10	-1	25	-1	-1	-1	2	-1	0	1	-1	30	0	2	0	3	0	2	34.875328	0	26	6	3	3	0	1	122	.33333334	0	.5
140826_0812	11	22	1	65	1046	2	6	-1	2	50	120	-1	55	-1	-1	-1	1	-1	-1	1	-1	10	-1	2	0	3	40	2	34.875328	0	26	6	3	3	0	1	122	.33333334	0	.5
140826_0812	12	22	1	11	1057	2	6	-1	2	10	25	-1	25	-1	-1	-1	-1	2	-1	0	14	-1	-1	0	6	0	0	2	34.875328	0	26	6	3	3	0	1	122	0	1	0
140826_0812	13	22	1	180	1237	2	6	-1	2	10	200	-1	20	-1	-1	-1	1	-1	-1	1	-1	0	-1	3	0	3	40	2	34.875328	0	26	6	3	3	0	1	122	.5	0	.5
140826_0812	14	22	1	15	1252	2	6	-1	2	50	40	-1	60	-1	-1	-1	2	-1	25	1	-1	10	1	0	0	6	40	2	34.875328	0	26	6	3	3	0	1	122	0	0	1
140826_0812	15	22	1	40	1292	2	6	-1	2	10	60	-1	20	-1	-1	-1	1	-1	-1	1	-1	0	-1	4	0	2	40	2	34.875328	0	26	6	3	3	0	1	122	.66666669	0	.33333334
140826_0812	16	22	1	25	1317	2	6	-1	3	30	60	-1	35	-1	-1	-1	1	-1	-1	1	-1	31	-1	1	0	4	0	2	34.875328	0	26	6	3	3	0	1	122	.16666667	0	.66666669
140826_0812	17	22	1	180	1497	2	6	-1	1	10	200	-1	20	-1	-1	-1	1	-1	-1	1	-1	0	-1	3	0	2	40	2	34.875328	0	26	6	3	3	0	1	122	.5	0	.33333334
140826_0812	18	22	1	0	1497	2	6	-1	3	50	40	-1	52	-1	-1	-1	-1	0	-1	0	54	-1	-1	3	0	0	0	2	34.875328	0	26	6	3	3	0	1	122	.5	0	0
140826_0812	19	22	1	15	1512	2	6	-1	3	30	40	-1	35	-1	-1	-1	2	-1	25	1	-1	0	1	2	0	4	40	2	34.875328	0	26	6	3	3	0	1	122	.33333334	0	.66666669
140826_0812	20	22	1	0	1512	2	6	-1	3	30	40	-1	35	-1	-1	-1	2	-1	20	1	-1	31	0	1	0	5	0	2	34.875328	0	26	6	3	3	0	1	122	.16666667	0	.83333331
140826_0812	1	23	1	15	495	1	-1	1	2	50	-1	1	65	-1	-1	-1	-1	-1	-1	-1	-1	-1	-1	1	0	4	40	4	37.48241	1	45	3	3	2	0	1	123	.16666667	0	.66666669
140826_0812	2	23	1	10	505	1	-1	1	2	30	-1	1	40	-1	-1	-1	-1	-1	-1	-1	-1	-1	-1	1	0	5	0	4	37.48241	1	45	3	3	2	0	1	123	.16666667	0	.83333331
140826_0812	3	23	1	20	525	1	-1	1	1	30	-1	1	40	-1	-1	-1	-1	-1	-1	-1	-1	-1	-1	2	0	3	0	4	37.48241	1	45	3	3	2	0	1	123	.33333334	0	.5
140826_0812	4	23	1	20	545	1	-1	1	3	30	-1	1	35	-1	-1	-1	-1	-1	-1	-1	-1	-1	-1	4	0	0	0	4	37.48241	1	45	3	3	2	0	1	123	.66666669	0	0
140826_0812	5	23	1	10	555	1	-1	1	1	30	-1	1	35	-1	-1	-1	-1	-1	-1	-1	-1	-1	-1	2	0	4	40	4	37.48241	1	45	3	3	2	0	1	123	.33333334	0	.66666669
140826_0812	6	23	1	20	575	1	-1	1	2	30	-1	1	34	-1	-1	-1	-1	-1	-1	-1	-1	-1	-1	5	0	1	40	4	37.48241	1	45	3	3	2	0	1	123	.83333331	0	.16666667
140826_0812	7	23	1	40	615	1	-1	1	2	10	-1	1	20	-1	-1	-1	-1	-1	-1	-1	-1	-1	-1	4	0	0	0	4	37.48241	1	45	3	3	2	0	1	123	.66666669	0	0
140826_0812	8	23	1	12	627	1	-1	1	3	50	-1	1	54	-1	-1	-1	-1	-1	-1	-1	-1	-1	-1	3	0	0	0	4	37.48241	1	45	3	3	2	0	1	123	.5	0	0
140826_0812	9	23	1	15	642	1	-1	1	3	50	-1	1	55	-1	-1	-1	-1	-1	-1	-1	-1	-1	-1	3	0	2	40	4	37.48241	1	45	3	3	2	0	1	123	.5	0	.33333334
140826_0812	10	23	1	50	692	1	-1	1	3	10	-1	1	20	-1	-1	-1	-1	-1	-1	-1	-1	-1	-1	5	0	0	0	4	37.48241	1	45	3	3	2	0	1	123	.83333331	0	0
140826_0812	11	23	1	5	697	1	-1	1	1	50	-1	1	55	-1	-1	-1	-1	-1	-1	-1	-1	-1	-1	1	0	4	40	4	37.48241	1	45	3	3	2	0	1	123	.16666667	0	.66666669
140826_0812	12	23	1	60	757	1	-1	1	3	10	-1	1	20	-1	-1	-1	-1	-1	-1	-1	-1	-1	-1	6	0	0	0	4	37.48241	1	45	3	3	2	0	1	123	1	0	0
140826_0812	13	23	1	50	807	1	-1	1	3	10	-1	1	20	-1	-1	-1	-1	-1	-1	-1	-1	-1	-1	5	0	1	40	4	37.48241	1	45	3	3	2	0	1	123	.83333331	0	.16666667
140826_0812	14	23	1	4	811	1	-1	1	3	50	-1	1	54	-1	-1	-1	-1	-1	-1	-1	-1	-1	-1	1	0	4	40	4	37.48241	1	45	3	3	2	0	1	123	.16666667	0	.66666669
140826_0812	15	23	1	40	851	1	-1	1	2	10	-1	1	20	-1	-1	-1	-1	-1	-1	-1	-1	-1	-1	4	0	2	40	4	37.48241	1	45	3	3	2	0	1	123	.66666669	0	.33333334
140826_0812	16	23	1	5	856	1	-1	1	3	30	-1	1	35	-1	-1	-1	-1	-1	-1	-1	-1	-1	-1	1	0	4	0	4	37.48241	1	45	3	3	2	0	1	123	.16666667	0	.66666669
140826_0812	17	23	1	30	886	1	-1	1	1	10	-1	1	20	-1	-1	-1	-1	-1	-1	-1	-1	-1	-1	3	0	2	40	4	37.48241	1	45	3	3	2	0	1	123	.5	0	.33333334
140826_0812	18	23	1	20	906	1	-1	1	1	50	-1	1	55	-1	-1	-1	-1	-1	-1	-1	-1	-1	-1	4	0	0	0	4	37.48241	1	45	3	3	2	0	1	123	.66666669	0	0
140826_0812	19	23	1	20	926	1	-1	1	1	30	-1	1	40	-1	-1	-1	-1	-1	-1	-1	-1	-1	-1	2	0	4	40	4	37.48241	1	45	3	3	2	0	1	123	.33333334	0	.66666669
140826_0812	20	23	1	0	926	1	-1	1	2	30	-1	1	40	-1	-1	-1	-1	-1	-1	-1	-1	-1	-1	0	3	0	0	4	37.48241	1	45	3	3	2	0	1	123	0	.5	0
140826_0812	1	24	1	0	480	1	-1	2	1	50	-1	1	-1	-1	-1	-1	-1	-1	-1	1	-1	50	-1	1	0	5	40	5	16.260204	0	23	6	3	3	0	1	124	.16666667	0	.83333331
140826_0812	2	24	1	0	480	1	-1	2	1	30	-1	1	-1	-1	-1	-1	-1	-1	-1	0	55	-1	-1	4	0	0	0	5	16.260204	0	23	6	3	3	0	1	124	.66666669	0	0
140826_0812	3	24	1	5	485	1	-1	2	1	30	-1	1	-1	-1	-1	-1	-1	-1	-1	1	-1	30	-1	2	0	3	0	5	16.260204	0	23	6	3	3	0	1	124	.33333334	0	.5
140826_0812	4	24	1	13	498	1	-1	2	1	30	-1	1	-1	-1	-1	-1	-1	-1	-1	1	-1	30	-1	1	0	5	0	5	16.260204	0	23	6	3	3	0	1	124	.16666667	0	.83333331
140826_0812	5	24	1	73	571	1	-1	2	3	30	-1	1	-1	-1	-1	-1	-1	-1	-1	1	-1	9	-1	2	0	4	40	5	16.260204	0	23	6	3	3	0	1	124	.33333334	0	.66666669
140826_0812	6	24	1	145	716	1	-1	2	3	30	-1	1	-1	-1	-1	-1	-1	-1	-1	1	-1	0	-1	2	0	4	40	5	16.260204	0	23	6	3	3	0	1	124	.33333334	0	.66666669
140826_0812	7	24	1	0	716	1	-1	2	2	10	-1	1	-1	-1	-1	-1	-1	-1	-1	0	30	-1	-1	4	0	0	0	5	16.260204	0	23	6	3	3	0	1	124	.66666669	0	0
140826_0812	8	24	1	0	716	1	-1	2	3	50	-1	1	-1	-1	-1	-1	-1	-1	-1	0	59	-1	-1	3	0	0	0	5	16.260204	0	23	6	3	3	0	1	124	.5	0	0
140826_0812	9	24	1	70	786	1	-1	2	2	50	-1	1	-1	-1	-1	-1	-1	-1	-1	1	-1	10	-1	2	0	4	40	5	16.260204	0	23	6	3	3	0	1	124	.33333334	0	.66666669
140826_0812	10	24	1	0	786	1	-1	2	3	10	-1	1	-1	-1	-1	-1	-1	-1	-1	0	24	-1	-1	5	0	0	0	5	16.260204	0	23	6	3	3	0	1	124	.83333331	0	0
140826_0812	11	24	1	60	846	1	-1	2	1	50	-1	1	-1	-1	-1	-1	-1	-1	-1	1	-1	10	-1	1	0	4	40	5	16.260204	0	23	6	3	3	0	1	124	.16666667	0	.66666669
140826_0812	12	24	1	24	870	1	-1	2	2	10	-1	1	-1	-1	-1	-1	-1	-1	-1	0	14	-1	-1	0	6	0	0	5	16.260204	0	23	6	3	3	0	1	124	0	1	0
140826_0812	13	24	1	43	913	1	-1	2	1	10	-1	1	-1	-1	-1	-1	-1	-1	-1	1	-1	0	-1	4	0	1	40	5	16.260204	0	23	6	3	3	0	1	124	.66666669	0	.16666667
140826_0812	14	24	1	45	958	1	-1	2	1	50	-1	1	-1	-1	-1	-1	-1	-1	-1	1	-1	10	-1	1	0	3	40	5	16.260204	0	23	6	3	3	0	1	124	.16666667	0	.5
140826_0812	15	24	1	35	993	1	-1	2	1	10	-1	1	-1	-1	-1	-1	-1	-1	-1	1	-1	0	-1	4	0	1	40	5	16.260204	0	23	6	3	3	0	1	124	.66666669	0	.16666667
140826_0812	16	24	1	20	1013	1	-1	2	2	30	-1	1	-1	-1	-1	-1	-1	-1	-1	0	34	-1	-1	0	5	0	0	5	16.260204	0	23	6	3	3	0	1	124	0	.83333331	0
140826_0812	17	24	1	76	1089	1	-1	2	2	10	-1	1	-1	-1	-1	-1	-1	-1	-1	1	-1	0	-1	4	0	2	40	5	16.260204	0	23	6	3	3	0	1	124	.66666669	0	.33333334
140826_0812	18	24	1	0	1089	1	-1	2	3	50	-1	1	-1	-1	-1	-1	-1	-1	-1	0	54	-1	-1	3	0	0	0	5	16.260204	0	23	6	3	3	0	1	124	.5	0	0
140826_0812	19	24	1	61	1150	1	-1	2	2	30	-1	1	-1	-1	-1	-1	-1	-1	-1	1	-1	0	-1	3	0	2	40	5	16.260204	0	23	6	3	3	0	1	124	.5	0	.33333334
140826_0812	20	24	1	12	1162	1	-1	2	2	30	-1	1	-1	-1	-1	-1	-1	-1	-1	0	34	-1	-1	0	3	0	0	5	16.260204	0	23	6	3	3	0	1	124	0	.5	0
140829_1113	1	1	1	0	480	2	1	-1	1	50	10	-1	60	-1	-1	-1	0	-1	-1	1	-1	35	-1	1	0	4	40	2	7.8152933	1	26	4	3	3	0	2	201	.16666667	0	.66666669
140829_1113	2	1	1	145	625	2	1	-1	1	30	200	-1	55	-1	-1	-1	1	-1	-1	1	-1	33	-1	1	0	5	0	2	7.8152933	1	26	4	3	3	0	2	201	.16666667	0	.83333331
140829_1113	3	1	1	0	625	2	1	-1	2	30	40	-1	40	-1	-1	-1	-1	0	-1	0	40	-1	-1	1	2	0	0	2	7.8152933	1	26	4	3	3	0	2	201	.16666667	.33333334	0
140829_1113	4	1	1	10	635	2	1	-1	1	30	40	-1	30	-1	-1	-1	1	-1	-1	1	-1	32	-1	3	0	3	0	2	7.8152933	1	26	4	3	3	0	2	201	.5	0	.5
140829_1113	5	1	1	5	640	2	1	-1	3	30	25	-1	55	-1	-1	-1	2	-1	20	1	-1	5	1	0	0	5	40	2	7.8152933	1	26	4	3	3	0	2	201	0	0	.83333331
140829_1113	6	1	1	10	650	2	1	-1	2	30	40	-1	45	-1	-1	-1	2	-1	30	1	-1	30	1	3	0	3	40	2	7.8152933	1	26	4	3	3	0	2	201	.5	0	.5
140829_1113	7	1	1	0	650	2	1	-1	2	10	25	-1	30	-1	-1	-1	2	-1	10	1	-1	11	0	1	0	5	0	2	7.8152933	1	26	4	3	3	0	2	201	.16666667	0	.83333331
140829_1113	8	1	1	146	796	2	1	-1	1	50	200	-1	60	-1	-1	-1	-1	2	-1	0	54	-1	-1	0	3	0	0	2	7.8152933	1	26	4	3	3	0	2	201	0	.5	0
140829_1113	9	1	1	140	936	2	1	-1	1	50	200	-1	60	-1	-1	-1	1	-1	-1	1	-1	35	-1	3	0	2	40	2	7.8152933	1	26	4	3	3	0	2	201	.5	0	.33333334
140829_1113	10	1	1	45	981	2	1	-1	1	10	60	-1	15	-1	-1	-1	-1	1	-1	0	15	-1	-1	3	2	0	0	2	7.8152933	1	26	4	3	3	0	2	201	.5	.33333334	0
140829_1113	11	1	1	5	986	2	1	-1	1	50	40	-1	60	-1	-1	-1	2	-1	35	1	-1	15	1	1	0	4	40	2	7.8152933	1	26	4	3	3	0	2	201	.16666667	0	.66666669
140829_1113	12	1	1	0	986	2	1	-1	2	10	25	-1	35	-1	-1	-1	2	-1	10	1	-1	11	0	1	0	5	0	2	7.8152933	1	26	4	3	3	0	2	201	.16666667	0	.83333331
140829_1113	13	1	1	40	1026	2	1	-1	1	10	60	-1	35	-1	-1	-1	2	-1	20	1	-1	1	1	0	0	6	40	2	7.8152933	1	26	4	3	3	0	2	201	0	0	1
140829_1113	14	1	1	5	1031	2	1	-1	3	50	40	-1	60	-1	-1	-1	2	-1	35	1	-1	29	1	0	0	5	40	2	7.8152933	1	26	4	3	3	0	2	201	0	0	.83333331
140829_1113	15	1	1	40	1071	2	1	-1	3	10	60	-1	25	-1	-1	-1	2	-1	20	1	-1	6	1	0	0	6	40	2	7.8152933	1	26	4	3	3	0	2	201	0	0	1
140829_1113	16	1	1	0	1071	2	1	-1	3	30	40	-1	40	-1	-1	-1	2	-1	30	1	-1	31	0	0	0	6	0	2	7.8152933	1	26	4	3	3	0	2	201	0	0	1
140829_1113	17	1	1	10	1081	2	1	-1	1	10	25	-1	15	-1	-1	-1	1	-1	-1	1	-1	5	-1	4	0	2	40	2	7.8152933	1	26	4	3	3	0	2	201	.66666669	0	.33333334
140829_1113	18	1	1	0	1081	2	1	-1	3	50	60	-1	60	-1	-1	-1	2	-1	50	1	-1	51	0	0	0	6	0	2	7.8152933	1	26	4	3	3	0	2	201	0	0	1
140829_1113	19	1	1	25	1106	2	1	-1	1	30	60	-1	60	-1	-1	-1	2	-1	35	1	-1	14	1	0	0	6	40	2	7.8152933	1	26	4	3	3	0	2	201	0	0	1
140829_1113	20	1	1	8	1114	2	1	-1	3	30	40	-1	40	-1	-1	-1	2	-1	32	1	-1	32	1	1	0	5	0	2	7.8152933	1	26	4	3	3	0	2	201	.16666667	0	.83333331
140829_1113	1	2	1	0	480	2	1	-1	2	50	10	-1	58	-1	-1	-1	0	-1	-1	1	-1	55	-1	1	0	4	40	4	15.499275	1	19	0	3	1	0	2	202	.16666667	0	.66666669
140829_1113	2	2	1	165	645	2	1	-1	3	30	200	-1	40	-1	-1	-1	-1	2	-1	0	35	-1	-1	0	4	0	0	4	15.499275	1	19	0	3	1	0	2	202	0	.66666669	0
140829_1113	3	2	1	0	645	2	1	-1	1	30	40	-1	55	-1	-1	-1	2	-1	30	1	-1	32	0	1	0	4	0	4	15.499275	1	19	0	3	1	0	2	202	.16666667	0	.66666669
140829_1113	4	2	1	5	650	2	1	-1	2	30	40	-1	35	-1	-1	-1	-1	1	-1	0	36	-1	-1	4	0	0	0	4	15.499275	1	19	0	3	1	0	2	202	.66666669	0	0
140829_1113	5	2	1	0	650	2	1	-1	2	30	25	-1	35	-1	-1	-1	2	-1	20	1	-1	31	0	3	0	3	40	4	15.499275	1	19	0	3	1	0	2	202	.5	0	.5
140829_1113	6	2	1	155	805	2	2	-1	2	30	200	-1	45	-1	-1	-1	1	-1	-1	1	-1	30	-1	3	0	3	40	4	15.499275	1	19	0	3	1	0	2	202	.5	0	.5
140829_1113	7	2	1	5	810	2	1	-1	3	10	25	-1	30	-1	-1	-1	2	-1	20	1	-1	14	1	2	0	4	0	4	15.499275	1	19	0	3	1	0	2	202	.33333334	0	.66666669
140829_1113	8	2	1	140	950	2	1	-1	3	50	200	-1	60	-1	-1	-1	1	-1	-1	1	-1	51	-1	2	0	4	0	4	15.499275	1	19	0	3	1	0	2	202	.33333334	0	.66666669
140829_1113	9	2	1	140	1090	2	2	-1	1	50	200	-1	60	-1	-1	-1	1	-1	-1	1	-1	35	-1	3	0	2	40	4	15.499275	1	19	0	3	1	0	2	202	.5	0	.33333334
140829_1113	10	2	1	25	1115	2	2	-1	1	10	40	-1	15	-1	-1	-1	-1	1	-1	0	15	-1	-1	3	2	0	0	4	15.499275	1	19	0	3	1	0	2	202	.5	.33333334	0
140829_1113	11	2	1	60	1175	2	2	-1	1	50	120	-1	60	-1	-1	-1	1	-1	-1	1	-1	15	-1	1	0	4	40	4	15.499275	1	19	0	3	1	0	2	202	.16666667	0	.66666669
140829_1113	12	2	1	10	1185	2	1	-1	3	10	25	-1	15	-1	-1	-1	-1	1	-1	0	15	-1	-1	4	2	0	0	4	15.499275	1	19	0	3	1	0	2	202	.66666669	.33333334	0
140829_1113	13	2	1	45	1230	2	1	-1	2	10	60	-1	15	-1	-1	-1	1	-1	-1	1	-1	0	-1	4	0	2	40	4	15.499275	1	19	0	3	1	0	2	202	.66666669	0	.33333334
140829_1113	14	2	1	10	1240	2	2	-1	3	50	60	-1	60	-1	-1	-1	2	-1	50	1	-1	29	1	0	0	5	40	4	15.499275	1	19	0	3	1	0	2	202	0	0	.83333331
140829_1113	15	2	1	45	1285	2	1	-1	1	10	60	-1	15	-1	-1	-1	1	-1	-1	1	-1	1	-1	5	0	1	40	4	15.499275	1	19	0	3	1	0	2	202	.83333331	0	.16666667
140829_1113	16	2	1	5	1290	2	1	-1	1	30	40	-1	35	-1	-1	-1	-1	1	-1	0	35	-1	-1	2	3	0	0	4	15.499275	1	19	0	3	1	0	2	202	.33333334	.5	0
140829_1113	17	2	1	10	1300	2	1	-1	2	10	25	-1	20	-1	-1	-1	2	-1	15	1	-1	1	1	3	0	3	40	4	15.499275	1	19	0	3	1	0	2	202	.5	0	.5
140829_1113	18	2	1	0	1300	2	2	-1	3	50	40	-1	60	-1	-1	-1	2	-1	35	1	-1	51	0	0	0	6	0	4	15.499275	1	19	0	3	1	0	2	202	0	0	1
140829_1113	19	2	1	20	1320	2	1	-1	2	30	60	-1	40	-1	-1	-1	1	-1	-1	1	-1	1	-1	3	0	3	40	4	15.499275	1	19	0	3	1	0	2	202	.5	0	.5
140829_1113	20	2	1	0	1320	2	2	-1	3	30	10	-1	40	-1	-1	-1	2	-1	5	1	-1	32	0	1	0	5	0	4	15.499275	1	19	0	3	1	0	2	202	.16666667	0	.83333331
140829_1113	1	3	1	0	480	2	1	-1	3	50	10	-1	55	-1	-1	-1	2	-1	7	1	-1	60	0	1	0	3	40	3	7.8152933	1	25	5	4	3	0	2	203	.16666667	0	.5
140829_1113	2	3	1	0	480	2	2	-1	3	30	25	-1	40	-1	-1	-1	-1	0	-1	0	35	-1	-1	0	4	0	0	3	7.8152933	1	25	5	4	3	0	2	203	0	.66666669	0
140829_1113	3	3	1	20	500	2	2	-1	2	30	60	-1	40	-1	-1	-1	-1	2	-1	0	40	-1	-1	1	2	0	0	3	7.8152933	1	25	5	4	3	0	2	203	.16666667	.33333334	0
140829_1113	4	3	1	165	665	2	2	-1	2	30	200	-1	35	-1	-1	-1	-1	1	-1	0	36	-1	-1	4	0	0	0	3	7.8152933	1	25	5	4	3	0	2	203	.66666669	0	0
140829_1113	5	3	1	0	665	2	2	-1	3	30	10	-1	55	-1	-1	-1	0	-1	-1	1	-1	5	-1	0	0	5	40	3	7.8152933	1	25	5	4	3	0	2	203	0	0	.83333331
140829_1113	6	3	1	5	670	2	1	-1	1	30	40	-1	40	-1	-1	-1	2	-1	35	1	-1	20	1	3	0	2	40	3	7.8152933	1	25	5	4	3	0	2	203	.5	0	.33333334
140829_1113	7	3	1	40	710	2	2	-1	3	10	60	-1	30	-1	-1	-1	2	-1	20	1	-1	14	1	2	0	4	0	3	7.8152933	1	25	5	4	3	0	2	203	.33333334	0	.66666669
140829_1113	8	3	1	60	770	2	2	-1	3	50	120	-1	60	-1	-1	-1	1	-1	-1	1	-1	51	-1	2	0	4	0	3	7.8152933	1	25	5	4	3	0	2	203	.33333334	0	.66666669
140829_1113	9	3	1	0	770	2	3	-1	1	50	10	-1	60	-1	-1	-1	0	-1	-1	1	-1	35	-1	3	0	2	40	3	7.8152933	1	25	5	4	3	0	2	203	.5	0	.33333334
140829_1113	10	3	1	40	810	2	1	-1	2	10	60	-1	30	-1	-1	-1	2	-1	20	1	-1	14	1	1	0	5	0	3	7.8152933	1	25	5	4	3	0	2	203	.16666667	0	.83333331
140829_1113	11	3	1	0	810	2	1	-1	3	50	40	-1	60	-1	-1	-1	0	-1	-1	1	-1	30	-1	1	0	3	40	3	7.8152933	1	25	5	4	3	0	2	203	.16666667	0	.5
140829_1113	12	3	1	10	820	2	1	-1	1	10	25	-1	15	-1	-1	-1	1	-1	-1	1	-1	15	-1	6	0	0	0	3	7.8152933	1	25	5	4	3	0	2	203	1	0	0
140829_1113	13	3	1	40	860	2	1	-1	3	10	60	-1	20	-1	-1	-1	1	-1	-1	1	-1	10	-1	5	0	1	40	3	7.8152933	1	25	5	4	3	0	2	203	.83333331	0	.16666667
140829_1113	14	3	1	5	865	2	1	-1	1	50	40	-1	60	-1	-1	-1	2	-1	35	1	-1	15	1	1	0	5	40	3	7.8152933	1	25	5	4	3	0	2	203	.16666667	0	.83333331
140829_1113	15	3	1	40	905	2	2	-1	3	10	60	-1	25	-1	-1	-1	2	-1	20	1	-1	6	1	0	0	6	40	3	7.8152933	1	25	5	4	3	0	2	203	0	0	1
140829_1113	16	3	1	0	905	2	1	-1	2	30	40	-1	40	-1	-1	-1	2	-1	20	1	-1	31	0	0	0	5	0	3	7.8152933	1	25	5	4	3	0	2	203	0	0	.83333331
140829_1113	17	3	1	10	915	2	1	-1	3	10	25	-1	20	-1	-1	-1	2	-1	15	1	-1	0	1	3	0	2	40	3	7.8152933	1	25	5	4	3	0	2	203	.5	0	.33333334
140829_1113	18	3	1	5	920	2	1	-1	1	50	60	-1	59	-1	-1	-1	-1	2	-1	0	55	-1	-1	0	3	0	0	3	7.8152933	1	25	5	4	3	0	2	203	0	.5	0
140829_1113	19	3	1	70	990	2	2	-1	1	30	120	-1	60	-1	-1	-1	2	-1	50	1	-1	14	1	0	0	6	40	3	7.8152933	1	25	5	4	3	0	2	203	0	0	1
140829_1113	20	3	1	7	997	2	1	-1	2	30	40	-1	35	-1	-1	-1	-1	2	-1	0	33	-1	-1	0	3	0	0	3	7.8152933	1	25	5	4	3	0	2	203	0	.5	0
140829_1113	1	4	1	0	480	2	2	-1	1	50	10	-1	60	-1	-1	-1	2	-1	8	1	-1	35	0	1	0	4	40	2	14.697319	1	20	4	3	3	0	2	204	.16666667	0	.66666669
140829_1113	2	4	1	150	630	2	1	-1	2	30	200	-1	50	-1	-1	-1	1	-1	-1	1	-1	35	-1	2	0	4	0	2	14.697319	1	20	4	3	3	0	2	204	.33333334	0	.66666669
140829_1113	3	4	1	160	790	2	3	-1	2	30	200	-1	40	-1	-1	-1	-1	2	-1	0	40	-1	-1	1	2	0	0	2	14.697319	1	20	4	3	3	0	2	204	.16666667	.33333334	0
140829_1113	4	4	1	170	960	2	2	-1	1	30	200	-1	30	-1	-1	-1	1	-1	-1	1	-1	32	-1	3	0	3	0	2	14.697319	1	20	4	3	3	0	2	204	.5	0	.5
140829_1113	5	4	1	0	960	2	2	-1	2	30	10	-1	35	-1	-1	-1	2	-1	8	1	-1	31	0	3	0	3	40	2	14.697319	1	20	4	3	3	0	2	204	.5	0	.5
140829_1113	6	4	1	0	960	2	3	-1	2	30	25	-1	45	-1	-1	-1	2	-1	17	1	-1	30	0	3	0	3	40	2	14.697319	1	20	4	3	3	0	2	204	.5	0	.5
140829_1113	7	4	1	0	960	2	3	-1	3	10	10	-1	30	-1	-1	-1	2	-1	8	1	-1	14	0	2	0	4	0	2	14.697319	1	20	4	3	3	0	2	204	.33333334	0	.66666669
140829_1113	8	4	1	66	1026	2	2	-1	1	50	120	-1	60	-1	-1	-1	-1	2	-1	0	54	-1	-1	0	3	0	0	2	14.697319	1	20	4	3	3	0	2	204	0	.5	0
140829_1113	9	4	1	140	1166	2	1	-1	3	50	200	-1	60	-1	-1	-1	1	-1	-1	1	-1	23	-1	2	0	3	40	2	14.697319	1	20	4	3	3	0	2	204	.33333334	0	.5
140829_1113	10	4	1	16	1182	2	2	-1	2	10	40	-1	30	-1	-1	-1	2	-1	24	1	-1	14	1	1	0	5	0	2	14.697319	1	20	4	3	3	0	2	204	.16666667	0	.83333331
140829_1113	11	4	1	6	1188	2	3	-1	1	50	40	-1	60	-1	-1	-1	2	-1	34	1	-1	15	1	1	0	4	40	2	14.697319	1	20	4	3	3	0	2	204	.16666667	0	.66666669
140829_1113	12	4	1	185	1373	2	2	-1	3	10	200	-1	15	-1	-1	-1	-1	1	-1	0	15	-1	-1	4	2	0	0	2	14.697319	1	20	4	3	3	0	2	204	.66666669	.33333334	0
140829_1113	13	4	1	12	1385	2	2	-1	1	10	40	-1	35	-1	-1	-1	2	-1	28	1	-1	1	1	0	0	6	40	2	14.697319	1	20	4	3	3	0	2	204	0	0	1
140829_1113	14	4	1	22	1407	2	2	-1	1	50	60	-1	60	-1	-1	-1	2	-1	38	1	-1	15	1	1	0	5	40	2	14.697319	1	20	4	3	3	0	2	204	.16666667	0	.83333331
140829_1113	15	4	1	45	1452	2	2	-1	1	10	60	-1	15	-1	-1	-1	1	-1	-1	1	-1	1	-1	5	0	1	40	2	14.697319	1	20	4	3	3	0	2	204	.83333331	0	.16666667
140829_1113	16	4	1	0	1452	2	2	-1	3	30	40	-1	40	-1	-1	-1	2	-1	22	1	-1	31	0	0	0	6	0	2	14.697319	1	20	4	3	3	0	2	204	0	0	1
140829_1113	17	4	1	40	1492	2	2	-1	2	10	60	-1	20	-1	-1	-1	1	-1	-1	1	-1	1	-1	3	0	3	40	2	14.697319	1	20	4	3	3	0	2	204	.5	0	.5
140829_1113	18	4	1	0	1492	2	2	-1	1	50	40	-1	59	-1	-1	-1	-1	0	-1	0	55	-1	-1	0	3	0	0	2	14.697319	1	20	4	3	3	0	2	204	0	.5	0
140829_1113	19	4	1	80	1572	2	2	-1	2	30	120	-1	40	-1	-1	-1	1	-1	-1	1	-1	1	-1	3	0	3	40	2	14.697319	1	20	4	3	3	0	2	204	.5	0	.5
140829_1113	20	4	1	5	1577	2	1	-1	1	30	40	-1	35	-1	-1	-1	-1	1	-1	0	35	-1	-1	3	1	0	0	2	14.697319	1	20	4	3	3	0	2	204	.5	.16666667	0
140829_1113	1	5	1	0	480	2	2	-1	3	50	10	-1	55	-1	-1	-1	0	-1	-1	1	-1	60	-1	1	0	3	40	4	7.8152933	1	21	6	4	2	0	2	205	.16666667	0	.5
140829_1113	2	5	1	0	480	2	2	-1	2	30	25	-1	50	-1	-1	-1	2	-1	15	1	-1	35	0	2	0	4	0	4	7.8152933	1	21	6	4	2	0	2	205	.33333334	0	.66666669
140829_1113	3	5	1	0	480	2	4	-1	2	30	10	-1	40	-1	-1	-1	-1	0	-1	0	40	-1	-1	1	2	0	0	4	7.8152933	1	21	6	4	2	0	2	205	.16666667	.33333334	0
140829_1113	4	5	1	6	486	2	1	-1	3	30	40	-1	34	-1	-1	-1	-1	1	-1	0	40	-1	-1	4	0	0	0	4	7.8152933	1	21	6	4	2	0	2	205	.66666669	0	0
140829_1113	5	5	1	0	486	2	3	-1	2	30	10	-1	35	-1	-1	-1	2	-1	5	1	-1	31	0	3	0	3	40	4	7.8152933	1	21	6	4	2	0	2	205	.5	0	.5
140829_1113	6	5	1	160	646	2	2	-1	1	30	200	-1	40	-1	-1	-1	1	-1	-1	1	-1	20	-1	3	0	2	40	4	7.8152933	1	21	6	4	2	0	2	205	.5	0	.33333334
140829_1113	7	5	1	10	656	2	1	-1	1	10	25	-1	15	-1	-1	-1	-1	1	-1	0	20	-1	-1	5	0	0	0	4	7.8152933	1	21	6	4	2	0	2	205	.83333331	0	0
140829_1113	8	5	1	145	801	2	1	-1	2	50	200	-1	57	-1	-1	-1	-1	2	-1	0	55	-1	-1	0	3	0	0	4	7.8152933	1	21	6	4	2	0	2	205	0	.5	0
140829_1113	9	5	1	150	951	2	2	-1	3	50	200	-1	60	-1	-1	-1	2	-1	50	1	-1	23	1	2	0	3	40	4	7.8152933	1	21	6	4	2	0	2	205	.33333334	0	.5
140829_1113	10	5	1	10	961	2	3	-1	1	10	25	-1	15	-1	-1	-1	-1	1	-1	0	15	-1	-1	3	2	0	0	4	7.8152933	1	21	6	4	2	0	2	205	.5	.33333334	0
140829_1113	11	5	1	70	1031	2	2	-1	3	50	120	-1	60	-1	-1	-1	2	-1	50	1	-1	30	1	1	0	3	40	4	7.8152933	1	21	6	4	2	0	2	205	.16666667	0	.5
140829_1113	12	5	1	25	1056	2	3	-1	3	10	40	-1	15	-1	-1	-1	-1	2	-1	0	15	-1	-1	4	2	0	0	4	7.8152933	1	21	6	4	2	0	2	205	.66666669	.33333334	0
140829_1113	13	5	1	20	1076	2	2	-1	3	10	40	-1	20	-1	-1	-1	1	-1	-1	1	-1	10	-1	5	0	1	40	4	7.8152933	1	21	6	4	2	0	2	205	.83333331	0	.16666667
140829_1113	14	5	1	75	1151	2	3	-1	3	50	120	-1	60	-1	-1	-1	2	-1	45	1	-1	29	1	0	0	5	40	4	7.8152933	1	21	6	4	2	0	2	205	0	0	.83333331
140829_1113	15	5	1	45	1196	2	1	-1	2	10	60	-1	15	-1	-1	-1	1	-1	-1	1	-1	0	-1	4	0	1	40	4	7.8152933	1	21	6	4	2	0	2	205	.66666669	0	.16666667
140829_1113	16	5	1	5	1201	2	2	-1	1	30	40	-1	35	-1	-1	-1	-1	2	-1	0	35	-1	-1	2	3	0	0	4	7.8152933	1	21	6	4	2	0	2	205	.33333334	.5	0
140829_1113	17	5	1	45	1246	2	2	-1	1	10	60	-1	15	-1	-1	-1	1	-1	-1	1	-1	5	-1	4	0	2	40	4	7.8152933	1	21	6	4	2	0	2	205	.66666669	0	.33333334
140829_1113	18	5	1	0	1246	2	3	-1	3	50	200	-1	60	-1	-1	-1	2	-1	50	1	-1	51	0	0	0	6	0	4	7.8152933	1	21	6	4	2	0	2	205	0	0	1
140829_1113	19	5	1	20	1266	2	1	-1	3	30	60	-1	50	-1	-1	-1	2	-1	40	1	-1	20	1	1	0	5	40	4	7.8152933	1	21	6	4	2	0	2	205	.16666667	0	.83333331
140829_1113	20	5	1	0	1266	2	2	-1	2	30	10	-1	35	-1	-1	-1	-1	0	-1	0	33	-1	-1	0	3	0	0	4	7.8152933	1	21	6	4	2	0	2	205	0	.5	0
140829_1113	1	6	1	65	545	2	3	-1	3	50	120	-1	55	-1	-1	-1	1	-1	-1	1	-1	60	-1	1	0	3	40	2	7.8152933	1	26	2	4	3	0	2	206	.16666667	0	.5
140829_1113	2	6	1	0	545	2	2	-1	1	30	25	-1	55	-1	-1	-1	2	-1	20	1	-1	33	0	1	0	5	0	2	7.8152933	1	26	2	4	3	0	2	206	.16666667	0	.83333331
140829_1113	3	6	1	6	551	2	1	-1	3	30	40	-1	35	-1	-1	-1	-1	2	-1	0	34	-1	-1	0	4	0	0	2	7.8152933	1	26	2	4	3	0	2	206	0	.66666669	0
140829_1113	4	6	1	0	551	2	3	-1	1	30	25	-1	30	-1	-1	-1	2	-1	23	1	-1	32	0	3	0	3	0	2	7.8152933	1	26	2	4	3	0	2	206	.5	0	.5
140829_1113	5	6	1	2	553	2	3	-1	3	30	10	-1	55	-1	-1	-1	2	-1	8	1	-1	5	1	0	0	5	40	2	7.8152933	1	26	2	4	3	0	2	206	0	0	.83333331
140829_1113	6	6	1	20	573	2	1	-1	3	30	40	-1	40	-1	-1	-1	2	-1	20	1	-1	3	1	3	0	2	40	2	7.8152933	1	26	2	4	3	0	2	206	.5	0	.33333334
140829_1113	7	6	1	40	613	2	2	-1	2	10	60	-1	30	-1	-1	-1	2	-1	20	1	-1	11	1	1	0	5	0	2	7.8152933	1	26	2	4	3	0	2	206	.16666667	0	.83333331
140829_1113	8	6	1	65	678	2	2	-1	2	50	120	-1	57	-1	-1	-1	-1	2	-1	0	55	-1	-1	0	3	0	0	2	7.8152933	1	26	2	4	3	0	2	206	0	.5	0
140829_1113	9	6	1	0	678	2	3	-1	3	50	10	-1	60	-1	-1	-1	2	-1	7	1	-1	23	0	2	0	3	40	2	7.8152933	1	26	2	4	3	0	2	206	.33333334	0	.5
140829_1113	10	6	1	40	718	2	1	-1	3	10	60	-1	30	-1	-1	-1	2	-1	20	1	-1	11	1	0	0	6	0	2	7.8152933	1	26	2	4	3	0	2	206	0	0	1
140829_1113	11	6	1	0	718	2	1	-1	2	50	40	-1	55	-1	-1	-1	2	-1	30	1	-1	35	0	2	0	4	40	2	7.8152933	1	26	2	4	3	0	2	206	.33333334	0	.66666669
140829_1113	12	6	1	10	728	2	4	-1	3	10	25	-1	15	-1	-1	-1	-1	1	-1	0	15	-1	-1	4	2	0	0	2	7.8152933	1	26	2	4	3	0	2	206	.66666669	.33333334	0
140829_1113	13	6	1	10	738	2	3	-1	3	10	25	-1	20	-1	-1	-1	2	-1	15	1	-1	10	1	5	0	1	40	2	7.8152933	1	26	2	4	3	0	2	206	.83333331	0	.16666667
140829_1113	14	6	1	5	743	2	1	-1	2	50	40	-1	55	-1	-1	-1	2	-1	35	1	-1	30	1	1	0	5	40	2	7.8152933	1	26	2	4	3	0	2	206	.16666667	0	.83333331
140829_1113	15	6	1	28	771	2	3	-1	3	10	40	-1	25	-1	-1	-1	2	-1	12	1	-1	6	1	0	0	6	40	2	7.8152933	1	26	2	4	3	0	2	206	0	0	1
140829_1113	16	6	1	5	776	2	3	-1	1	30	40	-1	35	-1	-1	-1	-1	2	-1	0	35	-1	-1	2	3	0	0	2	7.8152933	1	26	2	4	3	0	2	206	.33333334	.5	0
140829_1113	17	6	1	5	781	2	3	-1	2	10	10	-1	20	-1	-1	-1	2	-1	5	1	-1	1	1	3	0	3	40	2	7.8152933	1	26	2	4	3	0	2	206	.5	0	.5
140829_1113	18	6	1	5	786	2	1	-1	2	50	60	-1	55	-1	-1	-1	-1	1	-1	0	55	-1	-1	2	1	0	0	2	7.8152933	1	26	2	4	3	0	2	206	.33333334	.16666667	0
140829_1113	19	6	1	80	866	2	3	-1	2	30	120	-1	40	-1	-1	-1	1	-1	-1	1	-1	1	-1	3	0	3	40	2	7.8152933	1	26	2	4	3	0	2	206	.5	0	.5
140829_1113	20	6	1	167	1033	2	3	-1	2	30	200	-1	35	-1	-1	-1	-1	2	-1	0	33	-1	-1	0	3	0	0	2	7.8152933	1	26	2	4	3	0	2	206	0	.5	0
140829_1113	1	7	1	10	490	1	-1	1	1	50	-1	1	60	-1	-1	-1	-1	-1	-1	-1	-1	-1	-1	1	0	4	40	3	20.690668	0	24	7	4	3	0	2	207	.16666667	0	.66666669
140829_1113	2	7	1	25	515	1	-1	1	1	30	-1	1	55	-1	-1	-1	-1	-1	-1	-1	-1	-1	-1	1	0	5	0	3	20.690668	0	24	7	4	3	0	2	207	.16666667	0	.83333331
140829_1113	3	7	1	10	525	1	-1	1	2	30	-1	1	40	-1	-1	-1	-1	-1	-1	-1	-1	-1	-1	1	2	0	0	3	20.690668	0	24	7	4	3	0	2	207	.16666667	.33333334	0
140829_1113	4	7	1	20	545	1	-1	1	2	30	-1	1	35	-1	-1	-1	-1	-1	-1	-1	-1	-1	-1	4	0	0	0	3	20.690668	0	24	7	4	3	0	2	207	.66666669	0	0
140829_1113	5	7	1	0	545	1	-1	1	3	30	-1	1	55	-1	-1	-1	-1	-1	-1	-1	-1	-1	-1	0	0	5	40	3	20.690668	0	24	7	4	3	0	2	207	0	0	.83333331
140829_1113	6	7	1	30	575	1	-1	1	3	30	-1	1	40	-1	-1	-1	-1	-1	-1	-1	-1	-1	-1	3	0	2	40	3	20.690668	0	24	7	4	3	0	2	207	.5	0	.33333334
140829_1113	7	7	1	25	600	1	-1	1	1	10	-1	1	15	-1	-1	-1	-1	-1	-1	-1	-1	-1	-1	5	0	0	0	3	20.690668	0	24	7	4	3	0	2	207	.83333331	0	0
140829_1113	8	7	1	0	600	1	-1	1	2	50	-1	1	57	-1	-1	-1	-1	-1	-1	-1	-1	-1	-1	0	3	0	0	3	20.690668	0	24	7	4	3	0	2	207	0	.5	0
140829_1113	9	7	1	30	630	1	-1	1	1	50	-1	1	60	-1	-1	-1	-1	-1	-1	-1	-1	-1	-1	3	0	2	40	3	20.690668	0	24	7	4	3	0	2	207	.5	0	.33333334
140829_1113	10	7	1	15	645	1	-1	1	1	10	-1	1	15	-1	-1	-1	-1	-1	-1	-1	-1	-1	-1	3	2	0	0	3	20.690668	0	24	7	4	3	0	2	207	.5	.33333334	0
140829_1113	11	7	1	10	655	1	-1	1	3	50	-1	1	60	-1	-1	-1	-1	-1	-1	-1	-1	-1	-1	1	0	3	40	3	20.690668	0	24	7	4	3	0	2	207	.16666667	0	.5
140829_1113	12	7	1	30	685	1	-1	1	1	10	-1	1	15	-1	-1	-1	-1	-1	-1	-1	-1	-1	-1	6	0	0	0	3	20.690668	0	24	7	4	3	0	2	207	1	0	0
140829_1113	13	7	1	20	705	1	-1	1	2	10	-1	1	15	-1	-1	-1	-1	-1	-1	-1	-1	-1	-1	4	0	2	40	3	20.690668	0	24	7	4	3	0	2	207	.66666669	0	.33333334
140829_1113	14	7	1	10	715	1	-1	1	1	50	-1	1	60	-1	-1	-1	-1	-1	-1	-1	-1	-1	-1	1	0	5	40	3	20.690668	0	24	7	4	3	0	2	207	.16666667	0	.83333331
140829_1113	15	7	1	25	740	1	-1	1	1	10	-1	1	15	-1	-1	-1	-1	-1	-1	-1	-1	-1	-1	5	0	1	40	3	20.690668	0	24	7	4	3	0	2	207	.83333331	0	.16666667
140829_1113	16	7	1	10	750	1	-1	1	1	30	-1	1	35	-1	-1	-1	-1	-1	-1	-1	-1	-1	-1	2	3	0	0	3	20.690668	0	24	7	4	3	0	2	207	.33333334	.5	0
140829_1113	17	7	1	30	780	1	-1	1	2	10	-1	1	20	-1	-1	-1	-1	-1	-1	-1	-1	-1	-1	3	0	3	40	3	20.690668	0	24	7	4	3	0	2	207	.5	0	.5
140829_1113	18	7	1	0	780	1	-1	1	3	50	-1	1	60	-1	-1	-1	-1	-1	-1	-1	-1	-1	-1	0	0	6	0	3	20.690668	0	24	7	4	3	0	2	207	0	0	1
140829_1113	19	7	1	20	800	1	-1	1	3	30	-1	1	50	-1	-1	-1	-1	-1	-1	-1	-1	-1	-1	1	0	5	40	3	20.690668	0	24	7	4	3	0	2	207	.16666667	0	.83333331
140829_1113	20	7	1	15	815	1	-1	1	1	30	-1	1	35	-1	-1	-1	-1	-1	-1	-1	-1	-1	-1	3	1	0	0	3	20.690668	0	24	7	4	3	0	2	207	.5	.16666667	0
140829_1113	1	8	1	0	480	1	-1	2	2	50	-1	1	-1	-1	-1	-1	-1	-1	-1	1	-1	55	-1	1	0	4	40	5	37.48241	0	25	0	3	3	0	2	208	.16666667	0	.66666669
140829_1113	2	8	1	20	500	1	-1	2	3	30	-1	1	-1	-1	-1	-1	-1	-1	-1	0	35	-1	-1	0	4	0	0	5	37.48241	0	25	0	3	3	0	2	208	0	.66666669	0
140829_1113	3	8	1	20	520	1	-1	2	2	30	-1	1	-1	-1	-1	-1	-1	-1	-1	0	40	-1	-1	1	2	0	0	5	37.48241	0	25	0	3	3	0	2	208	.16666667	.33333334	0
140829_1113	4	8	1	0	520	1	-1	2	3	30	-1	1	-1	-1	-1	-1	-1	-1	-1	0	40	-1	-1	4	0	0	0	5	37.48241	0	25	0	3	3	0	2	208	.66666669	0	0
140829_1113	5	8	1	130	650	1	-1	2	1	30	-1	1	-1	-1	-1	-1	-1	-1	-1	1	-1	20	-1	1	0	3	40	5	37.48241	0	25	0	3	3	0	2	208	.16666667	0	.5
140829_1113	6	8	1	45	695	1	-1	2	1	30	-1	1	-1	-1	-1	-1	-1	-1	-1	1	-1	20	-1	3	0	2	40	5	37.48241	0	25	0	3	3	0	2	208	.5	0	.33333334
140829_1113	7	8	1	0	695	1	-1	2	1	10	-1	1	-1	-1	-1	-1	-1	-1	-1	0	20	-1	-1	5	0	0	0	5	37.48241	0	25	0	3	3	0	2	208	.83333331	0	0
140829_1113	8	8	1	12	707	1	-1	2	1	50	-1	1	-1	-1	-1	-1	-1	-1	-1	0	54	-1	-1	0	3	0	0	5	37.48241	0	25	0	3	3	0	2	208	0	.5	0
140829_1113	9	8	1	40	747	1	-1	2	3	50	-1	1	-1	-1	-1	-1	-1	-1	-1	1	-1	23	-1	2	0	3	40	5	37.48241	0	25	0	3	3	0	2	208	.33333334	0	.5
140829_1113	10	8	1	10	757	1	-1	2	1	10	-1	1	-1	-1	-1	-1	-1	-1	-1	0	15	-1	-1	3	2	0	0	5	37.48241	0	25	0	3	3	0	2	208	.5	.33333334	0
140829_1113	11	8	1	0	757	1	-1	2	2	50	-1	1	-1	-1	-1	-1	-1	-1	-1	1	-1	35	-1	2	0	4	40	5	37.48241	0	25	0	3	3	0	2	208	.33333334	0	.66666669
140829_1113	12	8	1	10	767	1	-1	2	3	10	-1	1	-1	-1	-1	-1	-1	-1	-1	0	15	-1	-1	4	2	0	0	5	37.48241	0	25	0	3	3	0	2	208	.66666669	.33333334	0
140829_1113	13	8	1	83	850	1	-1	2	2	10	-1	1	-1	-1	-1	-1	-1	-1	-1	1	-1	0	-1	4	0	2	40	5	37.48241	0	25	0	3	3	0	2	208	.66666669	0	.33333334
140829_1113	14	8	1	112	962	1	-1	2	2	50	-1	1	-1	-1	-1	-1	-1	-1	-1	1	-1	30	-1	1	0	5	40	5	37.48241	0	25	0	3	3	0	2	208	.16666667	0	.83333331
140829_1113	15	8	1	42	1004	1	-1	2	2	10	-1	1	-1	-1	-1	-1	-1	-1	-1	1	-1	0	-1	4	0	1	40	5	37.48241	0	25	0	3	3	0	2	208	.66666669	0	.16666667
140829_1113	16	8	1	15	1019	1	-1	2	1	30	-1	1	-1	-1	-1	-1	-1	-1	-1	0	35	-1	-1	2	3	0	0	5	37.48241	0	25	0	3	3	0	2	208	.33333334	.5	0
140829_1113	17	8	1	82	1101	1	-1	2	3	10	-1	1	-1	-1	-1	-1	-1	-1	-1	1	-1	0	-1	3	0	2	40	5	37.48241	0	25	0	3	3	0	2	208	.5	0	.33333334
140829_1113	18	8	1	15	1116	1	-1	2	1	50	-1	1	-1	-1	-1	-1	-1	-1	-1	0	55	-1	-1	0	3	0	0	5	37.48241	0	25	0	3	3	0	2	208	0	.5	0
140829_1113	19	8	1	145	1261	1	-1	2	3	30	-1	1	-1	-1	-1	-1	-1	-1	-1	1	-1	20	-1	1	0	5	40	5	37.48241	0	25	0	3	3	0	2	208	.16666667	0	.83333331
140829_1113	20	8	1	5	1266	1	-1	2	1	30	-1	1	-1	-1	-1	-1	-1	-1	-1	0	35	-1	-1	3	1	0	0	5	37.48241	0	25	0	3	3	0	2	208	.5	.16666667	0
140829_1113	1	9	1	0	480	2	2	-1	2	50	10	-1	58	-1	-1	-1	2	-1	5	1	-1	55	0	1	0	4	40	4	7.8152933	1	28	2	4	3	0	2	209	.16666667	0	.66666669
140829_1113	2	9	1	5	485	2	3	-1	1	30	40	-1	55	-1	-1	-1	2	-1	35	1	-1	33	1	1	0	5	0	4	7.8152933	1	28	2	4	3	0	2	209	.16666667	0	.83333331
140829_1113	3	9	1	26	511	2	2	-1	3	30	60	-1	35	-1	-1	-1	-1	2	-1	0	34	-1	-1	0	4	0	0	4	7.8152933	1	28	2	4	3	0	2	209	0	.66666669	0
140829_1113	4	9	1	10	521	2	4	-1	1	30	40	-1	30	-1	-1	-1	1	-1	-1	1	-1	32	-1	3	0	3	0	4	7.8152933	1	28	2	4	3	0	2	209	.5	0	.5
140829_1113	5	9	1	5	526	2	1	-1	1	30	25	-1	50	-1	-1	-1	2	-1	20	1	-1	20	1	1	0	3	40	4	7.8152933	1	28	2	4	3	0	2	209	.16666667	0	.5
140829_1113	6	9	1	160	686	2	2	-1	3	30	200	-1	40	-1	-1	-1	1	-1	-1	1	-1	3	-1	3	0	2	40	4	7.8152933	1	28	2	4	3	0	2	209	.5	0	.33333334
140829_1113	7	9	1	0	686	2	3	-1	2	10	10	-1	30	-1	-1	-1	2	-1	5	1	-1	11	0	1	0	5	0	4	7.8152933	1	28	2	4	3	0	2	209	.16666667	0	.83333331
140829_1113	8	9	1	0	686	2	3	-1	3	50	25	-1	60	-1	-1	-1	2	-1	20	1	-1	51	0	2	0	4	0	4	7.8152933	1	28	2	4	3	0	2	209	.33333334	0	.66666669
140829_1113	9	9	1	5	691	2	4	-1	1	50	40	-1	60	-1	-1	-1	2	-1	35	1	-1	35	1	3	0	2	40	4	7.8152933	1	28	2	4	3	0	2	209	.5	0	.33333334
140829_1113	10	9	1	20	711	2	2	-1	3	10	40	-1	30	-1	-1	-1	2	-1	20	1	-1	11	1	0	0	6	0	4	7.8152933	1	28	2	4	3	0	2	209	0	0	1
140829_1113	11	9	1	65	776	2	2	-1	2	50	120	-1	55	-1	-1	-1	1	-1	-1	1	-1	35	-1	2	0	4	40	4	7.8152933	1	28	2	4	3	0	2	209	.33333334	0	.66666669
140829_1113	12	9	1	185	961	2	2	-1	1	10	200	-1	15	-1	-1	-1	1	-1	-1	1	-1	15	-1	6	0	0	0	4	7.8152933	1	28	2	4	3	0	2	209	1	0	0
140829_1113	13	9	1	10	971	2	3	-1	1	10	25	-1	35	-1	-1	-1	2	-1	15	1	-1	1	1	0	0	6	40	4	7.8152933	1	28	2	4	3	0	2	209	0	0	1
140829_1113	14	9	1	60	1031	2	3	-1	1	50	120	-1	60	-1	-1	-1	1	-1	-1	1	-1	15	-1	1	0	5	40	4	7.8152933	1	28	2	4	3	0	2	209	.16666667	0	.83333331
140829_1113	15	9	1	45	1076	2	2	-1	2	10	60	-1	15	-1	-1	-1	1	-1	-1	1	-1	0	-1	4	0	1	40	4	7.8152933	1	28	2	4	3	0	2	209	.66666669	0	.16666667
140829_1113	16	9	1	5	1081	2	2	-1	2	30	40	-1	40	-1	-1	-1	2	-1	35	1	-1	31	1	0	0	5	0	4	7.8152933	1	28	2	4	3	0	2	209	0	0	.83333331
140829_1113	17	9	1	5	1086	2	4	-1	2	10	10	-1	20	-1	-1	-1	2	-1	5	1	-1	1	1	3	0	3	40	4	7.8152933	1	28	2	4	3	0	2	209	.5	0	.5
140829_1113	18	9	1	0	1086	2	2	-1	2	50	40	-1	55	-1	-1	-1	-1	0	-1	0	55	-1	-1	2	1	0	0	4	7.8152933	1	28	2	4	3	0	2	209	.33333334	.16666667	0
140829_1113	19	9	1	75	1161	2	2	-1	3	30	120	-1	50	-1	-1	-1	2	-1	45	1	-1	20	1	1	0	5	40	4	7.8152933	1	28	2	4	3	0	2	209	.16666667	0	.83333331
140829_1113	20	9	1	0	1161	2	2	-1	1	30	10	-1	35	-1	-1	-1	-1	0	-1	0	35	-1	-1	3	1	0	0	4	7.8152933	1	28	2	4	3	0	2	209	.5	.16666667	0
140829_1113	1	10	1	0	480	2	4	-1	3	50	40	-1	55	-1	-1	-1	2	-1	35	1	-1	60	0	1	0	3	40	5	34.875328	1	30	4	4	3	0	2	210	.16666667	0	.5
140829_1113	2	10	1	5	485	2	3	-1	3	30	40	-1	40	-1	-1	-1	-1	2	-1	0	35	-1	-1	0	4	0	0	5	34.875328	1	30	4	4	3	0	2	210	0	.66666669	0
140829_1113	3	10	1	10	495	2	2	-1	1	30	60	-1	55	-1	-1	-1	2	-1	50	1	-1	32	1	1	0	4	0	5	34.875328	1	30	4	4	3	0	2	210	.16666667	0	.66666669
140829_1113	4	10	1	0	495	2	3	-1	2	30	25	-1	35	-1	-1	-1	-1	0	-1	0	36	-1	-1	4	0	0	0	5	34.875328	1	30	4	4	3	0	2	210	.66666669	0	0
140829_1113	5	10	1	0	495	2	2	-1	1	30	10	-1	50	-1	-1	-1	0	-1	-1	1	-1	20	-1	1	0	3	40	5	34.875328	1	30	4	4	3	0	2	210	.16666667	0	.5
140829_1113	6	10	1	0	495	2	3	-1	3	30	25	-1	40	-1	-1	-1	0	-1	-1	1	-1	3	-1	3	0	2	40	5	34.875328	1	30	4	4	3	0	2	210	.5	0	.33333334
140829_1113	7	10	1	90	585	2	4	-1	3	10	120	-1	30	-1	-1	-1	1	-1	-1	1	-1	14	-1	2	0	4	0	5	34.875328	1	30	4	4	3	0	2	210	.33333334	0	.66666669
140829_1113	8	10	1	0	585	2	3	-1	1	50	25	-1	60	-1	-1	-1	-1	0	-1	0	54	-1	-1	0	3	0	0	5	34.875328	1	30	4	4	3	0	2	210	0	.5	0
140829_1113	9	10	1	145	730	2	1	-1	2	50	200	-1	55	-1	-1	-1	1	-1	-1	1	-1	15	-1	3	0	3	40	5	34.875328	1	30	4	4	3	0	2	210	.5	0	.5
140829_1113	10	10	1	7	737	2	3	-1	3	10	25	-1	30	-1	-1	-1	2	-1	18	1	-1	11	1	0	0	6	0	5	34.875328	1	30	4	4	3	0	2	210	0	0	1
140829_1113	11	10	1	3	740	2	3	-1	3	50	40	-1	60	-1	-1	-1	2	-1	37	1	-1	30	1	1	0	3	40	5	34.875328	1	30	4	4	3	0	2	210	.16666667	0	.5
140829_1113	12	10	1	105	845	2	5	-1	3	10	120	-1	15	-1	-1	-1	-1	2	-1	0	15	-1	-1	4	2	0	0	5	34.875328	1	30	4	4	3	0	2	210	.66666669	.33333334	0
140829_1113	13	10	1	100	945	2	4	-1	3	10	120	-1	20	-1	-1	-1	1	-1	-1	1	-1	10	-1	5	0	1	40	5	34.875328	1	30	4	4	3	0	2	210	.83333331	0	.16666667
140829_1113	14	10	1	0	945	2	4	-1	1	50	10	-1	60	-1	-1	-1	2	-1	7	1	-1	15	0	1	0	5	40	5	34.875328	1	30	4	4	3	0	2	210	.16666667	0	.83333331
140829_1113	15	10	1	25	970	2	3	-1	2	10	40	-1	15	-1	-1	-1	1	-1	-1	1	-1	0	-1	4	0	1	40	5	34.875328	1	30	4	4	3	0	2	210	.66666669	0	.16666667
140829_1113	16	10	1	0	970	2	4	-1	1	30	10	-1	35	-1	-1	-1	-1	0	-1	0	35	-1	-1	2	3	0	0	5	34.875328	1	30	4	4	3	0	2	210	.33333334	.5	0
140829_1113	17	10	1	40	1010	2	2	-1	3	10	60	-1	20	-1	-1	-1	1	-1	-1	1	-1	0	-1	3	0	2	40	5	34.875328	1	30	4	4	3	0	2	210	.5	0	.33333334
140829_1113	18	10	1	145	1155	2	3	-1	1	50	200	-1	59	-1	-1	-1	-1	2	-1	0	55	-1	-1	0	3	0	0	5	34.875328	1	30	4	4	3	0	2	210	0	.5	0
140829_1113	19	10	1	70	1225	2	3	-1	3	30	120	-1	50	-1	-1	-1	1	-1	-1	1	-1	20	-1	1	0	5	40	5	34.875328	1	30	4	4	3	0	2	210	.16666667	0	.83333331
140829_1113	20	10	1	165	1390	2	3	-1	1	30	200	-1	35	-1	-1	-1	-1	2	-1	0	35	-1	-1	3	1	0	0	5	34.875328	1	30	4	4	3	0	2	210	.5	.16666667	0
140829_1113	1	11	1	62	542	2	3	-1	2	50	120	-1	58	-1	-1	-1	1	-1	-1	1	-1	55	-1	1	0	4	40	3	16.429302	1	26	7	4	3	0	2	211	.16666667	0	.66666669
140829_1113	2	11	1	5	547	2	4	-1	1	30	40	-1	55	-1	-1	-1	2	-1	35	1	-1	33	1	1	0	5	0	3	16.429302	1	26	7	4	3	0	2	211	.16666667	0	.83333331
140829_1113	3	11	1	166	713	2	3	-1	3	30	200	-1	35	-1	-1	-1	-1	2	-1	0	34	-1	-1	0	4	0	0	3	16.429302	1	26	7	4	3	0	2	211	0	.66666669	0
140829_1113	4	11	1	166	879	2	2	-1	3	30	200	-1	34	-1	-1	-1	-1	1	-1	0	40	-1	-1	4	0	0	0	3	16.429302	1	26	7	4	3	0	2	211	.66666669	0	0
140829_1113	5	11	1	5	884	2	4	-1	3	30	40	-1	55	-1	-1	-1	2	-1	35	1	-1	5	1	0	0	5	40	3	16.429302	1	26	7	4	3	0	2	211	0	0	.83333331
140829_1113	6	11	1	0	884	2	3	-1	1	30	25	-1	40	-1	-1	-1	0	-1	-1	1	-1	20	-1	3	0	2	40	3	16.429302	1	26	7	4	3	0	2	211	.5	0	.33333334
140829_1113	7	11	1	45	929	2	2	-1	1	10	60	-1	15	-1	-1	-1	-1	1	-1	0	20	-1	-1	5	0	0	0	3	16.429302	1	26	7	4	3	0	2	211	.83333331	0	0
140829_1113	8	11	1	142	1071	2	4	-1	3	50	200	-1	60	-1	-1	-1	2	-1	58	1	-1	51	1	2	0	4	0	3	16.429302	1	26	7	4	3	0	2	211	.33333334	0	.66666669
140829_1113	9	11	1	0	1071	2	4	-1	3	50	40	-1	60	-1	-1	-1	0	-1	-1	1	-1	23	-1	2	0	3	40	3	16.429302	1	26	7	4	3	0	2	211	.33333334	0	.5
140829_1113	10	11	1	24	1095	2	4	-1	3	10	40	-1	30	-1	-1	-1	2	-1	16	1	-1	11	1	0	0	6	0	3	16.429302	1	26	7	4	3	0	2	211	0	0	1
140829_1113	11	11	1	2	1097	2	4	-1	3	50	40	-1	60	-1	-1	-1	2	-1	38	1	-1	30	1	1	0	3	40	3	16.429302	1	26	7	4	3	0	2	211	.16666667	0	.5
140829_1113	12	11	1	10	1107	2	6	-1	3	10	25	-1	15	-1	-1	-1	-1	1	-1	0	15	-1	-1	4	2	0	0	3	16.429302	1	26	7	4	3	0	2	211	.66666669	.33333334	0
140829_1113	13	11	1	27	1134	2	2	-1	2	10	40	-1	15	-1	-1	-1	2	-1	13	1	-1	0	1	4	0	2	40	3	16.429302	1	26	7	4	3	0	2	211	.66666669	0	.33333334
140829_1113	14	11	1	8	1142	2	2	-1	2	50	60	-1	55	-1	-1	-1	2	-1	52	1	-1	30	1	1	0	5	40	3	16.429302	1	26	7	4	3	0	2	211	.16666667	0	.83333331
140829_1113	15	11	1	13	1155	2	4	-1	2	10	25	-1	15	-1	-1	-1	2	-1	12	1	-1	0	1	4	0	1	40	3	16.429302	1	26	7	4	3	0	2	211	.66666669	0	.16666667
140829_1113	16	11	1	9	1164	2	3	-1	2	30	40	-1	40	-1	-1	-1	2	-1	31	1	-1	31	1	0	0	5	0	3	16.429302	1	26	7	4	3	0	2	211	0	0	.83333331
140829_1113	17	11	1	3	1167	2	3	-1	3	10	10	-1	20	-1	-1	-1	2	-1	7	1	-1	0	1	3	0	2	40	3	16.429302	1	26	7	4	3	0	2	211	.5	0	.33333334
140829_1113	18	11	1	5	1172	2	4	-1	1	50	60	-1	59	-1	-1	-1	-1	2	-1	0	55	-1	-1	0	3	0	0	3	16.429302	1	26	7	4	3	0	2	211	0	.5	0
140829_1113	19	11	1	0	1172	2	4	-1	3	30	10	-1	50	-1	-1	-1	2	-1	8	1	-1	20	0	1	0	5	40	3	16.429302	1	26	7	4	3	0	2	211	.16666667	0	.83333331
140829_1113	20	11	1	0	1172	2	4	-1	2	30	25	-1	35	-1	-1	-1	-1	0	-1	0	33	-1	-1	0	3	0	0	3	16.429302	1	26	7	4	3	0	2	211	0	.5	0
140829_1113	1	12	1	0	480	2	4	-1	2	50	40	-1	58	-1	-1	-1	2	-1	40	1	-1	55	0	1	0	4	40	2	34.875328	0	20	1	3	2	0	2	212	.16666667	0	.66666669
140829_1113	2	12	1	-10	470	2	3	-1	2	30	40	-1	50	-1	-1	-1	1	-1	-1	1	-1	35	-1	2	0	4	0	2	34.875328	0	20	1	3	2	0	2	212	.33333334	0	.66666669
140829_1113	3	12	1	145	615	2	3	-1	1	30	200	-1	55	-1	-1	-1	1	-1	-1	1	-1	32	-1	1	0	4	0	2	34.875328	0	20	1	3	2	0	2	212	.16666667	0	.66666669
140829_1113	4	12	1	5	620	2	4	-1	2	30	40	-1	35	-1	-1	-1	-1	1	-1	0	36	-1	-1	4	0	0	0	2	34.875328	0	20	1	3	2	0	2	212	.66666669	0	0
140829_1113	5	12	1	0	620	2	3	-1	1	30	10	-1	50	-1	-1	-1	0	-1	-1	1	-1	20	-1	1	0	3	40	2	34.875328	0	20	1	3	2	0	2	212	.16666667	0	.5
140829_1113	6	12	1	160	780	2	4	-1	1	30	200	-1	40	-1	-1	-1	1	-1	-1	1	-1	20	-1	3	0	2	40	2	34.875328	0	20	1	3	2	0	2	212	.5	0	.33333334
140829_1113	7	12	1	95	875	2	4	-1	2	10	120	-1	30	-1	-1	-1	2	-1	25	1	-1	11	1	1	0	5	0	2	34.875328	0	20	1	3	2	0	2	212	.16666667	0	.83333331
140829_1113	8	12	1	0	875	2	3	-1	2	50	25	-1	57	-1	-1	-1	-1	0	-1	0	55	-1	-1	0	3	0	0	2	34.875328	0	20	1	3	2	0	2	212	0	.5	0
140829_1113	9	12	1	145	1020	2	2	-1	2	50	200	-1	55	-1	-1	-1	1	-1	-1	1	-1	15	-1	3	0	3	40	2	34.875328	0	20	1	3	2	0	2	212	.5	0	.5
140829_1113	10	12	1	25	1045	2	4	-1	1	10	40	-1	15	-1	-1	-1	-1	2	-1	0	15	-1	-1	3	2	0	0	2	34.875328	0	20	1	3	2	0	2	212	.5	.33333334	0
140829_1113	11	12	1	0	1045	2	4	-1	1	50	40	-1	60	-1	-1	-1	0	-1	-1	1	-1	15	-1	1	0	4	40	2	34.875328	0	20	1	3	2	0	2	212	.16666667	0	.66666669
140829_1113	12	12	1	170	1215	2	2	-1	2	10	200	-1	35	-1	-1	-1	2	-1	30	1	-1	11	1	1	0	5	0	2	34.875328	0	20	1	3	2	0	2	212	.16666667	0	.83333331
140829_1113	13	12	1	100	1315	2	4	-1	1	10	120	-1	35	-1	-1	-1	2	-1	20	1	-1	1	1	0	0	6	40	2	34.875328	0	20	1	3	2	0	2	212	0	0	1
140829_1113	14	12	1	0	1315	2	4	-1	3	50	10	-1	60	-1	-1	-1	0	-1	-1	1	-1	29	-1	0	0	5	40	2	34.875328	0	20	1	3	2	0	2	212	0	0	.83333331
140829_1113	15	12	1	0	1315	2	5	-1	2	10	10	-1	15	-1	-1	-1	0	-1	-1	1	-1	0	-1	4	0	1	40	2	34.875328	0	20	1	3	2	0	2	212	.66666669	0	.16666667
140829_1113	16	12	1	0	1315	2	4	-1	2	30	10	-1	40	-1	-1	-1	0	-1	-1	1	-1	31	-1	0	0	5	0	2	34.875328	0	20	1	3	2	0	2	212	0	0	.83333331
140829_1113	17	12	1	0	1315	2	4	-1	3	10	10	-1	20	-1	-1	-1	0	-1	-1	1	-1	0	-1	3	0	2	40	2	34.875328	0	20	1	3	2	0	2	212	.5	0	.33333334
140829_1113	18	12	1	5	1320	2	4	-1	3	50	60	-1	60	-1	-1	-1	2	-1	55	1	-1	51	1	0	0	6	0	2	34.875328	0	20	1	3	2	0	2	212	0	0	1
140829_1113	19	12	1	80	1400	2	3	-1	1	30	120	-1	60	-1	-1	-1	2	-1	40	1	-1	14	1	0	0	6	40	2	34.875328	0	20	1	3	2	0	2	212	0	0	1
140829_1113	20	12	1	0	1400	2	5	-1	2	30	25	-1	35	-1	-1	-1	-1	0	-1	0	33	-1	-1	0	3	0	0	2	34.875328	0	20	1	3	2	0	2	212	0	.5	0
140829_1113	1	13	1	60	540	2	3	-1	1	50	120	-1	60	-1	-1	-1	1	-1	-1	1	-1	35	-1	1	0	4	40	2	16.260204	1	25	1	5	3	0	2	213	.16666667	0	.66666669
140829_1113	2	13	1	5	545	2	4	-1	3	30	40	-1	40	-1	-1	-1	-1	2	-1	0	35	-1	-1	0	4	0	0	2	16.260204	1	25	1	5	3	0	2	213	0	.66666669	0
140829_1113	3	13	1	20	565	2	5	-1	2	30	60	-1	40	-1	-1	-1	-1	1	-1	0	40	-1	-1	1	2	0	0	2	16.260204	1	25	1	5	3	0	2	213	.16666667	.33333334	0
140829_1113	4	13	1	0	565	2	5	-1	2	30	25	-1	35	-1	-1	-1	-1	0	-1	0	36	-1	-1	4	0	0	0	2	16.260204	1	25	1	5	3	0	2	213	.66666669	0	0
140829_1113	5	13	1	20	585	2	5	-1	3	30	60	-1	55	-1	-1	-1	2	-1	40	1	-1	5	1	0	0	5	40	2	16.260204	1	25	1	5	3	0	2	213	0	0	.83333331
140829_1113	6	13	1	155	740	2	4	-1	2	30	200	-1	45	-1	-1	-1	1	-1	-1	1	-1	30	-1	3	0	3	40	2	16.260204	1	25	1	5	3	0	2	213	.5	0	.5
140829_1113	7	13	1	20	760	2	5	-1	3	10	40	-1	30	-1	-1	-1	2	-1	20	1	-1	14	1	2	0	4	0	2	16.260204	1	25	1	5	3	0	2	213	.33333334	0	.66666669
140829_1113	8	13	1	145	905	2	4	-1	2	50	200	-1	57	-1	-1	-1	-1	2	-1	0	55	-1	-1	0	3	0	0	2	16.260204	1	25	1	5	3	0	2	213	0	.5	0
140829_1113	9	13	1	0	905	2	5	-1	3	50	10	-1	60	-1	-1	-1	2	-1	8	1	-1	23	0	2	0	3	40	2	16.260204	1	25	1	5	3	0	2	213	.33333334	0	.5
140829_1113	10	13	1	105	1010	2	5	-1	1	10	120	-1	15	-1	-1	-1	-1	2	-1	0	15	-1	-1	3	2	0	0	2	16.260204	1	25	1	5	3	0	2	213	.5	.33333334	0
140829_1113	11	13	1	0	1010	2	5	-1	3	50	10	-1	60	-1	-1	-1	0	-1	-1	1	-1	30	-1	1	0	3	40	2	16.260204	1	25	1	5	3	0	2	213	.16666667	0	.5
140829_1113	12	13	1	20	1030	2	3	-1	2	10	40	-1	35	-1	-1	-1	2	-1	20	1	-1	11	1	1	0	5	0	2	16.260204	1	25	1	5	3	0	2	213	.16666667	0	.83333331
140829_1113	13	13	1	20	1050	2	5	-1	3	10	40	-1	20	-1	-1	-1	1	-1	-1	1	-1	10	-1	5	0	1	40	2	16.260204	1	25	1	5	3	0	2	213	.83333331	0	.16666667
140829_1113	14	13	1	10	1060	2	5	-1	1	50	40	-1	60	-1	-1	-1	2	-1	30	1	-1	15	1	1	0	5	40	2	16.260204	1	25	1	5	3	0	2	213	.16666667	0	.83333331
140829_1113	15	13	1	10	1070	2	4	-1	3	10	25	-1	25	-1	-1	-1	2	-1	15	1	-1	6	1	0	0	6	40	2	16.260204	1	25	1	5	3	0	2	213	0	0	1
140829_1113	16	13	1	0	1070	2	5	-1	2	30	40	-1	40	-1	-1	-1	2	-1	30	1	-1	31	0	0	0	5	0	2	16.260204	1	25	1	5	3	0	2	213	0	0	.83333331
140829_1113	17	13	1	5	1075	2	3	-1	1	10	10	-1	15	-1	-1	-1	2	-1	5	1	-1	5	1	4	0	2	40	2	16.260204	1	25	1	5	3	0	2	213	.66666669	0	.33333334
140829_1113	18	13	1	145	1220	2	3	-1	2	50	200	-1	55	-1	-1	-1	-1	2	-1	0	55	-1	-1	2	1	0	0	2	16.260204	1	25	1	5	3	0	2	213	.33333334	.16666667	0
140829_1113	19	13	1	5	1225	2	4	-1	2	30	10	-1	40	-1	-1	-1	2	-1	5	1	-1	1	1	3	0	3	40	2	16.260204	1	25	1	5	3	0	2	213	.5	0	.5
140829_1113	20	13	1	0	1225	2	4	-1	1	30	25	-1	35	-1	-1	-1	-1	0	-1	0	35	-1	-1	3	1	0	0	2	16.260204	1	25	1	5	3	0	2	213	.5	.16666667	0
140829_1113	1	14	1	0	480	2	4	-1	1	50	40	-1	60	-1	-1	-1	2	-1	20	1	-1	35	0	1	0	4	40	4	7.8152933	0	27	6	4	3	0	2	214	.16666667	0	.66666669
140829_1113	2	14	1	0	480	2	4	-1	2	30	40	-1	50	-1	-1	-1	2	-1	25	1	-1	35	0	2	0	4	0	4	7.8152933	0	27	6	4	3	0	2	214	.33333334	0	.66666669
140829_1113	3	14	1	0	480	2	4	-1	3	30	10	-1	35	-1	-1	-1	-1	0	-1	0	34	-1	-1	0	4	0	0	4	7.8152933	0	27	6	4	3	0	2	214	0	.66666669	0
140829_1113	4	14	1	0	480	2	3	-1	3	30	25	-1	34	-1	-1	-1	-1	0	-1	0	40	-1	-1	4	0	0	0	4	7.8152933	0	27	6	4	3	0	2	214	.66666669	0	0
140829_1113	5	14	1	155	635	2	6	-1	3	30	200	-1	55	-1	-1	-1	2	-1	45	1	-1	5	1	0	0	5	40	4	7.8152933	0	27	6	4	3	0	2	214	0	0	.83333331
140829_1113	6	14	1	0	635	2	5	-1	1	30	25	-1	40	-1	-1	-1	2	-1	15	1	-1	20	0	3	0	2	40	4	7.8152933	0	27	6	4	3	0	2	214	.5	0	.33333334
140829_1113	7	14	1	0	635	2	3	-1	1	10	10	-1	15	-1	-1	-1	-1	0	-1	0	20	-1	-1	5	0	0	0	4	7.8152933	0	27	6	4	3	0	2	214	.83333331	0	0
140829_1113	8	14	1	146	781	2	4	-1	1	50	200	-1	60	-1	-1	-1	-1	2	-1	0	54	-1	-1	0	3	0	0	4	7.8152933	0	27	6	4	3	0	2	214	0	.5	0
140829_1113	9	14	1	0	781	2	3	-1	2	50	10	-1	55	-1	-1	-1	2	-1	5	1	-1	15	0	3	0	3	40	4	7.8152933	0	27	6	4	3	0	2	214	.5	0	.5
140829_1113	10	14	1	100	881	2	5	-1	3	10	120	-1	30	-1	-1	-1	2	-1	20	1	-1	11	1	0	0	6	0	4	7.8152933	0	27	6	4	3	0	2	214	0	0	1
140829_1113	11	14	1	0	881	2	3	-1	2	50	40	-1	55	-1	-1	-1	2	-1	30	1	-1	35	0	2	0	4	40	4	7.8152933	0	27	6	4	3	0	2	214	.33333334	0	.66666669
140829_1113	12	14	1	25	906	2	3	-1	1	10	40	-1	15	-1	-1	-1	1	-1	-1	1	-1	15	-1	6	0	0	0	4	7.8152933	0	27	6	4	3	0	2	214	1	0	0
140829_1113	13	14	1	15	921	2	3	-1	2	10	25	-1	15	-1	-1	-1	2	-1	10	1	-1	0	1	4	0	2	40	4	7.8152933	0	27	6	4	3	0	2	214	.66666669	0	.33333334
140829_1113	14	14	1	10	931	2	5	-1	3	50	40	-1	60	-1	-1	-1	2	-1	30	1	-1	29	1	0	0	5	40	4	7.8152933	0	27	6	4	3	0	2	214	0	0	.83333331
140829_1113	15	14	1	25	956	2	3	-1	1	10	40	-1	15	-1	-1	-1	1	-1	-1	1	-1	1	-1	5	0	1	40	4	7.8152933	0	27	6	4	3	0	2	214	.83333331	0	.16666667
140829_1113	16	14	1	0	956	2	3	-1	3	30	40	-1	40	-1	-1	-1	2	-1	30	1	-1	31	0	0	0	6	0	4	7.8152933	0	27	6	4	3	0	2	214	0	0	1
140829_1113	17	14	1	40	996	2	5	-1	2	10	60	-1	20	-1	-1	-1	1	-1	-1	1	-1	1	-1	3	0	3	40	4	7.8152933	0	27	6	4	3	0	2	214	.5	0	.5
140829_1113	18	14	1	0	996	2	5	-1	1	50	10	-1	59	-1	-1	-1	-1	0	-1	0	55	-1	-1	0	3	0	0	4	7.8152933	0	27	6	4	3	0	2	214	0	.5	0
140829_1113	19	14	1	0	996	2	4	-1	1	30	10	-1	60	-1	-1	-1	2	-1	5	1	-1	14	0	0	0	6	40	4	7.8152933	0	27	6	4	3	0	2	214	0	0	1
140829_1113	20	14	1	160	1156	2	3	-1	3	30	200	-1	40	-1	-1	-1	1	-1	-1	1	-1	32	-1	1	0	5	0	4	7.8152933	0	27	6	4	3	0	2	214	.16666667	0	.83333331
140829_1113	1	15	1	5	485	1	-1	1	3	50	-1	1	55	-1	-1	-1	-1	-1	-1	-1	-1	-1	-1	1	0	3	40	5	37.092838	1	27	4	4	3	0	2	215	.16666667	0	.5
140829_1113	2	15	1	0	485	1	-1	1	3	30	-1	1	40	-1	-1	-1	-1	-1	-1	-1	-1	-1	-1	0	4	0	0	5	37.092838	1	27	4	4	3	0	2	215	0	.66666669	0
140829_1113	3	15	1	0	485	1	-1	1	3	30	-1	1	35	-1	-1	-1	-1	-1	-1	-1	-1	-1	-1	0	4	0	0	5	37.092838	1	27	4	4	3	0	2	215	0	.66666669	0
140829_1113	4	15	1	0	485	1	-1	1	1	30	-1	1	30	-1	-1	-1	-1	-1	-1	-1	-1	-1	-1	3	0	3	0	5	37.092838	1	27	4	4	3	0	2	215	.5	0	.5
140829_1113	5	15	1	15	500	1	-1	1	2	30	-1	1	35	-1	-1	-1	-1	-1	-1	-1	-1	-1	-1	3	0	3	40	5	37.092838	1	27	4	4	3	0	2	215	.5	0	.5
140829_1113	6	15	1	30	530	1	-1	1	1	30	-1	1	40	-1	-1	-1	-1	-1	-1	-1	-1	-1	-1	3	0	2	40	5	37.092838	1	27	4	4	3	0	2	215	.5	0	.33333334
140829_1113	7	15	1	40	570	1	-1	1	3	10	-1	1	30	-1	-1	-1	-1	-1	-1	-1	-1	-1	-1	2	0	4	0	5	37.092838	1	27	4	4	3	0	2	215	.33333334	0	.66666669
140829_1113	8	15	1	0	570	1	-1	1	1	50	-1	1	60	-1	-1	-1	-1	-1	-1	-1	-1	-1	-1	0	3	0	0	5	37.092838	1	27	4	4	3	0	2	215	0	.5	0
140829_1113	9	15	1	15	585	1	-1	1	2	50	-1	1	55	-1	-1	-1	-1	-1	-1	-1	-1	-1	-1	3	0	3	40	5	37.092838	1	27	4	4	3	0	2	215	.5	0	.5
140829_1113	10	15	1	20	605	1	-1	1	2	10	-1	1	30	-1	-1	-1	-1	-1	-1	-1	-1	-1	-1	1	0	5	0	5	37.092838	1	27	4	4	3	0	2	215	.16666667	0	.83333331
140829_1113	11	15	1	10	615	1	-1	1	2	50	-1	1	55	-1	-1	-1	-1	-1	-1	-1	-1	-1	-1	2	0	4	40	5	37.092838	1	27	4	4	3	0	2	215	.33333334	0	.66666669
140829_1113	12	15	1	25	640	1	-1	1	2	10	-1	1	35	-1	-1	-1	-1	-1	-1	-1	-1	-1	-1	1	0	5	0	5	37.092838	1	27	4	4	3	0	2	215	.16666667	0	.83333331
140829_1113	13	15	1	0	640	1	-1	1	1	10	-1	1	35	-1	-1	-1	-1	-1	-1	-1	-1	-1	-1	0	0	6	40	5	37.092838	1	27	4	4	3	0	2	215	0	0	1
140829_1113	14	15	1	5	645	1	-1	1	2	50	-1	1	55	-1	-1	-1	-1	-1	-1	-1	-1	-1	-1	1	0	5	40	5	37.092838	1	27	4	4	3	0	2	215	.16666667	0	.83333331
140829_1113	15	15	1	0	645	1	-1	1	3	10	-1	1	25	-1	-1	-1	-1	-1	-1	-1	-1	-1	-1	0	0	6	40	5	37.092838	1	27	4	4	3	0	2	215	0	0	1
140829_1113	16	15	1	0	645	1	-1	1	2	30	-1	1	40	-1	-1	-1	-1	-1	-1	-1	-1	-1	-1	0	0	5	0	5	37.092838	1	27	4	4	3	0	2	215	0	0	.83333331
140829_1113	17	15	1	30	675	1	-1	1	3	10	-1	1	20	-1	-1	-1	-1	-1	-1	-1	-1	-1	-1	3	0	2	40	5	37.092838	1	27	4	4	3	0	2	215	.5	0	.33333334
140829_1113	18	15	1	10	685	1	-1	1	2	50	-1	1	55	-1	-1	-1	-1	-1	-1	-1	-1	-1	-1	2	1	0	0	5	37.092838	1	27	4	4	3	0	2	215	.33333334	.16666667	0
140829_1113	19	15	1	30	715	1	-1	1	2	30	-1	1	40	-1	-1	-1	-1	-1	-1	-1	-1	-1	-1	3	0	3	40	5	37.092838	1	27	4	4	3	0	2	215	.5	0	.5
140829_1113	20	15	1	10	725	1	-1	1	3	30	-1	1	40	-1	-1	-1	-1	-1	-1	-1	-1	-1	-1	1	0	5	0	5	37.092838	1	27	4	4	3	0	2	215	.16666667	0	.83333331
140829_1113	1	16	1	0	480	1	-1	2	3	50	-1	1	-1	-1	-1	-1	-1	-1	-1	1	-1	60	-1	1	0	3	40	6	4.1729846	1	29	1	4	3	0	2	216	.16666667	0	.5
140829_1113	2	16	1	0	480	1	-1	2	2	30	-1	1	-1	-1	-1	-1	-1	-1	-1	1	-1	35	-1	2	0	4	0	6	4.1729846	1	29	1	4	3	0	2	216	.33333334	0	.66666669
140829_1113	3	16	1	16	496	1	-1	2	3	30	-1	1	-1	-1	-1	-1	-1	-1	-1	0	34	-1	-1	0	4	0	0	6	4.1729846	1	29	1	4	3	0	2	216	0	.66666669	0
140829_1113	4	16	1	0	496	1	-1	2	2	30	-1	1	-1	-1	-1	-1	-1	-1	-1	0	36	-1	-1	4	0	0	0	6	4.1729846	1	29	1	4	3	0	2	216	.66666669	0	0
140829_1113	5	16	1	0	496	1	-1	2	2	30	-1	1	-1	-1	-1	-1	-1	-1	-1	1	-1	31	-1	3	0	3	40	6	4.1729846	1	29	1	4	3	0	2	216	.5	0	.5
140829_1113	6	16	1	40	536	1	-1	2	2	30	-1	1	-1	-1	-1	-1	-1	-1	-1	1	-1	30	-1	3	0	3	40	6	4.1729846	1	29	1	4	3	0	2	216	.5	0	.5
140829_1113	7	16	1	30	566	1	-1	2	3	10	-1	1	-1	-1	-1	-1	-1	-1	-1	1	-1	14	-1	2	0	4	0	6	4.1729846	1	29	1	4	3	0	2	216	.33333334	0	.66666669
140829_1113	8	16	1	15	581	1	-1	2	2	50	-1	1	-1	-1	-1	-1	-1	-1	-1	0	55	-1	-1	0	3	0	0	6	4.1729846	1	29	1	4	3	0	2	216	0	.5	0
140829_1113	9	16	1	25	606	1	-1	2	1	50	-1	1	-1	-1	-1	-1	-1	-1	-1	1	-1	35	-1	3	0	2	40	6	4.1729846	1	29	1	4	3	0	2	216	.5	0	.33333334
140829_1113	10	16	1	29	635	1	-1	2	2	10	-1	1	-1	-1	-1	-1	-1	-1	-1	1	-1	14	-1	1	0	5	0	6	4.1729846	1	29	1	4	3	0	2	216	.16666667	0	.83333331
140829_1113	11	16	1	95	730	1	-1	2	3	50	-1	1	-1	-1	-1	-1	-1	-1	-1	1	-1	30	-1	1	0	3	40	6	4.1729846	1	29	1	4	3	0	2	216	.16666667	0	.5
140829_1113	12	16	1	0	730	1	-1	2	1	10	-1	1	-1	-1	-1	-1	-1	-1	-1	1	-1	15	-1	6	0	0	0	6	4.1729846	1	29	1	4	3	0	2	216	1	0	0
140829_1113	13	16	1	45	775	1	-1	2	3	10	-1	1	-1	-1	-1	-1	-1	-1	-1	1	-1	10	-1	5	0	1	40	6	4.1729846	1	29	1	4	3	0	2	216	.83333331	0	.16666667
140829_1113	14	16	1	120	895	1	-1	2	3	50	-1	1	-1	-1	-1	-1	-1	-1	-1	1	-1	29	-1	0	0	5	40	6	4.1729846	1	29	1	4	3	0	2	216	0	0	.83333331
140829_1113	15	16	1	237	1132	1	-1	2	3	10	-1	1	-1	-1	-1	-1	-1	-1	-1	1	-1	6	-1	0	0	6	40	6	4.1729846	1	29	1	4	3	0	2	216	0	0	1
140829_1113	16	16	1	5	1137	1	-1	2	3	30	-1	1	-1	-1	-1	-1	-1	-1	-1	1	-1	31	-1	0	0	6	0	6	4.1729846	1	29	1	4	3	0	2	216	0	0	1
140829_1113	17	16	1	70	1207	1	-1	2	1	10	-1	1	-1	-1	-1	-1	-1	-1	-1	1	-1	5	-1	4	0	2	40	6	4.1729846	1	29	1	4	3	0	2	216	.66666669	0	.33333334
140829_1113	18	16	1	5	1212	1	-1	2	2	50	-1	1	-1	-1	-1	-1	-1	-1	-1	0	55	-1	-1	2	1	0	0	6	4.1729846	1	29	1	4	3	0	2	216	.33333334	.16666667	0
140829_1113	19	16	1	225	1437	1	-1	2	1	30	-1	1	-1	-1	-1	-1	-1	-1	-1	1	-1	14	-1	0	0	6	40	6	4.1729846	1	29	1	4	3	0	2	216	0	0	1
140829_1113	20	16	1	2	1439	1	-1	2	3	30	-1	1	-1	-1	-1	-1	-1	-1	-1	1	-1	32	-1	1	0	5	0	6	4.1729846	1	29	1	4	3	0	2	216	.16666667	0	.83333331
140829_1113	1	17	1	0	480	2	5	-1	2	50	40	-1	58	-1	-1	-1	2	-1	20	1	-1	55	0	1	0	4	40	1	34.875328	1	22	0	5	1	0	2	217	.16666667	0	.66666669
140829_1113	2	17	1	0	480	2	5	-1	1	30	40	-1	55	-1	-1	-1	2	-1	30	1	-1	33	0	1	0	5	0	1	34.875328	1	22	0	5	1	0	2	217	.16666667	0	.83333331
140829_1113	3	17	1	0	480	2	4	-1	1	30	10	-1	55	-1	-1	-1	2	-1	9	1	-1	32	0	1	0	4	0	1	34.875328	1	22	0	5	1	0	2	217	.16666667	0	.66666669
140829_1113	4	17	1	0	480	2	5	-1	1	30	25	-1	30	-1	-1	-1	2	-1	20	1	-1	32	0	3	0	3	0	1	34.875328	1	22	0	5	1	0	2	217	.5	0	.5
140829_1113	5	17	1	5	485	2	4	-1	2	30	40	-1	35	-1	-1	-1	1	-1	-1	1	-1	31	-1	3	0	3	40	1	34.875328	1	22	0	5	1	0	2	217	.5	0	.5
140829_1113	6	17	1	160	645	2	6	-1	1	30	200	-1	40	-1	-1	-1	1	-1	-1	1	-1	20	-1	3	0	2	40	1	34.875328	1	22	0	5	1	0	2	217	.5	0	.33333334
140829_1113	7	17	1	20	665	2	5	-1	2	10	40	-1	30	-1	-1	-1	2	-1	20	1	-1	11	1	1	0	5	0	1	34.875328	1	22	0	5	1	0	2	217	.16666667	0	.83333331
140829_1113	8	17	1	0	665	2	5	-1	2	50	10	-1	57	-1	-1	-1	-1	0	-1	0	55	-1	-1	0	3	0	0	1	34.875328	1	22	0	5	1	0	2	217	0	.5	0
140829_1113	9	17	1	60	725	2	6	-1	3	50	120	-1	60	-1	-1	-1	1	-1	-1	1	-1	23	-1	2	0	3	40	1	34.875328	1	22	0	5	1	0	2	217	.33333334	0	.5
140829_1113	10	17	1	10	735	2	3	-1	2	10	25	-1	30	-1	-1	-1	2	-1	15	1	-1	14	1	1	0	5	0	1	34.875328	1	22	0	5	1	0	2	217	.16666667	0	.83333331
140829_1113	11	17	1	0	735	2	4	-1	2	50	40	-1	55	-1	-1	-1	2	-1	30	1	-1	35	0	2	0	4	40	1	34.875328	1	22	0	5	1	0	2	217	.33333334	0	.66666669
140829_1113	12	17	1	10	745	2	4	-1	1	10	25	-1	15	-1	-1	-1	1	-1	-1	1	-1	15	-1	6	0	0	0	1	34.875328	1	22	0	5	1	0	2	217	1	0	0
140829_1113	13	17	1	105	850	2	4	-1	2	10	120	-1	15	-1	-1	-1	1	-1	-1	1	-1	0	-1	4	0	2	40	1	34.875328	1	22	0	5	1	0	2	217	.66666669	0	.33333334
140829_1113	14	17	1	65	915	2	3	-1	2	50	120	-1	55	-1	-1	-1	1	-1	-1	1	-1	30	-1	1	0	5	40	1	34.875328	1	22	0	5	1	0	2	217	.16666667	0	.83333331
140829_1113	15	17	1	10	925	2	4	-1	1	10	25	-1	15	-1	-1	-1	1	-1	-1	1	-1	1	-1	5	0	1	40	1	34.875328	1	22	0	5	1	0	2	217	.83333331	0	.16666667
140829_1113	16	17	1	5	930	2	5	-1	1	30	40	-1	35	-1	-1	-1	-1	2	-1	0	35	-1	-1	2	3	0	0	1	34.875328	1	22	0	5	1	0	2	217	.33333334	.5	0
140829_1113	17	17	1	40	970	2	5	-1	3	10	60	-1	20	-1	-1	-1	1	-1	-1	1	-1	0	-1	3	0	2	40	1	34.875328	1	22	0	5	1	0	2	217	.5	0	.33333334
140829_1113	18	17	1	0	970	2	5	-1	3	50	10	-1	60	-1	-1	-1	2	-1	9	1	-1	51	0	0	0	6	0	1	34.875328	1	22	0	5	1	0	2	217	0	0	1
140829_1113	19	17	1	5	975	2	5	-1	2	30	25	-1	40	-1	-1	-1	2	-1	20	1	-1	1	1	3	0	3	40	1	34.875328	1	22	0	5	1	0	2	217	.5	0	.5
140829_1113	20	17	1	-10	965	2	5	-1	1	30	25	-1	35	-1	-1	-1	-1	1	-1	0	35	-1	-1	3	1	0	0	1	34.875328	1	22	0	5	1	0	2	217	.5	.16666667	0
140829_1113	1	18	1	0	480	2	5	-1	1	50	40	-1	60	-1	-1	-1	2	-1	30	1	-1	35	0	1	0	4	40	4	12.977395	0	22	6	3	2	0	2	218	.16666667	0	.66666669
140829_1113	2	18	1	5	485	2	5	-1	3	30	40	-1	40	-1	-1	-1	-1	2	-1	0	35	-1	-1	0	4	0	0	4	12.977395	0	22	6	3	2	0	2	218	0	.66666669	0
140829_1113	3	18	1	25	510	2	5	-1	1	30	60	-1	55	-1	-1	-1	2	-1	35	1	-1	32	1	1	0	4	0	4	12.977395	0	22	6	3	2	0	2	218	.16666667	0	.66666669
140829_1113	4	18	1	5	515	2	6	-1	2	30	40	-1	35	-1	-1	-1	-1	1	-1	0	36	-1	-1	4	0	0	0	4	12.977395	0	22	6	3	2	0	2	218	.66666669	0	0
140829_1113	5	18	1	25	540	2	5	-1	2	30	60	-1	35	-1	-1	-1	1	-1	-1	1	-1	31	-1	3	0	3	40	4	12.977395	0	22	6	3	2	0	2	218	.5	0	.5
140829_1113	6	18	1	160	700	2	4	-1	3	30	200	-1	40	-1	-1	-1	1	-1	-1	1	-1	3	-1	3	0	2	40	4	12.977395	0	22	6	3	2	0	2	218	.5	0	.33333334
140829_1113	7	18	1	105	805	2	4	-1	1	10	120	-1	15	-1	-1	-1	-1	1	-1	0	20	-1	-1	5	0	0	0	4	12.977395	0	22	6	3	2	0	2	218	.83333331	0	0
140829_1113	8	18	1	0	805	2	6	-1	2	50	40	-1	57	-1	-1	-1	-1	0	-1	0	55	-1	-1	0	3	0	0	4	12.977395	0	22	6	3	2	0	2	218	0	.5	0
140829_1113	9	18	1	9	814	2	4	-1	2	50	40	-1	55	-1	-1	-1	2	-1	31	1	-1	15	1	3	0	3	40	4	12.977395	0	22	6	3	2	0	2	218	.5	0	.5
140829_1113	10	18	1	0	814	2	4	-1	2	10	40	-1	30	-1	-1	-1	2	-1	10	1	-1	14	0	1	0	5	0	4	12.977395	0	22	6	3	2	0	2	218	.16666667	0	.83333331
140829_1113	11	18	1	0	814	2	5	-1	2	50	10	-1	55	-1	-1	-1	2	-1	8	1	-1	35	0	2	0	4	40	4	12.977395	0	22	6	3	2	0	2	218	.33333334	0	.66666669
140829_1113	12	18	1	5	819	2	4	-1	2	10	25	-1	35	-1	-1	-1	2	-1	20	1	-1	11	1	1	0	5	0	4	12.977395	0	22	6	3	2	0	2	218	.16666667	0	.83333331
140829_1113	13	18	1	25	844	2	5	-1	1	10	40	-1	35	-1	-1	-1	2	-1	15	1	-1	1	1	0	0	6	40	4	12.977395	0	22	6	3	2	0	2	218	0	0	1
140829_1113	14	18	1	0	844	2	4	-1	2	50	10	-1	55	-1	-1	-1	2	-1	8	1	-1	30	0	1	0	5	40	4	12.977395	0	22	6	3	2	0	2	218	.16666667	0	.83333331
140829_1113	15	18	1	0	844	2	5	-1	3	10	10	-1	25	-1	-1	-1	2	-1	5	1	-1	6	0	0	0	6	40	4	12.977395	0	22	6	3	2	0	2	218	0	0	1
140829_1113	16	18	1	0	844	2	4	-1	3	30	10	-1	40	-1	-1	-1	2	-1	8	1	-1	31	0	0	0	6	0	4	12.977395	0	22	6	3	2	0	2	218	0	0	1
140829_1113	17	18	1	180	1024	2	6	-1	2	10	200	-1	20	-1	-1	-1	1	-1	-1	1	-1	1	-1	3	0	3	40	4	12.977395	0	22	6	3	2	0	2	218	.5	0	.5
140829_1113	18	18	1	5	1029	2	4	-1	2	50	60	-1	55	-1	-1	-1	-1	1	-1	0	55	-1	-1	2	1	0	0	4	12.977395	0	22	6	3	2	0	2	218	.33333334	.16666667	0
140829_1113	19	18	1	10	1039	2	5	-1	1	30	25	-1	60	-1	-1	-1	2	-1	15	1	-1	14	1	0	0	6	40	4	12.977395	0	22	6	3	2	0	2	218	0	0	1
140829_1113	20	18	1	0	1039	2	4	-1	3	30	25	-1	40	-1	-1	-1	2	-1	15	1	-1	32	0	1	0	5	0	4	12.977395	0	22	6	3	2	0	2	218	.16666667	0	.83333331
140829_1113	1	19	1	0	480	2	6	-1	2	50	25	-1	58	-1	-1	-1	2	-1	10	1	-1	55	0	1	0	4	40	4	29.998682	1	23	6	4	2	0	2	219	.16666667	0	.66666669
140829_1113	2	19	1	0	480	2	5	-1	2	30	40	-1	50	-1	-1	-1	2	-1	33	1	-1	35	0	2	0	4	0	4	29.998682	1	23	6	4	2	0	2	219	.33333334	0	.66666669
140829_1113	3	19	1	0	480	2	6	-1	1	30	25	-1	55	-1	-1	-1	0	-1	-1	1	-1	32	-1	1	0	4	0	4	29.998682	1	23	6	4	2	0	2	219	.16666667	0	.66666669
140829_1113	4	19	1	5	485	2	6	-1	1	30	40	-1	30	-1	-1	-1	2	-1	35	1	-1	32	1	3	0	3	0	4	29.998682	1	23	6	4	2	0	2	219	.5	0	.5
140829_1113	5	19	1	5	490	2	4	-1	1	30	40	-1	50	-1	-1	-1	2	-1	35	1	-1	20	1	1	0	3	40	4	29.998682	1	23	6	4	2	0	2	219	.16666667	0	.5
140829_1113	6	19	1	15	505	2	5	-1	3	30	25	-1	40	-1	-1	-1	2	-1	10	1	-1	3	1	3	0	2	40	4	29.998682	1	23	6	4	2	0	2	219	.5	0	.33333334
140829_1113	7	19	1	25	530	2	5	-1	1	10	40	-1	15	-1	-1	-1	-1	1	-1	0	20	-1	-1	5	0	0	0	4	29.998682	1	23	6	4	2	0	2	219	.83333331	0	0
140829_1113	8	19	1	0	530	2	5	-1	1	50	10	-1	60	-1	-1	-1	-1	0	-1	0	54	-1	-1	0	3	0	0	4	29.998682	1	23	6	4	2	0	2	219	0	.5	0
140829_1113	9	19	1	0	530	2	5	-1	2	50	10	-1	55	-1	-1	-1	2	-1	5	1	-1	15	0	3	0	3	40	4	29.998682	1	23	6	4	2	0	2	219	.5	0	.5
140829_1113	10	19	1	0	530	2	6	-1	3	10	10	-1	30	-1	-1	-1	2	-1	5	1	-1	11	0	0	0	6	0	4	29.998682	1	23	6	4	2	0	2	219	0	0	1
140829_1113	11	19	1	0	530	2	5	-1	1	50	10	-1	60	-1	-1	-1	2	-1	5	1	-1	15	0	1	0	4	40	4	29.998682	1	23	6	4	2	0	2	219	.16666667	0	.66666669
140829_1113	12	19	1	105	635	2	5	-1	1	10	120	-1	15	-1	-1	-1	1	-1	-1	1	-1	15	-1	6	0	0	0	4	29.998682	1	23	6	4	2	0	2	219	1	0	0
140829_1113	13	19	1	25	660	2	5	-1	2	10	40	-1	15	-1	-1	-1	1	-1	-1	1	-1	0	-1	4	0	2	40	4	29.998682	1	23	6	4	2	0	2	219	.66666669	0	.33333334
140829_1113	14	19	1	0	660	2	6	-1	3	50	40	-1	60	-1	-1	-1	2	-1	20	1	-1	29	0	0	0	5	40	4	29.998682	1	23	6	4	2	0	2	219	0	0	.83333331
140829_1113	15	19	1	5	665	2	5	-1	1	10	10	-1	15	-1	-1	-1	2	-1	5	1	-1	1	1	5	0	1	40	4	29.998682	1	23	6	4	2	0	2	219	.83333331	0	.16666667
140829_1113	16	19	1	25	690	2	6	-1	1	30	60	-1	35	-1	-1	-1	-1	1	-1	0	35	-1	-1	2	3	0	0	4	29.998682	1	23	6	4	2	0	2	219	.33333334	.5	0
140829_1113	17	19	1	5	695	2	4	-1	1	10	10	-1	15	-1	-1	-1	2	-1	5	1	-1	5	1	4	0	2	40	4	29.998682	1	23	6	4	2	0	2	219	.66666669	0	.33333334
140829_1113	18	19	1	0	695	2	5	-1	2	50	10	-1	55	-1	-1	-1	-1	0	-1	0	55	-1	-1	2	1	0	0	4	29.998682	1	23	6	4	2	0	2	219	.33333334	.16666667	0
140829_1113	19	19	1	0	695	2	5	-1	3	30	25	-1	50	-1	-1	-1	2	-1	15	1	-1	20	0	1	0	5	40	4	29.998682	1	23	6	4	2	0	2	219	.16666667	0	.83333331
140829_1113	20	19	1	0	695	2	5	-1	3	30	25	-1	40	-1	-1	-1	2	-1	20	1	-1	32	0	1	0	5	0	4	29.998682	1	23	6	4	2	0	2	219	.16666667	0	.83333331
140829_1113	1	20	1	0	480	2	5	-1	3	50	40	-1	55	-1	-1	-1	0	-1	-1	1	-1	60	-1	1	0	3	40	3	34.875328	0	20	0	4	1	0	2	220	.16666667	0	.5
140829_1113	2	20	1	0	480	2	6	-1	1	30	25	-1	55	-1	-1	-1	2	-1	20	1	-1	33	0	1	0	5	0	3	34.875328	0	20	0	4	1	0	2	220	.16666667	0	.83333331
140829_1113	3	20	1	26	506	2	5	-1	3	30	60	-1	35	-1	-1	-1	-1	2	-1	0	34	-1	-1	0	4	0	0	3	34.875328	0	20	0	4	1	0	2	220	0	.66666669	0
140829_1113	4	20	1	6	512	2	4	-1	3	30	40	-1	34	-1	-1	-1	-1	1	-1	0	40	-1	-1	4	0	0	0	3	34.875328	0	20	0	4	1	0	2	220	.66666669	0	0
140829_1113	5	20	1	15	527	2	5	-1	1	30	60	-1	50	-1	-1	-1	2	-1	45	1	-1	20	1	1	0	3	40	3	34.875328	0	20	0	4	1	0	2	220	.16666667	0	.5
140829_1113	6	20	1	160	687	2	6	-1	3	30	200	-1	40	-1	-1	-1	1	-1	-1	1	-1	3	-1	3	0	2	40	3	34.875328	0	20	0	4	1	0	2	220	.5	0	.33333334
140829_1113	7	20	1	90	777	2	6	-1	2	10	120	-1	30	-1	-1	-1	1	-1	-1	1	-1	11	-1	1	0	5	0	3	34.875328	0	20	0	4	1	0	2	220	.16666667	0	.83333331
140829_1113	8	20	1	0	777	2	6	-1	1	50	40	-1	60	-1	-1	-1	-1	0	-1	0	54	-1	-1	0	3	0	0	3	34.875328	0	20	0	4	1	0	2	220	0	.5	0
140829_1113	9	20	1	0	777	2	5	-1	1	50	10	-1	60	-1	-1	-1	2	-1	5	1	-1	35	0	3	0	2	40	3	34.875328	0	20	0	4	1	0	2	220	.5	0	.33333334
140829_1113	10	20	1	90	867	2	5	-1	2	10	120	-1	30	-1	-1	-1	1	-1	-1	1	-1	14	-1	1	0	5	0	3	34.875328	0	20	0	4	1	0	2	220	.16666667	0	.83333331
140829_1113	11	20	1	60	927	2	6	-1	3	50	120	-1	60	-1	-1	-1	1	-1	-1	1	-1	30	-1	1	0	3	40	3	34.875328	0	20	0	4	1	0	2	220	.16666667	0	.5
140829_1113	12	20	1	85	1012	2	5	-1	2	10	120	-1	35	-1	-1	-1	1	-1	-1	1	-1	11	-1	1	0	5	0	3	34.875328	0	20	0	4	1	0	2	220	.16666667	0	.83333331
140829_1113	13	20	1	180	1192	2	6	-1	3	10	200	-1	20	-1	-1	-1	1	-1	-1	1	-1	10	-1	5	0	1	40	3	34.875328	0	20	0	4	1	0	2	220	.83333331	0	.16666667
140829_1113	14	20	1	5	1197	2	6	-1	1	50	40	-1	60	-1	-1	-1	2	-1	35	1	-1	15	1	1	0	5	40	3	34.875328	0	20	0	4	1	0	2	220	.16666667	0	.83333331
140829_1113	15	20	1	45	1242	2	6	-1	1	10	60	-1	15	-1	-1	-1	1	-1	-1	1	-1	1	-1	5	0	1	40	3	34.875328	0	20	0	4	1	0	2	220	.83333331	0	.16666667
140829_1113	16	20	1	0	1242	2	5	-1	3	30	40	-1	40	-1	-1	-1	2	-1	30	1	-1	31	0	0	0	6	0	3	34.875328	0	20	0	4	1	0	2	220	0	0	1
140829_1113	17	20	1	45	1287	2	5	-1	1	10	60	-1	15	-1	-1	-1	1	-1	-1	1	-1	5	-1	4	0	2	40	3	34.875328	0	20	0	4	1	0	2	220	.66666669	0	.33333334
140829_1113	18	20	1	0	1287	2	6	-1	2	50	40	-1	55	-1	-1	-1	-1	0	-1	0	55	-1	-1	2	1	0	0	3	34.875328	0	20	0	4	1	0	2	220	.33333334	.16666667	0
140829_1113	19	20	1	5	1292	2	6	-1	1	30	40	-1	60	-1	-1	-1	2	-1	35	1	-1	14	1	0	0	6	40	3	34.875328	0	20	0	4	1	0	2	220	0	0	1
140829_1113	20	20	1	5	1297	2	6	-1	1	30	40	-1	35	-1	-1	-1	-1	1	-1	0	35	-1	-1	3	1	0	0	3	34.875328	0	20	0	4	1	0	2	220	.5	.16666667	0
140829_1113	1	21	1	0	480	2	6	-1	1	50	25	-1	60	-1	-1	-1	2	-1	10	1	-1	35	0	1	0	4	40	4	7.8152933	1	22	7	5	2	0	2	221	.16666667	0	.66666669
140829_1113	2	21	1	0	480	2	6	-1	3	30	25	-1	40	-1	-1	-1	-1	0	-1	0	35	-1	-1	0	4	0	0	4	7.8152933	1	22	7	5	2	0	2	221	0	.66666669	0
140829_1113	3	21	1	0	480	2	6	-1	2	30	25	-1	40	-1	-1	-1	-1	0	-1	0	40	-1	-1	1	2	0	0	4	7.8152933	1	22	7	5	2	0	2	221	.16666667	.33333334	0
140829_1113	4	21	1	0	480	2	5	-1	3	30	25	-1	34	-1	-1	-1	-1	0	-1	0	40	-1	-1	4	0	0	0	4	7.8152933	1	22	7	5	2	0	2	221	.66666669	0	0
140829_1113	5	21	1	165	645	2	6	-1	2	30	200	-1	35	-1	-1	-1	1	-1	-1	1	-1	31	-1	3	0	3	40	4	7.8152933	1	22	7	5	2	0	2	221	.5	0	.5
140829_1113	6	21	1	0	645	2	5	-1	2	30	25	-1	45	-1	-1	-1	2	-1	15	1	-1	30	0	3	0	3	40	4	7.8152933	1	22	7	5	2	0	2	221	.5	0	.5
140829_1113	7	21	1	90	735	2	6	-1	3	10	120	-1	30	-1	-1	-1	1	-1	-1	1	-1	14	-1	2	0	4	0	4	7.8152933	1	22	7	5	2	0	2	221	.33333334	0	.66666669
140829_1113	8	21	1	0	735	2	5	-1	3	50	10	-1	60	-1	-1	-1	2	-1	5	1	-1	51	0	2	0	4	0	4	7.8152933	1	22	7	5	2	0	2	221	.33333334	0	.66666669
140829_1113	9	21	1	60	795	2	6	-1	1	50	120	-1	60	-1	-1	-1	1	-1	-1	1	-1	35	-1	3	0	2	40	4	7.8152933	1	22	7	5	2	0	2	221	.5	0	.33333334
140829_1113	10	21	1	0	795	2	6	-1	1	10	10	-1	15	-1	-1	-1	-1	0	-1	0	15	-1	-1	3	2	0	0	4	7.8152933	1	22	7	5	2	0	2	221	.5	.33333334	0
140829_1113	11	21	1	70	865	2	6	-1	1	50	120	-1	60	-1	-1	-1	2	-1	50	1	-1	15	1	1	0	4	40	4	7.8152933	1	22	7	5	2	0	2	221	.16666667	0	.66666669
140829_1113	12	21	1	10	875	2	6	-1	1	10	25	-1	15	-1	-1	-1	1	-1	-1	1	-1	15	-1	6	0	0	0	4	7.8152933	1	22	7	5	2	0	2	221	1	0	0
140829_1113	13	21	1	175	1050	2	6	-1	1	10	200	-1	35	-1	-1	-1	2	-1	25	1	-1	1	1	0	0	6	40	4	7.8152933	1	22	7	5	2	0	2	221	0	0	1
140829_1113	14	21	1	10	1060	2	5	-1	2	50	40	-1	55	-1	-1	-1	2	-1	30	1	-1	30	1	1	0	5	40	4	7.8152933	1	22	7	5	2	0	2	221	.16666667	0	.83333331
140829_1113	15	21	1	40	1100	2	6	-1	3	10	60	-1	25	-1	-1	-1	2	-1	20	1	-1	6	1	0	0	6	40	4	7.8152933	1	22	7	5	2	0	2	221	0	0	1
140829_1113	16	21	1	29	1129	2	6	-1	2	30	60	-1	40	-1	-1	-1	2	-1	31	1	-1	31	1	0	0	5	0	4	7.8152933	1	22	7	5	2	0	2	221	0	0	.83333331
140829_1113	17	21	1	180	1309	2	6	-1	3	10	200	-1	20	-1	-1	-1	1	-1	-1	1	-1	0	-1	3	0	2	40	4	7.8152933	1	22	7	5	2	0	2	221	.5	0	.33333334
140829_1113	18	21	1	0	1309	2	6	-1	1	50	40	-1	59	-1	-1	-1	-1	0	-1	0	55	-1	-1	0	3	0	0	4	7.8152933	1	22	7	5	2	0	2	221	0	.5	0
140829_1113	19	21	1	15	1324	2	6	-1	2	30	40	-1	40	-1	-1	-1	2	-1	25	1	-1	1	1	3	0	3	40	4	7.8152933	1	22	7	5	2	0	2	221	.5	0	.5
140829_1113	20	21	1	7	1331	2	6	-1	2	30	40	-1	35	-1	-1	-1	-1	2	-1	0	33	-1	-1	0	3	0	0	4	7.8152933	1	22	7	5	2	0	2	221	0	.5	0
140829_1113	1	22	1	0	480	2	6	-1	3	50	25	-1	55	-1	-1	-1	2	-1	20	1	-1	60	0	1	0	3	40	5	23.838739	0	24	0	4	2	0	2	222	.16666667	0	.5
140829_1113	2	22	1	0	480	2	6	-1	2	30	25	-1	50	-1	-1	-1	2	-1	20	1	-1	35	0	2	0	4	0	5	23.838739	0	24	0	4	2	0	2	222	.33333334	0	.66666669
140829_1113	3	22	1	0	480	2	6	-1	3	30	25	-1	35	-1	-1	-1	-1	0	-1	0	34	-1	-1	0	4	0	0	5	23.838739	0	24	0	4	2	0	2	222	0	.66666669	0
140829_1113	4	22	1	6	486	2	6	-1	3	30	40	-1	34	-1	-1	-1	-1	1	-1	0	40	-1	-1	4	0	0	0	5	23.838739	0	24	0	4	2	0	2	222	.66666669	0	0
140829_1113	5	22	1	150	636	2	6	-1	1	30	200	-1	50	-1	-1	-1	1	-1	-1	1	-1	20	-1	1	0	3	40	5	23.838739	0	24	0	4	2	0	2	222	.16666667	0	.5
140829_1113	6	22	1	155	791	2	6	-1	2	30	200	-1	45	-1	-1	-1	1	-1	-1	1	-1	30	-1	3	0	3	40	5	23.838739	0	24	0	4	2	0	2	222	.5	0	.5
140829_1113	7	22	1	105	896	2	6	-1	1	10	120	-1	15	-1	-1	-1	-1	1	-1	0	20	-1	-1	5	0	0	0	5	23.838739	0	24	0	4	2	0	2	222	.83333331	0	0
140829_1113	8	22	1	0	896	2	6	-1	3	50	40	-1	60	-1	-1	-1	2	-1	35	1	-1	51	0	2	0	4	0	5	23.838739	0	24	0	4	2	0	2	222	.33333334	0	.66666669
140829_1113	9	22	1	65	961	2	6	-1	2	50	120	-1	55	-1	-1	-1	1	-1	-1	1	-1	15	-1	3	0	3	40	5	23.838739	0	24	0	4	2	0	2	222	.5	0	.5
140829_1113	10	22	1	0	961	2	6	-1	2	10	10	-1	30	-1	-1	-1	2	-1	9	1	-1	14	0	1	0	5	0	5	23.838739	0	24	0	4	2	0	2	222	.16666667	0	.83333331
140829_1113	11	22	1	65	1026	2	6	-1	2	50	120	-1	55	-1	-1	-1	1	-1	-1	1	-1	35	-1	2	0	4	40	5	23.838739	0	24	0	4	2	0	2	222	.33333334	0	.66666669
140829_1113	12	22	1	5	1031	2	6	-1	2	10	25	-1	35	-1	-1	-1	2	-1	20	1	-1	11	1	1	0	5	0	5	23.838739	0	24	0	4	2	0	2	222	.16666667	0	.83333331
140829_1113	13	22	1	185	1216	2	6	-1	2	10	200	-1	15	-1	-1	-1	1	-1	-1	1	-1	0	-1	4	0	2	40	5	23.838739	0	24	0	4	2	0	2	222	.66666669	0	.33333334
140829_1113	14	22	1	5	1221	2	6	-1	2	50	40	-1	55	-1	-1	-1	2	-1	35	1	-1	30	1	1	0	5	40	5	23.838739	0	24	0	4	2	0	2	222	.16666667	0	.83333331
140829_1113	15	22	1	45	1266	2	6	-1	2	10	60	-1	15	-1	-1	-1	1	-1	-1	1	-1	0	-1	4	0	1	40	5	23.838739	0	24	0	4	2	0	2	222	.66666669	0	.16666667
140829_1113	16	22	1	25	1291	2	6	-1	3	30	60	-1	40	-1	-1	-1	2	-1	35	1	-1	31	1	0	0	6	0	5	23.838739	0	24	0	4	2	0	2	222	0	0	1
140829_1113	17	22	1	185	1476	2	6	-1	1	10	200	-1	15	-1	-1	-1	1	-1	-1	1	-1	5	-1	4	0	2	40	5	23.838739	0	24	0	4	2	0	2	222	.66666669	0	.33333334
140829_1113	18	22	1	0	1476	2	6	-1	3	50	40	-1	60	-1	-1	-1	2	-1	35	1	-1	51	0	0	0	6	0	5	23.838739	0	24	0	4	2	0	2	222	0	0	1
140829_1113	19	22	1	10	1486	2	6	-1	3	30	40	-1	50	-1	-1	-1	2	-1	30	1	-1	20	1	1	0	5	40	5	23.838739	0	24	0	4	2	0	2	222	.16666667	0	.83333331
140829_1113	20	22	1	0	1486	2	6	-1	3	30	40	-1	40	-1	-1	-1	2	-1	30	1	-1	32	0	1	0	5	0	5	23.838739	0	24	0	4	2	0	2	222	.16666667	0	.83333331
140829_1113	1	23	1	8	488	1	-1	1	2	50	-1	1	58	-1	-1	-1	-1	-1	-1	-1	-1	-1	-1	1	0	4	40	5	7.8152933	0	23	1	4	2	0	2	223	.16666667	0	.66666669
140829_1113	2	23	1	40	528	1	-1	1	2	30	-1	1	50	-1	-1	-1	-1	-1	-1	-1	-1	-1	-1	2	0	4	0	5	7.8152933	0	23	1	4	2	0	2	223	.33333334	0	.66666669
140829_1113	3	23	1	25	553	1	-1	1	1	30	-1	1	55	-1	-1	-1	-1	-1	-1	-1	-1	-1	-1	1	0	4	0	5	7.8152933	0	23	1	4	2	0	2	223	.16666667	0	.66666669
140829_1113	4	23	1	16	569	1	-1	1	3	30	-1	1	34	-1	-1	-1	-1	-1	-1	-1	-1	-1	-1	4	0	0	0	5	7.8152933	0	23	1	4	2	0	2	223	.66666669	0	0
140829_1113	5	23	1	20	589	1	-1	1	1	30	-1	1	50	-1	-1	-1	-1	-1	-1	-1	-1	-1	-1	1	0	3	40	5	7.8152933	0	23	1	4	2	0	2	223	.16666667	0	.5
140829_1113	6	23	1	45	634	1	-1	1	2	30	-1	1	45	-1	-1	-1	-1	-1	-1	-1	-1	-1	-1	3	0	3	40	5	7.8152933	0	23	1	4	2	0	2	223	.5	0	.5
140829_1113	7	23	1	20	654	1	-1	1	2	10	-1	1	30	-1	-1	-1	-1	-1	-1	-1	-1	-1	-1	1	0	5	0	5	7.8152933	0	23	1	4	2	0	2	223	.16666667	0	.83333331
140829_1113	8	23	1	20	674	1	-1	1	3	50	-1	1	60	-1	-1	-1	-1	-1	-1	-1	-1	-1	-1	2	0	4	0	5	7.8152933	0	23	1	4	2	0	2	223	.33333334	0	.66666669
140829_1113	9	23	1	20	694	1	-1	1	3	50	-1	1	60	-1	-1	-1	-1	-1	-1	-1	-1	-1	-1	2	0	3	40	5	7.8152933	0	23	1	4	2	0	2	223	.33333334	0	.5
140829_1113	10	23	1	0	694	1	-1	1	3	10	-1	1	30	-1	-1	-1	-1	-1	-1	-1	-1	-1	-1	0	0	6	0	5	7.8152933	0	23	1	4	2	0	2	223	0	0	1
140829_1113	11	23	1	10	704	1	-1	1	1	50	-1	1	60	-1	-1	-1	-1	-1	-1	-1	-1	-1	-1	1	0	4	40	5	7.8152933	0	23	1	4	2	0	2	223	.16666667	0	.66666669
140829_1113	12	23	1	20	724	1	-1	1	3	10	-1	1	15	-1	-1	-1	-1	-1	-1	-1	-1	-1	-1	4	2	0	0	5	7.8152933	0	23	1	4	2	0	2	223	.66666669	.33333334	0
140829_1113	13	23	1	50	774	1	-1	1	3	10	-1	1	20	-1	-1	-1	-1	-1	-1	-1	-1	-1	-1	5	0	1	40	5	7.8152933	0	23	1	4	2	0	2	223	.83333331	0	.16666667
140829_1113	14	23	1	0	774	1	-1	1	3	50	-1	1	60	-1	-1	-1	-1	-1	-1	-1	-1	-1	-1	0	0	5	40	5	7.8152933	0	23	1	4	2	0	2	223	0	0	.83333331
140829_1113	15	23	1	20	794	1	-1	1	2	10	-1	1	15	-1	-1	-1	-1	-1	-1	-1	-1	-1	-1	4	0	1	40	5	7.8152933	0	23	1	4	2	0	2	223	.66666669	0	.16666667
140829_1113	16	23	1	0	794	1	-1	1	3	30	-1	1	40	-1	-1	-1	-1	-1	-1	-1	-1	-1	-1	0	0	6	0	5	7.8152933	0	23	1	4	2	0	2	223	0	0	1
140829_1113	17	23	1	20	814	1	-1	1	1	10	-1	1	15	-1	-1	-1	-1	-1	-1	-1	-1	-1	-1	4	0	2	40	5	7.8152933	0	23	1	4	2	0	2	223	.66666669	0	.33333334
140829_1113	18	23	1	0	814	1	-1	1	1	50	-1	1	59	-1	-1	-1	-1	-1	-1	-1	-1	-1	-1	0	3	0	0	5	7.8152933	0	23	1	4	2	0	2	223	0	.5	0
140829_1113	19	23	1	0	814	1	-1	1	1	30	-1	1	60	-1	-1	-1	-1	-1	-1	-1	-1	-1	-1	0	0	6	40	5	7.8152933	0	23	1	4	2	0	2	223	0	0	1
140829_1113	20	23	1	0	814	1	-1	1	2	30	-1	1	35	-1	-1	-1	-1	-1	-1	-1	-1	-1	-1	0	3	0	0	5	7.8152933	0	23	1	4	2	0	2	223	0	.5	0
140829_1113	1	24	1	0	480	1	-1	2	1	50	-1	1	-1	-1	-1	-1	-1	-1	-1	1	-1	35	-1	1	0	4	40	2	45	1	32	6	4	3	0	2	224	.16666667	0	.66666669
140829_1113	2	24	1	10	490	1	-1	2	1	30	-1	1	-1	-1	-1	-1	-1	-1	-1	1	-1	33	-1	1	0	5	0	2	45	1	32	6	4	3	0	2	224	.16666667	0	.83333331
140829_1113	3	24	1	25	515	1	-1	2	1	30	-1	1	-1	-1	-1	-1	-1	-1	-1	1	-1	32	-1	1	0	4	0	2	45	1	32	6	4	3	0	2	224	.16666667	0	.66666669
140829_1113	4	24	1	5	520	1	-1	2	1	30	-1	1	-1	-1	-1	-1	-1	-1	-1	1	-1	32	-1	3	0	3	0	2	45	1	32	6	4	3	0	2	224	.5	0	.5
140829_1113	5	24	1	198	718	1	-1	2	3	30	-1	1	-1	-1	-1	-1	-1	-1	-1	1	-1	5	-1	0	0	5	40	2	45	1	32	6	4	3	0	2	224	0	0	.83333331
140829_1113	6	24	1	50	768	1	-1	2	3	30	-1	1	-1	-1	-1	-1	-1	-1	-1	1	-1	3	-1	3	0	2	40	2	45	1	32	6	4	3	0	2	224	.5	0	.33333334
140829_1113	7	24	1	35	803	1	-1	2	2	10	-1	1	-1	-1	-1	-1	-1	-1	-1	1	-1	11	-1	1	0	5	0	2	45	1	32	6	4	3	0	2	224	.16666667	0	.83333331
140829_1113	8	24	1	8	811	1	-1	2	3	50	-1	1	-1	-1	-1	-1	-1	-1	-1	1	-1	51	-1	2	0	4	0	2	45	1	32	6	4	3	0	2	224	.33333334	0	.66666669
140829_1113	9	24	1	21	832	1	-1	2	2	50	-1	1	-1	-1	-1	-1	-1	-1	-1	1	-1	15	-1	3	0	3	40	2	45	1	32	6	4	3	0	2	224	.5	0	.5
140829_1113	10	24	1	44	876	1	-1	2	3	10	-1	1	-1	-1	-1	-1	-1	-1	-1	1	-1	11	-1	0	0	6	0	2	45	1	32	6	4	3	0	2	224	0	0	1
140829_1113	11	24	1	89	965	1	-1	2	1	50	-1	1	-1	-1	-1	-1	-1	-1	-1	1	-1	15	-1	1	0	4	40	2	45	1	32	6	4	3	0	2	224	.16666667	0	.66666669
140829_1113	12	24	1	50	1015	1	-1	2	2	10	-1	1	-1	-1	-1	-1	-1	-1	-1	1	-1	11	-1	1	0	5	0	2	45	1	32	6	4	3	0	2	224	.16666667	0	.83333331
140829_1113	13	24	1	303	1318	1	-1	2	1	10	-1	1	-1	-1	-1	-1	-1	-1	-1	1	-1	1	-1	0	0	6	40	2	45	1	32	6	4	3	0	2	224	0	0	1
140829_1113	14	24	1	98	1416	1	-1	2	1	50	-1	1	-1	-1	-1	-1	-1	-1	-1	1	-1	15	-1	1	0	5	40	2	45	1	32	6	4	3	0	2	224	.16666667	0	.83333331
140829_1113	15	24	1	35	1451	1	-1	2	1	10	-1	1	-1	-1	-1	-1	-1	-1	-1	1	-1	1	-1	5	0	1	40	2	45	1	32	6	4	3	0	2	224	.83333331	0	.16666667
140829_1113	16	24	1	7	1458	1	-1	2	2	30	-1	1	-1	-1	-1	-1	-1	-1	-1	1	-1	31	-1	0	0	5	0	2	45	1	32	6	4	3	0	2	224	0	0	.83333331
140829_1113	17	24	1	115	1573	1	-1	2	2	10	-1	1	-1	-1	-1	-1	-1	-1	-1	1	-1	1	-1	3	0	3	40	2	45	1	32	6	4	3	0	2	224	.5	0	.5
140829_1113	18	24	1	5	1578	1	-1	2	3	50	-1	1	-1	-1	-1	-1	-1	-1	-1	1	-1	51	-1	0	0	6	0	2	45	1	32	6	4	3	0	2	224	0	0	1
140829_1113	19	24	1	80	1658	1	-1	2	2	30	-1	1	-1	-1	-1	-1	-1	-1	-1	1	-1	1	-1	3	0	3	40	2	45	1	32	6	4	3	0	2	224	.5	0	.5
140829_1113	20	24	1	9	1667	1	-1	2	2	30	-1	1	-1	-1	-1	-1	-1	-1	-1	0	33	-1	-1	0	3	0	0	2	45	1	32	6	4	3	0	2	224	0	.5	0
