# Supplementary material for: Buyer and seller data from pay what you want and name your own price laboratory markets
Source: Data Brief. 2017 May 4;12:513–7. doi: 10.1016/j.dib.2017.04.049 (PMC5425341; doi:10.1016/j.dib.2017.04.049)
Supplement: Supplementary file 4 — Supplementary material [file mmc4.csv]

sessionid	period	subject	group	profit	totalprofit	type	market	v	c	sellerentry	bid	purchase	buyer	threshold	successfulbid	b	risk_soep	svo_angle	female	age	study	mood	frequency	know	session_number	subject_id	nobuyshare
140313_1209	1	1	1	0	480	2	2	40	50	-1	-1	0	2	-1	0	40	6	7.8152933	0	25	0	4	3	0	3	301	.33333334
140313_1209	2	1	1	9	489	2	1	40	30	-1	31	1	2	-1	1	0	6	7.8152933	0	25	0	4	3	0	3	301	0
140313_1209	3	1	1	26	515	2	3	60	30	-1	34	1	3	-1	1	0	6	7.8152933	0	25	0	4	3	0	3	301	0
140313_1209	4	1	1	0	515	2	1	40	30	-1	31	1	1	-1	0	0	6	7.8152933	0	25	0	4	3	0	3	301	0
140313_1209	5	1	1	26	541	2	3	60	30	-1	34	1	1	-1	1	40	6	7.8152933	0	25	0	4	3	0	3	301	0
140313_1209	6	1	1	162	703	2	1	200	30	-1	38	1	3	-1	1	40	6	7.8152933	0	25	0	4	3	0	3	301	0
140313_1209	7	1	1	100	803	2	1	120	10	-1	20	1	3	-1	1	0	6	7.8152933	0	25	0	4	3	0	3	301	0
140313_1209	8	1	1	135	938	2	3	200	50	-1	65	1	3	-1	1	0	6	7.8152933	0	25	0	4	3	0	3	301	0
140313_1209	9	1	1	140	1078	2	3	200	50	-1	60	1	3	-1	1	40	6	7.8152933	0	25	0	4	3	0	3	301	0
140313_1209	10	1	1	102	1180	2	2	120	10	-1	18	1	1	-1	1	0	6	7.8152933	0	25	0	4	3	0	3	301	0
140313_1209	11	1	1	60	1240	2	1	120	50	-1	60	1	3	-1	1	40	6	7.8152933	0	25	0	4	3	0	3	301	0
140313_1209	12	1	1	175	1415	2	1	200	10	-1	25	1	2	-1	1	0	6	7.8152933	0	25	0	4	3	0	3	301	0
140313_1209	13	1	1	45	1460	2	3	60	10	-1	15	1	3	-1	1	40	6	7.8152933	0	25	0	4	3	0	3	301	0
140313_1209	14	1	1	5	1465	2	1	40	50	-1	35	1	1	-1	1	40	6	7.8152933	0	25	0	4	3	0	3	301	0
140313_1209	15	1	1	44	1509	2	1	60	10	-1	16	1	3	-1	1	40	6	7.8152933	0	25	0	4	3	0	3	301	0
140313_1209	16	1	1	25	1534	2	2	60	30	-1	35	1	2	-1	1	0	6	7.8152933	0	25	0	4	3	0	3	301	0
140313_1209	17	1	1	45	1579	2	1	60	10	-1	15	1	1	-1	1	40	6	7.8152933	0	25	0	4	3	0	3	301	0
140313_1209	18	1	1	135	1714	2	2	200	50	-1	65	1	2	-1	1	0	6	7.8152933	0	25	0	4	3	0	3	301	0
140313_1209	19	1	1	25	1739	2	3	60	30	-1	35	1	2	-1	1	40	6	7.8152933	0	25	0	4	3	0	3	301	0
140313_1209	20	1	1	155	1894	2	1	200	30	-1	45	1	2	-1	1	0	6	7.8152933	0	25	0	4	3	0	3	301	0
140313_1209	1	2	1	0	480	2	2	40	50	-1	30	1	1	-1	0	40	4	7.8152933	1	19	0	4	1	0	3	302	.33333334
140313_1209	2	2	1	10	490	2	3	40	30	-1	30	1	3	-1	1	0	4	7.8152933	1	19	0	4	1	0	3	302	0
140313_1209	3	2	1	0	490	2	2	60	30	-1	35	1	1	-1	0	0	4	7.8152933	1	19	0	4	1	0	3	302	0
140313_1209	4	2	1	150	640	2	1	200	30	-1	50	1	3	-1	1	0	4	7.8152933	1	19	0	4	1	0	3	302	0
140313_1209	5	2	1	160	800	2	3	200	30	-1	40	1	3	-1	1	40	4	7.8152933	1	19	0	4	1	0	3	302	0
140313_1209	6	2	1	160	960	2	1	200	30	-1	40	1	2	-1	1	40	4	7.8152933	1	19	0	4	1	0	3	302	0
140313_1209	7	2	1	40	1000	2	1	60	10	-1	20	1	1	-1	1	0	4	7.8152933	1	19	0	4	1	0	3	302	0
140313_1209	8	2	1	130	1130	2	1	200	50	-1	70	1	3	-1	1	0	4	7.8152933	1	19	0	4	1	0	3	302	0
140313_1209	9	2	1	140	1270	2	3	200	50	-1	60	1	2	-1	1	40	4	7.8152933	1	19	0	4	1	0	3	302	0
140313_1209	10	2	1	20	1290	2	3	40	10	-1	20	1	2	-1	1	0	4	7.8152933	1	19	0	4	1	0	3	302	0
140313_1209	11	2	1	60	1350	2	1	120	50	-1	60	1	2	-1	1	40	4	7.8152933	1	19	0	4	1	0	3	302	0
140313_1209	12	2	1	180	1530	2	3	200	10	-1	20	1	2	-1	1	0	4	7.8152933	1	19	0	4	1	0	3	302	0
140313_1209	13	2	1	100	1630	2	3	120	10	-1	20	1	2	-1	1	40	4	7.8152933	1	19	0	4	1	0	3	302	0
140313_1209	14	2	1	60	1690	2	3	120	50	-1	60	1	3	-1	1	40	4	7.8152933	1	19	0	4	1	0	3	302	0
140313_1209	15	2	1	40	1730	2	3	60	10	-1	20	1	2	-1	1	40	4	7.8152933	1	19	0	4	1	0	3	302	0
140313_1209	16	2	1	0	1730	2	3	40	30	-1	0	1	3	-1	0	0	4	7.8152933	1	19	0	4	1	0	3	302	0
140313_1209	17	2	1	40	1770	2	2	60	10	-1	20	1	3	-1	1	40	4	7.8152933	1	19	0	4	1	0	3	302	0
140313_1209	18	2	1	0	1770	2	2	60	50	-1	10	1	3	-1	0	0	4	7.8152933	1	19	0	4	1	0	3	302	0
140313_1209	19	2	1	80	1850	2	1	120	30	-1	40	1	1	-1	1	40	4	7.8152933	1	19	0	4	1	0	3	302	0
140313_1209	20	2	1	160	2010	2	3	200	30	-1	40	1	2	-1	1	0	4	7.8152933	1	19	0	4	1	0	3	302	0
140313_1209	1	3	1	0	480	2	3	40	50	-1	40	1	1	-1	1	40	4	7.8152933	0	20	0	4	3	0	3	303	0
140313_1209	2	3	1	0	480	2	2	40	30	-1	30	1	2	-1	0	0	4	7.8152933	0	20	0	4	3	0	3	303	0
140313_1209	3	3	1	29	509	2	1	60	30	-1	31	1	1	-1	1	0	4	7.8152933	0	20	0	4	3	0	3	303	0
140313_1209	4	3	1	165	674	2	2	200	30	-1	35	1	3	-1	1	0	4	7.8152933	0	20	0	4	3	0	3	303	0
140313_1209	5	3	1	28	702	2	1	60	30	-1	32	1	1	-1	1	40	4	7.8152933	0	20	0	4	3	0	3	303	0
140313_1209	6	3	1	165	867	2	2	200	30	-1	35	1	2	-1	1	40	4	7.8152933	0	20	0	4	3	0	3	303	0
140313_1209	7	3	1	0	867	2	2	120	10	-1	12	1	2	-1	0	0	4	7.8152933	0	20	0	4	3	0	3	303	0
140313_1209	8	3	1	69	936	2	3	120	50	-1	51	1	2	-1	1	0	4	7.8152933	0	20	0	4	3	0	3	303	0
140313_1209	9	3	1	69	1005	2	3	120	50	-1	51	1	1	-1	1	40	4	7.8152933	0	20	0	4	3	0	3	303	0
140313_1209	10	3	1	49	1054	2	2	60	10	-1	11	1	3	-1	1	0	4	7.8152933	0	20	0	4	3	0	3	303	0
140313_1209	11	3	1	0	1054	2	3	120	50	-1	51	1	3	-1	0	40	4	7.8152933	0	20	0	4	3	0	3	303	0
140313_1209	12	3	1	29	1083	2	2	40	10	-1	11	1	1	-1	1	0	4	7.8152933	0	20	0	4	3	0	3	303	0
140313_1209	13	3	1	185	1268	2	3	200	10	-1	15	1	1	-1	1	40	4	7.8152933	0	20	0	4	3	0	3	303	0
140313_1209	14	3	1	68	1336	2	1	120	50	-1	52	1	3	-1	1	40	4	7.8152933	0	20	0	4	3	0	3	303	0
140313_1209	15	3	1	49	1385	2	2	60	10	-1	11	1	3	-1	1	40	4	7.8152933	0	20	0	4	3	0	3	303	0
140313_1209	16	3	1	0	1385	2	3	60	30	-1	31	1	2	-1	0	0	4	7.8152933	0	20	0	4	3	0	3	303	0
140313_1209	17	3	1	49	1434	2	3	60	10	-1	11	1	3	-1	1	40	4	7.8152933	0	20	0	4	3	0	3	303	0
140313_1209	18	3	1	9	1443	2	1	60	50	-1	51	1	3	-1	1	0	4	7.8152933	0	20	0	4	3	0	3	303	0
140313_1209	19	3	1	29	1472	2	2	60	30	-1	31	1	2	-1	1	40	4	7.8152933	0	20	0	4	3	0	3	303	0
140313_1209	20	3	1	0	1472	2	2	40	30	-1	31	1	1	-1	0	0	4	7.8152933	0	20	0	4	3	0	3	303	0
140313_1209	1	4	1	0	480	1	2	-1	50	1	-1	-1	-1	60	0	40	2	26.154335	1	20	4	4	1	0	3	304	.33333334
140313_1209	2	4	1	35	515	1	3	-1	30	1	-1	-1	-1	10	0	0	2	26.154335	1	20	4	4	1	0	3	304	0
140313_1209	3	4	1	22	537	1	3	-1	30	1	-1	-1	-1	20	0	0	2	26.154335	1	20	4	4	1	0	3	304	0
140313_1209	4	4	1	10	547	1	2	-1	30	1	-1	-1	-1	30	0	0	2	26.154335	1	20	4	4	1	0	3	304	0
140313_1209	5	4	1	127	674	1	1	-1	30	1	-1	-1	-1	19	0	40	2	26.154335	1	20	4	4	1	0	3	304	0
140313_1209	6	4	1	175	849	1	3	-1	30	1	-1	-1	-1	29	0	40	2	26.154335	1	20	4	4	1	0	3	304	0
140313_1209	7	4	1	25	874	1	2	-1	10	1	-1	-1	-1	15	0	0	2	26.154335	1	20	4	4	1	0	3	304	0
140313_1209	8	4	1	36	910	1	3	-1	50	1	-1	-1	-1	51	0	0	2	26.154335	1	20	4	4	1	0	3	304	0
140313_1209	9	4	1	141	1051	1	3	-1	50	1	-1	-1	-1	51	0	40	2	26.154335	1	20	4	4	1	0	3	304	0
140313_1209	10	4	1	37	1088	1	1	-1	10	1	-1	-1	-1	11	0	0	2	26.154335	1	20	4	4	1	0	3	304	0
140313_1209	11	4	1	50	1138	1	3	-1	50	1	-1	-1	-1	52	0	40	2	26.154335	1	20	4	4	1	0	3	304	0
140313_1209	12	4	1	31	1169	1	2	-1	10	1	-1	-1	-1	11	0	0	2	26.154335	1	20	4	4	1	0	3	304	0
140313_1209	13	4	1	160	1329	1	1	-1	10	1	-1	-1	-1	11	0	40	2	26.154335	1	20	4	4	1	0	3	304	0
140313_1209	14	4	1	50	1379	1	2	-1	50	1	-1	-1	-1	51	0	40	2	26.154335	1	20	4	4	1	0	3	304	0
140313_1209	15	4	1	146	1525	1	1	-1	10	1	-1	-1	-1	9	0	40	2	26.154335	1	20	4	4	1	0	3	304	0
140313_1209	16	4	1	15	1540	1	2	-1	30	1	-1	-1	-1	29	0	0	2	26.154335	1	20	4	4	1	0	3	304	0
140313_1209	17	4	1	150	1690	1	2	-1	10	1	-1	-1	-1	9	0	40	2	26.154335	1	20	4	4	1	0	3	304	0
140313_1209	18	4	1	15	1705	1	2	-1	50	1	-1	-1	-1	49	0	0	2	26.154335	1	20	4	4	1	0	3	304	0
140313_1209	19	4	1	160	1865	1	1	-1	30	1	-1	-1	-1	29	0	40	2	26.154335	1	20	4	4	1	0	3	304	0
140313_1209	20	4	1	20	1885	1	1	-1	30	1	-1	-1	-1	30	0	0	2	26.154335	1	20	4	4	1	0	3	304	0
140313_1209	1	5	1	55	535	2	3	120	50	-1	65	1	3	-1	1	40	2	7.8152933	1	22	6	4	1	0	3	305	0
140313_1209	2	5	1	0	535	2	2	40	30	-1	35	1	3	-1	0	0	2	7.8152933	1	22	6	4	1	0	3	305	0
140313_1209	3	5	1	140	675	2	2	200	30	-1	60	1	2	-1	1	0	2	7.8152933	1	22	6	4	1	0	3	305	0
140313_1209	4	5	1	5	680	2	3	40	30	-1	35	1	1	-1	1	0	2	7.8152933	1	22	6	4	1	0	3	305	0
140313_1209	5	5	1	5	685	2	2	40	30	-1	35	1	2	-1	1	40	2	7.8152933	1	22	6	4	1	0	3	305	0
140313_1209	6	5	1	145	830	2	3	200	30	-1	55	1	2	-1	1	40	2	7.8152933	1	22	6	4	1	0	3	305	0
140313_1209	7	5	1	90	920	2	3	120	10	-1	30	1	2	-1	1	0	2	7.8152933	1	22	6	4	1	0	3	305	0
140313_1209	8	5	1	130	1050	2	3	200	50	-1	70	1	1	-1	1	0	2	7.8152933	1	22	6	4	1	0	3	305	0
140313_1209	9	5	1	60	1110	2	1	120	50	-1	60	1	1	-1	1	40	2	7.8152933	1	22	6	4	1	0	3	305	0
140313_1209	10	5	1	18	1128	2	1	40	10	-1	22	1	2	-1	1	0	2	7.8152933	1	22	6	4	1	0	3	305	0
140313_1209	11	5	1	60	1188	2	2	120	50	-1	60	1	3	-1	1	40	2	7.8152933	1	22	6	4	1	0	3	305	0
140313_1209	12	5	1	20	1208	2	3	40	10	-1	20	1	1	-1	1	0	2	7.8152933	1	22	6	4	1	0	3	305	0
140313_1209	13	5	1	40	1248	2	2	60	10	-1	20	1	3	-1	1	40	2	7.8152933	1	22	6	4	1	0	3	305	0
140313_1209	14	5	1	5	1253	2	3	60	50	-1	55	1	2	-1	1	40	2	7.8152933	1	22	6	4	1	0	3	305	0
140313_1209	15	5	1	40	1293	2	1	60	10	-1	20	1	1	-1	1	40	2	7.8152933	1	22	6	4	1	0	3	305	0
140313_1209	16	5	1	5	1298	2	2	40	30	-1	35	1	1	-1	1	0	2	7.8152933	1	22	6	4	1	0	3	305	0
140313_1209	17	5	1	170	1468	2	1	200	10	-1	30	1	2	-1	1	40	2	7.8152933	1	22	6	4	1	0	3	305	0
140313_1209	18	5	1	0	1468	2	3	60	50	-1	55	1	3	-1	0	0	2	7.8152933	1	22	6	4	1	0	3	305	0
140313_1209	19	5	1	75	1543	2	3	120	30	-1	45	1	3	-1	1	40	2	7.8152933	1	22	6	4	1	0	3	305	0
140313_1209	20	5	1	5	1548	2	1	40	30	-1	35	1	1	-1	1	0	2	7.8152933	1	22	6	4	1	0	3	305	0
140313_1209	1	6	1	45	525	2	1	120	50	-1	75	1	3	-1	1	40	4	13.045637	1	21	4	4	1	0	3	306	0
140313_1209	2	6	1	140	665	2	3	200	30	-1	60	1	1	-1	1	0	4	13.045637	1	21	4	4	1	0	3	306	0
140313_1209	3	6	1	140	805	2	1	200	30	-1	60	1	2	-1	1	0	4	13.045637	1	21	4	4	1	0	3	306	0
140313_1209	4	6	1	5	810	2	3	40	30	-1	35	1	2	-1	1	0	4	13.045637	1	21	4	4	1	0	3	306	0
140313_1209	5	6	1	140	950	2	2	200	30	-1	60	1	3	-1	1	40	4	13.045637	1	21	4	4	1	0	3	306	0
140313_1209	6	6	1	140	1090	2	1	200	30	-1	60	1	1	-1	1	40	4	13.045637	1	21	4	4	1	0	3	306	0
140313_1209	7	6	1	90	1180	2	2	120	10	-1	30	1	3	-1	1	0	4	13.045637	1	21	4	4	1	0	3	306	0
140313_1209	8	6	1	55	1235	2	2	120	50	-1	65	1	2	-1	1	0	4	13.045637	1	21	4	4	1	0	3	306	0
140313_1209	9	6	1	130	1365	2	2	200	50	-1	70	1	3	-1	1	40	4	13.045637	1	21	4	4	1	0	3	306	0
140313_1209	10	6	1	35	1400	2	1	60	10	-1	25	1	3	-1	1	0	4	13.045637	1	21	4	4	1	0	3	306	0
140313_1209	11	6	1	50	1450	2	2	120	50	-1	70	1	2	-1	1	40	4	13.045637	1	21	4	4	1	0	3	306	0
140313_1209	12	6	1	20	1470	2	1	40	10	-1	20	1	1	-1	1	0	4	13.045637	1	21	4	4	1	0	3	306	0
140313_1209	13	6	1	40	1510	2	1	60	10	-1	20	1	3	-1	1	40	4	13.045637	1	21	4	4	1	0	3	306	0
140313_1209	14	6	1	30	1540	2	3	40	50	-1	10	1	1	-1	1	40	4	13.045637	1	21	4	4	1	0	3	306	0
140313_1209	15	6	1	40	1580	2	3	60	10	-1	20	1	3	-1	1	40	4	13.045637	1	21	4	4	1	0	3	306	0
140313_1209	16	6	1	0	1580	2	3	40	30	-1	20	1	1	-1	0	0	4	13.045637	1	21	4	4	1	0	3	306	0
140313_1209	17	6	1	40	1620	2	1	60	10	-1	20	1	3	-1	1	40	4	13.045637	1	21	4	4	1	0	3	306	0
140313_1209	18	6	1	0	1620	2	3	60	50	-1	30	1	1	-1	0	0	4	13.045637	1	21	4	4	1	0	3	306	0
140313_1209	19	6	1	70	1690	2	1	120	30	-1	50	1	3	-1	1	40	4	13.045637	1	21	4	4	1	0	3	306	0
140313_1209	20	6	1	20	1710	2	3	40	30	-1	20	1	1	-1	1	0	4	13.045637	1	21	4	4	1	0	3	306	0
140313_1209	1	7	1	0	480	2	2	120	50	-1	50	1	3	-1	0	40	2	3.9793825	1	23	1	5	0	0	3	307	.33333334
140313_1209	2	7	1	5	485	2	3	40	30	-1	35	1	2	-1	1	0	2	3.9793825	1	23	1	5	0	0	3	307	0
140313_1209	3	7	1	22	507	2	3	60	30	-1	38	1	1	-1	1	0	2	3.9793825	1	23	1	5	0	0	3	307	0
140313_1209	4	7	1	5	512	2	2	40	30	-1	35	1	1	-1	1	0	2	3.9793825	1	23	1	5	0	0	3	307	0
140313_1209	5	7	1	25	537	2	2	60	30	-1	35	1	1	-1	1	40	2	3.9793825	1	23	1	5	0	0	3	307	0
140313_1209	6	7	1	160	697	2	3	200	30	-1	40	1	1	-1	1	40	2	3.9793825	1	23	1	5	0	0	3	307	0
140313_1209	7	7	1	45	742	2	2	60	10	-1	15	1	1	-1	1	0	2	3.9793825	1	23	1	5	0	0	3	307	0
140313_1209	8	7	1	140	882	2	2	200	50	-1	60	1	3	-1	1	0	2	3.9793825	1	23	1	5	0	0	3	307	0
140313_1209	9	7	1	140	1022	2	1	200	50	-1	60	1	3	-1	1	40	2	3.9793825	1	23	1	5	0	0	3	307	0
140313_1209	10	7	1	100	1122	2	1	120	10	-1	20	1	1	-1	1	0	2	3.9793825	1	23	1	5	0	0	3	307	0
140313_1209	11	7	1	0	1122	2	3	40	50	-1	30	1	1	-1	0	40	2	3.9793825	1	23	1	5	0	0	3	307	0
140313_1209	12	7	1	100	1222	2	3	120	10	-1	20	1	3	-1	1	0	2	3.9793825	1	23	1	5	0	0	3	307	0
140313_1209	13	7	1	100	1322	2	2	120	10	-1	20	1	2	-1	1	40	2	3.9793825	1	23	1	5	0	0	3	307	0
140313_1209	14	7	1	60	1382	2	2	120	50	-1	60	1	3	-1	1	40	2	3.9793825	1	23	1	5	0	0	3	307	0
140313_1209	15	7	1	45	1427	2	3	60	10	-1	15	1	1	-1	1	40	2	3.9793825	1	23	1	5	0	0	3	307	0
140313_1209	16	7	1	5	1432	2	2	40	30	-1	35	1	3	-1	1	0	2	3.9793825	1	23	1	5	0	0	3	307	0
140313_1209	17	7	1	180	1612	2	2	200	10	-1	20	1	2	-1	1	40	2	3.9793825	1	23	1	5	0	0	3	307	0
140313_1209	18	7	1	140	1752	2	1	200	50	-1	60	1	2	-1	1	0	2	3.9793825	1	23	1	5	0	0	3	307	0
140313_1209	19	7	1	80	1832	2	2	120	30	-1	40	1	3	-1	1	40	2	3.9793825	1	23	1	5	0	0	3	307	0
140313_1209	20	7	1	0	1832	2	2	40	30	-1	35	1	3	-1	0	0	2	3.9793825	1	23	1	5	0	0	3	307	0
140313_1209	1	8	1	110	590	1	3	-1	50	1	-1	-1	-1	33	0	40	2	26.778841	1	26	4	5	0	0	3	308	0
140313_1209	2	8	1	10	600	1	2	-1	30	1	-1	-1	-1	40	0	0	2	26.778841	1	26	4	5	0	0	3	308	0
140313_1209	3	8	1	30	630	1	2	-1	30	1	-1	-1	-1	50	0	0	2	26.778841	1	26	4	5	0	0	3	308	0
140313_1209	4	8	1	20	650	1	1	-1	30	1	-1	-1	-1	50	0	0	2	26.778841	1	26	4	5	0	0	3	308	0
140313_1209	5	8	1	160	810	1	2	-1	30	1	-1	-1	-1	35	0	40	2	26.778841	1	26	4	5	0	0	3	308	0
140313_1209	6	8	1	155	965	1	2	-1	30	1	-1	-1	-1	30	0	40	2	26.778841	1	26	4	5	0	0	3	308	0
140313_1209	7	8	1	40	1005	1	3	-1	10	1	-1	-1	-1	25	0	0	2	26.778841	1	26	4	5	0	0	3	308	0
140313_1209	8	8	1	25	1030	1	2	-1	50	1	-1	-1	-1	60	0	0	2	26.778841	1	26	4	5	0	0	3	308	0
140313_1209	9	8	1	175	1205	1	2	-1	50	1	-1	-1	-1	20	0	40	2	26.778841	1	26	4	5	0	0	3	308	0
140313_1209	10	8	1	19	1224	1	2	-1	10	1	-1	-1	-1	10	0	0	2	26.778841	1	26	4	5	0	0	3	308	0
140313_1209	11	8	1	110	1334	1	1	-1	50	1	-1	-1	-1	20	0	40	2	26.778841	1	26	4	5	0	0	3	308	0
140313_1209	12	8	1	30	1364	1	3	-1	10	1	-1	-1	-1	20	0	0	2	26.778841	1	26	4	5	0	0	3	308	0
140313_1209	13	8	1	140	1504	1	3	-1	10	1	-1	-1	-1	10	0	40	2	26.778841	1	26	4	5	0	0	3	308	0
140313_1209	14	8	1	87	1591	1	1	-1	50	1	-1	-1	-1	20	0	40	2	26.778841	1	26	4	5	0	0	3	308	0
140313_1209	15	8	1	141	1732	1	2	-1	10	1	-1	-1	-1	10	0	40	2	26.778841	1	26	4	5	0	0	3	308	0
140313_1209	16	8	1	0	1732	1	3	-1	30	1	-1	-1	-1	60	0	0	2	26.778841	1	26	4	5	0	0	3	308	0
140313_1209	17	8	1	141	1873	1	3	-1	10	1	-1	-1	-1	10	0	40	2	26.778841	1	26	4	5	0	0	3	308	0
140313_1209	18	8	1	0	1873	1	3	-1	50	1	-1	-1	-1	70	0	0	2	26.778841	1	26	4	5	0	0	3	308	0
140313_1209	19	8	1	160	2033	1	3	-1	30	1	-1	-1	-1	20	0	40	2	26.778841	1	26	4	5	0	0	3	308	0
140313_1209	20	8	1	120	2153	1	2	-1	30	1	-1	-1	-1	40	0	0	2	26.778841	1	26	4	5	0	0	3	308	0
140313_1209	1	9	1	5	485	2	3	40	50	-1	35	1	2	-1	1	40	4	7.8152933	1	21	4	4	3	0	3	309	0
140313_1209	2	9	1	5	490	2	1	40	30	-1	35	1	3	-1	1	0	4	7.8152933	1	21	4	4	3	0	3	309	0
140313_1209	3	9	1	25	515	2	1	60	30	-1	35	1	3	-1	1	0	4	7.8152933	1	21	4	4	3	0	3	309	0
140313_1209	4	9	1	150	665	2	3	200	30	-1	50	1	3	-1	1	0	4	7.8152933	1	21	4	4	3	0	3	309	0
140313_1209	5	9	1	5	670	2	3	40	30	-1	35	1	2	-1	1	40	4	7.8152933	1	21	4	4	3	0	3	309	0
140313_1209	6	9	1	150	820	2	3	200	30	-1	50	1	3	-1	1	40	4	7.8152933	1	21	4	4	3	0	3	309	0
140313_1209	7	9	1	0	820	2	3	60	10	-1	15	1	1	-1	0	0	4	7.8152933	1	21	4	4	3	0	3	309	0
140313_1209	8	9	1	120	940	2	1	200	50	-1	80	1	1	-1	1	0	4	7.8152933	1	21	4	4	3	0	3	309	0
140313_1209	9	9	1	45	985	2	2	120	50	-1	75	1	1	-1	1	40	4	7.8152933	1	21	4	4	3	0	3	309	0
140313_1209	10	9	1	100	1085	2	3	120	10	-1	20	1	1	-1	1	0	4	7.8152933	1	21	4	4	3	0	3	309	0
140313_1209	11	9	1	5	1090	2	2	40	50	-1	35	1	1	-1	1	40	4	7.8152933	1	21	4	4	3	0	3	309	0
140313_1209	12	9	1	170	1260	2	2	200	10	-1	30	1	2	-1	1	0	4	7.8152933	1	21	4	4	3	0	3	309	0
140313_1209	13	9	1	170	1430	2	1	200	10	-1	30	1	1	-1	1	40	4	7.8152933	1	21	4	4	3	0	3	309	0
140313_1209	14	9	1	0	1430	2	2	40	50	-1	40	1	1	-1	0	40	4	7.8152933	1	21	4	4	3	0	3	309	0
140313_1209	15	9	1	40	1470	2	2	60	10	-1	20	1	2	-1	1	40	4	7.8152933	1	21	4	4	3	0	3	309	0
140313_1209	16	9	1	5	1475	2	1	40	30	-1	35	1	3	-1	1	0	4	7.8152933	1	21	4	4	3	0	3	309	0
140313_1209	17	9	1	40	1515	2	2	60	10	-1	20	1	1	-1	1	40	4	7.8152933	1	21	4	4	3	0	3	309	0
140313_1209	18	9	1	10	1525	2	1	60	50	-1	50	1	1	-1	1	0	4	7.8152933	1	21	4	4	3	0	3	309	0
140313_1209	19	9	1	70	1595	2	3	120	30	-1	50	1	1	-1	1	40	4	7.8152933	1	21	4	4	3	0	3	309	0
140313_1209	20	9	1	50	1645	2	2	200	30	-1	150	1	2	-1	1	0	4	7.8152933	1	21	4	4	3	0	3	309	0
140313_1209	1	10	1	15	495	2	1	40	50	-1	25	1	2	-1	1	40	5	7.8152933	1	21	6	4	2	0	3	310	0
140313_1209	2	10	1	140	635	2	1	200	30	-1	60	1	1	-1	1	0	5	7.8152933	1	21	6	4	2	0	3	310	0
140313_1209	3	10	1	0	635	2	2	60	30	-1	35	1	3	-1	0	0	5	7.8152933	1	21	6	4	2	0	3	310	0
140313_1209	4	10	1	0	635	2	1	40	30	-1	25	1	2	-1	0	0	5	7.8152933	1	21	6	4	2	0	3	310	0
140313_1209	5	10	1	15	650	2	1	40	30	-1	25	1	2	-1	1	40	5	7.8152933	1	21	6	4	2	0	3	310	0
140313_1209	6	10	1	150	800	2	2	200	30	-1	50	1	3	-1	1	40	5	7.8152933	1	21	6	4	2	0	3	310	0
140313_1209	7	10	1	100	900	2	1	120	10	-1	20	1	2	-1	1	0	5	7.8152933	1	21	6	4	2	0	3	310	0
140313_1209	8	10	1	60	960	2	1	120	50	-1	60	1	2	-1	1	0	5	7.8152933	1	21	6	4	2	0	3	310	0
140313_1209	9	10	1	140	1100	2	2	200	50	-1	60	1	2	-1	1	40	5	7.8152933	1	21	6	4	2	0	3	310	0
140313_1209	10	10	1	40	1140	2	3	60	10	-1	20	1	3	-1	1	0	5	7.8152933	1	21	6	4	2	0	3	310	0
140313_1209	11	10	1	60	1200	2	3	120	50	-1	60	1	2	-1	1	40	5	7.8152933	1	21	6	4	2	0	3	310	0
140313_1209	12	10	1	100	1300	2	2	120	10	-1	20	1	3	-1	1	0	5	7.8152933	1	21	6	4	2	0	3	310	0
140313_1209	13	10	1	180	1480	2	2	200	10	-1	20	1	1	-1	1	40	5	7.8152933	1	21	6	4	2	0	3	310	0
140313_1209	14	10	1	0	1480	2	2	60	50	-1	50	1	2	-1	0	40	5	7.8152933	1	21	6	4	2	0	3	310	0
140313_1209	15	10	1	40	1520	2	1	60	10	-1	20	1	2	-1	1	40	5	7.8152933	1	21	6	4	2	0	3	310	0
140313_1209	16	10	1	10	1530	2	1	40	30	-1	30	1	1	-1	1	0	5	7.8152933	1	21	6	4	2	0	3	310	0
140313_1209	17	10	1	180	1710	2	3	200	10	-1	20	1	2	-1	1	40	5	7.8152933	1	21	6	4	2	0	3	310	0
140313_1209	18	10	1	0	1710	2	3	200	50	-1	60	1	2	-1	0	0	5	7.8152933	1	21	6	4	2	0	3	310	0
140313_1209	19	10	1	80	1790	2	2	120	30	-1	40	1	1	-1	1	40	5	7.8152933	1	21	6	4	2	0	3	310	0
140313_1209	20	10	1	10	1800	2	3	40	30	-1	30	1	3	-1	1	0	5	7.8152933	1	21	6	4	2	0	3	310	0
140313_1209	1	11	1	5	485	2	1	40	50	-1	35	1	1	-1	1	40	5	34.875328	1	23	6	3	2	0	3	311	0
140313_1209	2	11	1	160	645	2	2	200	30	-1	40	1	1	-1	1	0	5	34.875328	1	23	6	3	2	0	3	311	0
140313_1209	3	11	1	160	805	2	3	200	30	-1	40	1	2	-1	1	0	5	34.875328	1	23	6	3	2	0	3	311	0
140313_1209	4	11	1	0	805	2	2	40	30	-1	10	1	2	-1	0	0	5	34.875328	1	23	6	3	2	0	3	311	0
140313_1209	5	11	1	160	965	2	1	200	30	-1	40	1	3	-1	1	40	5	34.875328	1	23	6	3	2	0	3	311	0
140313_1209	6	11	1	160	1125	2	2	200	30	-1	40	1	1	-1	1	40	5	34.875328	1	23	6	3	2	0	3	311	0
140313_1209	7	11	1	90	1215	2	3	120	10	-1	30	1	3	-1	1	0	5	34.875328	1	23	6	3	2	0	3	311	0
140313_1209	8	11	1	0	1215	2	2	200	50	-1	55	1	1	-1	0	0	5	34.875328	1	23	6	3	2	0	3	311	0
140313_1209	9	11	1	140	1355	2	1	200	50	-1	60	1	2	-1	1	40	5	34.875328	1	23	6	3	2	0	3	311	0
140313_1209	10	11	1	20	1375	2	2	40	10	-1	20	1	2	-1	1	0	5	34.875328	1	23	6	3	2	0	3	311	0
140313_1209	11	11	1	20	1395	2	1	40	50	-1	20	1	1	-1	1	40	5	34.875328	1	23	6	3	2	0	3	311	0
140313_1209	12	11	1	100	1495	2	1	120	10	-1	20	1	3	-1	1	0	5	34.875328	1	23	6	3	2	0	3	311	0
140313_1209	13	11	1	100	1595	2	1	120	10	-1	20	1	2	-1	1	40	5	34.875328	1	23	6	3	2	0	3	311	0
140313_1209	14	11	1	30	1625	2	1	60	50	-1	30	1	2	-1	1	40	5	34.875328	1	23	6	3	2	0	3	311	0
140313_1209	15	11	1	40	1665	2	2	60	10	-1	20	1	1	-1	1	40	5	34.875328	1	23	6	3	2	0	3	311	0
140313_1209	16	11	1	20	1685	2	1	60	30	-1	40	1	2	-1	1	0	5	34.875328	1	23	6	3	2	0	3	311	0
140313_1209	17	11	1	40	1725	2	3	60	10	-1	20	1	1	-1	1	40	5	34.875328	1	23	6	3	2	0	3	311	0
140313_1209	18	11	1	0	1725	2	2	60	50	-1	30	1	1	-1	0	0	5	34.875328	1	23	6	3	2	0	3	311	0
140313_1209	19	11	1	20	1745	2	1	60	30	-1	40	1	2	-1	1	40	5	34.875328	1	23	6	3	2	0	3	311	0
140313_1209	20	11	1	0	1745	2	1	40	30	-1	10	1	3	-1	0	0	5	34.875328	1	23	6	3	2	0	3	311	0
140313_1209	1	12	1	105	585	1	1	-1	50	1	-1	-1	-1	0	0	40	4	16.260204	0	23	2	3	3	0	3	312	0
140313_1209	2	12	1	36	621	1	1	-1	30	1	-1	-1	-1	0	0	0	4	16.260204	0	23	2	3	3	0	3	312	0
140313_1209	3	12	1	36	657	1	1	-1	30	1	-1	-1	-1	0	0	0	4	16.260204	0	23	2	3	3	0	3	312	0
140313_1209	4	12	1	30	687	1	3	-1	30	1	-1	-1	-1	0	0	0	4	16.260204	0	23	2	3	3	0	3	312	0
140313_1209	5	12	1	139	826	1	3	-1	30	1	-1	-1	-1	0	0	40	4	16.260204	0	23	2	3	3	0	3	312	0
140313_1209	6	12	1	168	994	1	1	-1	30	1	-1	-1	-1	0	0	40	4	16.260204	0	23	2	3	3	0	3	312	0
140313_1209	7	12	1	30	1024	1	1	-1	10	1	-1	-1	-1	0	0	0	4	16.260204	0	23	2	3	3	0	3	312	0
140313_1209	8	12	1	60	1084	1	1	-1	50	1	-1	-1	-1	50	0	0	4	16.260204	0	23	2	3	3	0	3	312	0
140313_1209	9	12	1	150	1234	1	1	-1	50	1	-1	-1	-1	0	0	40	4	16.260204	0	23	2	3	3	0	3	312	0
140313_1209	10	12	1	30	1264	1	3	-1	10	1	-1	-1	-1	0	0	0	4	16.260204	0	23	2	3	3	0	3	312	0
140313_1209	11	12	1	135	1399	1	2	-1	50	1	-1	-1	-1	0	0	40	4	16.260204	0	23	2	3	3	0	3	312	0
140313_1209	12	12	1	35	1434	1	1	-1	10	1	-1	-1	-1	0	0	0	4	16.260204	0	23	2	3	3	0	3	312	0
140313_1209	13	12	1	150	1584	1	2	-1	10	1	-1	-1	-1	0	0	40	4	16.260204	0	23	2	3	3	0	3	312	0
140313_1209	14	12	1	95	1679	1	3	-1	50	1	-1	-1	-1	0	0	40	4	16.260204	0	23	2	3	3	0	3	312	0
140313_1209	15	12	1	145	1824	1	3	-1	10	1	-1	-1	-1	0	0	40	4	16.260204	0	23	2	3	3	0	3	312	0
140313_1209	16	12	1	15	1839	1	1	-1	30	1	-1	-1	-1	0	0	0	4	16.260204	0	23	2	3	3	0	3	312	0
140313_1209	17	12	1	155	1994	1	1	-1	10	1	-1	-1	-1	0	0	40	4	16.260204	0	23	2	3	3	0	3	312	0
140313_1209	18	12	1	11	2005	1	1	-1	50	1	-1	-1	-1	0	0	0	4	16.260204	0	23	2	3	3	0	3	312	0
140313_1209	19	12	1	141	2146	1	2	-1	30	1	-1	-1	-1	0	0	40	4	16.260204	0	23	2	3	3	0	3	312	0
140313_1209	20	12	1	0	2146	1	3	-1	30	1	-1	-1	-1	0	0	0	4	16.260204	0	23	2	3	3	0	3	312	0
140313_1209	1	13	1	0	480	2	5	40	50	-1	37	1	2	-1	0	40	2	7.8152933	1	19	0	3	0	0	3	313	.33333334
140313_1209	2	13	1	4	484	2	4	40	30	-1	36	1	2	-1	1	0	2	7.8152933	1	19	0	3	0	0	3	313	0
140313_1209	3	13	1	22	506	2	6	60	30	-1	38	1	3	-1	1	0	2	7.8152933	1	19	0	3	0	0	3	313	0
140313_1209	4	13	1	4	510	2	4	40	30	-1	36	1	1	-1	1	0	2	7.8152933	1	19	0	3	0	0	3	313	0
140313_1209	5	13	1	22	532	2	6	60	30	-1	38	1	1	-1	1	40	2	7.8152933	1	19	0	3	0	0	3	313	0
140313_1209	6	13	1	158	690	2	4	200	30	-1	42	1	3	-1	1	40	2	7.8152933	1	19	0	3	0	0	3	313	0
140313_1209	7	13	1	98	788	2	4	120	10	-1	22	1	3	-1	1	0	2	7.8152933	1	19	0	3	0	0	3	313	0
140313_1209	8	13	1	142	930	2	6	200	50	-1	58	1	3	-1	1	0	2	7.8152933	1	19	0	3	0	0	3	313	0
140313_1209	9	13	1	142	1072	2	6	200	50	-1	58	1	3	-1	1	40	2	7.8152933	1	19	0	3	0	0	3	313	.33333334
140313_1209	10	13	1	88	1160	2	5	120	10	-1	32	1	1	-1	1	0	2	7.8152933	1	19	0	3	0	0	3	313	0
140313_1209	11	13	1	65	1225	2	4	120	50	-1	55	1	3	-1	1	40	2	7.8152933	1	19	0	3	0	0	3	313	.33333334
140313_1209	12	13	1	164	1389	2	4	200	10	-1	36	1	2	-1	1	0	2	7.8152933	1	19	0	3	0	0	3	313	0
140313_1209	13	13	1	25	1414	2	6	60	10	-1	35	1	3	-1	1	40	2	7.8152933	1	19	0	3	0	0	3	313	0
140313_1209	14	13	1	8	1422	2	4	40	50	-1	32	1	1	-1	1	40	2	7.8152933	1	19	0	3	0	0	3	313	0
140313_1209	15	13	1	38	1460	2	4	60	10	-1	22	1	3	-1	1	40	2	7.8152933	1	19	0	3	0	0	3	313	0
140313_1209	16	13	1	28	1488	2	5	60	30	-1	32	1	2	-1	1	0	2	7.8152933	1	19	0	3	0	0	3	313	0
140313_1209	17	13	1	39	1527	2	4	60	10	-1	21	1	1	-1	1	40	2	7.8152933	1	19	0	3	0	0	3	313	0
140313_1209	18	13	1	139	1666	2	5	200	50	-1	61	1	2	-1	1	0	2	7.8152933	1	19	0	3	0	0	3	313	0
140313_1209	19	13	1	24	1690	2	6	60	30	-1	36	1	2	-1	1	40	2	7.8152933	1	19	0	3	0	0	3	313	0
140313_1209	20	13	1	162	1852	2	4	200	30	-1	38	1	2	-1	1	0	2	7.8152933	1	19	0	3	0	0	3	313	0
140313_1209	1	14	1	0	480	2	5	40	50	-1	-1	0	1	-1	0	40	4	24.196253	1	27	4	3	2	0	3	314	.33333334
140313_1209	2	14	1	7	487	2	6	40	30	-1	33	1	3	-1	1	0	4	24.196253	1	27	4	3	2	0	3	314	0
140313_1209	3	14	1	20	507	2	5	60	30	-1	40	1	1	-1	1	0	4	24.196253	1	27	4	3	2	0	3	314	0
140313_1209	4	14	1	150	657	2	4	200	30	-1	50	1	3	-1	1	0	4	24.196253	1	27	4	3	2	0	3	314	0
140313_1209	5	14	1	152	809	2	6	200	30	-1	48	1	3	-1	1	40	4	24.196253	1	27	4	3	2	0	3	314	0
140313_1209	6	14	1	155	964	2	4	200	30	-1	45	1	2	-1	1	40	4	24.196253	1	27	4	3	2	0	3	314	0
140313_1209	7	14	1	40	1004	2	4	60	10	-1	20	1	1	-1	1	0	4	24.196253	1	27	4	3	2	0	3	314	0
140313_1209	8	14	1	132	1136	2	4	200	50	-1	68	1	3	-1	1	0	4	24.196253	1	27	4	3	2	0	3	314	0
140313_1209	9	14	1	0	1136	2	6	200	50	-1	-1	0	2	-1	0	40	4	24.196253	1	27	4	3	2	0	3	314	.33333334
140313_1209	10	14	1	20	1156	2	6	40	10	-1	20	1	2	-1	1	0	4	24.196253	1	27	4	3	2	0	3	314	0
140313_1209	11	14	1	55	1211	2	4	120	50	-1	65	1	2	-1	1	40	4	24.196253	1	27	4	3	2	0	3	314	.33333334
140313_1209	12	14	1	173	1384	2	6	200	10	-1	27	1	2	-1	1	0	4	24.196253	1	27	4	3	2	0	3	314	0
140313_1209	13	14	1	94	1478	2	6	120	10	-1	26	1	2	-1	1	40	4	24.196253	1	27	4	3	2	0	3	314	0
140313_1209	14	14	1	57	1535	2	6	120	50	-1	63	1	3	-1	1	40	4	24.196253	1	27	4	3	2	0	3	314	.33333334
140313_1209	15	14	1	40	1575	2	6	60	10	-1	20	1	2	-1	1	40	4	24.196253	1	27	4	3	2	0	3	314	0
140313_1209	16	14	1	0	1575	2	6	40	30	-1	33	1	3	-1	0	0	4	24.196253	1	27	4	3	2	0	3	314	0
140313_1209	17	14	1	40	1615	2	5	60	10	-1	20	1	3	-1	1	40	4	24.196253	1	27	4	3	2	0	3	314	0
140313_1209	18	14	1	7	1622	2	5	60	50	-1	53	1	3	-1	1	0	4	24.196253	1	27	4	3	2	0	3	314	0
140313_1209	19	14	1	72	1694	2	4	120	30	-1	48	1	1	-1	1	40	4	24.196253	1	27	4	3	2	0	3	314	0
140313_1209	20	14	1	150	1844	2	6	200	30	-1	50	1	2	-1	1	0	4	24.196253	1	27	4	3	2	0	3	314	0
140313_1209	1	15	1	0	480	2	6	40	50	-1	30	1	1	-1	0	40	3	16.260204	0	23	1	3	1	0	3	315	0
140313_1209	2	15	1	5	485	2	5	40	30	-1	35	1	2	-1	1	0	3	16.260204	0	23	1	3	1	0	3	315	0
140313_1209	3	15	1	20	505	2	4	60	30	-1	40	1	1	-1	1	0	3	16.260204	0	23	1	3	1	0	3	315	0
140313_1209	4	15	1	155	660	2	5	200	30	-1	45	1	3	-1	1	0	3	16.260204	0	23	1	3	1	0	3	315	0
140313_1209	5	15	1	25	685	2	4	60	30	-1	35	1	1	-1	1	40	3	16.260204	0	23	1	3	1	0	3	315	0
140313_1209	6	15	1	160	845	2	5	200	30	-1	40	1	2	-1	1	40	3	16.260204	0	23	1	3	1	0	3	315	0
140313_1209	7	15	1	100	945	2	5	120	10	-1	20	1	2	-1	1	0	3	16.260204	0	23	1	3	1	0	3	315	0
140313_1209	8	15	1	65	1010	2	6	120	50	-1	55	1	2	-1	1	0	3	16.260204	0	23	1	3	1	0	3	315	0
140313_1209	9	15	1	65	1075	2	6	120	50	-1	55	1	1	-1	1	40	3	16.260204	0	23	1	3	1	0	3	315	.33333334
140313_1209	10	15	1	50	1125	2	5	60	10	-1	10	1	3	-1	1	0	3	16.260204	0	23	1	3	1	0	3	315	0
140313_1209	11	15	1	70	1195	2	6	120	50	-1	50	1	3	-1	1	40	3	16.260204	0	23	1	3	1	0	3	315	.33333334
140313_1209	12	15	1	0	1195	2	5	40	10	-1	10	1	1	-1	0	0	3	16.260204	0	23	1	3	1	0	3	315	0
140313_1209	13	15	1	170	1365	2	6	200	10	-1	30	1	1	-1	1	40	3	16.260204	0	23	1	3	1	0	3	315	0
140313_1209	14	15	1	70	1435	2	4	120	50	-1	50	1	3	-1	1	40	3	16.260204	0	23	1	3	1	0	3	315	0
140313_1209	15	15	1	45	1480	2	5	60	10	-1	15	1	3	-1	1	40	3	16.260204	0	23	1	3	1	0	3	315	0
140313_1209	16	15	1	0	1480	2	6	60	30	-1	30	1	2	-1	0	0	3	16.260204	0	23	1	3	1	0	3	315	0
140313_1209	17	15	1	45	1525	2	6	60	10	-1	15	1	3	-1	1	40	3	16.260204	0	23	1	3	1	0	3	315	0
140313_1209	18	15	1	0	1525	2	4	60	50	-1	50	1	3	-1	0	0	3	16.260204	0	23	1	3	1	0	3	315	0
140313_1209	19	15	1	25	1550	2	5	60	30	-1	35	1	2	-1	1	40	3	16.260204	0	23	1	3	1	0	3	315	0
140313_1209	20	15	1	10	1560	2	5	40	30	-1	30	1	1	-1	1	0	3	16.260204	0	23	1	3	1	0	3	315	0
140313_1209	1	16	1	65	545	1	5	-1	50	1	-1	-1	-1	40	0	40	2	25.806929	0	19	4	5	1	0	3	316	.33333334
140313_1209	2	16	1	18	563	1	6	-1	30	1	-1	-1	-1	32	0	0	2	25.806929	0	19	4	5	1	0	3	316	0
140313_1209	3	16	1	48	611	1	6	-1	30	1	-1	-1	-1	31	0	0	2	25.806929	0	19	4	5	1	0	3	316	0
140313_1209	4	16	1	23	634	1	5	-1	30	1	-1	-1	-1	31	0	0	2	25.806929	0	19	4	5	1	0	3	316	0
140313_1209	5	16	1	140	774	1	4	-1	30	1	-1	-1	-1	10	0	40	2	25.806929	0	19	4	5	1	0	3	316	0
140313_1209	6	16	1	175	949	1	6	-1	30	1	-1	-1	-1	0	0	40	2	25.806929	0	19	4	5	1	0	3	316	0
140313_1209	7	16	1	45	994	1	5	-1	10	1	-1	-1	-1	11	0	0	2	25.806929	0	19	4	5	1	0	3	316	0
140313_1209	8	16	1	23	1017	1	6	-1	50	1	-1	-1	-1	51	0	0	2	25.806929	0	19	4	5	1	0	3	316	0
140313_1209	9	16	1	93	1110	1	6	-1	50	1	-1	-1	-1	11	0	40	2	25.806929	0	19	4	5	1	0	3	316	.33333334
140313_1209	10	16	1	25	1135	1	4	-1	10	1	-1	-1	-1	11	0	0	2	25.806929	0	19	4	5	1	0	3	316	0
140313_1209	11	16	1	90	1225	1	6	-1	50	1	-1	-1	-1	11	0	40	2	25.806929	0	19	4	5	1	0	3	316	.33333334
140313_1209	12	16	1	30	1255	1	5	-1	10	1	-1	-1	-1	11	0	0	2	25.806929	0	19	4	5	1	0	3	316	0
140313_1209	13	16	1	146	1401	1	4	-1	10	1	-1	-1	-1	0	0	40	2	25.806929	0	19	4	5	1	0	3	316	0
140313_1209	14	16	1	60	1461	1	5	-1	50	1	-1	-1	-1	11	0	40	2	25.806929	0	19	4	5	1	0	3	316	0
140313_1209	15	16	1	142	1603	1	4	-1	10	1	-1	-1	-1	0	0	40	2	25.806929	0	19	4	5	1	0	3	316	0
140313_1209	16	16	1	2	1605	1	5	-1	30	1	-1	-1	-1	31	0	0	2	25.806929	0	19	4	5	1	0	3	316	0
140313_1209	17	16	1	146	1751	1	5	-1	10	1	-1	-1	-1	0	0	40	2	25.806929	0	19	4	5	1	0	3	316	0
140313_1209	18	16	1	15	1766	1	5	-1	50	1	-1	-1	-1	51	0	0	2	25.806929	0	19	4	5	1	0	3	316	0
140313_1209	19	16	1	144	1910	1	4	-1	30	1	-1	-1	-1	0	0	40	2	25.806929	0	19	4	5	1	0	3	316	0
140313_1209	20	16	1	9	1919	1	4	-1	30	1	-1	-1	-1	31	0	0	2	25.806929	0	19	4	5	1	0	3	316	0
140313_1209	1	17	1	60	540	2	6	120	50	-1	60	1	3	-1	1	40	5	7.8152933	1	22	2	4	3	0	3	317	0
140313_1209	2	17	1	0	540	2	5	40	30	-1	33	1	3	-1	0	0	5	7.8152933	1	22	2	4	3	0	3	317	0
140313_1209	3	17	1	155	695	2	5	200	30	-1	45	1	2	-1	1	0	5	7.8152933	1	22	2	4	3	0	3	317	0
140313_1209	4	17	1	0	695	2	6	40	30	-1	20	1	1	-1	0	0	5	7.8152933	1	22	2	4	3	0	3	317	0
140313_1209	5	17	1	10	705	2	5	40	30	-1	30	1	2	-1	1	40	5	7.8152933	1	22	2	4	3	0	3	317	0
140313_1209	6	17	1	155	860	2	6	200	30	-1	45	1	2	-1	1	40	5	7.8152933	1	22	2	4	3	0	3	317	0
140313_1209	7	17	1	100	960	2	6	120	10	-1	20	1	2	-1	1	0	5	7.8152933	1	22	2	4	3	0	3	317	0
140313_1209	8	17	1	140	1100	2	6	200	50	-1	60	1	1	-1	1	0	5	7.8152933	1	22	2	4	3	0	3	317	0
140313_1209	9	17	1	65	1165	2	4	120	50	-1	55	1	1	-1	1	40	5	7.8152933	1	22	2	4	3	0	3	317	0
140313_1209	10	17	1	25	1190	2	4	40	10	-1	15	1	2	-1	1	0	5	7.8152933	1	22	2	4	3	0	3	317	0
140313_1209	11	17	1	65	1255	2	5	120	50	-1	55	1	3	-1	1	40	5	7.8152933	1	22	2	4	3	0	3	317	0
140313_1209	12	17	1	30	1285	2	6	40	10	-1	10	1	1	-1	1	0	5	7.8152933	1	22	2	4	3	0	3	317	0
140313_1209	13	17	1	45	1330	2	5	60	10	-1	15	1	3	-1	1	40	5	7.8152933	1	22	2	4	3	0	3	317	0
140313_1209	14	17	1	20	1350	2	6	60	50	-1	40	1	2	-1	1	40	5	7.8152933	1	22	2	4	3	0	3	317	.33333334
140313_1209	15	17	1	45	1395	2	4	60	10	-1	15	1	1	-1	1	40	5	7.8152933	1	22	2	4	3	0	3	317	0
140313_1209	16	17	1	0	1395	2	5	40	30	-1	20	1	1	-1	0	0	5	7.8152933	1	22	2	4	3	0	3	317	0
140313_1209	17	17	1	180	1575	2	4	200	10	-1	20	1	2	-1	1	40	5	7.8152933	1	22	2	4	3	0	3	317	0
140313_1209	18	17	1	0	1575	2	6	60	50	-1	35	1	3	-1	0	0	5	7.8152933	1	22	2	4	3	0	3	317	0
140313_1209	19	17	1	80	1655	2	6	120	30	-1	40	1	3	-1	1	40	5	7.8152933	1	22	2	4	3	0	3	317	0
140313_1209	20	17	1	0	1655	2	4	40	30	-1	20	1	1	-1	0	0	5	7.8152933	1	22	2	4	3	0	3	317	0
140313_1209	1	18	1	55	535	2	4	120	50	-1	65	1	3	-1	1	40	5	37.48241	0	18	7	4	2	0	3	318	.66666669
140313_1209	2	18	1	155	690	2	6	200	30	-1	45	1	1	-1	1	0	5	37.48241	0	18	7	4	2	0	3	318	0
140313_1209	3	18	1	155	845	2	4	200	30	-1	45	1	2	-1	1	0	5	37.48241	0	18	7	4	2	0	3	318	0
140313_1209	4	18	1	5	850	2	6	40	30	-1	35	1	2	-1	1	0	5	37.48241	0	18	7	4	2	0	3	318	0
140313_1209	5	18	1	150	1000	2	5	200	30	-1	50	1	3	-1	1	40	5	37.48241	0	18	7	4	2	0	3	318	0
140313_1209	6	18	1	165	1165	2	4	200	30	-1	35	1	1	-1	1	40	5	37.48241	0	18	7	4	2	0	3	318	0
140313_1209	7	18	1	100	1265	2	5	120	10	-1	20	1	3	-1	1	0	5	37.48241	0	18	7	4	2	0	3	318	0
140313_1209	8	18	1	65	1330	2	5	120	50	-1	55	1	2	-1	1	0	5	37.48241	0	18	7	4	2	0	3	318	0
140313_1209	9	18	1	140	1470	2	5	200	50	-1	60	1	3	-1	1	40	5	37.48241	0	18	7	4	2	0	3	318	0
140313_1209	10	18	1	45	1515	2	4	60	10	-1	15	1	3	-1	1	0	5	37.48241	0	18	7	4	2	0	3	318	0
140313_1209	11	18	1	65	1580	2	5	120	50	-1	55	1	2	-1	1	40	5	37.48241	0	18	7	4	2	0	3	318	0
140313_1209	12	18	1	25	1605	2	4	40	10	-1	15	1	1	-1	1	0	5	37.48241	0	18	7	4	2	0	3	318	0
140313_1209	13	18	1	45	1650	2	4	60	10	-1	15	1	3	-1	1	40	5	37.48241	0	18	7	4	2	0	3	318	0
140313_1209	14	18	1	0	1650	2	6	40	50	-1	-1	0	1	-1	0	40	5	37.48241	0	18	7	4	2	0	3	318	.33333334
140313_1209	15	18	1	50	1700	2	6	60	10	-1	10	1	3	-1	1	40	5	37.48241	0	18	7	4	2	0	3	318	0
140313_1209	16	18	1	0	1700	2	6	40	30	-1	30	1	1	-1	0	0	5	37.48241	0	18	7	4	2	0	3	318	0
140313_1209	17	18	1	45	1745	2	4	60	10	-1	15	1	3	-1	1	40	5	37.48241	0	18	7	4	2	0	3	318	0
140313_1209	18	18	1	10	1755	2	6	60	50	-1	50	1	1	-1	1	0	5	37.48241	0	18	7	4	2	0	3	318	0
140313_1209	19	18	1	85	1840	2	4	120	30	-1	35	1	3	-1	1	40	5	37.48241	0	18	7	4	2	0	3	318	0
140313_1209	20	18	1	7	1847	2	6	40	30	-1	33	1	1	-1	1	0	5	37.48241	0	18	7	4	2	0	3	318	0
140313_1209	1	19	1	45	525	2	5	120	50	-1	75	1	3	-1	1	40	4	34.875328	1	21	7	3	2	0	3	319	.33333334
140313_1209	2	19	1	0	525	2	6	40	30	-1	31	1	2	-1	0	0	4	34.875328	1	21	7	3	2	0	3	319	0
140313_1209	3	19	1	15	540	2	6	60	30	-1	45	1	1	-1	1	0	4	34.875328	1	21	7	3	2	0	3	319	0
140313_1209	4	19	1	6	546	2	5	40	30	-1	34	1	1	-1	1	0	4	34.875328	1	21	7	3	2	0	3	319	0
140313_1209	5	19	1	25	571	2	5	60	30	-1	35	1	1	-1	1	40	4	34.875328	1	21	7	3	2	0	3	319	0
140313_1209	6	19	1	150	721	2	6	200	30	-1	50	1	1	-1	1	40	4	34.875328	1	21	7	3	2	0	3	319	0
140313_1209	7	19	1	25	746	2	5	60	10	-1	35	1	1	-1	1	0	4	34.875328	1	21	7	3	2	0	3	319	0
140313_1209	8	19	1	120	866	2	5	200	50	-1	80	1	3	-1	1	0	4	34.875328	1	21	7	3	2	0	3	319	0
140313_1209	9	19	1	120	986	2	4	200	50	-1	80	1	3	-1	1	40	4	34.875328	1	21	7	3	2	0	3	319	0
140313_1209	10	19	1	95	1081	2	4	120	10	-1	25	1	1	-1	1	0	4	34.875328	1	21	7	3	2	0	3	319	0
140313_1209	11	19	1	0	1081	2	6	40	50	-1	-1	0	1	-1	0	40	4	34.875328	1	21	7	3	2	0	3	319	.33333334
140313_1209	12	19	1	100	1181	2	6	120	10	-1	20	1	3	-1	1	0	4	34.875328	1	21	7	3	2	0	3	319	0
140313_1209	13	19	1	100	1281	2	5	120	10	-1	20	1	2	-1	1	40	4	34.875328	1	21	7	3	2	0	3	319	0
140313_1209	14	19	1	100	1381	2	5	120	50	-1	20	1	3	-1	1	40	4	34.875328	1	21	7	3	2	0	3	319	0
140313_1209	15	19	1	45	1426	2	6	60	10	-1	15	1	1	-1	1	40	4	34.875328	1	21	7	3	2	0	3	319	0
140313_1209	16	19	1	0	1426	2	5	40	30	-1	15	1	3	-1	0	0	4	34.875328	1	21	7	3	2	0	3	319	0
140313_1209	17	19	1	180	1606	2	5	200	10	-1	20	1	2	-1	1	40	4	34.875328	1	21	7	3	2	0	3	319	0
140313_1209	18	19	1	135	1741	2	4	200	50	-1	65	1	2	-1	1	0	4	34.875328	1	21	7	3	2	0	3	319	0
140313_1209	19	19	1	75	1816	2	5	120	30	-1	45	1	3	-1	1	40	4	34.875328	1	21	7	3	2	0	3	319	0
140313_1209	20	19	1	5	1821	2	5	40	30	-1	35	1	3	-1	1	0	4	34.875328	1	21	7	3	2	0	3	319	0
140313_1209	1	20	1	50	530	1	6	-1	50	1	-1	-1	-1	49	0	40	3	7.8152933	0	21	0	4	2	0	3	320	0
140313_1209	2	20	1	45	575	1	5	-1	30	1	-1	-1	-1	35	0	0	3	7.8152933	0	21	0	4	2	0	3	320	0
140313_1209	3	20	1	35	610	1	5	-1	30	1	-1	-1	-1	35	0	0	3	7.8152933	0	21	0	4	2	0	3	320	0
140313_1209	4	20	1	31	641	1	4	-1	30	1	-1	-1	-1	35	0	0	3	7.8152933	0	21	0	4	2	0	3	320	0
140313_1209	5	20	1	145	786	1	5	-1	30	1	-1	-1	-1	25	0	40	3	7.8152933	0	21	0	4	2	0	3	320	0
140313_1209	6	20	1	147	933	1	5	-1	30	1	-1	-1	-1	25	0	40	3	7.8152933	0	21	0	4	2	0	3	320	0
140313_1209	7	20	1	21	954	1	6	-1	10	1	-1	-1	-1	5	0	0	3	7.8152933	0	21	0	4	2	0	3	320	0
140313_1209	8	20	1	42	996	1	5	-1	50	1	-1	-1	-1	55	0	0	3	7.8152933	0	21	0	4	2	0	3	320	0
140313_1209	9	20	1	160	1156	1	5	-1	50	1	-1	-1	-1	10	0	40	3	7.8152933	0	21	0	4	2	0	3	320	0
140313_1209	10	20	1	25	1181	1	5	-1	10	1	-1	-1	-1	10	0	0	3	7.8152933	0	21	0	4	2	0	3	320	0
140313_1209	11	20	1	100	1281	1	4	-1	50	1	-1	-1	-1	10	0	40	3	7.8152933	0	21	0	4	2	0	3	320	.33333334
140313_1209	12	20	1	27	1308	1	6	-1	10	1	-1	-1	-1	5	0	0	3	7.8152933	0	21	0	4	2	0	3	320	0
140313_1209	13	20	1	181	1489	1	6	-1	10	1	-1	-1	-1	0	0	40	3	7.8152933	0	21	0	4	2	0	3	320	0
140313_1209	14	20	1	103	1592	1	4	-1	50	1	-1	-1	-1	10	0	40	3	7.8152933	0	21	0	4	2	0	3	320	0
140313_1209	15	20	1	141	1733	1	5	-1	10	1	-1	-1	-1	0	0	40	3	7.8152933	0	21	0	4	2	0	3	320	0
140313_1209	16	20	1	0	1733	1	6	-1	30	1	-1	-1	-1	35	0	0	3	7.8152933	0	21	0	4	2	0	3	320	0
140313_1209	17	20	1	136	1869	1	6	-1	10	1	-1	-1	-1	0	0	40	3	7.8152933	0	21	0	4	2	0	3	320	0
140313_1209	18	20	1	10	1879	1	6	-1	50	1	-1	-1	-1	50	0	0	3	7.8152933	0	21	0	4	2	0	3	320	0
140313_1209	19	20	1	156	2035	1	6	-1	30	1	-1	-1	-1	0	0	40	3	7.8152933	0	21	0	4	2	0	3	320	0
140313_1209	20	20	1	25	2060	1	5	-1	30	1	-1	-1	-1	30	0	0	3	7.8152933	0	21	0	4	2	0	3	320	0
140313_1209	1	21	1	0	480	2	6	40	50	-1	20	1	2	-1	0	40	4	7.8152933	1	19	1	4	0	0	3	321	0
140313_1209	2	21	1	0	480	2	4	40	30	-1	30	1	3	-1	0	0	4	7.8152933	1	19	1	4	0	0	3	321	0
140313_1209	3	21	1	26	506	2	4	60	30	-1	34	1	3	-1	1	0	4	7.8152933	1	19	1	4	0	0	3	321	0
140313_1209	4	21	1	150	656	2	6	200	30	-1	50	1	3	-1	1	0	4	7.8152933	1	19	1	4	0	0	3	321	0
140313_1209	5	21	1	6	662	2	6	40	30	-1	34	1	2	-1	1	40	4	7.8152933	1	19	1	4	0	0	3	321	0
140313_1209	6	21	1	150	812	2	6	200	30	-1	50	1	3	-1	1	40	4	7.8152933	1	19	1	4	0	0	3	321	0
140313_1209	7	21	1	44	856	2	6	60	10	-1	16	1	1	-1	1	0	4	7.8152933	1	19	1	4	0	0	3	321	0
140313_1209	8	21	1	0	856	2	4	200	50	-1	60	1	1	-1	0	0	4	7.8152933	1	19	1	4	0	0	3	321	0
140313_1209	9	21	1	50	906	2	5	120	50	-1	70	1	1	-1	1	40	4	7.8152933	1	19	1	4	0	0	3	321	0
140313_1209	10	21	1	90	996	2	6	120	10	-1	30	1	1	-1	1	0	4	7.8152933	1	19	1	4	0	0	3	321	0
140313_1209	11	21	1	20	1016	2	5	40	50	-1	20	1	1	-1	1	40	4	7.8152933	1	19	1	4	0	0	3	321	0
140313_1209	12	21	1	170	1186	2	5	200	10	-1	30	1	2	-1	1	0	4	7.8152933	1	19	1	4	0	0	3	321	0
140313_1209	13	21	1	170	1356	2	4	200	10	-1	30	1	1	-1	1	40	4	7.8152933	1	19	1	4	0	0	3	321	0
140313_1209	14	21	1	20	1376	2	5	40	50	-1	20	1	1	-1	1	40	4	7.8152933	1	19	1	4	0	0	3	321	0
140313_1209	15	21	1	35	1411	2	5	60	10	-1	25	1	2	-1	1	40	4	7.8152933	1	19	1	4	0	0	3	321	0
140313_1209	16	21	1	6	1417	2	4	40	30	-1	34	1	3	-1	1	0	4	7.8152933	1	19	1	4	0	0	3	321	0
140313_1209	17	21	1	44	1461	2	5	60	10	-1	16	1	1	-1	1	40	4	7.8152933	1	19	1	4	0	0	3	321	0
140313_1209	18	21	1	0	1461	2	4	60	50	-1	36	1	1	-1	0	0	4	7.8152933	1	19	1	4	0	0	3	321	0
140313_1209	19	21	1	70	1531	2	6	120	30	-1	50	1	1	-1	1	40	4	7.8152933	1	19	1	4	0	0	3	321	0
140313_1209	20	21	1	150	1681	2	5	200	30	-1	50	1	2	-1	1	0	4	7.8152933	1	19	1	4	0	0	3	321	0
140313_1209	1	22	1	0	480	2	4	40	50	-1	-1	0	2	-1	0	40	4	7.8152933	0	23	0	3	3	1	3	322	.66666669
140313_1209	2	22	1	140	620	2	4	200	30	-1	60	1	1	-1	1	0	4	7.8152933	0	23	0	3	3	1	3	322	0
140313_1209	3	22	1	20	640	2	5	60	30	-1	40	1	3	-1	1	0	4	7.8152933	0	23	0	3	3	1	3	322	0
140313_1209	4	22	1	5	645	2	4	40	30	-1	35	1	2	-1	1	0	4	7.8152933	0	23	0	3	3	1	3	322	0
140313_1209	5	22	1	5	650	2	4	40	30	-1	35	1	2	-1	1	40	4	7.8152933	0	23	0	3	3	1	3	322	0
140313_1209	6	22	1	160	810	2	5	200	30	-1	40	1	3	-1	1	40	4	7.8152933	0	23	0	3	3	1	3	322	0
140313_1209	7	22	1	100	910	2	4	120	10	-1	20	1	2	-1	1	0	4	7.8152933	0	23	0	3	3	1	3	322	0
140313_1209	8	22	1	0	910	2	4	120	50	-1	55	1	2	-1	0	0	4	7.8152933	0	23	0	3	3	1	3	322	0
140313_1209	9	22	1	140	1050	2	5	200	50	-1	60	1	2	-1	1	40	4	7.8152933	0	23	0	3	3	1	3	322	0
140313_1209	10	22	1	40	1090	2	6	60	10	-1	20	1	3	-1	1	0	4	7.8152933	0	23	0	3	3	1	3	322	0
140313_1209	11	22	1	60	1150	2	6	120	50	-1	60	1	2	-1	1	40	4	7.8152933	0	23	0	3	3	1	3	322	.33333334
140313_1209	12	22	1	100	1250	2	5	120	10	-1	20	1	3	-1	1	0	4	7.8152933	0	23	0	3	3	1	3	322	0
140313_1209	13	22	1	180	1430	2	5	200	10	-1	20	1	1	-1	1	40	4	7.8152933	0	23	0	3	3	1	3	322	0
140313_1209	14	22	1	10	1440	2	5	60	50	-1	50	1	2	-1	1	40	4	7.8152933	0	23	0	3	3	1	3	322	0
140313_1209	15	22	1	45	1485	2	4	60	10	-1	15	1	2	-1	1	40	4	7.8152933	0	23	0	3	3	1	3	322	0
140313_1209	16	22	1	0	1485	2	4	40	30	-1	30	1	1	-1	0	0	4	7.8152933	0	23	0	3	3	1	3	322	0
140313_1209	17	22	1	180	1665	2	6	200	10	-1	20	1	2	-1	1	40	4	7.8152933	0	23	0	3	3	1	3	322	0
140313_1209	18	22	1	140	1805	2	6	200	50	-1	60	1	2	-1	1	0	4	7.8152933	0	23	0	3	3	1	3	322	0
140313_1209	19	22	1	85	1890	2	5	120	30	-1	35	1	1	-1	1	40	4	7.8152933	0	23	0	3	3	1	3	322	0
140313_1209	20	22	1	0	1890	2	6	40	30	-1	30	1	3	-1	0	0	4	7.8152933	0	23	0	3	3	1	3	322	0
140313_1209	1	23	1	0	480	2	4	40	50	-1	-1	0	1	-1	0	40	2	-7.8152933	1	21	1	4	1	23	3	323	.66666669
140313_1209	2	23	1	130	610	2	5	200	30	-1	70	1	1	-1	1	0	2	-7.8152933	1	21	1	4	1	23	3	323	0
140313_1209	3	23	1	145	755	2	6	200	30	-1	55	1	2	-1	1	0	2	-7.8152933	1	21	1	4	1	23	3	323	0
140313_1209	4	23	1	6	761	2	5	40	30	-1	34	1	2	-1	1	0	2	-7.8152933	1	21	1	4	1	23	3	323	0
140313_1209	5	23	1	160	921	2	4	200	30	-1	40	1	3	-1	1	40	2	-7.8152933	1	21	1	4	1	23	3	323	0
140313_1209	6	23	1	163	1084	2	5	200	30	-1	37	1	1	-1	1	40	2	-7.8152933	1	21	1	4	1	23	3	323	0
140313_1209	7	23	1	105	1189	2	6	120	10	-1	15	1	3	-1	1	0	2	-7.8152933	1	21	1	4	1	23	3	323	0
140313_1209	8	23	1	143	1332	2	5	200	50	-1	57	1	1	-1	1	0	2	-7.8152933	1	21	1	4	1	23	3	323	0
140313_1209	9	23	1	145	1477	2	4	200	50	-1	55	1	2	-1	1	40	2	-7.8152933	1	21	1	4	1	23	3	323	0
140313_1209	10	23	1	27	1504	2	5	40	10	-1	13	1	2	-1	1	0	2	-7.8152933	1	21	1	4	1	23	3	323	0
140313_1209	11	23	1	0	1504	2	4	40	50	-1	-1	0	1	-1	0	40	2	-7.8152933	1	21	1	4	1	23	3	323	.33333334
140313_1209	12	23	1	108	1612	2	4	120	10	-1	12	1	3	-1	1	0	2	-7.8152933	1	21	1	4	1	23	3	323	0
140313_1209	13	23	1	109	1721	2	4	120	10	-1	11	1	2	-1	1	40	2	-7.8152933	1	21	1	4	1	23	3	323	0
140313_1209	14	23	1	9	1730	2	4	60	50	-1	51	1	2	-1	1	40	2	-7.8152933	1	21	1	4	1	23	3	323	0
140313_1209	15	23	1	49	1779	2	5	60	10	-1	11	1	1	-1	1	40	2	-7.8152933	1	21	1	4	1	23	3	323	0
140313_1209	16	23	1	29	1808	2	4	60	30	-1	31	1	2	-1	1	0	2	-7.8152933	1	21	1	4	1	23	3	323	0
140313_1209	17	23	1	49	1857	2	6	60	10	-1	11	1	1	-1	1	40	2	-7.8152933	1	21	1	4	1	23	3	323	0
140313_1209	18	23	1	9	1866	2	5	60	50	-1	51	1	1	-1	1	0	2	-7.8152933	1	21	1	4	1	23	3	323	0
140313_1209	19	23	1	29	1895	2	4	60	30	-1	31	1	2	-1	1	40	2	-7.8152933	1	21	1	4	1	23	3	323	0
140313_1209	20	23	1	9	1904	2	4	40	30	-1	31	1	3	-1	1	0	2	-7.8152933	1	21	1	4	1	23	3	323	0
140313_1209	1	24	1	55	535	1	4	-1	50	1	-1	-1	-1	30	0	40	3	21.501434	0	19	1	4	0	0	3	324	.66666669
140313_1209	2	24	1	36	571	1	4	-1	30	1	-1	-1	-1	31	0	0	3	21.501434	0	19	1	4	0	0	3	324	0
140313_1209	3	24	1	29	600	1	4	-1	30	1	-1	-1	-1	31	0	0	3	21.501434	0	19	1	4	0	0	3	324	0
140313_1209	4	24	1	25	625	1	6	-1	30	1	-1	-1	-1	31	0	0	3	21.501434	0	19	1	4	0	0	3	324	0
140313_1209	5	24	1	150	775	1	6	-1	30	1	-1	-1	-1	1	0	40	3	21.501434	0	19	1	4	0	0	3	324	0
140313_1209	6	24	1	152	927	1	4	-1	30	1	-1	-1	-1	1	0	40	3	21.501434	0	19	1	4	0	0	3	324	0
140313_1209	7	24	1	32	959	1	4	-1	10	1	-1	-1	-1	11	0	0	3	21.501434	0	19	1	4	0	0	3	324	0
140313_1209	8	24	1	18	977	1	4	-1	50	1	-1	-1	-1	65	0	0	3	21.501434	0	19	1	4	0	0	3	324	0
140313_1209	9	24	1	160	1137	1	4	-1	50	1	-1	-1	-1	11	0	40	3	21.501434	0	19	1	4	0	0	3	324	0
140313_1209	10	24	1	40	1177	1	6	-1	10	1	-1	-1	-1	11	0	0	3	21.501434	0	19	1	4	0	0	3	324	0
140313_1209	11	24	1	100	1277	1	5	-1	50	1	-1	-1	-1	11	0	40	3	21.501434	0	19	1	4	0	0	3	324	0
140313_1209	12	24	1	33	1310	1	4	-1	10	1	-1	-1	-1	11	0	0	3	21.501434	0	19	1	4	0	0	3	324	0
140313_1209	13	24	1	145	1455	1	5	-1	10	1	-1	-1	-1	0	0	40	3	21.501434	0	19	1	4	0	0	3	324	0
140313_1209	14	24	1	83	1538	1	6	-1	50	1	-1	-1	-1	11	0	40	3	21.501434	0	19	1	4	0	0	3	324	.33333334
140313_1209	15	24	1	135	1673	1	6	-1	10	1	-1	-1	-1	0	0	40	3	21.501434	0	19	1	4	0	0	3	324	0
140313_1209	16	24	1	5	1678	1	4	-1	30	1	-1	-1	-1	31	0	0	3	21.501434	0	19	1	4	0	0	3	324	0
140313_1209	17	24	1	146	1824	1	4	-1	10	1	-1	-1	-1	0	0	40	3	21.501434	0	19	1	4	0	0	3	324	0
140313_1209	18	24	1	15	1839	1	4	-1	50	1	-1	-1	-1	59	0	0	3	21.501434	0	19	1	4	0	0	3	324	0
140313_1209	19	24	1	145	1984	1	5	-1	30	1	-1	-1	-1	1	0	40	3	21.501434	0	19	1	4	0	0	3	324	0
140313_1209	20	24	1	23	2007	1	6	-1	30	1	-1	-1	-1	31	0	0	3	21.501434	0	19	1	4	0	0	3	324	0
140313_1514	1	1	1	0	480	2	2	40	50	-1	-1	0	2	-1	0	40	3	27.847578	0	25	5	4	3	0	4	401	.66666669
140313_1514	2	1	1	9	489	2	1	40	30	-1	31	1	2	-1	1	0	3	27.847578	0	25	5	4	3	0	4	401	0
140313_1514	3	1	1	0	489	2	3	60	30	-1	33	1	3	-1	0	0	3	27.847578	0	25	5	4	3	0	4	401	0
140313_1514	4	1	1	0	489	2	1	40	30	-1	31	1	1	-1	0	0	3	27.847578	0	25	5	4	3	0	4	401	0
140313_1514	5	1	1	25	514	2	3	60	30	-1	35	1	1	-1	1	40	3	27.847578	0	25	5	4	3	0	4	401	0
140313_1514	6	1	1	150	664	2	1	200	30	-1	50	1	3	-1	1	40	3	27.847578	0	25	5	4	3	0	4	401	0
140313_1514	7	1	1	102	766	2	1	120	10	-1	18	1	3	-1	1	0	3	27.847578	0	25	5	4	3	0	4	401	0
140313_1514	8	1	1	135	901	2	3	200	50	-1	65	1	3	-1	1	0	3	27.847578	0	25	5	4	3	0	4	401	0
140313_1514	9	1	1	130	1031	2	3	200	50	-1	70	1	3	-1	1	40	3	27.847578	0	25	5	4	3	0	4	401	0
140313_1514	10	1	1	102	1133	2	2	120	10	-1	18	1	1	-1	1	0	3	27.847578	0	25	5	4	3	0	4	401	0
140313_1514	11	1	1	60	1193	2	1	120	50	-1	60	1	3	-1	1	40	3	27.847578	0	25	5	4	3	0	4	401	0
140313_1514	12	1	1	175	1368	2	1	200	10	-1	25	1	2	-1	1	0	3	27.847578	0	25	5	4	3	0	4	401	0
140313_1514	13	1	1	42	1410	2	3	60	10	-1	18	1	3	-1	1	40	3	27.847578	0	25	5	4	3	0	4	401	0
140313_1514	14	1	1	20	1430	2	1	40	50	-1	20	1	1	-1	1	40	3	27.847578	0	25	5	4	3	0	4	401	0
140313_1514	15	1	1	45	1475	2	1	60	10	-1	15	1	3	-1	1	40	3	27.847578	0	25	5	4	3	0	4	401	0
140313_1514	16	1	1	0	1475	2	2	60	30	-1	32	1	2	-1	0	0	3	27.847578	0	25	5	4	3	0	4	401	0
140313_1514	17	1	1	42	1517	2	1	60	10	-1	18	1	1	-1	1	40	3	27.847578	0	25	5	4	3	0	4	401	0
140313_1514	18	1	1	130	1647	2	2	200	50	-1	70	1	2	-1	1	0	3	27.847578	0	25	5	4	3	0	4	401	0
140313_1514	19	1	1	25	1672	2	3	60	30	-1	35	1	2	-1	1	40	3	27.847578	0	25	5	4	3	0	4	401	0
140313_1514	20	1	1	150	1822	2	1	200	30	-1	50	1	2	-1	1	0	3	27.847578	0	25	5	4	3	0	4	401	.33333334
140313_1514	1	2	1	0	480	2	2	40	50	-1	-1	0	1	-1	0	40	5	37.711048	1	19	0	4	0	0	4	402	.66666669
140313_1514	2	2	1	0	480	2	3	40	30	-1	36	1	3	-1	0	0	5	37.711048	1	19	0	4	0	0	4	402	0
140313_1514	3	2	1	10	490	2	2	60	30	-1	50	1	1	-1	1	0	5	37.711048	1	19	0	4	0	0	4	402	0
140313_1514	4	2	1	100	590	2	1	200	30	-1	100	1	3	-1	1	0	5	37.711048	1	19	0	4	0	0	4	402	0
140313_1514	5	2	1	130	720	2	3	200	30	-1	70	1	3	-1	1	40	5	37.711048	1	19	0	4	0	0	4	402	0
140313_1514	6	2	1	130	850	2	1	200	30	-1	70	1	2	-1	1	40	5	37.711048	1	19	0	4	0	0	4	402	0
140313_1514	7	2	1	20	870	2	1	60	10	-1	40	1	1	-1	1	0	5	37.711048	1	19	0	4	0	0	4	402	0
140313_1514	8	2	1	100	970	2	1	200	50	-1	100	1	3	-1	1	0	5	37.711048	1	19	0	4	0	0	4	402	0
140313_1514	9	2	1	110	1080	2	3	200	50	-1	90	1	2	-1	1	40	5	37.711048	1	19	0	4	0	0	4	402	0
140313_1514	10	2	1	10	1090	2	3	40	10	-1	30	1	2	-1	1	0	5	37.711048	1	19	0	4	0	0	4	402	0
140313_1514	11	2	1	50	1140	2	1	120	50	-1	70	1	2	-1	1	40	5	37.711048	1	19	0	4	0	0	4	402	0
140313_1514	12	2	1	130	1270	2	3	200	10	-1	70	1	2	-1	1	0	5	37.711048	1	19	0	4	0	0	4	402	0
140313_1514	13	2	1	70	1340	2	3	120	10	-1	50	1	2	-1	1	40	5	37.711048	1	19	0	4	0	0	4	402	0
140313_1514	14	2	1	50	1390	2	3	120	50	-1	70	1	3	-1	1	40	5	37.711048	1	19	0	4	0	0	4	402	0
140313_1514	15	2	1	10	1400	2	3	60	10	-1	50	1	2	-1	1	40	5	37.711048	1	19	0	4	0	0	4	402	0
140313_1514	16	2	1	5	1405	2	3	40	30	-1	35	1	3	-1	1	0	5	37.711048	1	19	0	4	0	0	4	402	0
140313_1514	17	2	1	25	1430	2	2	60	10	-1	35	1	3	-1	1	40	5	37.711048	1	19	0	4	0	0	4	402	0
140313_1514	18	2	1	5	1435	2	2	60	50	-1	55	1	3	-1	1	0	5	37.711048	1	19	0	4	0	0	4	402	0
140313_1514	19	2	1	55	1490	2	1	120	30	-1	65	1	1	-1	1	40	5	37.711048	1	19	0	4	0	0	4	402	0
140313_1514	20	2	1	150	1640	2	3	200	30	-1	50	1	2	-1	1	0	5	37.711048	1	19	0	4	0	0	4	402	0
140313_1514	1	3	1	0	480	2	3	40	50	-1	-1	0	1	-1	0	40	3	25.357847	1	25	7	5	3	0	4	403	.33333334
140313_1514	2	3	1	0	480	2	2	40	30	-1	39	1	2	-1	0	0	3	25.357847	1	25	7	5	3	0	4	403	0
140313_1514	3	3	1	20	500	2	1	60	30	-1	40	1	1	-1	1	0	3	25.357847	1	25	7	5	3	0	4	403	0
140313_1514	4	3	1	150	650	2	2	200	30	-1	50	1	3	-1	1	0	3	25.357847	1	25	7	5	3	0	4	403	0
140313_1514	5	3	1	25	675	2	1	60	30	-1	35	1	1	-1	1	40	3	25.357847	1	25	7	5	3	0	4	403	0
140313_1514	6	3	1	149	824	2	2	200	30	-1	51	1	2	-1	1	40	3	25.357847	1	25	7	5	3	0	4	403	0
140313_1514	7	3	1	0	824	2	2	120	10	-1	24	1	2	-1	0	0	3	25.357847	1	25	7	5	3	0	4	403	0
140313_1514	8	3	1	46	870	2	3	120	50	-1	74	1	2	-1	1	0	3	25.357847	1	25	7	5	3	0	4	403	0
140313_1514	9	3	1	60	930	2	3	120	50	-1	60	1	1	-1	1	40	3	25.357847	1	25	7	5	3	0	4	403	0
140313_1514	10	3	1	40	970	2	2	60	10	-1	20	1	3	-1	1	0	3	25.357847	1	25	7	5	3	0	4	403	0
140313_1514	11	3	1	65	1035	2	3	120	50	-1	55	1	3	-1	1	40	3	25.357847	1	25	7	5	3	0	4	403	0
140313_1514	12	3	1	25	1060	2	2	40	10	-1	15	1	1	-1	1	0	3	25.357847	1	25	7	5	3	0	4	403	0
140313_1514	13	3	1	180	1240	2	3	200	10	-1	20	1	1	-1	1	40	3	25.357847	1	25	7	5	3	0	4	403	0
140313_1514	14	3	1	60	1300	2	1	120	50	-1	60	1	3	-1	1	40	3	25.357847	1	25	7	5	3	0	4	403	0
140313_1514	15	3	1	45	1345	2	2	60	10	-1	15	1	3	-1	1	40	3	25.357847	1	25	7	5	3	0	4	403	0
140313_1514	16	3	1	25	1370	2	3	60	30	-1	35	1	2	-1	1	0	3	25.357847	1	25	7	5	3	0	4	403	0
140313_1514	17	3	1	30	1400	2	3	60	10	-1	30	1	3	-1	1	40	3	25.357847	1	25	7	5	3	0	4	403	0
140313_1514	18	3	1	10	1410	2	1	60	50	-1	50	1	3	-1	1	0	3	25.357847	1	25	7	5	3	0	4	403	0
140313_1514	19	3	1	25	1435	2	2	60	30	-1	35	1	2	-1	1	40	3	25.357847	1	25	7	5	3	0	4	403	0
140313_1514	20	3	1	5	1440	2	2	40	30	-1	35	1	1	-1	1	0	3	25.357847	1	25	7	5	3	0	4	403	0
140313_1514	1	4	1	65	545	1	2	-1	50	1	-1	-1	-1	55	0	40	2	37.48241	1	31	2	3	2	0	4	404	.66666669
140313_1514	2	4	1	0	545	1	3	-1	30	1	-1	-1	-1	40	0	0	2	37.48241	1	31	2	3	2	0	4	404	0
140313_1514	3	4	1	35	580	1	3	-1	30	1	-1	-1	-1	35	0	0	2	37.48241	1	31	2	3	2	0	4	404	0
140313_1514	4	4	1	27	607	1	2	-1	30	1	-1	-1	-1	35	0	0	2	37.48241	1	31	2	3	2	0	4	404	0
140313_1514	5	4	1	158	765	1	1	-1	30	1	-1	-1	-1	30	0	40	2	37.48241	1	31	2	3	2	0	4	404	0
140313_1514	6	4	1	158	923	1	3	-1	30	1	-1	-1	-1	30	0	40	2	37.48241	1	31	2	3	2	0	4	404	0
140313_1514	7	4	1	0	923	1	2	-1	10	1	-1	-1	-1	25	0	0	2	37.48241	1	31	2	3	2	0	4	404	0
140313_1514	8	4	1	55	978	1	3	-1	50	1	-1	-1	-1	55	0	0	2	37.48241	1	31	2	3	2	0	4	404	0
140313_1514	9	4	1	190	1168	1	3	-1	50	1	-1	-1	-1	50	0	40	2	37.48241	1	31	2	3	2	0	4	404	0
140313_1514	10	4	1	31	1199	1	1	-1	10	1	-1	-1	-1	15	0	0	2	37.48241	1	31	2	3	2	0	4	404	0
140313_1514	11	4	1	95	1294	1	3	-1	50	1	-1	-1	-1	50	0	40	2	37.48241	1	31	2	3	2	0	4	404	0
140313_1514	12	4	1	30	1324	1	2	-1	10	1	-1	-1	-1	-1	0	0	2	37.48241	1	31	2	3	2	0	4	404	0
140313_1514	13	4	1	177	1501	1	1	-1	10	1	-1	-1	-1	10	0	40	2	37.48241	1	31	2	3	2	0	4	404	0
140313_1514	14	4	1	88	1589	1	2	-1	50	1	-1	-1	-1	50	0	40	2	37.48241	1	31	2	3	2	0	4	404	0
140313_1514	15	4	1	142	1731	1	1	-1	10	1	-1	-1	-1	5	0	40	2	37.48241	1	31	2	3	2	0	4	404	0
140313_1514	16	4	1	10	1741	1	2	-1	30	1	-1	-1	-1	35	0	0	2	37.48241	1	31	2	3	2	0	4	404	0
140313_1514	17	4	1	163	1904	1	2	-1	10	1	-1	-1	-1	5	0	40	2	37.48241	1	31	2	3	2	0	4	404	0
140313_1514	18	4	1	25	1929	1	2	-1	50	1	-1	-1	-1	55	0	0	2	37.48241	1	31	2	3	2	0	4	404	0
140313_1514	19	4	1	181	2110	1	1	-1	30	1	-1	-1	-1	20	0	40	2	37.48241	1	31	2	3	2	0	4	404	0
140313_1514	20	4	1	25	2135	1	1	-1	30	1	-1	-1	-1	30	0	0	2	37.48241	1	31	2	3	2	0	4	404	.33333334
140313_1514	1	5	1	59	539	2	3	120	50	-1	61	1	3	-1	1	40	5	7.8152933	0	24	1	4	2	0	4	405	.33333334
140313_1514	2	5	1	0	539	2	2	40	30	-1	35	1	3	-1	0	0	5	7.8152933	0	24	1	4	2	0	4	405	0
140313_1514	3	5	1	145	684	2	2	200	30	-1	55	1	2	-1	1	0	5	7.8152933	0	24	1	4	2	0	4	405	0
140313_1514	4	5	1	5	689	2	3	40	30	-1	35	1	1	-1	1	0	5	7.8152933	0	24	1	4	2	0	4	405	0
140313_1514	5	5	1	5	694	2	2	40	30	-1	35	1	2	-1	1	40	5	7.8152933	0	24	1	4	2	0	4	405	0
140313_1514	6	5	1	149	843	2	3	200	30	-1	51	1	2	-1	1	40	5	7.8152933	0	24	1	4	2	0	4	405	0
140313_1514	7	5	1	90	933	2	3	120	10	-1	30	1	2	-1	1	0	5	7.8152933	0	24	1	4	2	0	4	405	0
140313_1514	8	5	1	134	1067	2	3	200	50	-1	66	1	1	-1	1	0	5	7.8152933	0	24	1	4	2	0	4	405	0
140313_1514	9	5	1	58	1125	2	1	120	50	-1	62	1	1	-1	1	40	5	7.8152933	0	24	1	4	2	0	4	405	0
140313_1514	10	5	1	19	1144	2	1	40	10	-1	21	1	2	-1	1	0	5	7.8152933	0	24	1	4	2	0	4	405	0
140313_1514	11	5	1	59	1203	2	2	120	50	-1	61	1	3	-1	1	40	5	7.8152933	0	24	1	4	2	0	4	405	0
140313_1514	12	5	1	20	1223	2	3	40	10	-1	20	1	1	-1	1	0	5	7.8152933	0	24	1	4	2	0	4	405	0
140313_1514	13	5	1	38	1261	2	2	60	10	-1	22	1	3	-1	1	40	5	7.8152933	0	24	1	4	2	0	4	405	0
140313_1514	14	5	1	5	1266	2	3	60	50	-1	55	1	2	-1	1	40	5	7.8152933	0	24	1	4	2	0	4	405	0
140313_1514	15	5	1	38	1304	2	1	60	10	-1	22	1	1	-1	1	40	5	7.8152933	0	24	1	4	2	0	4	405	0
140313_1514	16	5	1	5	1309	2	2	40	30	-1	35	1	1	-1	1	0	5	7.8152933	0	24	1	4	2	0	4	405	0
140313_1514	17	5	1	169	1478	2	1	200	10	-1	31	1	2	-1	1	40	5	7.8152933	0	24	1	4	2	0	4	405	0
140313_1514	18	5	1	5	1483	2	3	60	50	-1	55	1	3	-1	1	0	5	7.8152933	0	24	1	4	2	0	4	405	0
140313_1514	19	5	1	75	1558	2	3	120	30	-1	45	1	3	-1	1	40	5	7.8152933	0	24	1	4	2	0	4	405	0
140313_1514	20	5	1	5	1563	2	1	40	30	-1	35	1	1	-1	1	0	5	7.8152933	0	24	1	4	2	0	4	405	.33333334
140313_1514	1	6	1	69	549	2	1	120	50	-1	51	1	3	-1	1	40	4	7.8152933	0	25	2	4	3	0	4	406	0
140313_1514	2	6	1	0	549	2	3	200	30	-1	31	1	1	-1	0	0	4	7.8152933	0	25	2	4	3	0	4	406	0
140313_1514	3	6	1	159	708	2	1	200	30	-1	41	1	2	-1	1	0	4	7.8152933	0	25	2	4	3	0	4	406	0
140313_1514	4	6	1	0	708	2	3	40	30	-1	22	1	2	-1	0	0	4	7.8152933	0	25	2	4	3	0	4	406	0
140313_1514	5	6	1	160	868	2	2	200	30	-1	40	1	3	-1	1	40	4	7.8152933	0	25	2	4	3	0	4	406	0
140313_1514	6	6	1	160	1028	2	1	200	30	-1	40	1	1	-1	1	40	4	7.8152933	0	25	2	4	3	0	4	406	0
140313_1514	7	6	1	0	1028	2	2	120	10	-1	18	1	3	-1	0	0	4	7.8152933	0	25	2	4	3	0	4	406	0
140313_1514	8	6	1	58	1086	2	2	120	50	-1	62	1	2	-1	1	0	4	7.8152933	0	25	2	4	3	0	4	406	0
140313_1514	9	6	1	139	1225	2	2	200	50	-1	61	1	3	-1	1	40	4	7.8152933	0	25	2	4	3	0	4	406	0
140313_1514	10	6	1	45	1270	2	1	60	10	-1	15	1	3	-1	1	0	4	7.8152933	0	25	2	4	3	0	4	406	0
140313_1514	11	6	1	59	1329	2	2	120	50	-1	61	1	2	-1	1	40	4	7.8152933	0	25	2	4	3	0	4	406	0
140313_1514	12	6	1	0	1329	2	1	40	10	-1	4	1	1	-1	0	0	4	7.8152933	0	25	2	4	3	0	4	406	0
140313_1514	13	6	1	44	1373	2	1	60	10	-1	16	1	3	-1	1	40	4	7.8152933	0	25	2	4	3	0	4	406	0
140313_1514	14	6	1	19	1392	2	3	40	50	-1	21	1	1	-1	1	40	4	7.8152933	0	25	2	4	3	0	4	406	0
140313_1514	15	6	1	44	1436	2	3	60	10	-1	16	1	3	-1	1	40	4	7.8152933	0	25	2	4	3	0	4	406	0
140313_1514	16	6	1	19	1455	2	3	40	30	-1	21	1	1	-1	1	0	4	7.8152933	0	25	2	4	3	0	4	406	0
140313_1514	17	6	1	49	1504	2	1	60	10	-1	11	1	3	-1	1	40	4	7.8152933	0	25	2	4	3	0	4	406	0
140313_1514	18	6	1	0	1504	2	3	60	50	-1	36	1	1	-1	0	0	4	7.8152933	0	25	2	4	3	0	4	406	0
140313_1514	19	6	1	84	1588	2	1	120	30	-1	36	1	3	-1	1	40	4	7.8152933	0	25	2	4	3	0	4	406	0
140313_1514	20	6	1	0	1588	2	3	40	30	-1	21	1	1	-1	0	0	4	7.8152933	0	25	2	4	3	0	4	406	0
140313_1514	1	7	1	45	525	2	2	120	50	-1	75	1	3	-1	1	40	6	32.005383	0	24	1	3	2	1	4	407	.66666669
140313_1514	2	7	1	0	525	2	3	40	30	-1	30	1	2	-1	0	0	6	32.005383	0	24	1	3	2	1	4	407	0
140313_1514	3	7	1	20	545	2	3	60	30	-1	40	1	1	-1	1	0	6	32.005383	0	24	1	3	2	1	4	407	0
140313_1514	4	7	1	3	548	2	2	40	30	-1	37	1	1	-1	1	0	6	32.005383	0	24	1	3	2	1	4	407	0
140313_1514	5	7	1	24	572	2	2	60	30	-1	36	1	1	-1	1	40	6	32.005383	0	24	1	3	2	1	4	407	0
140313_1514	6	7	1	163	735	2	3	200	30	-1	37	1	1	-1	1	40	6	32.005383	0	24	1	3	2	1	4	407	0
140313_1514	7	7	1	0	735	2	2	60	10	-1	20	1	1	-1	0	0	6	32.005383	0	24	1	3	2	1	4	407	0
140313_1514	8	7	1	135	870	2	2	200	50	-1	65	1	3	-1	1	0	6	32.005383	0	24	1	3	2	1	4	407	0
140313_1514	9	7	1	138	1008	2	1	200	50	-1	62	1	3	-1	1	40	6	32.005383	0	24	1	3	2	1	4	407	0
140313_1514	10	7	1	95	1103	2	1	120	10	-1	25	1	1	-1	1	0	6	32.005383	0	24	1	3	2	1	4	407	0
140313_1514	11	7	1	0	1103	2	3	40	50	-1	38	1	1	-1	0	40	6	32.005383	0	24	1	3	2	1	4	407	0
140313_1514	12	7	1	98	1201	2	3	120	10	-1	22	1	3	-1	1	0	6	32.005383	0	24	1	3	2	1	4	407	0
140313_1514	13	7	1	98	1299	2	2	120	10	-1	22	1	2	-1	1	40	6	32.005383	0	24	1	3	2	1	4	407	0
140313_1514	14	7	1	63	1362	2	2	120	50	-1	57	1	3	-1	1	40	6	32.005383	0	24	1	3	2	1	4	407	0
140313_1514	15	7	1	41	1403	2	3	60	10	-1	19	1	1	-1	1	40	6	32.005383	0	24	1	3	2	1	4	407	0
140313_1514	16	7	1	5	1408	2	2	40	30	-1	35	1	3	-1	1	0	6	32.005383	0	24	1	3	2	1	4	407	0
140313_1514	17	7	1	181	1589	2	2	200	10	-1	19	1	2	-1	1	40	6	32.005383	0	24	1	3	2	1	4	407	0
140313_1514	18	7	1	142	1731	2	1	200	50	-1	58	1	2	-1	1	0	6	32.005383	0	24	1	3	2	1	4	407	0
140313_1514	19	7	1	83	1814	2	2	120	30	-1	37	1	3	-1	1	40	6	32.005383	0	24	1	3	2	1	4	407	0
140313_1514	20	7	1	6	1820	2	2	40	30	-1	34	1	3	-1	1	0	6	32.005383	0	24	1	3	2	1	4	407	0
140313_1514	1	8	1	71	551	1	3	-1	50	1	-1	-1	-1	11	0	40	4	35.816082	1	21	1	2	0	0	4	408	.33333334
140313_1514	2	8	1	45	596	1	2	-1	30	1	-1	-1	-1	50	0	0	4	35.816082	1	21	1	2	0	0	4	408	0
140313_1514	3	8	1	48	644	1	2	-1	30	1	-1	-1	-1	31	0	0	4	35.816082	1	21	1	2	0	0	4	408	0
140313_1514	4	8	1	70	714	1	1	-1	30	1	-1	-1	-1	40	0	0	4	35.816082	1	21	1	2	0	0	4	408	0
140313_1514	5	8	1	141	855	1	2	-1	30	1	-1	-1	-1	30	0	40	4	35.816082	1	21	1	2	0	0	4	408	0
140313_1514	6	8	1	196	1051	1	2	-1	30	1	-1	-1	-1	20	0	40	4	35.816082	1	21	1	2	0	0	4	408	0
140313_1514	7	8	1	77	1128	1	3	-1	10	1	-1	-1	-1	10	0	0	4	35.816082	1	21	1	2	0	0	4	408	0
140313_1514	8	8	1	52	1180	1	2	-1	50	1	-1	-1	-1	50	0	0	4	35.816082	1	21	1	2	0	0	4	408	0
140313_1514	9	8	1	152	1332	1	2	-1	50	1	-1	-1	-1	40	0	40	4	35.816082	1	21	1	2	0	0	4	408	0
140313_1514	10	8	1	39	1371	1	2	-1	10	1	-1	-1	-1	10	0	0	4	35.816082	1	21	1	2	0	0	4	408	0
140313_1514	11	8	1	110	1481	1	1	-1	50	1	-1	-1	-1	40	0	40	4	35.816082	1	21	1	2	0	0	4	408	0
140313_1514	12	8	1	82	1563	1	3	-1	10	1	-1	-1	-1	-1	0	0	4	35.816082	1	21	1	2	0	0	4	408	0
140313_1514	13	8	1	178	1741	1	3	-1	10	1	-1	-1	-1	1	0	40	4	35.816082	1	21	1	2	0	0	4	408	0
140313_1514	14	8	1	101	1842	1	1	-1	50	1	-1	-1	-1	10	0	40	4	35.816082	1	21	1	2	0	0	4	408	0
140313_1514	15	8	1	171	2013	1	2	-1	10	1	-1	-1	-1	0	0	40	4	35.816082	1	21	1	2	0	0	4	408	0
140313_1514	16	8	1	1	2014	1	3	-1	30	1	-1	-1	-1	0	0	0	4	35.816082	1	21	1	2	0	0	4	408	0
140313_1514	17	8	1	192	2206	1	3	-1	10	1	-1	-1	-1	0	0	40	4	35.816082	1	21	1	2	0	0	4	408	0
140313_1514	18	8	1	16	2222	1	3	-1	50	1	-1	-1	-1	50	0	0	4	35.816082	1	21	1	2	0	0	4	408	0
140313_1514	19	8	1	140	2362	1	3	-1	30	1	-1	-1	-1	0	0	40	4	35.816082	1	21	1	2	0	0	4	408	0
140313_1514	20	8	1	39	2401	1	2	-1	30	1	-1	-1	-1	30	0	0	4	35.816082	1	21	1	2	0	0	4	408	0
140313_1514	1	9	1	10	490	2	3	40	50	-1	30	1	2	-1	1	40	3	7.8152933	0	22	5	1	3	4	4	409	.33333334
140313_1514	2	9	1	10	500	2	1	40	30	-1	30	1	3	-1	1	0	3	7.8152933	0	22	5	1	3	4	4	409	0
140313_1514	3	9	1	25	525	2	1	60	30	-1	35	1	3	-1	1	0	3	7.8152933	0	22	5	1	3	4	4	409	0
140313_1514	4	9	1	155	680	2	3	200	30	-1	45	1	3	-1	1	0	3	7.8152933	0	22	5	1	3	4	4	409	0
140313_1514	5	9	1	7	687	2	3	40	30	-1	33	1	2	-1	1	40	3	7.8152933	0	22	5	1	3	4	4	409	0
140313_1514	6	9	1	160	847	2	3	200	30	-1	40	1	3	-1	1	40	3	7.8152933	0	22	5	1	3	4	4	409	0
140313_1514	7	9	1	48	895	2	3	60	10	-1	12	1	1	-1	1	0	3	7.8152933	0	22	5	1	3	4	4	409	0
140313_1514	8	9	1	145	1040	2	1	200	50	-1	55	1	1	-1	1	0	3	7.8152933	0	22	5	1	3	4	4	409	0
140313_1514	9	9	1	65	1105	2	2	120	50	-1	55	1	1	-1	1	40	3	7.8152933	0	22	5	1	3	4	4	409	0
140313_1514	10	9	1	109	1214	2	3	120	10	-1	11	1	1	-1	1	0	3	7.8152933	0	22	5	1	3	4	4	409	0
140313_1514	11	9	1	10	1224	2	2	40	50	-1	30	1	1	-1	1	40	3	7.8152933	0	22	5	1	3	4	4	409	0
140313_1514	12	9	1	180	1404	2	2	200	10	-1	20	1	2	-1	1	0	3	7.8152933	0	22	5	1	3	4	4	409	0
140313_1514	13	9	1	180	1584	2	1	200	10	-1	20	1	1	-1	1	40	3	7.8152933	0	22	5	1	3	4	4	409	0
140313_1514	14	9	1	0	1584	2	2	40	50	-1	30	1	1	-1	0	40	3	7.8152933	0	22	5	1	3	4	4	409	0
140313_1514	15	9	1	45	1629	2	2	60	10	-1	15	1	2	-1	1	40	3	7.8152933	0	22	5	1	3	4	4	409	0
140313_1514	16	9	1	0	1629	2	1	40	30	-1	10	1	3	-1	0	0	3	7.8152933	0	22	5	1	3	4	4	409	0
140313_1514	17	9	1	41	1670	2	2	60	10	-1	19	1	1	-1	1	40	3	7.8152933	0	22	5	1	3	4	4	409	0
140313_1514	18	9	1	10	1680	2	1	60	50	-1	50	1	1	-1	1	0	3	7.8152933	0	22	5	1	3	4	4	409	0
140313_1514	19	9	1	90	1770	2	3	120	30	-1	30	1	1	-1	1	40	3	7.8152933	0	22	5	1	3	4	4	409	0
140313_1514	20	9	1	140	1910	2	2	200	30	-1	60	1	2	-1	1	0	3	7.8152933	0	22	5	1	3	4	4	409	0
140313_1514	1	10	1	0	480	2	1	40	50	-1	35	1	2	-1	0	40	4	7.8152933	1	31	7	3	3	0	4	410	0
140313_1514	2	10	1	150	630	2	1	200	30	-1	50	1	1	-1	1	0	4	7.8152933	1	31	7	3	3	0	4	410	0
140313_1514	3	10	1	27	657	2	2	60	30	-1	33	1	3	-1	1	0	4	7.8152933	1	31	7	3	3	0	4	410	0
140313_1514	4	10	1	0	657	2	1	40	30	-1	30	1	2	-1	0	0	4	7.8152933	1	31	7	3	3	0	4	410	0
140313_1514	5	10	1	7	664	2	1	40	30	-1	33	1	2	-1	1	40	4	7.8152933	1	31	7	3	3	0	4	410	0
140313_1514	6	10	1	145	809	2	2	200	30	-1	55	1	3	-1	1	40	4	7.8152933	1	31	7	3	3	0	4	410	0
140313_1514	7	10	1	87	896	2	1	120	10	-1	33	1	2	-1	1	0	4	7.8152933	1	31	7	3	3	0	4	410	0
140313_1514	8	10	1	54	950	2	1	120	50	-1	66	1	2	-1	1	0	4	7.8152933	1	31	7	3	3	0	4	410	0
140313_1514	9	10	1	134	1084	2	2	200	50	-1	66	1	2	-1	1	40	4	7.8152933	1	31	7	3	3	0	4	410	0
140313_1514	10	10	1	40	1124	2	3	60	10	-1	20	1	3	-1	1	0	4	7.8152933	1	31	7	3	3	0	4	410	0
140313_1514	11	10	1	60	1184	2	3	120	50	-1	60	1	2	-1	1	40	4	7.8152933	1	31	7	3	3	0	4	410	0
140313_1514	12	10	1	95	1279	2	2	120	10	-1	25	1	3	-1	1	0	4	7.8152933	1	31	7	3	3	0	4	410	0
140313_1514	13	10	1	175	1454	2	2	200	10	-1	25	1	1	-1	1	40	4	7.8152933	1	31	7	3	3	0	4	410	0
140313_1514	14	10	1	9	1463	2	2	60	50	-1	51	1	2	-1	1	40	4	7.8152933	1	31	7	3	3	0	4	410	0
140313_1514	15	10	1	45	1508	2	1	60	10	-1	15	1	2	-1	1	40	4	7.8152933	1	31	7	3	3	0	4	410	0
140313_1514	16	10	1	10	1518	2	1	40	30	-1	30	1	1	-1	1	0	4	7.8152933	1	31	7	3	3	0	4	410	0
140313_1514	17	10	1	178	1696	2	3	200	10	-1	22	1	2	-1	1	40	4	7.8152933	1	31	7	3	3	0	4	410	0
140313_1514	18	10	1	139	1835	2	3	200	50	-1	61	1	2	-1	1	0	4	7.8152933	1	31	7	3	3	0	4	410	0
140313_1514	19	10	1	87	1922	2	2	120	30	-1	33	1	1	-1	1	40	4	7.8152933	1	31	7	3	3	0	4	410	0
140313_1514	20	10	1	9	1931	2	3	40	30	-1	31	1	3	-1	1	0	4	7.8152933	1	31	7	3	3	0	4	410	0
140313_1514	1	11	1	0	480	2	1	40	50	-1	30	1	1	-1	0	40	3	16.260204	1	27	3	3	3	0	4	411	0
140313_1514	2	11	1	125	605	2	2	200	30	-1	75	1	1	-1	1	0	3	16.260204	1	27	3	3	3	0	4	411	0
140313_1514	3	11	1	145	750	2	3	200	30	-1	55	1	2	-1	1	0	3	16.260204	1	27	3	3	3	0	4	411	0
140313_1514	4	11	1	0	750	2	2	40	30	-1	5	1	2	-1	0	0	3	16.260204	1	27	3	3	3	0	4	411	0
140313_1514	5	11	1	140	890	2	1	200	30	-1	60	1	3	-1	1	40	3	16.260204	1	27	3	3	3	0	4	411	0
140313_1514	6	11	1	140	1030	2	2	200	30	-1	60	1	1	-1	1	40	3	16.260204	1	27	3	3	3	0	4	411	0
140313_1514	7	11	1	55	1085	2	3	120	10	-1	65	1	3	-1	1	0	3	16.260204	1	27	3	3	3	0	4	411	0
140313_1514	8	11	1	125	1210	2	2	200	50	-1	75	1	1	-1	1	0	3	16.260204	1	27	3	3	3	0	4	411	0
140313_1514	9	11	1	145	1355	2	1	200	50	-1	55	1	2	-1	1	40	3	16.260204	1	27	3	3	3	0	4	411	0
140313_1514	10	11	1	9	1364	2	2	40	10	-1	31	1	2	-1	1	0	3	16.260204	1	27	3	3	3	0	4	411	0
140313_1514	11	11	1	0	1364	2	1	40	50	-1	31	1	1	-1	0	40	3	16.260204	1	27	3	3	3	0	4	411	0
140313_1514	12	11	1	69	1433	2	1	120	10	-1	51	1	3	-1	1	0	3	16.260204	1	27	3	3	3	0	4	411	0
140313_1514	13	11	1	69	1502	2	1	120	10	-1	51	1	2	-1	1	40	3	16.260204	1	27	3	3	3	0	4	411	0
140313_1514	14	11	1	9	1511	2	1	60	50	-1	51	1	2	-1	1	40	3	16.260204	1	27	3	3	3	0	4	411	0
140313_1514	15	11	1	9	1520	2	2	60	10	-1	51	1	1	-1	1	40	3	16.260204	1	27	3	3	3	0	4	411	0
140313_1514	16	11	1	10	1530	2	1	60	30	-1	50	1	2	-1	1	0	3	16.260204	1	27	3	3	3	0	4	411	0
140313_1514	17	11	1	10	1540	2	3	60	10	-1	50	1	1	-1	1	40	3	16.260204	1	27	3	3	3	0	4	411	0
140313_1514	18	11	1	0	1540	2	2	60	50	-1	51	1	1	-1	0	0	3	16.260204	1	27	3	3	3	0	4	411	0
140313_1514	19	11	1	10	1550	2	1	60	30	-1	50	1	2	-1	1	40	3	16.260204	1	27	3	3	3	0	4	411	0
140313_1514	20	11	1	0	1550	2	1	40	30	-1	-1	0	3	-1	0	0	3	16.260204	1	27	3	3	3	0	4	411	.33333334
140313_1514	1	12	1	41	521	1	1	-1	50	1	-1	-1	-1	50	0	40	2	14.620874	1	19	1	5	2	0	4	412	0
140313_1514	2	12	1	21	542	1	1	-1	30	1	-1	-1	-1	30	0	0	2	14.620874	1	19	1	5	2	0	4	412	0
140313_1514	3	12	1	26	568	1	1	-1	30	1	-1	-1	-1	30	0	0	2	14.620874	1	19	1	5	2	0	4	412	0
140313_1514	4	12	1	20	588	1	3	-1	30	1	-1	-1	-1	30	0	0	2	14.620874	1	19	1	5	2	0	4	412	0
140313_1514	5	12	1	168	756	1	3	-1	30	1	-1	-1	-1	0	0	40	2	14.620874	1	19	1	5	2	0	4	412	0
140313_1514	6	12	1	190	946	1	1	-1	30	1	-1	-1	-1	0	0	40	2	14.620874	1	19	1	5	2	0	4	412	0
140313_1514	7	12	1	61	1007	1	1	-1	10	1	-1	-1	-1	10	0	0	2	14.620874	1	19	1	5	2	0	4	412	0
140313_1514	8	12	1	71	1078	1	1	-1	50	1	-1	-1	-1	50	0	0	2	14.620874	1	19	1	5	2	0	4	412	0
140313_1514	9	12	1	149	1227	1	1	-1	50	1	-1	-1	-1	10	0	40	2	14.620874	1	19	1	5	2	0	4	412	0
140313_1514	10	12	1	31	1258	1	3	-1	10	1	-1	-1	-1	10	0	0	2	14.620874	1	19	1	5	2	0	4	412	0
140313_1514	11	12	1	122	1380	1	2	-1	50	1	-1	-1	-1	10	0	40	2	14.620874	1	19	1	5	2	0	4	412	0
140313_1514	12	12	1	56	1436	1	1	-1	10	1	-1	-1	-1	10	0	0	2	14.620874	1	19	1	5	2	0	4	412	0
140313_1514	13	12	1	159	1595	1	2	-1	10	1	-1	-1	-1	0	0	40	2	14.620874	1	19	1	5	2	0	4	412	0
140313_1514	14	12	1	116	1711	1	3	-1	50	1	-1	-1	-1	10	0	40	2	14.620874	1	19	1	5	2	0	4	412	0
140313_1514	15	12	1	175	1886	1	3	-1	10	1	-1	-1	-1	0	0	40	2	14.620874	1	19	1	5	2	0	4	412	0
140313_1514	16	12	1	20	1906	1	1	-1	30	1	-1	-1	-1	30	0	0	2	14.620874	1	19	1	5	2	0	4	412	0
140313_1514	17	12	1	150	2056	1	1	-1	10	1	-1	-1	-1	0	0	40	2	14.620874	1	19	1	5	2	0	4	412	0
140313_1514	18	12	1	8	2064	1	1	-1	50	1	-1	-1	-1	50	0	0	2	14.620874	1	19	1	5	2	0	4	412	0
140313_1514	19	12	1	135	2199	1	2	-1	30	1	-1	-1	-1	0	0	40	2	14.620874	1	19	1	5	2	0	4	412	0
140313_1514	20	12	1	21	2220	1	3	-1	30	1	-1	-1	-1	30	0	0	2	14.620874	1	19	1	5	2	0	4	412	0
140313_1514	1	13	1	0	480	2	5	40	50	-1	40	1	2	-1	1	40	2	-16.260204	0	53	7	5	3	0	4	413	.33333334
140313_1514	2	13	1	10	490	2	4	40	30	-1	30	1	2	-1	1	0	2	-16.260204	0	53	7	5	3	0	4	413	0
140313_1514	3	13	1	0	490	2	6	60	30	-1	20	1	3	-1	0	0	2	-16.260204	0	53	7	5	3	0	4	413	0
140313_1514	4	13	1	0	490	2	4	40	30	-1	40	1	1	-1	1	0	2	-16.260204	0	53	7	5	3	0	4	413	0
140313_1514	5	13	1	0	490	2	6	60	30	-1	60	1	1	-1	1	40	2	-16.260204	0	53	7	5	3	0	4	413	0
140313_1514	6	13	1	100	590	2	4	200	30	-1	100	1	3	-1	1	40	2	-16.260204	0	53	7	5	3	0	4	413	0
140313_1514	7	13	1	0	590	2	4	120	10	-1	5	1	3	-1	0	0	2	-16.260204	0	53	7	5	3	0	4	413	0
140313_1514	8	13	1	150	740	2	6	200	50	-1	50	1	3	-1	1	0	2	-16.260204	0	53	7	5	3	0	4	413	0
140313_1514	9	13	1	150	890	2	6	200	50	-1	50	1	3	-1	1	40	2	-16.260204	0	53	7	5	3	0	4	413	0
140313_1514	10	13	1	80	970	2	5	120	10	-1	40	1	1	-1	1	0	2	-16.260204	0	53	7	5	3	0	4	413	0
140313_1514	11	13	1	70	1040	2	4	120	50	-1	50	1	3	-1	1	40	2	-16.260204	0	53	7	5	3	0	4	413	.33333334
140313_1514	12	13	1	150	1190	2	4	200	10	-1	50	1	2	-1	1	0	2	-16.260204	0	53	7	5	3	0	4	413	0
140313_1514	13	13	1	40	1230	2	6	60	10	-1	20	1	3	-1	1	40	2	-16.260204	0	53	7	5	3	0	4	413	0
140313_1514	14	13	1	0	1230	2	4	40	50	-1	10	1	1	-1	0	40	2	-16.260204	0	53	7	5	3	0	4	413	0
140313_1514	15	13	1	0	1230	2	4	60	10	-1	60	1	3	-1	1	40	2	-16.260204	0	53	7	5	3	0	4	413	0
140313_1514	16	13	1	20	1250	2	5	60	30	-1	40	1	2	-1	1	0	2	-16.260204	0	53	7	5	3	0	4	413	0
140313_1514	17	13	1	30	1280	2	4	60	10	-1	30	1	1	-1	1	40	2	-16.260204	0	53	7	5	3	0	4	413	0
140313_1514	18	13	1	150	1430	2	5	200	50	-1	50	1	2	-1	1	0	2	-16.260204	0	53	7	5	3	0	4	413	0
140313_1514	19	13	1	30	1460	2	6	60	30	-1	30	1	2	-1	1	40	2	-16.260204	0	53	7	5	3	0	4	413	0
140313_1514	20	13	1	150	1610	2	4	200	30	-1	50	1	2	-1	1	0	2	-16.260204	0	53	7	5	3	0	4	413	0
140313_1514	1	14	1	0	480	2	5	40	50	-1	-1	0	1	-1	0	40	2	16.260204	1	26	4	3	3	0	4	414	.33333334
140313_1514	2	14	1	0	480	2	6	40	30	-1	20	1	3	-1	0	0	2	16.260204	1	26	4	3	3	0	4	414	0
140313_1514	3	14	1	0	480	2	5	60	30	-1	37	1	1	-1	0	0	2	16.260204	1	26	4	3	3	0	4	414	0
140313_1514	4	14	1	130	610	2	4	200	30	-1	70	1	3	-1	1	0	2	16.260204	1	26	4	3	3	0	4	414	0
140313_1514	5	14	1	140	750	2	6	200	30	-1	60	1	3	-1	1	40	2	16.260204	1	26	4	3	3	0	4	414	0
140313_1514	6	14	1	150	900	2	4	200	30	-1	50	1	2	-1	1	40	2	16.260204	1	26	4	3	3	0	4	414	0
140313_1514	7	14	1	0	900	2	4	60	10	-1	15	1	1	-1	0	0	2	16.260204	1	26	4	3	3	0	4	414	0
140313_1514	8	14	1	130	1030	2	4	200	50	-1	70	1	3	-1	1	0	2	16.260204	1	26	4	3	3	0	4	414	0
140313_1514	9	14	1	130	1160	2	6	200	50	-1	70	1	2	-1	1	40	2	16.260204	1	26	4	3	3	0	4	414	0
140313_1514	10	14	1	0	1160	2	6	40	10	-1	15	1	2	-1	0	0	2	16.260204	1	26	4	3	3	0	4	414	0
140313_1514	11	14	1	50	1210	2	4	120	50	-1	70	1	2	-1	1	40	2	16.260204	1	26	4	3	3	0	4	414	.33333334
140313_1514	12	14	1	170	1380	2	6	200	10	-1	30	1	2	-1	1	0	2	16.260204	1	26	4	3	3	0	4	414	0
140313_1514	13	14	1	90	1470	2	6	120	10	-1	30	1	2	-1	1	40	2	16.260204	1	26	4	3	3	0	4	414	0
140313_1514	14	14	1	50	1520	2	6	120	50	-1	70	1	3	-1	1	40	2	16.260204	1	26	4	3	3	0	4	414	.33333334
140313_1514	15	14	1	40	1560	2	6	60	10	-1	20	1	2	-1	1	40	2	16.260204	1	26	4	3	3	0	4	414	0
140313_1514	16	14	1	0	1560	2	6	40	30	-1	35	1	3	-1	0	0	2	16.260204	1	26	4	3	3	0	4	414	0
140313_1514	17	14	1	40	1600	2	5	60	10	-1	20	1	3	-1	1	40	2	16.260204	1	26	4	3	3	0	4	414	0
140313_1514	18	14	1	10	1610	2	5	60	50	-1	50	1	3	-1	1	0	2	16.260204	1	26	4	3	3	0	4	414	0
140313_1514	19	14	1	70	1680	2	4	120	30	-1	50	1	1	-1	1	40	2	16.260204	1	26	4	3	3	0	4	414	0
140313_1514	20	14	1	150	1830	2	6	200	30	-1	50	1	2	-1	1	0	2	16.260204	1	26	4	3	3	0	4	414	0
140313_1514	1	15	1	0	480	2	6	40	50	-1	15	1	1	-1	0	40	5	29.054604	1	21	7	4	0	0	4	415	0
140313_1514	2	15	1	0	480	2	5	40	30	-1	20	1	2	-1	0	0	5	29.054604	1	21	7	4	0	0	4	415	0
140313_1514	3	15	1	25	505	2	4	60	30	-1	35	1	1	-1	1	0	5	29.054604	1	21	7	4	0	0	4	415	0
140313_1514	4	15	1	135	640	2	5	200	30	-1	65	1	3	-1	1	0	5	29.054604	1	21	7	4	0	0	4	415	0
140313_1514	5	15	1	30	670	2	4	60	30	-1	30	1	1	-1	1	40	5	29.054604	1	21	7	4	0	0	4	415	0
140313_1514	6	15	1	130	800	2	5	200	30	-1	70	1	2	-1	1	40	5	29.054604	1	21	7	4	0	0	4	415	0
140313_1514	7	15	1	55	855	2	5	120	10	-1	65	1	2	-1	1	0	5	29.054604	1	21	7	4	0	0	4	415	0
140313_1514	8	15	1	70	925	2	6	120	50	-1	50	1	2	-1	1	0	5	29.054604	1	21	7	4	0	0	4	415	0
140313_1514	9	15	1	75	1000	2	6	120	50	-1	45	1	1	-1	1	40	5	29.054604	1	21	7	4	0	0	4	415	0
140313_1514	10	15	1	30	1030	2	5	60	10	-1	30	1	3	-1	1	0	5	29.054604	1	21	7	4	0	0	4	415	0
140313_1514	11	15	1	80	1110	2	6	120	50	-1	40	1	3	-1	1	40	5	29.054604	1	21	7	4	0	0	4	415	.33333334
140313_1514	12	15	1	20	1130	2	5	40	10	-1	20	1	1	-1	1	0	5	29.054604	1	21	7	4	0	0	4	415	0
140313_1514	13	15	1	160	1290	2	6	200	10	-1	40	1	1	-1	1	40	5	29.054604	1	21	7	4	0	0	4	415	0
140313_1514	14	15	1	0	1290	2	4	120	50	-1	45	1	3	-1	0	40	5	29.054604	1	21	7	4	0	0	4	415	0
140313_1514	15	15	1	20	1310	2	5	60	10	-1	40	1	3	-1	1	40	5	29.054604	1	21	7	4	0	0	4	415	0
140313_1514	16	15	1	0	1310	2	6	60	30	-1	35	1	2	-1	0	0	5	29.054604	1	21	7	4	0	0	4	415	0
140313_1514	17	15	1	20	1330	2	6	60	10	-1	40	1	3	-1	1	40	5	29.054604	1	21	7	4	0	0	4	415	0
140313_1514	18	15	1	0	1330	2	4	60	50	-1	40	1	3	-1	0	0	5	29.054604	1	21	7	4	0	0	4	415	0
140313_1514	19	15	1	15	1345	2	5	60	30	-1	45	1	2	-1	1	40	5	29.054604	1	21	7	4	0	0	4	415	0
140313_1514	20	15	1	0	1345	2	5	40	30	-1	20	1	1	-1	0	0	5	29.054604	1	21	7	4	0	0	4	415	0
140313_1514	1	16	1	80	560	1	5	-1	50	1	-1	-1	-1	10	0	40	4	7.8152933	0	22	6	4	1	0	4	416	.33333334
140313_1514	2	16	1	25	585	1	6	-1	30	1	-1	-1	-1	30	0	0	4	7.8152933	0	22	6	4	1	0	4	416	0
140313_1514	3	16	1	40	625	1	6	-1	30	1	-1	-1	-1	30	0	0	4	7.8152933	0	22	6	4	1	0	4	416	0
140313_1514	4	16	1	42	667	1	5	-1	30	1	-1	-1	-1	30	0	0	4	7.8152933	0	22	6	4	1	0	4	416	0
140313_1514	5	16	1	150	817	1	4	-1	30	1	-1	-1	-1	0	0	40	4	7.8152933	0	22	6	4	1	0	4	416	0
140313_1514	6	16	1	176	993	1	6	-1	30	1	-1	-1	-1	0	0	40	4	7.8152933	0	22	6	4	1	0	4	416	0
140313_1514	7	16	1	80	1073	1	5	-1	10	1	-1	-1	-1	10	0	0	4	7.8152933	0	22	6	4	1	0	4	416	0
140313_1514	8	16	1	28	1101	1	6	-1	50	1	-1	-1	-1	50	0	0	4	7.8152933	0	22	6	4	1	0	4	416	0
140313_1514	9	16	1	135	1236	1	6	-1	50	1	-1	-1	-1	10	0	40	4	7.8152933	0	22	6	4	1	0	4	416	0
140313_1514	10	16	1	41	1277	1	4	-1	10	1	-1	-1	-1	10	0	0	4	7.8152933	0	22	6	4	1	0	4	416	0
140313_1514	11	16	1	80	1357	1	6	-1	50	1	-1	-1	-1	10	0	40	4	7.8152933	0	22	6	4	1	0	4	416	.33333334
140313_1514	12	16	1	66	1423	1	5	-1	10	1	-1	-1	-1	10	0	0	4	7.8152933	0	22	6	4	1	0	4	416	0
140313_1514	13	16	1	171	1594	1	4	-1	10	1	-1	-1	-1	0	0	40	4	7.8152933	0	22	6	4	1	0	4	416	0
140313_1514	14	16	1	111	1705	1	5	-1	50	1	-1	-1	-1	10	0	40	4	7.8152933	0	22	6	4	1	0	4	416	0
140313_1514	15	16	1	206	1911	1	4	-1	10	1	-1	-1	-1	0	0	40	4	7.8152933	0	22	6	4	1	0	4	416	0
140313_1514	16	16	1	19	1930	1	5	-1	30	1	-1	-1	-1	30	0	0	4	7.8152933	0	22	6	4	1	0	4	416	0
140313_1514	17	16	1	151	2081	1	5	-1	10	1	-1	-1	-1	0	0	40	4	7.8152933	0	22	6	4	1	0	4	416	0
140313_1514	18	16	1	5	2086	1	5	-1	50	1	-1	-1	-1	50	0	0	4	7.8152933	0	22	6	4	1	0	4	416	0
140313_1514	19	16	1	165	2251	1	4	-1	30	1	-1	-1	-1	0	0	40	4	7.8152933	0	22	6	4	1	0	4	416	0
140313_1514	20	16	1	28	2279	1	4	-1	30	1	-1	-1	-1	30	0	0	4	7.8152933	0	22	6	4	1	0	4	416	0
140313_1514	1	17	1	0	480	2	6	120	50	-1	65	1	3	-1	0	40	3	34.875328	1	21	4	4	1	0	4	417	0
140313_1514	2	17	1	0	480	2	5	40	30	-1	35	1	3	-1	0	0	3	34.875328	1	21	4	4	1	0	4	417	0
140313_1514	3	17	1	127	607	2	5	200	30	-1	73	1	2	-1	1	0	3	34.875328	1	21	4	4	1	0	4	417	0
140313_1514	4	17	1	4	611	2	6	40	30	-1	36	1	1	-1	1	0	3	34.875328	1	21	4	4	1	0	4	417	0
140313_1514	5	17	1	0	611	2	5	40	30	-1	34	1	2	-1	0	40	3	34.875328	1	21	4	4	1	0	4	417	0
140313_1514	6	17	1	154	765	2	6	200	30	-1	46	1	2	-1	1	40	3	34.875328	1	21	4	4	1	0	4	417	0
140313_1514	7	17	1	0	765	2	6	120	10	-1	26	1	2	-1	0	0	3	34.875328	1	21	4	4	1	0	4	417	0
140313_1514	8	17	1	122	887	2	6	200	50	-1	78	1	1	-1	1	0	3	34.875328	1	21	4	4	1	0	4	417	0
140313_1514	9	17	1	45	932	2	4	120	50	-1	75	1	1	-1	1	40	3	34.875328	1	21	4	4	1	0	4	417	0
140313_1514	10	17	1	14	946	2	4	40	10	-1	26	1	2	-1	1	0	3	34.875328	1	21	4	4	1	0	4	417	0
140313_1514	11	17	1	44	990	2	5	120	50	-1	76	1	3	-1	1	40	3	34.875328	1	21	4	4	1	0	4	417	0
140313_1514	12	17	1	17	1007	2	6	40	10	-1	23	1	1	-1	1	0	3	34.875328	1	21	4	4	1	0	4	417	0
140313_1514	13	17	1	34	1041	2	5	60	10	-1	26	1	3	-1	1	40	3	34.875328	1	21	4	4	1	0	4	417	0
140313_1514	14	17	1	5	1046	2	6	60	50	-1	55	1	2	-1	1	40	3	34.875328	1	21	4	4	1	0	4	417	.33333334
140313_1514	15	17	1	34	1080	2	4	60	10	-1	26	1	1	-1	1	40	3	34.875328	1	21	4	4	1	0	4	417	0
140313_1514	16	17	1	5	1085	2	5	40	30	-1	35	1	1	-1	1	0	3	34.875328	1	21	4	4	1	0	4	417	0
140313_1514	17	17	1	163	1248	2	4	200	10	-1	37	1	2	-1	1	40	3	34.875328	1	21	4	4	1	0	4	417	0
140313_1514	18	17	1	5	1253	2	6	60	50	-1	55	1	3	-1	1	0	3	34.875328	1	21	4	4	1	0	4	417	0
140313_1514	19	17	1	68	1321	2	6	120	30	-1	52	1	3	-1	1	40	3	34.875328	1	21	4	4	1	0	4	417	0
140313_1514	20	17	1	7	1328	2	4	40	30	-1	33	1	1	-1	1	0	3	34.875328	1	21	4	4	1	0	4	417	0
140313_1514	1	18	1	55	535	2	4	120	50	-1	65	1	3	-1	1	40	2	7.8152933	1	25	1	2	2	0	4	418	.33333334
140313_1514	2	18	1	150	685	2	6	200	30	-1	50	1	1	-1	1	0	2	7.8152933	1	25	1	2	2	0	4	418	0
140313_1514	3	18	1	155	840	2	4	200	30	-1	45	1	2	-1	1	0	2	7.8152933	1	25	1	2	2	0	4	418	0
140313_1514	4	18	1	5	845	2	6	40	30	-1	35	1	2	-1	1	0	2	7.8152933	1	25	1	2	2	0	4	418	0
140313_1514	5	18	1	155	1000	2	5	200	30	-1	45	1	3	-1	1	40	2	7.8152933	1	25	1	2	2	0	4	418	0
140313_1514	6	18	1	155	1155	2	4	200	30	-1	45	1	1	-1	1	40	2	7.8152933	1	25	1	2	2	0	4	418	0
140313_1514	7	18	1	95	1250	2	5	120	10	-1	25	1	3	-1	1	0	2	7.8152933	1	25	1	2	2	0	4	418	0
140313_1514	8	18	1	60	1310	2	5	120	50	-1	60	1	2	-1	1	0	2	7.8152933	1	25	1	2	2	0	4	418	0
140313_1514	9	18	1	140	1450	2	5	200	50	-1	60	1	3	-1	1	40	2	7.8152933	1	25	1	2	2	0	4	418	0
140313_1514	10	18	1	40	1490	2	4	60	10	-1	20	1	3	-1	1	0	2	7.8152933	1	25	1	2	2	0	4	418	0
140313_1514	11	18	1	65	1555	2	5	120	50	-1	55	1	2	-1	1	40	2	7.8152933	1	25	1	2	2	0	4	418	0
140313_1514	12	18	1	0	1555	2	4	40	10	-1	15	1	1	-1	0	0	2	7.8152933	1	25	1	2	2	0	4	418	0
140313_1514	13	18	1	40	1595	2	4	60	10	-1	20	1	3	-1	1	40	2	7.8152933	1	25	1	2	2	0	4	418	0
140313_1514	14	18	1	0	1595	2	6	40	50	-1	-1	0	1	-1	0	40	2	7.8152933	1	25	1	2	2	0	4	418	.33333334
140313_1514	15	18	1	40	1635	2	6	60	10	-1	20	1	3	-1	1	40	2	7.8152933	1	25	1	2	2	0	4	418	0
140313_1514	16	18	1	0	1635	2	6	40	30	-1	32	1	1	-1	0	0	2	7.8152933	1	25	1	2	2	0	4	418	0
140313_1514	17	18	1	40	1675	2	4	60	10	-1	20	1	3	-1	1	40	2	7.8152933	1	25	1	2	2	0	4	418	0
140313_1514	18	18	1	5	1680	2	6	60	50	-1	55	1	1	-1	1	0	2	7.8152933	1	25	1	2	2	0	4	418	0
140313_1514	19	18	1	75	1755	2	4	120	30	-1	45	1	3	-1	1	40	2	7.8152933	1	25	1	2	2	0	4	418	0
140313_1514	20	18	1	5	1760	2	6	40	30	-1	35	1	1	-1	1	0	2	7.8152933	1	25	1	2	2	0	4	418	0
140313_1514	1	19	1	60	540	2	5	120	50	-1	60	1	3	-1	1	40	3	45	0	23	6	4	2	0	4	419	.33333334
140313_1514	2	19	1	5	545	2	6	40	30	-1	35	1	2	-1	1	0	3	45	0	23	6	4	2	0	4	419	0
140313_1514	3	19	1	20	565	2	6	60	30	-1	40	1	1	-1	1	0	3	45	0	23	6	4	2	0	4	419	0
140313_1514	4	19	1	8	573	2	5	40	30	-1	32	1	1	-1	1	0	3	45	0	23	6	4	2	0	4	419	0
140313_1514	5	19	1	0	573	2	5	60	30	-1	30	1	1	-1	0	40	3	45	0	23	6	4	2	0	4	419	0
140313_1514	6	19	1	155	728	2	6	200	30	-1	45	1	1	-1	1	40	3	45	0	23	6	4	2	0	4	419	0
140313_1514	7	19	1	40	768	2	5	60	10	-1	20	1	1	-1	1	0	3	45	0	23	6	4	2	0	4	419	0
140313_1514	8	19	1	135	903	2	5	200	50	-1	65	1	3	-1	1	0	3	45	0	23	6	4	2	0	4	419	0
140313_1514	9	19	1	130	1033	2	4	200	50	-1	70	1	3	-1	1	40	3	45	0	23	6	4	2	0	4	419	0
140313_1514	10	19	1	95	1128	2	4	120	10	-1	25	1	1	-1	1	0	3	45	0	23	6	4	2	0	4	419	0
140313_1514	11	19	1	0	1128	2	6	40	50	-1	-1	0	1	-1	0	40	3	45	0	23	6	4	2	0	4	419	.33333334
140313_1514	12	19	1	100	1228	2	6	120	10	-1	20	1	3	-1	1	0	3	45	0	23	6	4	2	0	4	419	0
140313_1514	13	19	1	100	1328	2	5	120	10	-1	20	1	2	-1	1	40	3	45	0	23	6	4	2	0	4	419	0
140313_1514	14	19	1	60	1388	2	5	120	50	-1	60	1	3	-1	1	40	3	45	0	23	6	4	2	0	4	419	0
140313_1514	15	19	1	45	1433	2	6	60	10	-1	15	1	1	-1	1	40	3	45	0	23	6	4	2	0	4	419	0
140313_1514	16	19	1	6	1439	2	5	40	30	-1	34	1	3	-1	1	0	3	45	0	23	6	4	2	0	4	419	0
140313_1514	17	19	1	175	1614	2	5	200	10	-1	25	1	2	-1	1	40	3	45	0	23	6	4	2	0	4	419	0
140313_1514	18	19	1	140	1754	2	4	200	50	-1	60	1	2	-1	1	0	3	45	0	23	6	4	2	0	4	419	0
140313_1514	19	19	1	85	1839	2	5	120	30	-1	35	1	3	-1	1	40	3	45	0	23	6	4	2	0	4	419	0
140313_1514	20	19	1	7	1846	2	5	40	30	-1	33	1	3	-1	1	0	3	45	0	23	6	4	2	0	4	419	0
140313_1514	1	20	1	0	480	1	6	-1	50	1	-1	-1	-1	80	0	40	5	14.203938	0	26	1	3	2	0	4	420	0
140313_1514	2	20	1	0	480	1	5	-1	30	1	-1	-1	-1	50	0	0	5	14.203938	0	26	1	3	2	0	4	420	0
140313_1514	3	20	1	43	523	1	5	-1	30	1	-1	-1	-1	45	0	0	5	14.203938	0	26	1	3	2	0	4	420	0
140313_1514	4	20	1	50	573	1	4	-1	30	1	-1	-1	-1	40	0	0	5	14.203938	0	26	1	3	2	0	4	420	0
140313_1514	5	20	1	55	628	1	5	-1	30	1	-1	-1	-1	40	0	40	5	14.203938	0	26	1	3	2	0	4	420	0
140313_1514	6	20	1	205	833	1	5	-1	30	1	-1	-1	-1	35	0	40	5	14.203938	0	26	1	3	2	0	4	420	0
140313_1514	7	20	1	0	833	1	6	-1	10	1	-1	-1	-1	30	0	0	5	14.203938	0	26	1	3	2	0	4	420	0
140313_1514	8	20	1	50	883	1	5	-1	50	1	-1	-1	-1	55	0	0	5	14.203938	0	26	1	3	2	0	4	420	0
140313_1514	9	20	1	151	1034	1	5	-1	50	1	-1	-1	-1	50	0	40	5	14.203938	0	26	1	3	2	0	4	420	0
140313_1514	10	20	1	50	1084	1	5	-1	10	1	-1	-1	-1	20	0	0	5	14.203938	0	26	1	3	2	0	4	420	0
140313_1514	11	20	1	100	1184	1	4	-1	50	1	-1	-1	-1	50	0	40	5	14.203938	0	26	1	3	2	0	4	420	.33333334
140313_1514	12	20	1	43	1227	1	6	-1	10	1	-1	-1	-1	20	0	0	5	14.203938	0	26	1	3	2	0	4	420	0
140313_1514	13	20	1	180	1407	1	6	-1	10	1	-1	-1	-1	10	0	40	5	14.203938	0	26	1	3	2	0	4	420	0
140313_1514	14	20	1	45	1452	1	4	-1	50	1	-1	-1	-1	50	0	40	5	14.203938	0	26	1	3	2	0	4	420	0
140313_1514	15	20	1	176	1628	1	5	-1	10	1	-1	-1	-1	10	0	40	5	14.203938	0	26	1	3	2	0	4	420	0
140313_1514	16	20	1	0	1628	1	6	-1	30	1	-1	-1	-1	40	0	0	5	14.203938	0	26	1	3	2	0	4	420	0
140313_1514	17	20	1	190	1818	1	6	-1	10	1	-1	-1	-1	10	0	40	5	14.203938	0	26	1	3	2	0	4	420	0
140313_1514	18	20	1	20	1838	1	6	-1	50	1	-1	-1	-1	55	0	0	5	14.203938	0	26	1	3	2	0	4	420	0
140313_1514	19	20	1	157	1995	1	6	-1	30	1	-1	-1	-1	30	0	40	5	14.203938	0	26	1	3	2	0	4	420	0
140313_1514	20	20	1	24	2019	1	5	-1	30	1	-1	-1	-1	30	0	0	5	14.203938	0	26	1	3	2	0	4	420	0
140313_1514	1	21	1	0	480	2	6	40	50	-1	35	1	2	-1	0	40	4	23.838739	0	26	1	3	0	0	4	421	0
140313_1514	2	21	1	7	487	2	4	40	30	-1	33	1	3	-1	1	0	4	23.838739	0	26	1	3	0	0	4	421	0
140313_1514	3	21	1	25	512	2	4	60	30	-1	35	1	3	-1	1	0	4	23.838739	0	26	1	3	0	0	4	421	0
140313_1514	4	21	1	158	670	2	6	200	30	-1	42	1	3	-1	1	0	4	23.838739	0	26	1	3	0	0	4	421	0
140313_1514	5	21	1	9	679	2	6	40	30	-1	31	1	2	-1	1	40	4	23.838739	0	26	1	3	0	0	4	421	0
140313_1514	6	21	1	145	824	2	6	200	30	-1	55	1	3	-1	1	40	4	23.838739	0	26	1	3	0	0	4	421	0
140313_1514	7	21	1	0	824	2	6	60	10	-1	14	1	1	-1	0	0	4	23.838739	0	26	1	3	0	0	4	421	0
140313_1514	8	21	1	134	958	2	4	200	50	-1	66	1	1	-1	1	0	4	23.838739	0	26	1	3	0	0	4	421	0
140313_1514	9	21	1	59	1017	2	5	120	50	-1	61	1	1	-1	1	40	4	23.838739	0	26	1	3	0	0	4	421	0
140313_1514	10	21	1	0	1017	2	6	120	10	-1	21	1	1	-1	0	0	4	23.838739	0	26	1	3	0	0	4	421	0
140313_1514	11	21	1	19	1036	2	5	40	50	-1	21	1	1	-1	1	40	4	23.838739	0	26	1	3	0	0	4	421	0
140313_1514	12	21	1	159	1195	2	5	200	10	-1	41	1	2	-1	1	0	4	23.838739	0	26	1	3	0	0	4	421	0
140313_1514	13	21	1	169	1364	2	4	200	10	-1	31	1	1	-1	1	40	4	23.838739	0	26	1	3	0	0	4	421	0
140313_1514	14	21	1	9	1373	2	5	40	50	-1	31	1	1	-1	1	40	4	23.838739	0	26	1	3	0	0	4	421	0
140313_1514	15	21	1	39	1412	2	5	60	10	-1	21	1	2	-1	1	40	4	23.838739	0	26	1	3	0	0	4	421	0
140313_1514	16	21	1	8	1420	2	4	40	30	-1	32	1	3	-1	1	0	4	23.838739	0	26	1	3	0	0	4	421	0
140313_1514	17	21	1	44	1464	2	5	60	10	-1	16	1	1	-1	1	40	4	23.838739	0	26	1	3	0	0	4	421	0
140313_1514	18	21	1	9	1473	2	4	60	50	-1	51	1	1	-1	1	0	4	23.838739	0	26	1	3	0	0	4	421	0
140313_1514	19	21	1	75	1548	2	6	120	30	-1	45	1	1	-1	1	40	4	23.838739	0	26	1	3	0	0	4	421	0
140313_1514	20	21	1	149	1697	2	5	200	30	-1	51	1	2	-1	1	0	4	23.838739	0	26	1	3	0	0	4	421	0
140313_1514	1	22	1	0	480	2	4	40	50	-1	35	1	2	-1	0	40	5	36.634113	0	23	0	4	3	1	4	422	.33333334
140313_1514	2	22	1	150	630	2	4	200	30	-1	50	1	1	-1	1	0	5	36.634113	0	23	0	4	3	1	4	422	0
140313_1514	3	22	1	0	630	2	5	60	30	-1	40	1	3	-1	0	0	5	36.634113	0	23	0	4	3	1	4	422	0
140313_1514	4	22	1	0	630	2	4	40	30	-1	35	1	2	-1	0	0	5	36.634113	0	23	0	4	3	1	4	422	0
140313_1514	5	22	1	5	635	2	4	40	30	-1	35	1	2	-1	1	40	5	36.634113	0	23	0	4	3	1	4	422	0
140313_1514	6	22	1	150	785	2	5	200	30	-1	50	1	3	-1	1	40	5	36.634113	0	23	0	4	3	1	4	422	0
140313_1514	7	22	1	80	865	2	4	120	10	-1	40	1	2	-1	1	0	5	36.634113	0	23	0	4	3	1	4	422	0
140313_1514	8	22	1	60	925	2	4	120	50	-1	60	1	2	-1	1	0	5	36.634113	0	23	0	4	3	1	4	422	0
140313_1514	9	22	1	140	1065	2	5	200	50	-1	60	1	2	-1	1	40	5	36.634113	0	23	0	4	3	1	4	422	0
140313_1514	10	22	1	0	1065	2	6	60	10	-1	30	1	3	-1	0	0	5	36.634113	0	23	0	4	3	1	4	422	0
140313_1514	11	22	1	60	1125	2	6	120	50	-1	60	1	2	-1	1	40	5	36.634113	0	23	0	4	3	1	4	422	.33333334
140313_1514	12	22	1	85	1210	2	5	120	10	-1	35	1	3	-1	1	0	5	36.634113	0	23	0	4	3	1	4	422	0
140313_1514	13	22	1	165	1375	2	5	200	10	-1	35	1	1	-1	1	40	5	36.634113	0	23	0	4	3	1	4	422	0
140313_1514	14	22	1	10	1385	2	5	60	50	-1	50	1	2	-1	1	40	5	36.634113	0	23	0	4	3	1	4	422	0
140313_1514	15	22	1	30	1415	2	4	60	10	-1	30	1	2	-1	1	40	5	36.634113	0	23	0	4	3	1	4	422	0
140313_1514	16	22	1	5	1420	2	4	40	30	-1	35	1	1	-1	1	0	5	36.634113	0	23	0	4	3	1	4	422	0
140313_1514	17	22	1	165	1585	2	6	200	10	-1	35	1	2	-1	1	40	5	36.634113	0	23	0	4	3	1	4	422	0
140313_1514	18	22	1	140	1725	2	6	200	50	-1	60	1	2	-1	1	0	5	36.634113	0	23	0	4	3	1	4	422	0
140313_1514	19	22	1	80	1805	2	5	120	30	-1	40	1	1	-1	1	40	5	36.634113	0	23	0	4	3	1	4	422	0
140313_1514	20	22	1	10	1815	2	6	40	30	-1	30	1	3	-1	1	0	5	36.634113	0	23	0	4	3	1	4	422	0
140313_1514	1	23	1	0	480	2	4	40	50	-1	-1	0	1	-1	0	40	4	26.87254	0	25	5	4	3	0	4	423	.33333334
140313_1514	2	23	1	0	480	2	5	200	30	-1	45	1	1	-1	0	0	4	26.87254	0	25	5	4	3	0	4	423	0
140313_1514	3	23	1	140	620	2	6	200	30	-1	60	1	2	-1	1	0	4	26.87254	0	25	5	4	3	0	4	423	0
140313_1514	4	23	1	5	625	2	5	40	30	-1	35	1	2	-1	1	0	4	26.87254	0	25	5	4	3	0	4	423	0
140313_1514	5	23	1	145	770	2	4	200	30	-1	55	1	3	-1	1	40	4	26.87254	0	25	5	4	3	0	4	423	0
140313_1514	6	23	1	145	915	2	5	200	30	-1	55	1	1	-1	1	40	4	26.87254	0	25	5	4	3	0	4	423	0
140313_1514	7	23	1	0	915	2	6	120	10	-1	25	1	3	-1	0	0	4	26.87254	0	25	5	4	3	0	4	423	0
140313_1514	8	23	1	125	1040	2	5	200	50	-1	75	1	1	-1	1	0	4	26.87254	0	25	5	4	3	0	4	423	0
140313_1514	9	23	1	125	1165	2	4	200	50	-1	75	1	2	-1	1	40	4	26.87254	0	25	5	4	3	0	4	423	0
140313_1514	10	23	1	0	1165	2	5	40	10	-1	15	1	2	-1	0	0	4	26.87254	0	25	5	4	3	0	4	423	0
140313_1514	11	23	1	0	1165	2	4	40	50	-1	-1	0	1	-1	0	40	4	26.87254	0	25	5	4	3	0	4	423	.33333334
140313_1514	12	23	1	90	1255	2	4	120	10	-1	30	1	3	-1	1	0	4	26.87254	0	25	5	4	3	0	4	423	0
140313_1514	13	23	1	90	1345	2	4	120	10	-1	30	1	2	-1	1	40	4	26.87254	0	25	5	4	3	0	4	423	0
140313_1514	14	23	1	5	1350	2	4	60	50	-1	55	1	2	-1	1	40	4	26.87254	0	25	5	4	3	0	4	423	0
140313_1514	15	23	1	35	1385	2	5	60	10	-1	25	1	1	-1	1	40	4	26.87254	0	25	5	4	3	0	4	423	0
140313_1514	16	23	1	15	1400	2	4	60	30	-1	45	1	2	-1	1	0	4	26.87254	0	25	5	4	3	0	4	423	0
140313_1514	17	23	1	35	1435	2	6	60	10	-1	25	1	1	-1	1	40	4	26.87254	0	25	5	4	3	0	4	423	0
140313_1514	18	23	1	5	1440	2	5	60	50	-1	55	1	1	-1	1	0	4	26.87254	0	25	5	4	3	0	4	423	0
140313_1514	19	23	1	20	1460	2	4	60	30	-1	40	1	2	-1	1	40	4	26.87254	0	25	5	4	3	0	4	423	0
140313_1514	20	23	1	5	1465	2	4	40	30	-1	35	1	3	-1	1	0	4	26.87254	0	25	5	4	3	0	4	423	0
140313_1514	1	24	1	55	535	1	4	-1	50	1	-1	-1	-1	50	0	40	6	7.8152933	1	25	1	4	3	0	4	424	.33333334
140313_1514	2	24	1	23	558	1	4	-1	30	1	-1	-1	-1	25	0	0	6	7.8152933	1	25	1	4	3	0	4	424	0
140313_1514	3	24	1	25	583	1	4	-1	30	1	-1	-1	-1	35	0	0	6	7.8152933	1	25	1	4	3	0	4	424	0
140313_1514	4	24	1	23	606	1	6	-1	30	1	-1	-1	-1	35	0	0	6	7.8152933	1	25	1	4	3	0	4	424	0
140313_1514	5	24	1	181	787	1	6	-1	30	1	-1	-1	-1	30	0	40	6	7.8152933	1	25	1	4	3	0	4	424	0
140313_1514	6	24	1	225	1012	1	4	-1	30	1	-1	-1	-1	30	0	40	6	7.8152933	1	25	1	4	3	0	4	424	0
140313_1514	7	24	1	30	1042	1	4	-1	10	1	-1	-1	-1	30	0	0	6	7.8152933	1	25	1	4	3	0	4	424	0
140313_1514	8	24	1	46	1088	1	4	-1	50	1	-1	-1	-1	50	0	0	6	7.8152933	1	25	1	4	3	0	4	424	0
140313_1514	9	24	1	190	1278	1	4	-1	50	1	-1	-1	-1	30	0	40	6	7.8152933	1	25	1	4	3	0	4	424	0
140313_1514	10	24	1	0	1278	1	6	-1	10	1	-1	-1	-1	35	0	0	6	7.8152933	1	25	1	4	3	0	4	424	0
140313_1514	11	24	1	122	1400	1	5	-1	50	1	-1	-1	-1	20	0	40	6	7.8152933	1	25	1	4	3	0	4	424	0
140313_1514	12	24	1	60	1460	1	4	-1	10	1	-1	-1	-1	20	0	0	6	7.8152933	1	25	1	4	3	0	4	424	0
140313_1514	13	24	1	171	1631	1	5	-1	10	1	-1	-1	-1	15	0	40	6	7.8152933	1	25	1	4	3	0	4	424	0
140313_1514	14	24	1	105	1736	1	6	-1	50	1	-1	-1	-1	25	0	40	6	7.8152933	1	25	1	4	3	0	4	424	.33333334
140313_1514	15	24	1	145	1881	1	6	-1	10	1	-1	-1	-1	0	0	40	6	7.8152933	1	25	1	4	3	0	4	424	0
140313_1514	16	24	1	22	1903	1	4	-1	30	1	-1	-1	-1	30	0	0	6	7.8152933	1	25	1	4	3	0	4	424	0
140313_1514	17	24	1	177	2080	1	4	-1	10	1	-1	-1	-1	0	0	40	6	7.8152933	1	25	1	4	3	0	4	424	0
140313_1514	18	24	1	11	2091	1	4	-1	50	1	-1	-1	-1	50	0	0	6	7.8152933	1	25	1	4	3	0	4	424	0
140313_1514	19	24	1	150	2241	1	5	-1	30	1	-1	-1	-1	10	0	40	6	7.8152933	1	25	1	4	3	0	4	424	0
140313_1514	20	24	1	25	2266	1	6	-1	30	1	-1	-1	-1	30	0	0	6	7.8152933	1	25	1	4	3	0	4	424	0
140312_1452	1	1	1	10	490	2	2	40	50	-1	30	1	2	-1	1	40	4	34.875328	0	26	6	2	3	0	1	101	0
140312_1452	2	1	1	0	490	2	1	40	30	-1	20	1	2	-1	0	0	4	34.875328	0	26	6	2	3	0	1	101	0
140312_1452	3	1	1	20	510	2	3	60	30	-1	40	1	3	-1	1	0	4	34.875328	0	26	6	2	3	0	1	101	0
140312_1452	4	1	1	0	510	2	1	40	30	-1	30	1	1	-1	0	0	4	34.875328	0	26	6	2	3	0	1	101	0
140312_1452	5	1	1	0	510	2	3	60	30	-1	35	1	1	-1	0	40	4	34.875328	0	26	6	2	3	0	1	101	0
140312_1452	6	1	1	145	655	2	1	200	30	-1	55	1	3	-1	1	40	4	34.875328	0	26	6	2	3	0	1	101	0
140312_1452	7	1	1	90	745	2	1	120	10	-1	30	1	3	-1	1	0	4	34.875328	0	26	6	2	3	0	1	101	0
140312_1452	8	1	1	120	865	2	3	200	50	-1	80	1	3	-1	1	0	4	34.875328	0	26	6	2	3	0	1	101	0
140312_1452	9	1	1	130	995	2	3	200	50	-1	70	1	3	-1	1	40	4	34.875328	0	26	6	2	3	0	1	101	0
140312_1452	10	1	1	100	1095	2	2	120	10	-1	20	1	1	-1	1	0	4	34.875328	0	26	6	2	3	0	1	101	0
140312_1452	11	1	1	60	1155	2	1	120	50	-1	60	1	3	-1	1	40	4	34.875328	0	26	6	2	3	0	1	101	.33333334
140312_1452	12	1	1	170	1325	2	1	200	10	-1	30	1	2	-1	1	0	4	34.875328	0	26	6	2	3	0	1	101	0
140312_1452	13	1	1	40	1365	2	3	60	10	-1	20	1	3	-1	1	40	4	34.875328	0	26	6	2	3	0	1	101	0
140312_1452	14	1	1	10	1375	2	1	40	50	-1	30	1	1	-1	1	40	4	34.875328	0	26	6	2	3	0	1	101	0
140312_1452	15	1	1	40	1415	2	1	60	10	-1	20	1	3	-1	1	40	4	34.875328	0	26	6	2	3	0	1	101	0
140312_1452	16	1	1	30	1445	2	2	60	30	-1	30	1	2	-1	1	0	4	34.875328	0	26	6	2	3	0	1	101	0
140312_1452	17	1	1	40	1485	2	1	60	10	-1	20	1	1	-1	1	40	4	34.875328	0	26	6	2	3	0	1	101	0
140312_1452	18	1	1	135	1620	2	2	200	50	-1	65	1	2	-1	1	0	4	34.875328	0	26	6	2	3	0	1	101	0
140312_1452	19	1	1	20	1640	2	3	60	30	-1	40	1	2	-1	1	40	4	34.875328	0	26	6	2	3	0	1	101	0
140312_1452	20	1	1	150	1790	2	1	200	30	-1	50	1	2	-1	1	0	4	34.875328	0	26	6	2	3	0	1	101	0
140312_1452	1	2	1	0	480	2	2	40	50	-1	5	1	1	-1	0	40	4	45	0	17	7	4	2	0	1	102	0
140312_1452	2	2	1	20	500	2	3	40	30	-1	20	1	3	-1	1	0	4	45	0	17	7	4	2	0	1	102	0
140312_1452	3	2	1	28	528	2	2	60	30	-1	32	1	1	-1	1	0	4	45	0	17	7	4	2	0	1	102	0
140312_1452	4	2	1	155	683	2	1	200	30	-1	45	1	3	-1	1	0	4	45	0	17	7	4	2	0	1	102	0
140312_1452	5	2	1	0	683	2	3	200	30	-1	45	1	3	-1	0	40	4	45	0	17	7	4	2	0	1	102	0
140312_1452	6	2	1	150	833	2	1	200	30	-1	50	1	2	-1	1	40	4	45	0	17	7	4	2	0	1	102	0
140312_1452	7	2	1	40	873	2	1	60	10	-1	20	1	1	-1	1	0	4	45	0	17	7	4	2	0	1	102	0
140312_1452	8	2	1	134	1007	2	1	200	50	-1	66	1	3	-1	1	0	4	45	0	17	7	4	2	0	1	102	0
140312_1452	9	2	1	140	1147	2	3	200	50	-1	60	1	2	-1	1	40	4	45	0	17	7	4	2	0	1	102	0
140312_1452	10	2	1	25	1172	2	3	40	10	-1	15	1	2	-1	1	0	4	45	0	17	7	4	2	0	1	102	0
140312_1452	11	2	1	60	1232	2	1	120	50	-1	60	1	2	-1	1	40	4	45	0	17	7	4	2	0	1	102	.33333334
140312_1452	12	2	1	175	1407	2	3	200	10	-1	25	1	2	-1	1	0	4	45	0	17	7	4	2	0	1	102	0
140312_1452	13	2	1	100	1507	2	3	120	10	-1	20	1	2	-1	1	40	4	45	0	17	7	4	2	0	1	102	0
140312_1452	14	2	1	60	1567	2	3	120	50	-1	60	1	3	-1	1	40	4	45	0	17	7	4	2	0	1	102	0
140312_1452	15	2	1	45	1612	2	3	60	10	-1	15	1	2	-1	1	40	4	45	0	17	7	4	2	0	1	102	0
140312_1452	16	2	1	0	1612	2	3	40	30	-1	10	1	3	-1	0	0	4	45	0	17	7	4	2	0	1	102	0
140312_1452	17	2	1	45	1657	2	2	60	10	-1	15	1	3	-1	1	40	4	45	0	17	7	4	2	0	1	102	0
140312_1452	18	2	1	0	1657	2	2	60	50	-1	30	1	3	-1	0	0	4	45	0	17	7	4	2	0	1	102	0
140312_1452	19	2	1	85	1742	2	1	120	30	-1	35	1	1	-1	1	40	4	45	0	17	7	4	2	0	1	102	0
140312_1452	20	2	1	160	1902	2	3	200	30	-1	40	1	2	-1	1	0	4	45	0	17	7	4	2	0	1	102	0
140312_1452	1	3	1	0	480	2	3	40	50	-1	10	1	1	-1	0	40	2	7.8152933	0	20	1	4	2	1	1	103	0
140312_1452	2	3	1	0	480	2	2	40	30	-1	30	1	2	-1	0	0	2	7.8152933	0	20	1	4	2	1	1	103	0
140312_1452	3	3	1	20	500	2	1	60	30	-1	40	1	1	-1	1	0	2	7.8152933	0	20	1	4	2	1	1	103	0
140312_1452	4	3	1	150	650	2	2	200	30	-1	50	1	3	-1	1	0	2	7.8152933	0	20	1	4	2	1	1	103	0
140312_1452	5	3	1	29	679	2	1	60	30	-1	31	1	1	-1	1	40	2	7.8152933	0	20	1	4	2	1	1	103	0
140312_1452	6	3	1	159	838	2	2	200	30	-1	41	1	2	-1	1	40	2	7.8152933	0	20	1	4	2	1	1	103	0
140312_1452	7	3	1	99	937	2	2	120	10	-1	21	1	2	-1	1	0	2	7.8152933	0	20	1	4	2	1	1	103	0
140312_1452	8	3	1	65	1002	2	3	120	50	-1	55	1	2	-1	1	0	2	7.8152933	0	20	1	4	2	1	1	103	0
140312_1452	9	3	1	65	1067	2	3	120	50	-1	55	1	1	-1	1	40	2	7.8152933	0	20	1	4	2	1	1	103	0
140312_1452	10	3	1	45	1112	2	2	60	10	-1	15	1	3	-1	1	0	2	7.8152933	0	20	1	4	2	1	1	103	0
140312_1452	11	3	1	65	1177	2	3	120	50	-1	55	1	3	-1	1	40	2	7.8152933	0	20	1	4	2	1	1	103	0
140312_1452	12	3	1	29	1206	2	2	40	10	-1	11	1	1	-1	1	0	2	7.8152933	0	20	1	4	2	1	1	103	0
140312_1452	13	3	1	179	1385	2	3	200	10	-1	21	1	1	-1	1	40	2	7.8152933	0	20	1	4	2	1	1	103	0
140312_1452	14	3	1	69	1454	2	1	120	50	-1	51	1	3	-1	1	40	2	7.8152933	0	20	1	4	2	1	1	103	0
140312_1452	15	3	1	49	1503	2	2	60	10	-1	11	1	3	-1	1	40	2	7.8152933	0	20	1	4	2	1	1	103	0
140312_1452	16	3	1	29	1532	2	3	60	30	-1	31	1	2	-1	1	0	2	7.8152933	0	20	1	4	2	1	1	103	0
140312_1452	17	3	1	49	1581	2	3	60	10	-1	11	1	3	-1	1	40	2	7.8152933	0	20	1	4	2	1	1	103	0
140312_1452	18	3	1	0	1581	2	1	60	50	-1	21	1	3	-1	0	0	2	7.8152933	0	20	1	4	2	1	1	103	0
140312_1452	19	3	1	0	1581	2	2	60	30	-1	31	1	2	-1	0	40	2	7.8152933	0	20	1	4	2	1	1	103	0
140312_1452	20	3	1	0	1581	2	2	40	30	-1	1	1	1	-1	0	0	2	7.8152933	0	20	1	4	2	1	1	103	0
140312_1452	1	4	1	61	541	1	2	-1	50	1	-1	-1	-1	9	0	40	5	7.8152933	0	24	6	3	2	0	1	104	0
140312_1452	2	4	1	11	552	1	3	-1	30	1	-1	-1	-1	15	0	0	5	7.8152933	0	24	6	3	2	0	1	104	0
140312_1452	3	4	1	36	588	1	3	-1	30	1	-1	-1	-1	30	0	0	5	7.8152933	0	24	6	3	2	0	1	104	0
140312_1452	4	4	1	26	614	1	2	-1	30	1	-1	-1	-1	15	0	0	5	7.8152933	0	24	6	3	2	0	1	104	0
140312_1452	5	4	1	148	762	1	1	-1	30	1	-1	-1	-1	1	0	40	5	7.8152933	0	24	6	3	2	0	1	104	0
140312_1452	6	4	1	171	933	1	3	-1	30	1	-1	-1	-1	1	0	40	5	7.8152933	0	24	6	3	2	0	1	104	0
140312_1452	7	4	1	28	961	1	2	-1	10	1	-1	-1	-1	15	0	0	5	7.8152933	0	24	6	3	2	0	1	104	0
140312_1452	8	4	1	55	1016	1	3	-1	50	1	-1	-1	-1	50	0	0	5	7.8152933	0	24	6	3	2	0	1	104	0
140312_1452	9	4	1	155	1171	1	3	-1	50	1	-1	-1	-1	50	0	40	5	7.8152933	0	24	6	3	2	0	1	104	0
140312_1452	10	4	1	20	1191	1	1	-1	10	1	-1	-1	-1	10	0	0	5	7.8152933	0	24	6	3	2	0	1	104	0
140312_1452	11	4	1	86	1277	1	3	-1	50	1	-1	-1	-1	50	0	40	5	7.8152933	0	24	6	3	2	0	1	104	0
140312_1452	12	4	1	16	1293	1	2	-1	10	1	-1	-1	-1	10	0	0	5	7.8152933	0	24	6	3	2	0	1	104	0
140312_1452	13	4	1	145	1438	1	1	-1	10	1	-1	-1	-1	1	0	40	5	7.8152933	0	24	6	3	2	0	1	104	0
140312_1452	14	4	1	83	1521	1	2	-1	50	1	-1	-1	-1	50	0	40	5	7.8152933	0	24	6	3	2	0	1	104	0
140312_1452	15	4	1	148	1669	1	1	-1	10	1	-1	-1	-1	1	0	40	5	7.8152933	0	24	6	3	2	0	1	104	0
140312_1452	16	4	1	6	1675	1	2	-1	30	1	-1	-1	-1	30	0	0	5	7.8152933	0	24	6	3	2	0	1	104	0
140312_1452	17	4	1	131	1806	1	2	-1	10	1	-1	-1	-1	1	0	40	5	7.8152933	0	24	6	3	2	0	1	104	0
140312_1452	18	4	1	16	1822	1	2	-1	50	1	-1	-1	-1	50	0	0	5	7.8152933	0	24	6	3	2	0	1	104	0
140312_1452	19	4	1	146	1968	1	1	-1	30	1	-1	-1	-1	1	0	40	5	7.8152933	0	24	6	3	2	0	1	104	0
140312_1452	20	4	1	26	1994	1	1	-1	30	1	-1	-1	-1	30	0	0	5	7.8152933	0	24	6	3	2	0	1	104	0
140312_1452	1	5	1	40	520	2	3	120	50	-1	80	1	3	-1	1	40	4	26.87254	1	29	7	3	1	0	1	105	0
140312_1452	2	5	1	5	525	2	2	40	30	-1	35	1	3	-1	1	0	4	26.87254	1	29	7	3	1	0	1	105	0
140312_1452	3	5	1	150	675	2	2	200	30	-1	50	1	2	-1	1	0	4	26.87254	1	29	7	3	1	0	1	105	0
140312_1452	4	5	1	0	675	2	3	40	30	-1	35	1	1	-1	0	0	4	26.87254	1	29	7	3	1	0	1	105	0
140312_1452	5	5	1	5	680	2	2	40	30	-1	35	1	2	-1	1	40	4	26.87254	1	29	7	3	1	0	1	105	0
140312_1452	6	5	1	155	835	2	3	200	30	-1	45	1	2	-1	1	40	4	26.87254	1	29	7	3	1	0	1	105	0
140312_1452	7	5	1	100	935	2	3	120	10	-1	20	1	2	-1	1	0	4	26.87254	1	29	7	3	1	0	1	105	0
140312_1452	8	5	1	130	1065	2	3	200	50	-1	70	1	1	-1	1	0	4	26.87254	1	29	7	3	1	0	1	105	0
140312_1452	9	5	1	55	1120	2	1	120	50	-1	65	1	1	-1	1	40	4	26.87254	1	29	7	3	1	0	1	105	0
140312_1452	10	5	1	22	1142	2	1	40	10	-1	18	1	2	-1	1	0	4	26.87254	1	29	7	3	1	0	1	105	0
140312_1452	11	5	1	55	1197	2	2	120	50	-1	65	1	3	-1	1	40	4	26.87254	1	29	7	3	1	0	1	105	0
140312_1452	12	5	1	22	1219	2	3	40	10	-1	18	1	1	-1	1	0	4	26.87254	1	29	7	3	1	0	1	105	0
140312_1452	13	5	1	40	1259	2	2	60	10	-1	20	1	3	-1	1	40	4	26.87254	1	29	7	3	1	0	1	105	0
140312_1452	14	5	1	5	1264	2	3	60	50	-1	55	1	2	-1	1	40	4	26.87254	1	29	7	3	1	0	1	105	0
140312_1452	15	5	1	42	1306	2	1	60	10	-1	18	1	1	-1	1	40	4	26.87254	1	29	7	3	1	0	1	105	0
140312_1452	16	5	1	5	1311	2	2	40	30	-1	35	1	1	-1	1	0	4	26.87254	1	29	7	3	1	0	1	105	0
140312_1452	17	5	1	180	1491	2	1	200	10	-1	20	1	2	-1	1	40	4	26.87254	1	29	7	3	1	0	1	105	0
140312_1452	18	5	1	5	1496	2	3	60	50	-1	55	1	3	-1	1	0	4	26.87254	1	29	7	3	1	0	1	105	0
140312_1452	19	5	1	80	1576	2	3	120	30	-1	40	1	3	-1	1	40	4	26.87254	1	29	7	3	1	0	1	105	0
140312_1452	20	5	1	5	1581	2	1	40	30	-1	35	1	1	-1	1	0	4	26.87254	1	29	7	3	1	0	1	105	0
140312_1452	1	6	1	60	540	2	1	120	50	-1	60	1	3	-1	1	40	3	32.568138	1	23	4	3	0	0	1	106	.66666669
140312_1452	2	6	1	150	690	2	3	200	30	-1	50	1	1	-1	1	0	3	32.568138	1	23	4	3	0	0	1	106	0
140312_1452	3	6	1	155	845	2	1	200	30	-1	45	1	2	-1	1	0	3	32.568138	1	23	4	3	0	0	1	106	0
140312_1452	4	6	1	0	845	2	3	40	30	-1	31	1	2	-1	0	0	3	32.568138	1	23	4	3	0	0	1	106	0
140312_1452	5	6	1	130	975	2	2	200	30	-1	70	1	3	-1	1	40	3	32.568138	1	23	4	3	0	0	1	106	0
140312_1452	6	6	1	140	1115	2	1	200	30	-1	60	1	1	-1	1	40	3	32.568138	1	23	4	3	0	0	1	106	0
140312_1452	7	6	1	93	1208	2	2	120	10	-1	27	1	3	-1	1	0	3	32.568138	1	23	4	3	0	0	1	106	0
140312_1452	8	6	1	50	1258	2	2	120	50	-1	70	1	2	-1	1	0	3	32.568138	1	23	4	3	0	0	1	106	0
140312_1452	9	6	1	123	1381	2	2	200	50	-1	77	1	3	-1	1	40	3	32.568138	1	23	4	3	0	0	1	106	0
140312_1452	10	6	1	39	1420	2	1	60	10	-1	21	1	3	-1	1	0	3	32.568138	1	23	4	3	0	0	1	106	0
140312_1452	11	6	1	55	1475	2	2	120	50	-1	65	1	2	-1	1	40	3	32.568138	1	23	4	3	0	0	1	106	0
140312_1452	12	6	1	20	1495	2	1	40	10	-1	20	1	1	-1	1	0	3	32.568138	1	23	4	3	0	0	1	106	0
140312_1452	13	6	1	40	1535	2	1	60	10	-1	20	1	3	-1	1	40	3	32.568138	1	23	4	3	0	0	1	106	0
140312_1452	14	6	1	0	1535	2	3	40	50	-1	20	1	1	-1	0	40	3	32.568138	1	23	4	3	0	0	1	106	0
140312_1452	15	6	1	40	1575	2	3	60	10	-1	20	1	3	-1	1	40	3	32.568138	1	23	4	3	0	0	1	106	0
140312_1452	16	6	1	6	1581	2	3	40	30	-1	34	1	1	-1	1	0	3	32.568138	1	23	4	3	0	0	1	106	0
140312_1452	17	6	1	40	1621	2	1	60	10	-1	20	1	3	-1	1	40	3	32.568138	1	23	4	3	0	0	1	106	0
140312_1452	18	6	1	0	1621	2	3	60	50	-1	52	1	1	-1	0	0	3	32.568138	1	23	4	3	0	0	1	106	0
140312_1452	19	6	1	70	1691	2	1	120	30	-1	50	1	3	-1	1	40	3	32.568138	1	23	4	3	0	0	1	106	0
140312_1452	20	6	1	8	1699	2	3	40	30	-1	32	1	1	-1	1	0	3	32.568138	1	23	4	3	0	0	1	106	0
140312_1452	1	7	1	69	549	2	2	120	50	-1	51	1	3	-1	1	40	3	7.8152933	1	52	7	3	3	0	1	107	0
140312_1452	2	7	1	9	558	2	3	40	30	-1	31	1	2	-1	1	0	3	7.8152933	1	52	7	3	3	0	1	107	0
140312_1452	3	7	1	29	587	2	3	60	30	-1	31	1	1	-1	1	0	3	7.8152933	1	52	7	3	3	0	1	107	0
140312_1452	4	7	1	9	596	2	2	40	30	-1	31	1	1	-1	1	0	3	7.8152933	1	52	7	3	3	0	1	107	0
140312_1452	5	7	1	29	625	2	2	60	30	-1	31	1	1	-1	1	40	3	7.8152933	1	52	7	3	3	0	1	107	0
140312_1452	6	7	1	169	794	2	3	200	30	-1	31	1	1	-1	1	40	3	7.8152933	1	52	7	3	3	0	1	107	0
140312_1452	7	7	1	0	794	2	2	60	10	-1	11	1	1	-1	0	0	3	7.8152933	1	52	7	3	3	0	1	107	0
140312_1452	8	7	1	149	943	2	2	200	50	-1	51	1	3	-1	1	0	3	7.8152933	1	52	7	3	3	0	1	107	0
140312_1452	9	7	1	0	943	2	1	200	50	-1	51	1	3	-1	0	40	3	7.8152933	1	52	7	3	3	0	1	107	0
140312_1452	10	7	1	109	1052	2	1	120	10	-1	11	1	1	-1	1	0	3	7.8152933	1	52	7	3	3	0	1	107	0
140312_1452	11	7	1	0	1052	2	3	40	50	-1	21	1	1	-1	0	40	3	7.8152933	1	52	7	3	3	0	1	107	0
140312_1452	12	7	1	109	1161	2	3	120	10	-1	11	1	3	-1	1	0	3	7.8152933	1	52	7	3	3	0	1	107	0
140312_1452	13	7	1	0	1161	2	2	120	10	-1	11	1	2	-1	0	40	3	7.8152933	1	52	7	3	3	0	1	107	0
140312_1452	14	7	1	69	1230	2	2	120	50	-1	51	1	3	-1	1	40	3	7.8152933	1	52	7	3	3	0	1	107	0
140312_1452	15	7	1	0	1230	2	3	60	10	-1	11	1	1	-1	0	40	3	7.8152933	1	52	7	3	3	0	1	107	0
140312_1452	16	7	1	9	1239	2	2	40	30	-1	31	1	3	-1	1	0	3	7.8152933	1	52	7	3	3	0	1	107	0
140312_1452	17	7	1	189	1428	2	2	200	10	-1	11	1	2	-1	1	40	3	7.8152933	1	52	7	3	3	0	1	107	0
140312_1452	18	7	1	0	1428	2	1	200	50	-1	51	1	2	-1	0	0	3	7.8152933	1	52	7	3	3	0	1	107	0
140312_1452	19	7	1	0	1428	2	2	120	30	-1	31	1	3	-1	0	40	3	7.8152933	1	52	7	3	3	0	1	107	0
140312_1452	20	7	1	9	1437	2	2	40	30	-1	31	1	3	-1	1	0	3	7.8152933	1	52	7	3	3	0	1	107	0
140312_1452	1	8	1	100	580	1	3	-1	50	1	-1	-1	-1	40	0	40	4	34.875328	1	33	4	5	2	0	1	108	0
140312_1452	2	8	1	50	630	1	2	-1	30	1	-1	-1	-1	31	0	0	4	34.875328	1	33	4	5	2	0	1	108	0
140312_1452	3	8	1	32	662	1	2	-1	30	1	-1	-1	-1	31	0	0	4	34.875328	1	33	4	5	2	0	1	108	0
140312_1452	4	8	1	17	679	1	1	-1	30	1	-1	-1	-1	31	0	0	4	34.875328	1	33	4	5	2	0	1	108	0
140312_1452	5	8	1	166	845	1	2	-1	30	1	-1	-1	-1	15	0	40	4	34.875328	1	33	4	5	2	0	1	108	0
140312_1452	6	8	1	171	1016	1	2	-1	30	1	-1	-1	-1	15	0	40	4	34.875328	1	33	4	5	2	0	1	108	0
140312_1452	7	8	1	46	1062	1	3	-1	10	1	-1	-1	-1	11	0	0	4	34.875328	1	33	4	5	2	0	1	108	0
140312_1452	8	8	1	36	1098	1	2	-1	50	1	-1	-1	-1	51	0	0	4	34.875328	1	33	4	5	2	0	1	108	0
140312_1452	9	8	1	157	1255	1	2	-1	50	1	-1	-1	-1	30	0	40	4	34.875328	1	33	4	5	2	0	1	108	0
140312_1452	10	8	1	30	1285	1	2	-1	10	1	-1	-1	-1	11	0	0	4	34.875328	1	33	4	5	2	0	1	108	0
140312_1452	11	8	1	100	1385	1	1	-1	50	1	-1	-1	-1	30	0	40	4	34.875328	1	33	4	5	2	0	1	108	.33333334
140312_1452	12	8	1	24	1409	1	3	-1	10	1	-1	-1	-1	11	0	0	4	34.875328	1	33	4	5	2	0	1	108	0
140312_1452	13	8	1	151	1560	1	3	-1	10	1	-1	-1	-1	1	0	40	4	34.875328	1	33	4	5	2	0	1	108	0
140312_1452	14	8	1	104	1664	1	1	-1	50	1	-1	-1	-1	20	0	40	4	34.875328	1	33	4	5	2	0	1	108	0
140312_1452	15	8	1	134	1798	1	2	-1	10	1	-1	-1	-1	0	0	40	4	34.875328	1	33	4	5	2	0	1	108	0
140312_1452	16	8	1	5	1803	1	3	-1	30	1	-1	-1	-1	31	0	0	4	34.875328	1	33	4	5	2	0	1	108	0
140312_1452	17	8	1	143	1946	1	3	-1	10	1	-1	-1	-1	0	0	40	4	34.875328	1	33	4	5	2	0	1	108	0
140312_1452	18	8	1	10	1956	1	3	-1	50	1	-1	-1	-1	55	0	0	4	34.875328	1	33	4	5	2	0	1	108	0
140312_1452	19	8	1	145	2101	1	3	-1	30	1	-1	-1	-1	10	0	40	4	34.875328	1	33	4	5	2	0	1	108	0
140312_1452	20	8	1	6	2107	1	2	-1	30	1	-1	-1	-1	31	0	0	4	34.875328	1	33	4	5	2	0	1	108	0
140312_1452	1	9	1	0	480	2	3	40	50	-1	40	1	2	-1	1	40	4	34.875328	1	26	7	4	3	0	1	109	0
140312_1452	2	9	1	0	480	2	1	40	30	-1	40	1	3	-1	1	0	4	34.875328	1	26	7	4	3	0	1	109	0
140312_1452	3	9	1	10	490	2	1	60	30	-1	50	1	3	-1	1	0	4	34.875328	1	26	7	4	3	0	1	109	0
140312_1452	4	9	1	130	620	2	3	200	30	-1	70	1	3	-1	1	0	4	34.875328	1	26	7	4	3	0	1	109	0
140312_1452	5	9	1	0	620	2	3	40	30	-1	25	1	2	-1	0	40	4	34.875328	1	26	7	4	3	0	1	109	0
140312_1452	6	9	1	135	755	2	3	200	30	-1	65	1	3	-1	1	40	4	34.875328	1	26	7	4	3	0	1	109	0
140312_1452	7	9	1	39	794	2	3	60	10	-1	21	1	1	-1	1	0	4	34.875328	1	26	7	4	3	0	1	109	0
140312_1452	8	9	1	145	939	2	1	200	50	-1	55	1	1	-1	1	0	4	34.875328	1	26	7	4	3	0	1	109	0
140312_1452	9	9	1	65	1004	2	2	120	50	-1	55	1	1	-1	1	40	4	34.875328	1	26	7	4	3	0	1	109	0
140312_1452	10	9	1	105	1109	2	3	120	10	-1	15	1	1	-1	1	0	4	34.875328	1	26	7	4	3	0	1	109	0
140312_1452	11	9	1	0	1109	2	2	40	50	-1	35	1	1	-1	0	40	4	34.875328	1	26	7	4	3	0	1	109	0
140312_1452	12	9	1	185	1294	2	2	200	10	-1	15	1	2	-1	1	0	4	34.875328	1	26	7	4	3	0	1	109	0
140312_1452	13	9	1	186	1480	2	1	200	10	-1	14	1	1	-1	1	40	4	34.875328	1	26	7	4	3	0	1	109	0
140312_1452	14	9	1	0	1480	2	2	40	50	-1	30	1	1	-1	0	40	4	34.875328	1	26	7	4	3	0	1	109	0
140312_1452	15	9	1	47	1527	2	2	60	10	-1	13	1	2	-1	1	40	4	34.875328	1	26	7	4	3	0	1	109	0
140312_1452	16	9	1	0	1527	2	1	40	30	-1	32	1	3	-1	0	0	4	34.875328	1	26	7	4	3	0	1	109	0
140312_1452	17	9	1	45	1572	2	2	60	10	-1	15	1	1	-1	1	40	4	34.875328	1	26	7	4	3	0	1	109	0
140312_1452	18	9	1	8	1580	2	1	60	50	-1	52	1	1	-1	1	0	4	34.875328	1	26	7	4	3	0	1	109	0
140312_1452	19	9	1	85	1665	2	3	120	30	-1	35	1	1	-1	1	40	4	34.875328	1	26	7	4	3	0	1	109	0
140312_1452	20	9	1	165	1830	2	2	200	30	-1	35	1	2	-1	1	0	4	34.875328	1	26	7	4	3	0	1	109	0
140312_1452	1	10	1	0	480	2	1	40	50	-1	-1	0	2	-1	0	40	2	19.861416	1	20	0	4	2	0	1	110	.66666669
140312_1452	2	10	1	140	620	2	1	200	30	-1	60	1	1	-1	1	0	2	19.861416	1	20	0	4	2	0	1	110	0
140312_1452	3	10	1	20	640	2	2	60	30	-1	40	1	3	-1	1	0	2	19.861416	1	20	0	4	2	0	1	110	0
140312_1452	4	10	1	8	648	2	1	40	30	-1	32	1	2	-1	1	0	2	19.861416	1	20	0	4	2	0	1	110	0
140312_1452	5	10	1	8	656	2	1	40	30	-1	32	1	2	-1	1	40	2	19.861416	1	20	0	4	2	0	1	110	0
140312_1452	6	10	1	155	811	2	2	200	30	-1	45	1	3	-1	1	40	2	19.861416	1	20	0	4	2	0	1	110	0
140312_1452	7	10	1	79	890	2	1	120	10	-1	41	1	2	-1	1	0	2	19.861416	1	20	0	4	2	0	1	110	0
140312_1452	8	10	1	65	955	2	1	120	50	-1	55	1	2	-1	1	0	2	19.861416	1	20	0	4	2	0	1	110	0
140312_1452	9	10	1	145	1100	2	2	200	50	-1	55	1	2	-1	1	40	2	19.861416	1	20	0	4	2	0	1	110	0
140312_1452	10	10	1	40	1140	2	3	60	10	-1	20	1	3	-1	1	0	2	19.861416	1	20	0	4	2	0	1	110	0
140312_1452	11	10	1	69	1209	2	3	120	50	-1	51	1	2	-1	1	40	2	19.861416	1	20	0	4	2	0	1	110	0
140312_1452	12	10	1	100	1309	2	2	120	10	-1	20	1	3	-1	1	0	2	19.861416	1	20	0	4	2	0	1	110	0
140312_1452	13	10	1	180	1489	2	2	200	10	-1	20	1	1	-1	1	40	2	19.861416	1	20	0	4	2	0	1	110	0
140312_1452	14	10	1	8	1497	2	2	60	50	-1	52	1	2	-1	1	40	2	19.861416	1	20	0	4	2	0	1	110	0
140312_1452	15	10	1	40	1537	2	1	60	10	-1	20	1	2	-1	1	40	2	19.861416	1	20	0	4	2	0	1	110	0
140312_1452	16	10	1	0	1537	2	1	40	30	-1	31	1	1	-1	0	0	2	19.861416	1	20	0	4	2	0	1	110	0
140312_1452	17	10	1	175	1712	2	3	200	10	-1	25	1	2	-1	1	40	2	19.861416	1	20	0	4	2	0	1	110	0
140312_1452	18	10	1	145	1857	2	3	200	50	-1	55	1	2	-1	1	0	2	19.861416	1	20	0	4	2	0	1	110	0
140312_1452	19	10	1	85	1942	2	2	120	30	-1	35	1	1	-1	1	40	2	19.861416	1	20	0	4	2	0	1	110	0
140312_1452	20	10	1	9	1951	2	3	40	30	-1	31	1	3	-1	1	0	2	19.861416	1	20	0	4	2	0	1	110	0
140312_1452	1	11	1	0	480	2	1	40	50	-1	-1	0	1	-1	0	40	5	16.260204	0	25	1	4	3	0	1	111	.66666669
140312_1452	2	11	1	125	605	2	2	200	30	-1	75	1	1	-1	1	0	5	16.260204	0	25	1	4	3	0	1	111	0
140312_1452	3	11	1	145	750	2	3	200	30	-1	55	1	2	-1	1	0	5	16.260204	0	25	1	4	3	0	1	111	0
140312_1452	4	11	1	5	755	2	2	40	30	-1	35	1	2	-1	1	0	5	16.260204	0	25	1	4	3	0	1	111	0
140312_1452	5	11	1	145	900	2	1	200	30	-1	55	1	3	-1	1	40	5	16.260204	0	25	1	4	3	0	1	111	0
140312_1452	6	11	1	145	1045	2	2	200	30	-1	55	1	1	-1	1	40	5	16.260204	0	25	1	4	3	0	1	111	0
140312_1452	7	11	1	85	1130	2	3	120	10	-1	35	1	3	-1	1	0	5	16.260204	0	25	1	4	3	0	1	111	0
140312_1452	8	11	1	135	1265	2	2	200	50	-1	65	1	1	-1	1	0	5	16.260204	0	25	1	4	3	0	1	111	0
140312_1452	9	11	1	135	1400	2	1	200	50	-1	65	1	2	-1	1	40	5	16.260204	0	25	1	4	3	0	1	111	0
140312_1452	10	11	1	15	1415	2	2	40	10	-1	25	1	2	-1	1	0	5	16.260204	0	25	1	4	3	0	1	111	0
140312_1452	11	11	1	0	1415	2	1	40	50	-1	-1	0	1	-1	0	40	5	16.260204	0	25	1	4	3	0	1	111	.33333334
140312_1452	12	11	1	95	1510	2	1	120	10	-1	25	1	3	-1	1	0	5	16.260204	0	25	1	4	3	0	1	111	0
140312_1452	13	11	1	99	1609	2	1	120	10	-1	21	1	2	-1	1	40	5	16.260204	0	25	1	4	3	0	1	111	0
140312_1452	14	11	1	7	1616	2	1	60	50	-1	53	1	2	-1	1	40	5	16.260204	0	25	1	4	3	0	1	111	0
140312_1452	15	11	1	40	1656	2	2	60	10	-1	20	1	1	-1	1	40	5	16.260204	0	25	1	4	3	0	1	111	0
140312_1452	16	11	1	25	1681	2	1	60	30	-1	35	1	2	-1	1	0	5	16.260204	0	25	1	4	3	0	1	111	0
140312_1452	17	11	1	43	1724	2	3	60	10	-1	17	1	1	-1	1	40	5	16.260204	0	25	1	4	3	0	1	111	0
140312_1452	18	11	1	9	1733	2	2	60	50	-1	51	1	1	-1	1	0	5	16.260204	0	25	1	4	3	0	1	111	0
140312_1452	19	11	1	29	1762	2	1	60	30	-1	31	1	2	-1	1	40	5	16.260204	0	25	1	4	3	0	1	111	0
140312_1452	20	11	1	9	1771	2	1	40	30	-1	31	1	3	-1	1	0	5	16.260204	0	25	1	4	3	0	1	111	0
140312_1452	1	12	1	50	530	1	1	-1	50	1	-1	-1	-1	60	0	40	4	16.260204	1	20	6	4	3	0	1	112	.66666669
140312_1452	2	12	1	40	570	1	1	-1	30	1	-1	-1	-1	35	0	0	4	16.260204	1	20	6	4	3	0	1	112	0
140312_1452	3	12	1	45	615	1	1	-1	30	1	-1	-1	-1	40	0	0	4	16.260204	1	20	6	4	3	0	1	112	0
140312_1452	4	12	1	40	655	1	3	-1	30	1	-1	-1	-1	50	0	0	4	16.260204	1	20	6	4	3	0	1	112	0
140312_1452	5	12	1	0	655	1	3	-1	30	1	-1	-1	-1	50	0	40	4	16.260204	1	20	6	4	3	0	1	112	0
140312_1452	6	12	1	195	850	1	1	-1	30	1	-1	-1	-1	32	0	40	4	16.260204	1	20	6	4	3	0	1	112	0
140312_1452	7	12	1	61	911	1	1	-1	10	1	-1	-1	-1	12	0	0	4	16.260204	1	20	6	4	3	0	1	112	0
140312_1452	8	12	1	26	937	1	1	-1	50	1	-1	-1	-1	55	0	0	4	16.260204	1	20	6	4	3	0	1	112	0
140312_1452	9	12	1	110	1047	1	1	-1	50	1	-1	-1	-1	52	0	40	4	16.260204	1	20	6	4	3	0	1	112	0
140312_1452	10	12	1	20	1067	1	3	-1	10	1	-1	-1	-1	12	0	0	4	16.260204	1	20	6	4	3	0	1	112	0
140312_1452	11	12	1	110	1177	1	2	-1	50	1	-1	-1	-1	55	0	40	4	16.260204	1	20	6	4	3	0	1	112	0
140312_1452	12	12	1	45	1222	1	1	-1	10	1	-1	-1	-1	12	0	0	4	16.260204	1	20	6	4	3	0	1	112	0
140312_1452	13	12	1	100	1322	1	2	-1	10	1	-1	-1	-1	12	0	40	4	16.260204	1	20	6	4	3	0	1	112	0
140312_1452	14	12	1	95	1417	1	3	-1	50	1	-1	-1	-1	53	0	40	4	16.260204	1	20	6	4	3	0	1	112	0
140312_1452	15	12	1	95	1512	1	3	-1	10	1	-1	-1	-1	12	0	40	4	16.260204	1	20	6	4	3	0	1	112	0
140312_1452	16	12	1	5	1517	1	1	-1	30	1	-1	-1	-1	35	0	0	4	16.260204	1	20	6	4	3	0	1	112	0
140312_1452	17	12	1	150	1667	1	1	-1	10	1	-1	-1	-1	12	0	40	4	16.260204	1	20	6	4	3	0	1	112	0
140312_1452	18	12	1	2	1669	1	1	-1	50	1	-1	-1	-1	52	0	0	4	16.260204	1	20	6	4	3	0	1	112	0
140312_1452	19	12	1	45	1714	1	2	-1	30	1	-1	-1	-1	33	0	40	4	16.260204	1	20	6	4	3	0	1	112	0
140312_1452	20	12	1	13	1727	1	3	-1	30	1	-1	-1	-1	31	0	0	4	16.260204	1	20	6	4	3	0	1	112	0
140312_1452	1	13	1	0	480	2	5	40	50	-1	35	1	2	-1	0	40	3	7.8152933	0	34	7	3	3	0	1	113	0
140312_1452	2	13	1	0	480	2	4	40	30	-1	34	1	2	-1	0	0	3	7.8152933	0	34	7	3	3	0	1	113	0
140312_1452	3	13	1	20	500	2	6	60	30	-1	40	1	3	-1	1	0	3	7.8152933	0	34	7	3	3	0	1	113	0
140312_1452	4	13	1	0	500	2	4	40	30	-1	34	1	1	-1	0	0	3	7.8152933	0	34	7	3	3	0	1	113	0
140312_1452	5	13	1	20	520	2	6	60	30	-1	40	1	1	-1	1	40	3	7.8152933	0	34	7	3	3	0	1	113	0
140312_1452	6	13	1	145	665	2	4	200	30	-1	55	1	3	-1	1	40	3	7.8152933	0	34	7	3	3	0	1	113	0
140312_1452	7	13	1	85	750	2	4	120	10	-1	35	1	3	-1	1	0	3	7.8152933	0	34	7	3	3	0	1	113	0
140312_1452	8	13	1	120	870	2	6	200	50	-1	80	1	3	-1	1	0	3	7.8152933	0	34	7	3	3	0	1	113	0
140312_1452	9	13	1	130	1000	2	6	200	50	-1	70	1	3	-1	1	40	3	7.8152933	0	34	7	3	3	0	1	113	0
140312_1452	10	13	1	90	1090	2	5	120	10	-1	30	1	1	-1	1	0	3	7.8152933	0	34	7	3	3	0	1	113	0
140312_1452	11	13	1	60	1150	2	4	120	50	-1	60	1	3	-1	1	40	3	7.8152933	0	34	7	3	3	0	1	113	0
140312_1452	12	13	1	170	1320	2	4	200	10	-1	30	1	2	-1	1	0	3	7.8152933	0	34	7	3	3	0	1	113	0
140312_1452	13	13	1	35	1355	2	6	60	10	-1	25	1	3	-1	1	40	3	7.8152933	0	34	7	3	3	0	1	113	0
140312_1452	14	13	1	15	1370	2	4	40	50	-1	25	1	1	-1	1	40	3	7.8152933	0	34	7	3	3	0	1	113	0
140312_1452	15	13	1	40	1410	2	4	60	10	-1	20	1	3	-1	1	40	3	7.8152933	0	34	7	3	3	0	1	113	0
140312_1452	16	13	1	20	1430	2	5	60	30	-1	40	1	2	-1	1	0	3	7.8152933	0	34	7	3	3	0	1	113	0
140312_1452	17	13	1	0	1430	2	4	60	10	-1	20	1	1	-1	0	40	3	7.8152933	0	34	7	3	3	0	1	113	0
140312_1452	18	13	1	130	1560	2	5	200	50	-1	70	1	2	-1	1	0	3	7.8152933	0	34	7	3	3	0	1	113	0
140312_1452	19	13	1	25	1585	2	6	60	30	-1	35	1	2	-1	1	40	3	7.8152933	0	34	7	3	3	0	1	113	0
140312_1452	20	13	1	155	1740	2	4	200	30	-1	45	1	2	-1	1	0	3	7.8152933	0	34	7	3	3	0	1	113	0
140312_1452	1	14	1	0	480	2	5	40	50	-1	20	1	1	-1	0	40	3	-7.8152933	1	19	1	3	1	0	1	114	0
140312_1452	2	14	1	0	480	2	6	40	30	-1	35	1	3	-1	0	0	3	-7.8152933	1	19	1	3	1	0	1	114	0
140312_1452	3	14	1	0	480	2	5	60	30	-1	50	1	1	-1	0	0	3	-7.8152933	1	19	1	3	1	0	1	114	0
140312_1452	4	14	1	100	580	2	4	200	30	-1	100	1	3	-1	1	0	3	-7.8152933	1	19	1	3	1	0	1	114	0
140312_1452	5	14	1	140	720	2	6	200	30	-1	60	1	3	-1	1	40	3	-7.8152933	1	19	1	3	1	0	1	114	0
140312_1452	6	14	1	130	850	2	4	200	30	-1	70	1	2	-1	1	40	3	-7.8152933	1	19	1	3	1	0	1	114	0
140312_1452	7	14	1	27	877	2	4	60	10	-1	33	1	1	-1	1	0	3	-7.8152933	1	19	1	3	1	0	1	114	0
140312_1452	8	14	1	115	992	2	4	200	50	-1	85	1	3	-1	1	0	3	-7.8152933	1	19	1	3	1	0	1	114	0
140312_1452	9	14	1	115	1107	2	6	200	50	-1	85	1	2	-1	1	40	3	-7.8152933	1	19	1	3	1	0	1	114	0
140312_1452	10	14	1	10	1117	2	6	40	10	-1	30	1	2	-1	1	0	3	-7.8152933	1	19	1	3	1	0	1	114	0
140312_1452	11	14	1	40	1157	2	4	120	50	-1	80	1	2	-1	1	40	3	-7.8152933	1	19	1	3	1	0	1	114	0
140312_1452	12	14	1	0	1157	2	6	200	10	-1	45	1	2	-1	0	0	3	-7.8152933	1	19	1	3	1	0	1	114	0
140312_1452	13	14	1	70	1227	2	6	120	10	-1	50	1	2	-1	1	40	3	-7.8152933	1	19	1	3	1	0	1	114	0
140312_1452	14	14	1	40	1267	2	6	120	50	-1	80	1	3	-1	1	40	3	-7.8152933	1	19	1	3	1	0	1	114	0
140312_1452	15	14	1	35	1302	2	6	60	10	-1	25	1	2	-1	1	40	3	-7.8152933	1	19	1	3	1	0	1	114	0
140312_1452	16	14	1	5	1307	2	6	40	30	-1	35	1	3	-1	1	0	3	-7.8152933	1	19	1	3	1	0	1	114	0
140312_1452	17	14	1	35	1342	2	5	60	10	-1	25	1	3	-1	1	40	3	-7.8152933	1	19	1	3	1	0	1	114	0
140312_1452	18	14	1	5	1347	2	5	60	50	-1	55	1	3	-1	1	0	3	-7.8152933	1	19	1	3	1	0	1	114	0
140312_1452	19	14	1	70	1417	2	4	120	30	-1	50	1	1	-1	1	40	3	-7.8152933	1	19	1	3	1	0	1	114	0
140312_1452	20	14	1	145	1562	2	6	200	30	-1	55	1	2	-1	1	0	3	-7.8152933	1	19	1	3	1	0	1	114	0
140312_1452	1	15	1	0	480	2	6	40	50	-1	-1	0	1	-1	0	40	2	11.982914	1	21	7	3	1	0	1	115	.33333334
140312_1452	2	15	1	0	480	2	5	40	30	-1	35	1	2	-1	0	0	2	11.982914	1	21	7	3	1	0	1	115	0
140312_1452	3	15	1	10	490	2	4	60	30	-1	50	1	1	-1	1	0	2	11.982914	1	21	7	3	1	0	1	115	0
140312_1452	4	15	1	140	630	2	5	200	30	-1	60	1	3	-1	1	0	2	11.982914	1	21	7	3	1	0	1	115	0
140312_1452	5	15	1	20	650	2	4	60	30	-1	40	1	1	-1	1	40	2	11.982914	1	21	7	3	1	0	1	115	.33333334
140312_1452	6	15	1	140	790	2	5	200	30	-1	60	1	2	-1	1	40	2	11.982914	1	21	7	3	1	0	1	115	0
140312_1452	7	15	1	90	880	2	5	120	10	-1	30	1	2	-1	1	0	2	11.982914	1	21	7	3	1	0	1	115	0
140312_1452	8	15	1	45	925	2	6	120	50	-1	75	1	2	-1	1	0	2	11.982914	1	21	7	3	1	0	1	115	0
140312_1452	9	15	1	50	975	2	6	120	50	-1	70	1	1	-1	1	40	2	11.982914	1	21	7	3	1	0	1	115	0
140312_1452	10	15	1	40	1015	2	5	60	10	-1	20	1	3	-1	1	0	2	11.982914	1	21	7	3	1	0	1	115	0
140312_1452	11	15	1	50	1065	2	6	120	50	-1	70	1	3	-1	1	40	2	11.982914	1	21	7	3	1	0	1	115	0
140312_1452	12	15	1	0	1065	2	5	40	10	-1	20	1	1	-1	0	0	2	11.982914	1	21	7	3	1	0	1	115	0
140312_1452	13	15	1	165	1230	2	6	200	10	-1	35	1	1	-1	1	40	2	11.982914	1	21	7	3	1	0	1	115	0
140312_1452	14	15	1	45	1275	2	4	120	50	-1	75	1	3	-1	1	40	2	11.982914	1	21	7	3	1	0	1	115	0
140312_1452	15	15	1	40	1315	2	5	60	10	-1	20	1	3	-1	1	40	2	11.982914	1	21	7	3	1	0	1	115	0
140312_1452	16	15	1	17	1332	2	6	60	30	-1	43	1	2	-1	1	0	2	11.982914	1	21	7	3	1	0	1	115	0
140312_1452	17	15	1	40	1372	2	6	60	10	-1	20	1	3	-1	1	40	2	11.982914	1	21	7	3	1	0	1	115	0
140312_1452	18	15	1	5	1377	2	4	60	50	-1	55	1	3	-1	1	0	2	11.982914	1	21	7	3	1	0	1	115	0
140312_1452	19	15	1	20	1397	2	5	60	30	-1	40	1	2	-1	1	40	2	11.982914	1	21	7	3	1	0	1	115	0
140312_1452	20	15	1	0	1397	2	5	40	30	-1	35	1	1	-1	0	0	2	11.982914	1	21	7	3	1	0	1	115	0
140312_1452	1	16	1	61	541	1	5	-1	50	1	-1	-1	-1	55	0	40	2	26.87254	0	18	6	4	1	1	1	116	0
140312_1452	2	16	1	45	586	1	6	-1	30	1	-1	-1	-1	45	0	0	2	26.87254	0	18	6	4	1	1	1	116	0
140312_1452	3	16	1	25	611	1	6	-1	30	1	-1	-1	-1	40	0	0	2	26.87254	0	18	6	4	1	1	1	116	0
140312_1452	4	16	1	30	641	1	5	-1	30	1	-1	-1	-1	45	0	0	2	26.87254	0	18	6	4	1	1	1	116	0
140312_1452	5	16	1	105	746	1	4	-1	30	1	-1	-1	-1	30	0	40	2	26.87254	0	18	6	4	1	1	1	116	.33333334
140312_1452	6	16	1	184	930	1	6	-1	30	1	-1	-1	-1	30	0	40	2	26.87254	0	18	6	4	1	1	1	116	0
140312_1452	7	16	1	40	970	1	5	-1	10	1	-1	-1	-1	20	0	0	2	26.87254	0	18	6	4	1	1	1	116	0
140312_1452	8	16	1	71	1041	1	6	-1	50	1	-1	-1	-1	55	0	0	2	26.87254	0	18	6	4	1	1	1	116	0
140312_1452	9	16	1	195	1236	1	6	-1	50	1	-1	-1	-1	50	0	40	2	26.87254	0	18	6	4	1	1	1	116	0
140312_1452	10	16	1	41	1277	1	4	-1	10	1	-1	-1	-1	30	0	0	2	26.87254	0	18	6	4	1	1	1	116	0
140312_1452	11	16	1	125	1402	1	6	-1	50	1	-1	-1	-1	50	0	40	2	26.87254	0	18	6	4	1	1	1	116	0
140312_1452	12	16	1	25	1427	1	5	-1	10	1	-1	-1	-1	30	0	0	2	26.87254	0	18	6	4	1	1	1	116	0
140312_1452	13	16	1	180	1607	1	4	-1	10	1	-1	-1	-1	10	0	40	2	26.87254	0	18	6	4	1	1	1	116	0
140312_1452	14	16	1	61	1668	1	5	-1	50	1	-1	-1	-1	50	0	40	2	26.87254	0	18	6	4	1	1	1	116	.33333334
140312_1452	15	16	1	166	1834	1	4	-1	10	1	-1	-1	-1	10	0	40	2	26.87254	0	18	6	4	1	1	1	116	0
140312_1452	16	16	1	11	1845	1	5	-1	30	1	-1	-1	-1	30	0	0	2	26.87254	0	18	6	4	1	1	1	116	0
140312_1452	17	16	1	206	2051	1	5	-1	10	1	-1	-1	-1	10	0	40	2	26.87254	0	18	6	4	1	1	1	116	0
140312_1452	18	16	1	30	2081	1	5	-1	50	1	-1	-1	-1	50	0	0	2	26.87254	0	18	6	4	1	1	1	116	0
140312_1452	19	16	1	178	2259	1	4	-1	30	1	-1	-1	-1	20	0	40	2	26.87254	0	18	6	4	1	1	1	116	0
140312_1452	20	16	1	17	2276	1	4	-1	30	1	-1	-1	-1	30	0	0	2	26.87254	0	18	6	4	1	1	1	116	0
140312_1452	1	17	1	58	538	2	6	120	50	-1	62	1	3	-1	1	40	5	7.8152933	0	24	1	3	3	0	1	117	.33333334
140312_1452	2	17	1	0	538	2	5	40	30	-1	32	1	3	-1	0	0	5	7.8152933	0	24	1	3	3	0	1	117	0
140312_1452	3	17	1	138	676	2	5	200	30	-1	62	1	2	-1	1	0	5	7.8152933	0	24	1	3	3	0	1	117	0
140312_1452	4	17	1	0	676	2	6	40	30	-1	33	1	1	-1	0	0	5	7.8152933	0	24	1	3	3	0	1	117	0
140312_1452	5	17	1	5	681	2	5	40	30	-1	35	1	2	-1	1	40	5	7.8152933	0	24	1	3	3	0	1	117	0
140312_1452	6	17	1	142	823	2	6	200	30	-1	58	1	2	-1	1	40	5	7.8152933	0	24	1	3	3	0	1	117	0
140312_1452	7	17	1	76	899	2	6	120	10	-1	44	1	2	-1	1	0	5	7.8152933	0	24	1	3	3	0	1	117	0
140312_1452	8	17	1	134	1033	2	6	200	50	-1	66	1	1	-1	1	0	5	7.8152933	0	24	1	3	3	0	1	117	0
140312_1452	9	17	1	55	1088	2	4	120	50	-1	65	1	1	-1	1	40	5	7.8152933	0	24	1	3	3	0	1	117	0
140312_1452	10	17	1	0	1088	2	4	40	10	-1	21	1	2	-1	0	0	5	7.8152933	0	24	1	3	3	0	1	117	0
140312_1452	11	17	1	54	1142	2	5	120	50	-1	66	1	3	-1	1	40	5	7.8152933	0	24	1	3	3	0	1	117	0
140312_1452	12	17	1	0	1142	2	6	40	10	-1	22	1	1	-1	0	0	5	7.8152933	0	24	1	3	3	0	1	117	0
140312_1452	13	17	1	0	1142	2	5	60	10	-1	23	1	3	-1	0	40	5	7.8152933	0	24	1	3	3	0	1	117	0
140312_1452	14	17	1	7	1149	2	6	60	50	-1	53	1	2	-1	1	40	5	7.8152933	0	24	1	3	3	0	1	117	0
140312_1452	15	17	1	29	1178	2	4	60	10	-1	31	1	1	-1	1	40	5	7.8152933	0	24	1	3	3	0	1	117	0
140312_1452	16	17	1	0	1178	2	5	40	30	-1	20	1	1	-1	0	0	5	7.8152933	0	24	1	3	3	0	1	117	0
140312_1452	17	17	1	164	1342	2	4	200	10	-1	36	1	2	-1	1	40	5	7.8152933	0	24	1	3	3	0	1	117	0
140312_1452	18	17	1	0	1342	2	6	60	50	-1	30	1	3	-1	0	0	5	7.8152933	0	24	1	3	3	0	1	117	0
140312_1452	19	17	1	78	1420	2	6	120	30	-1	42	1	3	-1	1	40	5	7.8152933	0	24	1	3	3	0	1	117	0
140312_1452	20	17	1	0	1420	2	4	40	30	-1	25	1	1	-1	0	0	5	7.8152933	0	24	1	3	3	0	1	117	0
140312_1452	1	18	1	35	515	2	4	120	50	-1	85	1	3	-1	1	40	3	10.385177	1	22	6	3	2	0	1	118	0
140312_1452	2	18	1	125	640	2	6	200	30	-1	75	1	1	-1	1	0	3	10.385177	1	22	6	3	2	0	1	118	0
140312_1452	3	18	1	140	780	2	4	200	30	-1	60	1	2	-1	1	0	3	10.385177	1	22	6	3	2	0	1	118	0
140312_1452	4	18	1	5	785	2	6	40	30	-1	35	1	2	-1	1	0	3	10.385177	1	22	6	3	2	0	1	118	0
140312_1452	5	18	1	150	935	2	5	200	30	-1	50	1	3	-1	1	40	3	10.385177	1	22	6	3	2	0	1	118	0
140312_1452	6	18	1	160	1095	2	4	200	30	-1	40	1	1	-1	1	40	3	10.385177	1	22	6	3	2	0	1	118	0
140312_1452	7	18	1	90	1185	2	5	120	10	-1	30	1	3	-1	1	0	3	10.385177	1	22	6	3	2	0	1	118	0
140312_1452	8	18	1	0	1185	2	5	120	50	-1	70	1	2	-1	0	0	3	10.385177	1	22	6	3	2	0	1	118	0
140312_1452	9	18	1	120	1305	2	5	200	50	-1	80	1	3	-1	1	40	3	10.385177	1	22	6	3	2	0	1	118	0
140312_1452	10	18	1	0	1305	2	4	60	10	-1	25	1	3	-1	0	0	3	10.385177	1	22	6	3	2	0	1	118	0
140312_1452	11	18	1	40	1345	2	5	120	50	-1	80	1	2	-1	1	40	3	10.385177	1	22	6	3	2	0	1	118	0
140312_1452	12	18	1	0	1345	2	4	40	10	-1	20	1	1	-1	0	0	3	10.385177	1	22	6	3	2	0	1	118	0
140312_1452	13	18	1	30	1375	2	4	60	10	-1	30	1	3	-1	1	40	3	10.385177	1	22	6	3	2	0	1	118	0
140312_1452	14	18	1	5	1380	2	6	40	50	-1	35	1	1	-1	1	40	3	10.385177	1	22	6	3	2	0	1	118	0
140312_1452	15	18	1	30	1410	2	6	60	10	-1	30	1	3	-1	1	40	3	10.385177	1	22	6	3	2	0	1	118	0
140312_1452	16	18	1	5	1415	2	6	40	30	-1	35	1	1	-1	1	0	3	10.385177	1	22	6	3	2	0	1	118	0
140312_1452	17	18	1	30	1445	2	4	60	10	-1	30	1	3	-1	1	40	3	10.385177	1	22	6	3	2	0	1	118	0
140312_1452	18	18	1	0	1445	2	6	60	50	-1	50	1	1	-1	0	0	3	10.385177	1	22	6	3	2	0	1	118	0
140312_1452	19	18	1	60	1505	2	4	120	30	-1	60	1	3	-1	1	40	3	10.385177	1	22	6	3	2	0	1	118	0
140312_1452	20	18	1	0	1505	2	6	40	30	-1	30	1	1	-1	0	0	3	10.385177	1	22	6	3	2	0	1	118	0
140312_1452	1	19	1	49	529	2	5	120	50	-1	71	1	3	-1	1	40	6	-7.8152933	0	22	7	4	0	0	1	119	0
140312_1452	2	19	1	0	529	2	6	40	30	-1	21	1	2	-1	0	0	6	-7.8152933	0	22	7	4	0	0	1	119	0
140312_1452	3	19	1	0	529	2	6	60	30	-1	31	1	1	-1	0	0	6	-7.8152933	0	22	7	4	0	0	1	119	0
140312_1452	4	19	1	0	529	2	5	40	30	-1	21	1	1	-1	0	0	6	-7.8152933	0	22	7	4	0	0	1	119	0
140312_1452	5	19	1	0	529	2	5	60	30	-1	21	1	1	-1	0	40	6	-7.8152933	0	22	7	4	0	0	1	119	0
140312_1452	6	19	1	149	678	2	6	200	30	-1	51	1	1	-1	1	40	6	-7.8152933	0	22	7	4	0	0	1	119	0
140312_1452	7	19	1	0	678	2	5	60	10	-1	11	1	1	-1	0	0	6	-7.8152933	0	22	7	4	0	0	1	119	0
140312_1452	8	19	1	0	678	2	5	200	50	-1	71	1	3	-1	0	0	6	-7.8152933	0	22	7	4	0	0	1	119	0
140312_1452	9	19	1	119	797	2	4	200	50	-1	81	1	3	-1	1	40	6	-7.8152933	0	22	7	4	0	0	1	119	0
140312_1452	10	19	1	69	866	2	4	120	10	-1	51	1	1	-1	1	0	6	-7.8152933	0	22	7	4	0	0	1	119	0
140312_1452	11	19	1	0	866	2	6	40	50	-1	21	1	1	-1	0	40	6	-7.8152933	0	22	7	4	0	0	1	119	0
140312_1452	12	19	1	0	866	2	6	120	10	-1	51	1	3	-1	0	0	6	-7.8152933	0	22	7	4	0	0	1	119	0
140312_1452	13	19	1	69	935	2	5	120	10	-1	51	1	2	-1	1	40	6	-7.8152933	0	22	7	4	0	0	1	119	0
140312_1452	14	19	1	49	984	2	5	120	50	-1	71	1	3	-1	1	40	6	-7.8152933	0	22	7	4	0	0	1	119	.33333334
140312_1452	15	19	1	39	1023	2	6	60	10	-1	21	1	1	-1	1	40	6	-7.8152933	0	22	7	4	0	0	1	119	0
140312_1452	16	19	1	9	1032	2	5	40	30	-1	31	1	3	-1	1	0	6	-7.8152933	0	22	7	4	0	0	1	119	0
140312_1452	17	19	1	129	1161	2	5	200	10	-1	71	1	2	-1	1	40	6	-7.8152933	0	22	7	4	0	0	1	119	0
140312_1452	18	19	1	119	1280	2	4	200	50	-1	81	1	2	-1	1	0	6	-7.8152933	0	22	7	4	0	0	1	119	0
140312_1452	19	19	1	59	1339	2	5	120	30	-1	61	1	3	-1	1	40	6	-7.8152933	0	22	7	4	0	0	1	119	0
140312_1452	20	19	1	0	1339	2	5	40	30	-1	31	1	3	-1	0	0	6	-7.8152933	0	22	7	4	0	0	1	119	0
140312_1452	1	20	1	52	532	1	6	-1	50	1	-1	-1	-1	51	0	40	5	39.029984	0	26	1	4	3	0	1	120	.33333334
140312_1452	2	20	1	0	532	1	5	-1	30	1	-1	-1	-1	55	0	0	5	39.029984	0	26	1	4	3	0	1	120	0
140312_1452	3	20	1	32	564	1	5	-1	30	1	-1	-1	-1	60	0	0	5	39.029984	0	26	1	4	3	0	1	120	0
140312_1452	4	20	1	70	634	1	4	-1	30	1	-1	-1	-1	59	0	0	5	39.029984	0	26	1	4	3	0	1	120	0
140312_1452	5	20	1	105	739	1	5	-1	30	1	-1	-1	-1	30	0	40	5	39.029984	0	26	1	4	3	0	1	120	0
140312_1452	6	20	1	195	934	1	5	-1	30	1	-1	-1	-1	32	0	40	5	39.029984	0	26	1	4	3	0	1	120	0
140312_1452	7	20	1	54	988	1	6	-1	10	1	-1	-1	-1	30	0	0	5	39.029984	0	26	1	4	3	0	1	120	0
140312_1452	8	20	1	0	988	1	5	-1	50	1	-1	-1	-1	80	0	0	5	39.029984	0	26	1	4	3	0	1	120	0
140312_1452	9	20	1	191	1179	1	5	-1	50	1	-1	-1	-1	20	0	40	5	39.029984	0	26	1	4	3	0	1	120	0
140312_1452	10	20	1	40	1219	1	5	-1	10	1	-1	-1	-1	20	0	0	5	39.029984	0	26	1	4	3	0	1	120	0
140312_1452	11	20	1	120	1339	1	4	-1	50	1	-1	-1	-1	51	0	40	5	39.029984	0	26	1	4	3	0	1	120	0
140312_1452	12	20	1	0	1339	1	6	-1	10	1	-1	-1	-1	70	0	0	5	39.029984	0	26	1	4	3	0	1	120	0
140312_1452	13	20	1	200	1539	1	6	-1	10	1	-1	-1	-1	2	0	40	5	39.029984	0	26	1	4	3	0	1	120	0
140312_1452	14	20	1	125	1664	1	4	-1	50	1	-1	-1	-1	20	0	40	5	39.029984	0	26	1	4	3	0	1	120	0
140312_1452	15	20	1	163	1827	1	5	-1	10	1	-1	-1	-1	8	0	40	5	39.029984	0	26	1	4	3	0	1	120	0
140312_1452	16	20	1	23	1850	1	6	-1	30	1	-1	-1	-1	31	0	0	5	39.029984	0	26	1	4	3	0	1	120	0
140312_1452	17	20	1	163	2013	1	6	-1	10	1	-1	-1	-1	2	0	40	5	39.029984	0	26	1	4	3	0	1	120	0
140312_1452	18	20	1	20	2033	1	6	-1	50	1	-1	-1	-1	55	0	0	5	39.029984	0	26	1	4	3	0	1	120	0
140312_1452	19	20	1	147	2180	1	6	-1	30	1	-1	-1	-1	10	0	40	5	39.029984	0	26	1	4	3	0	1	120	0
140312_1452	20	20	1	0	2180	1	5	-1	30	1	-1	-1	-1	50	0	0	5	39.029984	0	26	1	4	3	0	1	120	0
140312_1452	1	21	1	0	480	2	6	40	50	-1	20	1	2	-1	0	40	3	26.87254	0	23	0	3	3	0	1	121	.33333334
140312_1452	2	21	1	0	480	2	4	40	30	-1	25	1	3	-1	0	0	3	26.87254	0	23	0	3	3	0	1	121	0
140312_1452	3	21	1	20	500	2	4	60	30	-1	40	1	3	-1	1	0	3	26.87254	0	23	0	3	3	0	1	121	0
140312_1452	4	21	1	139	639	2	6	200	30	-1	61	1	3	-1	1	0	3	26.87254	0	23	0	3	3	0	1	121	0
140312_1452	5	21	1	5	644	2	6	40	30	-1	35	1	2	-1	1	40	3	26.87254	0	23	0	3	3	0	1	121	0
140312_1452	6	21	1	155	799	2	6	200	30	-1	45	1	3	-1	1	40	3	26.87254	0	23	0	3	3	0	1	121	0
140312_1452	7	21	1	0	799	2	6	60	10	-1	20	1	1	-1	0	0	3	26.87254	0	23	0	3	3	0	1	121	0
140312_1452	8	21	1	130	929	2	4	200	50	-1	70	1	1	-1	1	0	3	26.87254	0	23	0	3	3	0	1	121	0
140312_1452	9	21	1	55	984	2	5	120	50	-1	65	1	1	-1	1	40	3	26.87254	0	23	0	3	3	0	1	121	0
140312_1452	10	21	1	75	1059	2	6	120	10	-1	45	1	1	-1	1	0	3	26.87254	0	23	0	3	3	0	1	121	0
140312_1452	11	21	1	10	1069	2	5	40	50	-1	30	1	1	-1	1	40	3	26.87254	0	23	0	3	3	0	1	121	0
140312_1452	12	21	1	165	1234	2	5	200	10	-1	35	1	2	-1	1	0	3	26.87254	0	23	0	3	3	0	1	121	0
140312_1452	13	21	1	170	1404	2	4	200	10	-1	30	1	1	-1	1	40	3	26.87254	0	23	0	3	3	0	1	121	0
140312_1452	14	21	1	0	1404	2	5	40	50	-1	30	1	1	-1	0	40	3	26.87254	0	23	0	3	3	0	1	121	.33333334
140312_1452	15	21	1	35	1439	2	5	60	10	-1	25	1	2	-1	1	40	3	26.87254	0	23	0	3	3	0	1	121	0
140312_1452	16	21	1	5	1444	2	4	40	30	-1	35	1	3	-1	1	0	3	26.87254	0	23	0	3	3	0	1	121	.33333334
140312_1452	17	21	1	40	1484	2	5	60	10	-1	20	1	1	-1	1	40	3	26.87254	0	23	0	3	3	0	1	121	0
140312_1452	18	21	1	0	1484	2	4	60	50	-1	50	1	1	-1	0	0	3	26.87254	0	23	0	3	3	0	1	121	0
140312_1452	19	21	1	80	1564	2	6	120	30	-1	40	1	1	-1	1	40	3	26.87254	0	23	0	3	3	0	1	121	0
140312_1452	20	21	1	0	1564	2	5	200	30	-1	40	1	2	-1	0	0	3	26.87254	0	23	0	3	3	0	1	121	0
140312_1452	1	22	1	0	480	2	4	40	50	-1	10	1	2	-1	0	40	2	7.8152933	1	24	5	4	3	0	1	122	0
140312_1452	2	22	1	140	620	2	4	200	30	-1	60	1	1	-1	1	0	2	7.8152933	1	24	5	4	3	0	1	122	0
140312_1452	3	22	1	0	620	2	5	60	30	-1	40	1	3	-1	0	0	2	7.8152933	1	24	5	4	3	0	1	122	0
140312_1452	4	22	1	0	620	2	4	40	30	-1	35	1	2	-1	0	0	2	7.8152933	1	24	5	4	3	0	1	122	0
140312_1452	5	22	1	0	620	2	4	40	30	-1	-1	0	2	-1	0	40	2	7.8152933	1	24	5	4	3	0	1	122	.33333334
140312_1452	6	22	1	140	760	2	5	200	30	-1	60	1	3	-1	1	40	2	7.8152933	1	24	5	4	3	0	1	122	0
140312_1452	7	22	1	65	825	2	4	120	10	-1	55	1	2	-1	1	0	2	7.8152933	1	24	5	4	3	0	1	122	0
140312_1452	8	22	1	35	860	2	4	120	50	-1	85	1	2	-1	1	0	2	7.8152933	1	24	5	4	3	0	1	122	0
140312_1452	9	22	1	124	984	2	5	200	50	-1	76	1	2	-1	1	40	2	7.8152933	1	24	5	4	3	0	1	122	0
140312_1452	10	22	1	40	1024	2	6	60	10	-1	20	1	3	-1	1	0	2	7.8152933	1	24	5	4	3	0	1	122	0
140312_1452	11	22	1	45	1069	2	6	120	50	-1	75	1	2	-1	1	40	2	7.8152933	1	24	5	4	3	0	1	122	0
140312_1452	12	22	1	0	1069	2	5	120	10	-1	25	1	3	-1	0	0	2	7.8152933	1	24	5	4	3	0	1	122	0
140312_1452	13	22	1	165	1234	2	5	200	10	-1	35	1	1	-1	1	40	2	7.8152933	1	24	5	4	3	0	1	122	0
140312_1452	14	22	1	0	1234	2	5	60	50	-1	-1	0	2	-1	0	40	2	7.8152933	1	24	5	4	3	0	1	122	.33333334
140312_1452	15	22	1	35	1269	2	4	60	10	-1	25	1	2	-1	1	40	2	7.8152933	1	24	5	4	3	0	1	122	0
140312_1452	16	22	1	0	1269	2	4	40	30	-1	-1	0	1	-1	0	0	2	7.8152933	1	24	5	4	3	0	1	122	.33333334
140312_1452	17	22	1	170	1439	2	6	200	10	-1	30	1	2	-1	1	40	2	7.8152933	1	24	5	4	3	0	1	122	0
140312_1452	18	22	1	130	1569	2	6	200	50	-1	70	1	2	-1	1	0	2	7.8152933	1	24	5	4	3	0	1	122	0
140312_1452	19	22	1	75	1644	2	5	120	30	-1	45	1	1	-1	1	40	2	7.8152933	1	24	5	4	3	0	1	122	0
140312_1452	20	22	1	0	1644	2	6	40	30	-1	35	1	3	-1	0	0	2	7.8152933	1	24	5	4	3	0	1	122	0
140312_1452	1	23	1	1	481	2	4	40	50	-1	39	1	1	-1	1	40	3	24.741644	1	24	1	4	3	0	1	123	0
140312_1452	2	23	1	0	481	2	5	200	30	-1	32	1	1	-1	0	0	3	24.741644	1	24	1	4	3	0	1	123	0
140312_1452	3	23	1	155	636	2	6	200	30	-1	45	1	2	-1	1	0	3	24.741644	1	24	1	4	3	0	1	123	0
140312_1452	4	23	1	0	636	2	5	40	30	-1	36	1	2	-1	0	0	3	24.741644	1	24	1	4	3	0	1	123	0
140312_1452	5	23	1	155	791	2	4	200	30	-1	45	1	3	-1	1	40	3	24.741644	1	24	1	4	3	0	1	123	.33333334
140312_1452	6	23	1	155	946	2	5	200	30	-1	45	1	1	-1	1	40	3	24.741644	1	24	1	4	3	0	1	123	0
140312_1452	7	23	1	90	1036	2	6	120	10	-1	30	1	3	-1	1	0	3	24.741644	1	24	1	4	3	0	1	123	0
140312_1452	8	23	1	0	1036	2	5	200	50	-1	72	1	1	-1	0	0	3	24.741644	1	24	1	4	3	0	1	123	0
140312_1452	9	23	1	119	1155	2	4	200	50	-1	81	1	2	-1	1	40	3	24.741644	1	24	1	4	3	0	1	123	0
140312_1452	10	23	1	20	1175	2	5	40	10	-1	20	1	2	-1	1	0	3	24.741644	1	24	1	4	3	0	1	123	0
140312_1452	11	23	1	0	1175	2	4	40	50	-1	38	1	1	-1	0	40	3	24.741644	1	24	1	4	3	0	1	123	0
140312_1452	12	23	1	92	1267	2	4	120	10	-1	28	1	3	-1	1	0	3	24.741644	1	24	1	4	3	0	1	123	0
140312_1452	13	23	1	90	1357	2	4	120	10	-1	30	1	2	-1	1	40	3	24.741644	1	24	1	4	3	0	1	123	0
140312_1452	14	23	1	5	1362	2	4	60	50	-1	55	1	2	-1	1	40	3	24.741644	1	24	1	4	3	0	1	123	0
140312_1452	15	23	1	32	1394	2	5	60	10	-1	28	1	1	-1	1	40	3	24.741644	1	24	1	4	3	0	1	123	0
140312_1452	16	23	1	19	1413	2	4	60	30	-1	41	1	2	-1	1	0	3	24.741644	1	24	1	4	3	0	1	123	.33333334
140312_1452	17	23	1	37	1450	2	6	60	10	-1	23	1	1	-1	1	40	3	24.741644	1	24	1	4	3	0	1	123	0
140312_1452	18	23	1	5	1455	2	5	60	50	-1	55	1	1	-1	1	0	3	24.741644	1	24	1	4	3	0	1	123	0
140312_1452	19	23	1	22	1477	2	4	60	30	-1	38	1	2	-1	1	40	3	24.741644	1	24	1	4	3	0	1	123	0
140312_1452	20	23	1	8	1485	2	4	40	30	-1	32	1	3	-1	1	0	3	24.741644	1	24	1	4	3	0	1	123	0
140312_1452	1	24	1	104	584	1	4	-1	50	1	-1	-1	-1	30	0	40	5	10.911128	1	25	7	4	2	0	1	124	0
140312_1452	2	24	1	30	614	1	4	-1	30	1	-1	-1	-1	35	0	0	5	10.911128	1	25	7	4	2	0	1	124	0
140312_1452	3	24	1	60	674	1	4	-1	30	1	-1	-1	-1	35	0	0	5	10.911128	1	25	7	4	2	0	1	124	0
140312_1452	4	24	1	36	710	1	6	-1	30	1	-1	-1	-1	35	0	0	5	10.911128	1	25	7	4	2	0	1	124	0
140312_1452	5	24	1	165	875	1	6	-1	30	1	-1	-1	-1	25	0	40	5	10.911128	1	25	7	4	2	0	1	124	0
140312_1452	6	24	1	195	1070	1	4	-1	30	1	-1	-1	-1	25	0	40	5	10.911128	1	25	7	4	2	0	1	124	0
140312_1452	7	24	1	93	1163	1	4	-1	10	1	-1	-1	-1	15	0	0	5	10.911128	1	25	7	4	2	0	1	124	0
140312_1452	8	24	1	90	1253	1	4	-1	50	1	-1	-1	-1	60	0	0	5	10.911128	1	25	7	4	2	0	1	124	0
140312_1452	9	24	1	197	1450	1	4	-1	50	1	-1	-1	-1	30	0	40	5	10.911128	1	25	7	4	2	0	1	124	0
140312_1452	10	24	1	65	1515	1	6	-1	10	1	-1	-1	-1	20	0	0	5	10.911128	1	25	7	4	2	0	1	124	0
140312_1452	11	24	1	146	1661	1	5	-1	50	1	-1	-1	-1	30	0	40	5	10.911128	1	25	7	4	2	0	1	124	0
140312_1452	12	24	1	38	1699	1	4	-1	10	1	-1	-1	-1	25	0	0	5	10.911128	1	25	7	4	2	0	1	124	0
140312_1452	13	24	1	146	1845	1	5	-1	10	1	-1	-1	-1	30	0	40	5	10.911128	1	25	7	4	2	0	1	124	0
140312_1452	14	24	1	138	1983	1	6	-1	50	1	-1	-1	-1	30	0	40	5	10.911128	1	25	7	4	2	0	1	124	0
140312_1452	15	24	1	166	2149	1	6	-1	10	1	-1	-1	-1	20	0	40	5	10.911128	1	25	7	4	2	0	1	124	0
140312_1452	16	24	1	16	2165	1	4	-1	30	1	-1	-1	-1	35	0	0	5	10.911128	1	25	7	4	2	0	1	124	.33333334
140312_1452	17	24	1	126	2291	1	4	-1	10	1	-1	-1	-1	25	0	40	5	10.911128	1	25	7	4	2	0	1	124	0
140312_1452	18	24	1	36	2327	1	4	-1	50	1	-1	-1	-1	55	0	0	5	10.911128	1	25	7	4	2	0	1	124	0
140312_1452	19	24	1	176	2503	1	5	-1	30	1	-1	-1	-1	20	0	40	5	10.911128	1	25	7	4	2	0	1	124	0
140312_1452	20	24	1	25	2528	1	6	-1	30	1	-1	-1	-1	40	0	0	5	10.911128	1	25	7	4	2	0	1	124	0
140313_1022	1	1	1	10	490	2	2	40	50	-1	30	1	2	-1	1	40	3	45	1	22	6	3	2	1	2	201	0
140313_1022	2	1	1	5	495	2	1	40	30	-1	35	1	2	-1	1	0	3	45	1	22	6	3	2	1	2	201	0
140313_1022	3	1	1	20	515	2	3	60	30	-1	40	1	3	-1	1	0	3	45	1	22	6	3	2	1	2	201	0
140313_1022	4	1	1	0	515	2	1	40	30	-1	35	1	1	-1	0	0	3	45	1	22	6	3	2	1	2	201	0
140313_1022	5	1	1	20	535	2	3	60	30	-1	40	1	1	-1	1	40	3	45	1	22	6	3	2	1	2	201	0
140313_1022	6	1	1	155	690	2	1	200	30	-1	45	1	3	-1	1	40	3	45	1	22	6	3	2	1	2	201	0
140313_1022	7	1	1	100	790	2	1	120	10	-1	20	1	3	-1	1	0	3	45	1	22	6	3	2	1	2	201	0
140313_1022	8	1	1	135	925	2	3	200	50	-1	65	1	3	-1	1	0	3	45	1	22	6	3	2	1	2	201	0
140313_1022	9	1	1	140	1065	2	3	200	50	-1	60	1	3	-1	1	40	3	45	1	22	6	3	2	1	2	201	0
140313_1022	10	1	1	0	1065	2	2	120	10	-1	20	1	1	-1	0	0	3	45	1	22	6	3	2	1	2	201	0
140313_1022	11	1	1	55	1120	2	1	120	50	-1	65	1	3	-1	1	40	3	45	1	22	6	3	2	1	2	201	0
140313_1022	12	1	1	170	1290	2	1	200	10	-1	30	1	2	-1	1	0	3	45	1	22	6	3	2	1	2	201	0
140313_1022	13	1	1	40	1330	2	3	60	10	-1	20	1	3	-1	1	40	3	45	1	22	6	3	2	1	2	201	0
140313_1022	14	1	1	10	1340	2	1	40	50	-1	30	1	1	-1	1	40	3	45	1	22	6	3	2	1	2	201	0
140313_1022	15	1	1	40	1380	2	1	60	10	-1	20	1	3	-1	1	40	3	45	1	22	6	3	2	1	2	201	0
140313_1022	16	1	1	20	1400	2	2	60	30	-1	40	1	2	-1	1	0	3	45	1	22	6	3	2	1	2	201	0
140313_1022	17	1	1	40	1440	2	1	60	10	-1	20	1	1	-1	1	40	3	45	1	22	6	3	2	1	2	201	0
140313_1022	18	1	1	135	1575	2	2	200	50	-1	65	1	2	-1	1	0	3	45	1	22	6	3	2	1	2	201	0
140313_1022	19	1	1	20	1595	2	3	60	30	-1	40	1	2	-1	1	40	3	45	1	22	6	3	2	1	2	201	0
140313_1022	20	1	1	155	1750	2	1	200	30	-1	45	1	2	-1	1	0	3	45	1	22	6	3	2	1	2	201	0
140313_1022	1	2	1	5	485	2	2	40	50	-1	35	1	1	-1	1	40	3	32.158104	1	25	1	3	3	0	2	202	0
140313_1022	2	2	1	10	495	2	3	40	30	-1	30	1	3	-1	1	0	3	32.158104	1	25	1	3	3	0	2	202	0
140313_1022	3	2	1	0	495	2	2	60	30	-1	30	1	1	-1	0	0	3	32.158104	1	25	1	3	3	0	2	202	0
140313_1022	4	2	1	150	645	2	1	200	30	-1	50	1	3	-1	1	0	3	32.158104	1	25	1	3	3	0	2	202	0
140313_1022	5	2	1	150	795	2	3	200	30	-1	50	1	3	-1	1	40	3	32.158104	1	25	1	3	3	0	2	202	0
140313_1022	6	2	1	150	945	2	1	200	30	-1	50	1	2	-1	1	40	3	32.158104	1	25	1	3	3	0	2	202	0
140313_1022	7	2	1	45	990	2	1	60	10	-1	15	1	1	-1	1	0	3	32.158104	1	25	1	3	3	0	2	202	0
140313_1022	8	2	1	130	1120	2	1	200	50	-1	70	1	3	-1	1	0	3	32.158104	1	25	1	3	3	0	2	202	0
140313_1022	9	2	1	130	1250	2	3	200	50	-1	70	1	2	-1	1	40	3	32.158104	1	25	1	3	3	0	2	202	0
140313_1022	10	2	1	20	1270	2	3	40	10	-1	20	1	2	-1	1	0	3	32.158104	1	25	1	3	3	0	2	202	0
140313_1022	11	2	1	55	1325	2	1	120	50	-1	65	1	2	-1	1	40	3	32.158104	1	25	1	3	3	0	2	202	0
140313_1022	12	2	1	170	1495	2	3	200	10	-1	30	1	2	-1	1	0	3	32.158104	1	25	1	3	3	0	2	202	0
140313_1022	13	2	1	90	1585	2	3	120	10	-1	30	1	2	-1	1	40	3	32.158104	1	25	1	3	3	0	2	202	0
140313_1022	14	2	1	55	1640	2	3	120	50	-1	65	1	3	-1	1	40	3	32.158104	1	25	1	3	3	0	2	202	0
140313_1022	15	2	1	40	1680	2	3	60	10	-1	20	1	2	-1	1	40	3	32.158104	1	25	1	3	3	0	2	202	0
140313_1022	16	2	1	0	1680	2	3	40	30	-1	20	1	3	-1	0	0	3	32.158104	1	25	1	3	3	0	2	202	0
140313_1022	17	2	1	40	1720	2	2	60	10	-1	20	1	3	-1	1	40	3	32.158104	1	25	1	3	3	0	2	202	0
140313_1022	18	2	1	0	1720	2	2	60	50	-1	40	1	3	-1	0	0	3	32.158104	1	25	1	3	3	0	2	202	0
140313_1022	19	2	1	70	1790	2	1	120	30	-1	50	1	1	-1	1	40	3	32.158104	1	25	1	3	3	0	2	202	0
140313_1022	20	2	1	150	1940	2	3	200	30	-1	50	1	2	-1	1	0	3	32.158104	1	25	1	3	3	0	2	202	0
140313_1022	1	3	1	0	480	2	3	40	50	-1	20	1	1	-1	0	40	2	25.806929	1	29	4	3	2	0	2	203	0
140313_1022	2	3	1	0	480	2	2	40	30	-1	38	1	2	-1	0	0	2	25.806929	1	29	4	3	2	0	2	203	0
140313_1022	3	3	1	0	480	2	1	60	30	-1	60	1	1	-1	1	0	2	25.806929	1	29	4	3	2	0	2	203	0
140313_1022	4	3	1	79	559	2	2	200	30	-1	121	1	3	-1	1	0	2	25.806929	1	29	4	3	2	0	2	203	0
140313_1022	5	3	1	31	590	2	1	60	30	-1	29	1	1	-1	1	40	2	25.806929	1	29	4	3	2	0	2	203	0
140313_1022	6	3	1	162	752	2	2	200	30	-1	38	1	2	-1	1	40	2	25.806929	1	29	4	3	2	0	2	203	0
140313_1022	7	3	1	103	855	2	2	120	10	-1	17	1	2	-1	1	0	2	25.806929	1	29	4	3	2	0	2	203	0
140313_1022	8	3	1	0	855	2	3	120	50	-1	47	1	2	-1	0	0	2	25.806929	1	29	4	3	2	0	2	203	0
140313_1022	9	3	1	59	914	2	3	120	50	-1	61	1	1	-1	1	40	2	25.806929	1	29	4	3	2	0	2	203	0
140313_1022	10	3	1	0	914	2	2	60	10	-1	10	1	3	-1	0	0	2	25.806929	1	29	4	3	2	0	2	203	0
140313_1022	11	3	1	65	979	2	3	120	50	-1	55	1	3	-1	1	40	2	25.806929	1	29	4	3	2	0	2	203	0
140313_1022	12	3	1	0	979	2	2	40	10	-1	13	1	1	-1	0	0	2	25.806929	1	29	4	3	2	0	2	203	0
140313_1022	13	3	1	178	1157	2	3	200	10	-1	22	1	1	-1	1	40	2	25.806929	1	29	4	3	2	0	2	203	0
140313_1022	14	3	1	60	1217	2	1	120	50	-1	60	1	3	-1	1	40	2	25.806929	1	29	4	3	2	0	2	203	0
140313_1022	15	3	1	48	1265	2	2	60	10	-1	12	1	3	-1	1	40	2	25.806929	1	29	4	3	2	0	2	203	0
140313_1022	16	3	1	0	1265	2	3	60	30	-1	30	1	2	-1	0	0	2	25.806929	1	29	4	3	2	0	2	203	0
140313_1022	17	3	1	45	1310	2	3	60	10	-1	15	1	3	-1	1	40	2	25.806929	1	29	4	3	2	0	2	203	0
140313_1022	18	3	1	0	1310	2	1	60	50	-1	35	1	3	-1	0	0	2	25.806929	1	29	4	3	2	0	2	203	0
140313_1022	19	3	1	25	1335	2	2	60	30	-1	35	1	2	-1	1	40	2	25.806929	1	29	4	3	2	0	2	203	0
140313_1022	20	3	1	0	1335	2	2	40	30	-1	30	1	1	-1	0	0	2	25.806929	1	29	4	3	2	0	2	203	0
140313_1022	1	4	1	90	570	1	2	-1	50	1	-1	-1	-1	27	0	40	3	7.8152933	1	32	0	3	2	0	2	204	0
140313_1022	2	4	1	12	582	1	3	-1	30	1	-1	-1	-1	30	0	0	3	7.8152933	1	32	0	3	2	0	2	204	0
140313_1022	3	4	1	42	624	1	3	-1	30	1	-1	-1	-1	30	0	0	3	7.8152933	1	32	0	3	2	0	2	204	0
140313_1022	4	4	1	97	721	1	2	-1	30	1	-1	-1	-1	30	0	0	3	7.8152933	1	32	0	3	2	0	2	204	0
140313_1022	5	4	1	144	865	1	1	-1	30	1	-1	-1	-1	5	0	40	3	7.8152933	1	32	0	3	2	0	2	204	0
140313_1022	6	4	1	160	1025	1	3	-1	30	1	-1	-1	-1	5	0	40	3	7.8152933	1	32	0	3	2	0	2	204	0
140313_1022	7	4	1	19	1044	1	2	-1	10	1	-1	-1	-1	10	0	0	3	7.8152933	1	32	0	3	2	0	2	204	0
140313_1022	8	4	1	33	1077	1	3	-1	50	1	-1	-1	-1	50	0	0	3	7.8152933	1	32	0	3	2	0	2	204	0
140313_1022	9	4	1	161	1238	1	3	-1	50	1	-1	-1	-1	60	0	40	3	7.8152933	1	32	0	3	2	0	2	204	0
140313_1022	10	4	1	0	1238	1	1	-1	10	1	-1	-1	-1	45	0	0	3	7.8152933	1	32	0	3	2	0	2	204	0
140313_1022	11	4	1	95	1333	1	3	-1	50	1	-1	-1	-1	52	0	40	3	7.8152933	1	32	0	3	2	0	2	204	0
140313_1022	12	4	1	35	1368	1	2	-1	10	1	-1	-1	-1	21	0	0	3	7.8152933	1	32	0	3	2	0	2	204	0
140313_1022	13	4	1	168	1536	1	1	-1	10	1	-1	-1	-1	10	0	40	3	7.8152933	1	32	0	3	2	0	2	204	0
140313_1022	14	4	1	90	1626	1	2	-1	50	1	-1	-1	-1	50	0	40	3	7.8152933	1	32	0	3	2	0	2	204	.33333334
140313_1022	15	4	1	156	1782	1	1	-1	10	1	-1	-1	-1	10	0	40	3	7.8152933	1	32	0	3	2	0	2	204	0
140313_1022	16	4	1	17	1799	1	2	-1	30	1	-1	-1	-1	32	0	0	3	7.8152933	1	32	0	3	2	0	2	204	0
140313_1022	17	4	1	145	1944	1	2	-1	10	1	-1	-1	-1	10	0	40	3	7.8152933	1	32	0	3	2	0	2	204	0
140313_1022	18	4	1	20	1964	1	2	-1	50	1	-1	-1	-1	50	0	0	3	7.8152933	1	32	0	3	2	0	2	204	0
140313_1022	19	4	1	155	2119	1	1	-1	30	1	-1	-1	-1	30	0	40	3	7.8152933	1	32	0	3	2	0	2	204	0
140313_1022	20	4	1	16	2135	1	1	-1	30	1	-1	-1	-1	30	0	0	3	7.8152933	1	32	0	3	2	0	2	204	0
140313_1022	1	5	1	32	512	2	3	120	50	-1	88	1	3	-1	1	40	2	7.8152933	1	22	6	4	1	0	2	205	0
140313_1022	2	5	1	0	512	2	2	40	30	-1	34	1	3	-1	0	0	2	7.8152933	1	22	6	4	1	0	2	205	0
140313_1022	3	5	1	128	640	2	2	200	30	-1	72	1	2	-1	1	0	2	7.8152933	1	22	6	4	1	0	2	205	0
140313_1022	4	5	1	3	643	2	3	40	30	-1	37	1	1	-1	1	0	2	7.8152933	1	22	6	4	1	0	2	205	0
140313_1022	5	5	1	4	647	2	2	40	30	-1	36	1	2	-1	1	40	2	7.8152933	1	22	6	4	1	0	2	205	0
140313_1022	6	5	1	145	792	2	3	200	30	-1	55	1	2	-1	1	40	2	7.8152933	1	22	6	4	1	0	2	205	0
140313_1022	7	5	1	92	884	2	3	120	10	-1	28	1	2	-1	1	0	2	7.8152933	1	22	6	4	1	0	2	205	0
140313_1022	8	5	1	132	1016	2	3	200	50	-1	68	1	1	-1	1	0	2	7.8152933	1	22	6	4	1	0	2	205	0
140313_1022	9	5	1	53	1069	2	1	120	50	-1	67	1	1	-1	1	40	2	7.8152933	1	22	6	4	1	0	2	205	0
140313_1022	10	5	1	0	1069	2	1	40	10	-1	23	1	2	-1	0	0	2	7.8152933	1	22	6	4	1	0	2	205	0
140313_1022	11	5	1	58	1127	2	2	120	50	-1	62	1	3	-1	1	40	2	7.8152933	1	22	6	4	1	0	2	205	.33333334
140313_1022	12	5	1	0	1127	2	3	40	10	-1	21	1	1	-1	0	0	2	7.8152933	1	22	6	4	1	0	2	205	0
140313_1022	13	5	1	29	1156	2	2	60	10	-1	31	1	3	-1	1	40	2	7.8152933	1	22	6	4	1	0	2	205	0
140313_1022	14	5	1	4	1160	2	3	60	50	-1	56	1	2	-1	1	40	2	7.8152933	1	22	6	4	1	0	2	205	0
140313_1022	15	5	1	34	1194	2	1	60	10	-1	26	1	1	-1	1	40	2	7.8152933	1	22	6	4	1	0	2	205	0
140313_1022	16	5	1	5	1199	2	2	40	30	-1	35	1	1	-1	1	0	2	7.8152933	1	22	6	4	1	0	2	205	0
140313_1022	17	5	1	165	1364	2	1	200	10	-1	35	1	2	-1	1	40	2	7.8152933	1	22	6	4	1	0	2	205	0
140313_1022	18	5	1	5	1369	2	3	60	50	-1	55	1	3	-1	1	0	2	7.8152933	1	22	6	4	1	0	2	205	0
140313_1022	19	5	1	85	1454	2	3	120	30	-1	35	1	3	-1	1	40	2	7.8152933	1	22	6	4	1	0	2	205	0
140313_1022	20	5	1	10	1464	2	1	40	30	-1	30	1	1	-1	1	0	2	7.8152933	1	22	6	4	1	0	2	205	0
140313_1022	1	6	1	65	545	2	1	120	50	-1	55	1	3	-1	1	40	5	24.196253	0	20	0	3	3	1	2	206	0
140313_1022	2	6	1	160	705	2	3	200	30	-1	40	1	1	-1	1	0	5	24.196253	0	20	0	3	3	1	2	206	0
140313_1022	3	6	1	165	870	2	1	200	30	-1	35	1	2	-1	1	0	5	24.196253	0	20	0	3	3	1	2	206	0
140313_1022	4	6	1	0	870	2	3	40	30	-1	30	1	2	-1	0	0	5	24.196253	0	20	0	3	3	1	2	206	0
140313_1022	5	6	1	160	1030	2	2	200	30	-1	40	1	3	-1	1	40	5	24.196253	0	20	0	3	3	1	2	206	0
140313_1022	6	6	1	160	1190	2	1	200	30	-1	40	1	1	-1	1	40	5	24.196253	0	20	0	3	3	1	2	206	0
140313_1022	7	6	1	100	1290	2	2	120	10	-1	20	1	3	-1	1	0	5	24.196253	0	20	0	3	3	1	2	206	0
140313_1022	8	6	1	0	1290	2	2	120	50	-1	55	1	2	-1	0	0	5	24.196253	0	20	0	3	3	1	2	206	0
140313_1022	9	6	1	140	1430	2	2	200	50	-1	60	1	3	-1	1	40	5	24.196253	0	20	0	3	3	1	2	206	0
140313_1022	10	6	1	0	1430	2	1	60	10	-1	15	1	3	-1	0	0	5	24.196253	0	20	0	3	3	1	2	206	0
140313_1022	11	6	1	60	1490	2	2	120	50	-1	60	1	2	-1	1	40	5	24.196253	0	20	0	3	3	1	2	206	.33333334
140313_1022	12	6	1	20	1510	2	1	40	10	-1	20	1	1	-1	1	0	5	24.196253	0	20	0	3	3	1	2	206	0
140313_1022	13	6	1	40	1550	2	1	60	10	-1	20	1	3	-1	1	40	5	24.196253	0	20	0	3	3	1	2	206	0
140313_1022	14	6	1	5	1555	2	3	40	50	-1	35	1	1	-1	1	40	5	24.196253	0	20	0	3	3	1	2	206	0
140313_1022	15	6	1	40	1595	2	3	60	10	-1	20	1	3	-1	1	40	5	24.196253	0	20	0	3	3	1	2	206	0
140313_1022	16	6	1	5	1600	2	3	40	30	-1	35	1	1	-1	1	0	5	24.196253	0	20	0	3	3	1	2	206	0
140313_1022	17	6	1	40	1640	2	1	60	10	-1	20	1	3	-1	1	40	5	24.196253	0	20	0	3	3	1	2	206	0
140313_1022	18	6	1	5	1645	2	3	60	50	-1	55	1	1	-1	1	0	5	24.196253	0	20	0	3	3	1	2	206	0
140313_1022	19	6	1	80	1725	2	1	120	30	-1	40	1	3	-1	1	40	5	24.196253	0	20	0	3	3	1	2	206	0
140313_1022	20	6	1	5	1730	2	3	40	30	-1	35	1	1	-1	1	0	5	24.196253	0	20	0	3	3	1	2	206	0
140313_1022	1	7	1	65	545	2	2	120	50	-1	55	1	3	-1	1	40	3	7.8152933	1	23	2	4	2	0	2	207	0
140313_1022	2	7	1	8	553	2	3	40	30	-1	32	1	2	-1	1	0	3	7.8152933	1	23	2	4	2	0	2	207	0
140313_1022	3	7	1	28	581	2	3	60	30	-1	32	1	1	-1	1	0	3	7.8152933	1	23	2	4	2	0	2	207	0
140313_1022	4	7	1	9	590	2	2	40	30	-1	31	1	1	-1	1	0	3	7.8152933	1	23	2	4	2	0	2	207	0
140313_1022	5	7	1	28	618	2	2	60	30	-1	32	1	1	-1	1	40	3	7.8152933	1	23	2	4	2	0	2	207	0
140313_1022	6	7	1	165	783	2	3	200	30	-1	35	1	1	-1	1	40	3	7.8152933	1	23	2	4	2	0	2	207	0
140313_1022	7	7	1	48	831	2	2	60	10	-1	12	1	1	-1	1	0	3	7.8152933	1	23	2	4	2	0	2	207	0
140313_1022	8	7	1	0	831	2	2	200	50	-1	55	1	3	-1	0	0	3	7.8152933	1	23	2	4	2	0	2	207	0
140313_1022	9	7	1	145	976	2	1	200	50	-1	55	1	3	-1	1	40	3	7.8152933	1	23	2	4	2	0	2	207	0
140313_1022	10	7	1	0	976	2	1	120	10	-1	15	1	1	-1	0	0	3	7.8152933	1	23	2	4	2	0	2	207	0
140313_1022	11	7	1	0	976	2	3	40	50	-1	35	1	1	-1	0	40	3	7.8152933	1	23	2	4	2	0	2	207	0
140313_1022	12	7	1	0	976	2	3	120	10	-1	15	1	3	-1	0	0	3	7.8152933	1	23	2	4	2	0	2	207	0
140313_1022	13	7	1	105	1081	2	2	120	10	-1	15	1	2	-1	1	40	3	7.8152933	1	23	2	4	2	0	2	207	0
140313_1022	14	7	1	65	1146	2	2	120	50	-1	55	1	3	-1	1	40	3	7.8152933	1	23	2	4	2	0	2	207	.33333334
140313_1022	15	7	1	45	1191	2	3	60	10	-1	15	1	1	-1	1	40	3	7.8152933	1	23	2	4	2	0	2	207	0
140313_1022	16	7	1	8	1199	2	2	40	30	-1	32	1	3	-1	1	0	3	7.8152933	1	23	2	4	2	0	2	207	0
140313_1022	17	7	1	185	1384	2	2	200	10	-1	15	1	2	-1	1	40	3	7.8152933	1	23	2	4	2	0	2	207	0
140313_1022	18	7	1	145	1529	2	1	200	50	-1	55	1	2	-1	1	0	3	7.8152933	1	23	2	4	2	0	2	207	0
140313_1022	19	7	1	85	1614	2	2	120	30	-1	35	1	3	-1	1	40	3	7.8152933	1	23	2	4	2	0	2	207	0
140313_1022	20	7	1	8	1622	2	2	40	30	-1	32	1	3	-1	1	0	3	7.8152933	1	23	2	4	2	0	2	207	0
140313_1022	1	8	1	78	558	1	3	-1	50	1	-1	-1	-1	50	0	40	3	7.8152933	0	23	0	4	3	1	2	208	0
140313_1022	2	8	1	45	603	1	2	-1	30	1	-1	-1	-1	40	0	0	3	7.8152933	0	23	0	4	3	1	2	208	0
140313_1022	3	8	1	52	655	1	2	-1	30	1	-1	-1	-1	34	0	0	3	7.8152933	0	23	0	4	3	1	2	208	0
140313_1022	4	8	1	20	675	1	1	-1	30	1	-1	-1	-1	36	0	0	3	7.8152933	0	23	0	4	3	1	2	208	0
140313_1022	5	8	1	138	813	1	2	-1	30	1	-1	-1	-1	0	0	40	3	7.8152933	0	23	0	4	3	1	2	208	0
140313_1022	6	8	1	188	1001	1	2	-1	30	1	-1	-1	-1	0	0	40	3	7.8152933	0	23	0	4	3	1	2	208	0
140313_1022	7	8	1	38	1039	1	3	-1	10	1	-1	-1	-1	25	0	0	3	7.8152933	0	23	0	4	3	1	2	208	0
140313_1022	8	8	1	35	1074	1	2	-1	50	1	-1	-1	-1	60	0	0	3	7.8152933	0	23	0	4	3	1	2	208	0
140313_1022	9	8	1	170	1244	1	2	-1	50	1	-1	-1	-1	11	0	40	3	7.8152933	0	23	0	4	3	1	2	208	0
140313_1022	10	8	1	15	1259	1	2	-1	10	1	-1	-1	-1	25	0	0	3	7.8152933	0	23	0	4	3	1	2	208	0
140313_1022	11	8	1	130	1389	1	1	-1	50	1	-1	-1	-1	11	0	40	3	7.8152933	0	23	0	4	3	1	2	208	0
140313_1022	12	8	1	20	1409	1	3	-1	10	1	-1	-1	-1	25	0	0	3	7.8152933	0	23	0	4	3	1	2	208	0
140313_1022	13	8	1	162	1571	1	3	-1	10	1	-1	-1	-1	0	0	40	3	7.8152933	0	23	0	4	3	1	2	208	0
140313_1022	14	8	1	115	1686	1	1	-1	50	1	-1	-1	-1	11	0	40	3	7.8152933	0	23	0	4	3	1	2	208	0
140313_1022	15	8	1	154	1840	1	2	-1	10	1	-1	-1	-1	0	0	40	3	7.8152933	0	23	0	4	3	1	2	208	0
140313_1022	16	8	1	5	1845	1	3	-1	30	1	-1	-1	-1	31	0	0	3	7.8152933	0	23	0	4	3	1	2	208	0
140313_1022	17	8	1	150	1995	1	3	-1	10	1	-1	-1	-1	0	0	40	3	7.8152933	0	23	0	4	3	1	2	208	0
140313_1022	18	8	1	20	2015	1	3	-1	50	1	-1	-1	-1	51	0	0	3	7.8152933	0	23	0	4	3	1	2	208	0
140313_1022	19	8	1	135	2150	1	3	-1	30	1	-1	-1	-1	0	0	40	3	7.8152933	0	23	0	4	3	1	2	208	0
140313_1022	20	8	1	12	2162	1	2	-1	30	1	-1	-1	-1	31	0	0	3	7.8152933	0	23	0	4	3	1	2	208	0
140313_1022	1	9	1	0	480	2	3	40	50	-1	40	1	2	-1	0	40	4	7.8152933	1	21	7	4	2	0	2	209	0
140313_1022	2	9	1	0	480	2	1	40	30	-1	32	1	3	-1	0	0	4	7.8152933	1	21	7	4	2	0	2	209	0
140313_1022	3	9	1	20	500	2	1	60	30	-1	40	1	3	-1	1	0	4	7.8152933	1	21	7	4	2	0	2	209	0
140313_1022	4	9	1	160	660	2	3	200	30	-1	40	1	3	-1	1	0	4	7.8152933	1	21	7	4	2	0	2	209	0
140313_1022	5	9	1	5	665	2	3	40	30	-1	35	1	2	-1	1	40	4	7.8152933	1	21	7	4	2	0	2	209	0
140313_1022	6	9	1	160	825	2	3	200	30	-1	40	1	3	-1	1	40	4	7.8152933	1	21	7	4	2	0	2	209	0
140313_1022	7	9	1	0	825	2	3	60	10	-1	20	1	1	-1	0	0	4	7.8152933	1	21	7	4	2	0	2	209	0
140313_1022	8	9	1	125	950	2	1	200	50	-1	75	1	1	-1	1	0	4	7.8152933	1	21	7	4	2	0	2	209	0
140313_1022	9	9	1	60	1010	2	2	120	50	-1	60	1	1	-1	1	40	4	7.8152933	1	21	7	4	2	0	2	209	0
140313_1022	10	9	1	90	1100	2	3	120	10	-1	30	1	1	-1	1	0	4	7.8152933	1	21	7	4	2	0	2	209	0
140313_1022	11	9	1	0	1100	2	2	40	50	-1	-1	0	1	-1	0	40	4	7.8152933	1	21	7	4	2	0	2	209	.33333334
140313_1022	12	9	1	170	1270	2	2	200	10	-1	30	1	2	-1	1	0	4	7.8152933	1	21	7	4	2	0	2	209	0
140313_1022	13	9	1	170	1440	2	1	200	10	-1	30	1	1	-1	1	40	4	7.8152933	1	21	7	4	2	0	2	209	0
140313_1022	14	9	1	0	1440	2	2	40	50	-1	-1	0	1	-1	0	40	4	7.8152933	1	21	7	4	2	0	2	209	.33333334
140313_1022	15	9	1	35	1475	2	2	60	10	-1	25	1	2	-1	1	40	4	7.8152933	1	21	7	4	2	0	2	209	0
140313_1022	16	9	1	5	1480	2	1	40	30	-1	35	1	3	-1	1	0	4	7.8152933	1	21	7	4	2	0	2	209	0
140313_1022	17	9	1	40	1520	2	2	60	10	-1	20	1	1	-1	1	40	4	7.8152933	1	21	7	4	2	0	2	209	0
140313_1022	18	9	1	5	1525	2	1	60	50	-1	55	1	1	-1	1	0	4	7.8152933	1	21	7	4	2	0	2	209	0
140313_1022	19	9	1	90	1615	2	3	120	30	-1	30	1	1	-1	1	40	4	7.8152933	1	21	7	4	2	0	2	209	0
140313_1022	20	9	1	160	1775	2	2	200	30	-1	40	1	2	-1	1	0	4	7.8152933	1	21	7	4	2	0	2	209	0
140313_1022	1	10	1	0	480	2	1	40	50	-1	30	1	2	-1	0	40	3	-7.8152933	0	20	1	5	3	0	2	210	0
140313_1022	2	10	1	120	600	2	1	200	30	-1	80	1	1	-1	1	0	3	-7.8152933	0	20	1	5	3	0	2	210	0
140313_1022	3	10	1	20	620	2	2	60	30	-1	40	1	3	-1	1	0	3	-7.8152933	0	20	1	5	3	0	2	210	0
140313_1022	4	10	1	0	620	2	1	40	30	-1	35	1	2	-1	0	0	3	-7.8152933	0	20	1	5	3	0	2	210	0
140313_1022	5	10	1	5	625	2	1	40	30	-1	35	1	2	-1	1	40	3	-7.8152933	0	20	1	5	3	0	2	210	0
140313_1022	6	10	1	120	745	2	2	200	30	-1	80	1	3	-1	1	40	3	-7.8152933	0	20	1	5	3	0	2	210	0
140313_1022	7	10	1	60	805	2	1	120	10	-1	60	1	2	-1	1	0	3	-7.8152933	0	20	1	5	3	0	2	210	0
140313_1022	8	10	1	60	865	2	1	120	50	-1	60	1	2	-1	1	0	3	-7.8152933	0	20	1	5	3	0	2	210	0
140313_1022	9	10	1	120	985	2	2	200	50	-1	80	1	2	-1	1	40	3	-7.8152933	0	20	1	5	3	0	2	210	0
140313_1022	10	10	1	40	1025	2	3	60	10	-1	20	1	3	-1	1	0	3	-7.8152933	0	20	1	5	3	0	2	210	0
140313_1022	11	10	1	60	1085	2	3	120	50	-1	60	1	2	-1	1	40	3	-7.8152933	0	20	1	5	3	0	2	210	0
140313_1022	12	10	1	95	1180	2	2	120	10	-1	25	1	3	-1	1	0	3	-7.8152933	0	20	1	5	3	0	2	210	0
140313_1022	13	10	1	170	1350	2	2	200	10	-1	30	1	1	-1	1	40	3	-7.8152933	0	20	1	5	3	0	2	210	0
140313_1022	14	10	1	5	1355	2	2	60	50	-1	55	1	2	-1	1	40	3	-7.8152933	0	20	1	5	3	0	2	210	.33333334
140313_1022	15	10	1	40	1395	2	1	60	10	-1	20	1	2	-1	1	40	3	-7.8152933	0	20	1	5	3	0	2	210	0
140313_1022	16	10	1	5	1400	2	1	40	30	-1	35	1	1	-1	1	0	3	-7.8152933	0	20	1	5	3	0	2	210	0
140313_1022	17	10	1	180	1580	2	3	200	10	-1	20	1	2	-1	1	40	3	-7.8152933	0	20	1	5	3	0	2	210	0
140313_1022	18	10	1	140	1720	2	3	200	50	-1	60	1	2	-1	1	0	3	-7.8152933	0	20	1	5	3	0	2	210	0
140313_1022	19	10	1	80	1800	2	2	120	30	-1	40	1	1	-1	1	40	3	-7.8152933	0	20	1	5	3	0	2	210	0
140313_1022	20	10	1	5	1805	2	3	40	30	-1	35	1	3	-1	1	0	3	-7.8152933	0	20	1	5	3	0	2	210	0
140313_1022	1	11	1	0	480	2	1	40	50	-1	35	1	1	-1	0	40	2	37.48241	1	21	0	4	1	1	2	211	0
140313_1022	2	11	1	125	605	2	2	200	30	-1	75	1	1	-1	1	0	2	37.48241	1	21	0	4	1	1	2	211	0
140313_1022	3	11	1	140	745	2	3	200	30	-1	60	1	2	-1	1	0	2	37.48241	1	21	0	4	1	1	2	211	0
140313_1022	4	11	1	5	750	2	2	40	30	-1	35	1	2	-1	1	0	2	37.48241	1	21	0	4	1	1	2	211	0
140313_1022	5	11	1	150	900	2	1	200	30	-1	50	1	3	-1	1	40	2	37.48241	1	21	0	4	1	1	2	211	0
140313_1022	6	11	1	160	1060	2	2	200	30	-1	40	1	1	-1	1	40	2	37.48241	1	21	0	4	1	1	2	211	0
140313_1022	7	11	1	90	1150	2	3	120	10	-1	30	1	3	-1	1	0	2	37.48241	1	21	0	4	1	1	2	211	0
140313_1022	8	11	1	115	1265	2	2	200	50	-1	85	1	1	-1	1	0	2	37.48241	1	21	0	4	1	1	2	211	0
140313_1022	9	11	1	120	1385	2	1	200	50	-1	80	1	2	-1	1	40	2	37.48241	1	21	0	4	1	1	2	211	0
140313_1022	10	11	1	15	1400	2	2	40	10	-1	25	1	2	-1	1	0	2	37.48241	1	21	0	4	1	1	2	211	0
140313_1022	11	11	1	10	1410	2	1	40	50	-1	30	1	1	-1	1	40	2	37.48241	1	21	0	4	1	1	2	211	0
140313_1022	12	11	1	90	1500	2	1	120	10	-1	30	1	3	-1	1	0	2	37.48241	1	21	0	4	1	1	2	211	0
140313_1022	13	11	1	92	1592	2	1	120	10	-1	28	1	2	-1	1	40	2	37.48241	1	21	0	4	1	1	2	211	0
140313_1022	14	11	1	5	1597	2	1	60	50	-1	55	1	2	-1	1	40	2	37.48241	1	21	0	4	1	1	2	211	0
140313_1022	15	11	1	33	1630	2	2	60	10	-1	27	1	1	-1	1	40	2	37.48241	1	21	0	4	1	1	2	211	0
140313_1022	16	11	1	25	1655	2	1	60	30	-1	35	1	2	-1	1	0	2	37.48241	1	21	0	4	1	1	2	211	0
140313_1022	17	11	1	35	1690	2	3	60	10	-1	25	1	1	-1	1	40	2	37.48241	1	21	0	4	1	1	2	211	0
140313_1022	18	11	1	5	1695	2	2	60	50	-1	55	1	1	-1	1	0	2	37.48241	1	21	0	4	1	1	2	211	0
140313_1022	19	11	1	25	1720	2	1	60	30	-1	35	1	2	-1	1	40	2	37.48241	1	21	0	4	1	1	2	211	0
140313_1022	20	11	1	9	1729	2	1	40	30	-1	31	1	3	-1	1	0	2	37.48241	1	21	0	4	1	1	2	211	0
140313_1022	1	12	1	45	525	1	1	-1	50	1	-1	-1	-1	39	0	40	4	7.8152933	1	23	7	3	3	0	2	212	0
140313_1022	2	12	1	55	580	1	1	-1	30	1	-1	-1	-1	35	0	0	4	7.8152933	1	23	7	3	3	0	2	212	0
140313_1022	3	12	1	45	625	1	1	-1	30	1	-1	-1	-1	35	0	0	4	7.8152933	1	23	7	3	3	0	2	212	0
140313_1022	4	12	1	17	642	1	3	-1	30	1	-1	-1	-1	35	0	0	4	7.8152933	1	23	7	3	3	0	2	212	0
140313_1022	5	12	1	155	797	1	3	-1	30	1	-1	-1	-1	30	0	40	4	7.8152933	1	23	7	3	3	0	2	212	0
140313_1022	6	12	1	165	962	1	1	-1	30	1	-1	-1	-1	30	0	40	4	7.8152933	1	23	7	3	3	0	2	212	0
140313_1022	7	12	1	65	1027	1	1	-1	10	1	-1	-1	-1	15	0	0	4	7.8152933	1	23	7	3	3	0	2	212	0
140313_1022	8	12	1	55	1082	1	1	-1	50	1	-1	-1	-1	55	0	0	4	7.8152933	1	23	7	3	3	0	2	212	0
140313_1022	9	12	1	172	1254	1	1	-1	50	1	-1	-1	-1	20	0	40	4	7.8152933	1	23	7	3	3	0	2	212	0
140313_1022	10	12	1	40	1294	1	3	-1	10	1	-1	-1	-1	15	0	0	4	7.8152933	1	23	7	3	3	0	2	212	0
140313_1022	11	12	1	102	1396	1	2	-1	50	1	-1	-1	-1	20	0	40	4	7.8152933	1	23	7	3	3	0	2	212	.33333334
140313_1022	12	12	1	50	1446	1	1	-1	10	1	-1	-1	-1	15	0	0	4	7.8152933	1	23	7	3	3	0	2	212	0
140313_1022	13	12	1	166	1612	1	2	-1	10	1	-1	-1	-1	0	0	40	4	7.8152933	1	23	7	3	3	0	2	212	0
140313_1022	14	12	1	126	1738	1	3	-1	50	1	-1	-1	-1	20	0	40	4	7.8152933	1	23	7	3	3	0	2	212	0
140313_1022	15	12	1	145	1883	1	3	-1	10	1	-1	-1	-1	0	0	40	4	7.8152933	1	23	7	3	3	0	2	212	0
140313_1022	16	12	1	15	1898	1	1	-1	30	1	-1	-1	-1	35	0	0	4	7.8152933	1	23	7	3	3	0	2	212	0
140313_1022	17	12	1	165	2063	1	1	-1	10	1	-1	-1	-1	0	0	40	4	7.8152933	1	23	7	3	3	0	2	212	0
140313_1022	18	12	1	10	2073	1	1	-1	50	1	-1	-1	-1	55	0	0	4	7.8152933	1	23	7	3	3	0	2	212	0
140313_1022	19	12	1	140	2213	1	2	-1	30	1	-1	-1	-1	20	0	40	4	7.8152933	1	23	7	3	3	0	2	212	0
140313_1022	20	12	1	30	2243	1	3	-1	30	1	-1	-1	-1	35	0	0	4	7.8152933	1	23	7	3	3	0	2	212	0
140313_1022	1	13	1	0	480	2	5	40	50	-1	-1	0	2	-1	0	40	7	7.8152933	0	25	2	5	2	1	2	213	.33333334
140313_1022	2	13	1	0	480	2	4	40	30	-1	30	1	2	-1	0	0	7	7.8152933	0	25	2	5	2	1	2	213	0
140313_1022	3	13	1	20	500	2	6	60	30	-1	40	1	3	-1	1	0	7	7.8152933	0	25	2	5	2	1	2	213	0
140313_1022	4	13	1	5	505	2	4	40	30	-1	35	1	1	-1	1	0	7	7.8152933	0	25	2	5	2	1	2	213	0
140313_1022	5	13	1	20	525	2	6	60	30	-1	40	1	1	-1	1	40	7	7.8152933	0	25	2	5	2	1	2	213	0
140313_1022	6	13	1	150	675	2	4	200	30	-1	50	1	3	-1	1	40	7	7.8152933	0	25	2	5	2	1	2	213	0
140313_1022	7	13	1	95	770	2	4	120	10	-1	25	1	3	-1	1	0	7	7.8152933	0	25	2	5	2	1	2	213	0
140313_1022	8	13	1	130	900	2	6	200	50	-1	70	1	3	-1	1	0	7	7.8152933	0	25	2	5	2	1	2	213	0
140313_1022	9	13	1	125	1025	2	6	200	50	-1	75	1	3	-1	1	40	7	7.8152933	0	25	2	5	2	1	2	213	0
140313_1022	10	13	1	95	1120	2	5	120	10	-1	25	1	1	-1	1	0	7	7.8152933	0	25	2	5	2	1	2	213	0
140313_1022	11	13	1	60	1180	2	4	120	50	-1	60	1	3	-1	1	40	7	7.8152933	0	25	2	5	2	1	2	213	.33333334
140313_1022	12	13	1	165	1345	2	4	200	10	-1	35	1	2	-1	1	0	7	7.8152933	0	25	2	5	2	1	2	213	0
140313_1022	13	13	1	40	1385	2	6	60	10	-1	20	1	3	-1	1	40	7	7.8152933	0	25	2	5	2	1	2	213	0
140313_1022	14	13	1	0	1385	2	4	40	50	-1	-1	0	1	-1	0	40	7	7.8152933	0	25	2	5	2	1	2	213	.33333334
140313_1022	15	13	1	40	1425	2	4	60	10	-1	20	1	3	-1	1	40	7	7.8152933	0	25	2	5	2	1	2	213	0
140313_1022	16	13	1	25	1450	2	5	60	30	-1	35	1	2	-1	1	0	7	7.8152933	0	25	2	5	2	1	2	213	0
140313_1022	17	13	1	40	1490	2	4	60	10	-1	20	1	1	-1	1	40	7	7.8152933	0	25	2	5	2	1	2	213	0
140313_1022	18	13	1	125	1615	2	5	200	50	-1	75	1	2	-1	1	0	7	7.8152933	0	25	2	5	2	1	2	213	0
140313_1022	19	13	1	25	1640	2	6	60	30	-1	35	1	2	-1	1	40	7	7.8152933	0	25	2	5	2	1	2	213	0
140313_1022	20	13	1	150	1790	2	4	200	30	-1	50	1	2	-1	1	0	7	7.8152933	0	25	2	5	2	1	2	213	0
140313_1022	1	14	1	0	480	2	5	40	50	-1	20	1	1	-1	0	40	3	-3.8140748	1	21	6	4	2	1	2	214	.33333334
140313_1022	2	14	1	0	480	2	6	40	30	-1	35	1	3	-1	0	0	3	-3.8140748	1	21	6	4	2	1	2	214	.33333334
140313_1022	3	14	1	15	495	2	5	60	30	-1	45	1	1	-1	1	0	3	-3.8140748	1	21	6	4	2	1	2	214	0
140313_1022	4	14	1	140	635	2	4	200	30	-1	60	1	3	-1	1	0	3	-3.8140748	1	21	6	4	2	1	2	214	0
140313_1022	5	14	1	145	780	2	6	200	30	-1	55	1	3	-1	1	40	3	-3.8140748	1	21	6	4	2	1	2	214	0
140313_1022	6	14	1	155	935	2	4	200	30	-1	45	1	2	-1	1	40	3	-3.8140748	1	21	6	4	2	1	2	214	0
140313_1022	7	14	1	40	975	2	4	60	10	-1	20	1	1	-1	1	0	3	-3.8140748	1	21	6	4	2	1	2	214	0
140313_1022	8	14	1	130	1105	2	4	200	50	-1	70	1	3	-1	1	0	3	-3.8140748	1	21	6	4	2	1	2	214	0
140313_1022	9	14	1	135	1240	2	6	200	50	-1	65	1	2	-1	1	40	3	-3.8140748	1	21	6	4	2	1	2	214	0
140313_1022	10	14	1	25	1265	2	6	40	10	-1	15	1	2	-1	1	0	3	-3.8140748	1	21	6	4	2	1	2	214	0
140313_1022	11	14	1	60	1325	2	4	120	50	-1	60	1	2	-1	1	40	3	-3.8140748	1	21	6	4	2	1	2	214	.33333334
140313_1022	12	14	1	180	1505	2	6	200	10	-1	20	1	2	-1	1	0	3	-3.8140748	1	21	6	4	2	1	2	214	0
140313_1022	13	14	1	95	1600	2	6	120	10	-1	25	1	2	-1	1	40	3	-3.8140748	1	21	6	4	2	1	2	214	0
140313_1022	14	14	1	60	1660	2	6	120	50	-1	60	1	3	-1	1	40	3	-3.8140748	1	21	6	4	2	1	2	214	0
140313_1022	15	14	1	40	1700	2	6	60	10	-1	20	1	2	-1	1	40	3	-3.8140748	1	21	6	4	2	1	2	214	0
140313_1022	16	14	1	5	1705	2	6	40	30	-1	35	1	3	-1	1	0	3	-3.8140748	1	21	6	4	2	1	2	214	0
140313_1022	17	14	1	40	1745	2	5	60	10	-1	20	1	3	-1	1	40	3	-3.8140748	1	21	6	4	2	1	2	214	0
140313_1022	18	14	1	5	1750	2	5	60	50	-1	55	1	3	-1	1	0	3	-3.8140748	1	21	6	4	2	1	2	214	0
140313_1022	19	14	1	80	1830	2	4	120	30	-1	40	1	1	-1	1	40	3	-3.8140748	1	21	6	4	2	1	2	214	0
140313_1022	20	14	1	160	1990	2	6	200	30	-1	40	1	2	-1	1	0	3	-3.8140748	1	21	6	4	2	1	2	214	0
140313_1022	1	15	1	10	490	2	6	40	50	-1	30	1	1	-1	1	40	5	16.260204	1	24	4	5	2	0	2	215	0
140313_1022	2	15	1	0	490	2	5	40	30	-1	25	1	2	-1	0	0	5	16.260204	1	24	4	5	2	0	2	215	0
140313_1022	3	15	1	20	510	2	4	60	30	-1	40	1	1	-1	1	0	5	16.260204	1	24	4	5	2	0	2	215	0
140313_1022	4	15	1	140	650	2	5	200	30	-1	60	1	3	-1	1	0	5	16.260204	1	24	4	5	2	0	2	215	0
140313_1022	5	15	1	0	650	2	4	60	30	-1	30	1	1	-1	0	40	5	16.260204	1	24	4	5	2	0	2	215	0
140313_1022	6	15	1	140	790	2	5	200	30	-1	60	1	2	-1	1	40	5	16.260204	1	24	4	5	2	0	2	215	0
140313_1022	7	15	1	70	860	2	5	120	10	-1	50	1	2	-1	1	0	5	16.260204	1	24	4	5	2	0	2	215	0
140313_1022	8	15	1	0	860	2	6	120	50	-1	50	1	2	-1	0	0	5	16.260204	1	24	4	5	2	0	2	215	0
140313_1022	9	15	1	50	910	2	6	120	50	-1	70	1	1	-1	1	40	5	16.260204	1	24	4	5	2	0	2	215	0
140313_1022	10	15	1	25	935	2	5	60	10	-1	35	1	3	-1	1	0	5	16.260204	1	24	4	5	2	0	2	215	0
140313_1022	11	15	1	50	985	2	6	120	50	-1	70	1	3	-1	1	40	5	16.260204	1	24	4	5	2	0	2	215	.33333334
140313_1022	12	15	1	10	995	2	5	40	10	-1	30	1	1	-1	1	0	5	16.260204	1	24	4	5	2	0	2	215	0
140313_1022	13	15	1	130	1125	2	6	200	10	-1	70	1	1	-1	1	40	5	16.260204	1	24	4	5	2	0	2	215	0
140313_1022	14	15	1	60	1185	2	4	120	50	-1	60	1	3	-1	1	40	5	16.260204	1	24	4	5	2	0	2	215	.33333334
140313_1022	15	15	1	30	1215	2	5	60	10	-1	30	1	3	-1	1	40	5	16.260204	1	24	4	5	2	0	2	215	0
140313_1022	16	15	1	30	1245	2	6	60	30	-1	30	1	2	-1	1	0	5	16.260204	1	24	4	5	2	0	2	215	0
140313_1022	17	15	1	30	1275	2	6	60	10	-1	30	1	3	-1	1	40	5	16.260204	1	24	4	5	2	0	2	215	0
140313_1022	18	15	1	0	1275	2	4	60	50	-1	30	1	3	-1	0	0	5	16.260204	1	24	4	5	2	0	2	215	0
140313_1022	19	15	1	20	1295	2	5	60	30	-1	40	1	2	-1	1	40	5	16.260204	1	24	4	5	2	0	2	215	0
140313_1022	20	15	1	0	1295	2	5	40	30	-1	10	1	1	-1	0	0	5	16.260204	1	24	4	5	2	0	2	215	0
140313_1022	1	16	1	0	480	1	5	-1	50	1	-1	-1	-1	65	0	40	2	31.497681	1	25	4	2	3	0	2	216	.33333334
140313_1022	2	16	1	45	525	1	6	-1	30	1	-1	-1	-1	40	0	0	2	31.497681	1	25	4	2	3	0	2	216	.33333334
140313_1022	3	16	1	30	555	1	6	-1	30	1	-1	-1	-1	40	0	0	2	31.497681	1	25	4	2	3	0	2	216	0
140313_1022	4	16	1	30	585	1	5	-1	30	1	-1	-1	-1	40	0	0	2	31.497681	1	25	4	2	3	0	2	216	0
140313_1022	5	16	1	50	635	1	4	-1	30	1	-1	-1	-1	35	0	40	2	31.497681	1	25	4	2	3	0	2	216	0
140313_1022	6	16	1	175	810	1	6	-1	30	1	-1	-1	-1	35	0	40	2	31.497681	1	25	4	2	3	0	2	216	0
140313_1022	7	16	1	75	885	1	5	-1	10	1	-1	-1	-1	15	0	0	2	31.497681	1	25	4	2	3	0	2	216	0
140313_1022	8	16	1	20	905	1	6	-1	50	1	-1	-1	-1	65	0	0	2	31.497681	1	25	4	2	3	0	2	216	0
140313_1022	9	16	1	180	1085	1	6	-1	50	1	-1	-1	-1	51	0	40	2	31.497681	1	25	4	2	3	0	2	216	0
140313_1022	10	16	1	30	1115	1	4	-1	10	1	-1	-1	-1	15	0	0	2	31.497681	1	25	4	2	3	0	2	216	0
140313_1022	11	16	1	115	1230	1	6	-1	50	1	-1	-1	-1	51	0	40	2	31.497681	1	25	4	2	3	0	2	216	.33333334
140313_1022	12	16	1	63	1293	1	5	-1	10	1	-1	-1	-1	15	0	0	2	31.497681	1	25	4	2	3	0	2	216	0
140313_1022	13	16	1	161	1454	1	4	-1	10	1	-1	-1	-1	15	0	40	2	31.497681	1	25	4	2	3	0	2	216	0
140313_1022	14	16	1	98	1552	1	5	-1	50	1	-1	-1	-1	51	0	40	2	31.497681	1	25	4	2	3	0	2	216	0
140313_1022	15	16	1	154	1706	1	4	-1	10	1	-1	-1	-1	15	0	40	2	31.497681	1	25	4	2	3	0	2	216	0
140313_1022	16	16	1	15	1721	1	5	-1	30	1	-1	-1	-1	35	0	0	2	31.497681	1	25	4	2	3	0	2	216	0
140313_1022	17	16	1	145	1866	1	5	-1	10	1	-1	-1	-1	15	0	40	2	31.497681	1	25	4	2	3	0	2	216	0
140313_1022	18	16	1	35	1901	1	5	-1	50	1	-1	-1	-1	55	0	0	2	31.497681	1	25	4	2	3	0	2	216	0
140313_1022	19	16	1	147	2048	1	4	-1	30	1	-1	-1	-1	31	0	40	2	31.497681	1	25	4	2	3	0	2	216	0
140313_1022	20	16	1	25	2073	1	4	-1	30	1	-1	-1	-1	35	0	0	2	31.497681	1	25	4	2	3	0	2	216	0
140313_1022	1	17	1	40	520	2	6	120	50	-1	80	1	3	-1	1	40	5	24.775141	1	20	6	4	0	0	2	217	0
140313_1022	2	17	1	10	530	2	5	40	30	-1	30	1	3	-1	1	0	5	24.775141	1	20	6	4	0	0	2	217	0
140313_1022	3	17	1	160	690	2	5	200	30	-1	40	1	2	-1	1	0	5	24.775141	1	20	6	4	0	0	2	217	0
140313_1022	4	17	1	0	690	2	6	40	30	-1	30	1	1	-1	0	0	5	24.775141	1	20	6	4	0	0	2	217	0
140313_1022	5	17	1	5	695	2	5	40	30	-1	35	1	2	-1	1	40	5	24.775141	1	20	6	4	0	0	2	217	0
140313_1022	6	17	1	150	845	2	6	200	30	-1	50	1	2	-1	1	40	5	24.775141	1	20	6	4	0	0	2	217	0
140313_1022	7	17	1	95	940	2	6	120	10	-1	25	1	2	-1	1	0	5	24.775141	1	20	6	4	0	0	2	217	0
140313_1022	8	17	1	0	940	2	6	200	50	-1	55	1	1	-1	0	0	5	24.775141	1	20	6	4	0	0	2	217	0
140313_1022	9	17	1	61	1001	2	4	120	50	-1	59	1	1	-1	1	40	5	24.775141	1	20	6	4	0	0	2	217	0
140313_1022	10	17	1	20	1021	2	4	40	10	-1	20	1	2	-1	1	0	5	24.775141	1	20	6	4	0	0	2	217	0
140313_1022	11	17	1	61	1082	2	5	120	50	-1	59	1	3	-1	1	40	5	24.775141	1	20	6	4	0	0	2	217	0
140313_1022	12	17	1	15	1097	2	6	40	10	-1	25	1	1	-1	1	0	5	24.775141	1	20	6	4	0	0	2	217	0
140313_1022	13	17	1	40	1137	2	5	60	10	-1	20	1	3	-1	1	40	5	24.775141	1	20	6	4	0	0	2	217	0
140313_1022	14	17	1	5	1142	2	6	60	50	-1	55	1	2	-1	1	40	5	24.775141	1	20	6	4	0	0	2	217	0
140313_1022	15	17	1	40	1182	2	4	60	10	-1	20	1	1	-1	1	40	5	24.775141	1	20	6	4	0	0	2	217	0
140313_1022	16	17	1	5	1187	2	5	40	30	-1	35	1	1	-1	1	0	5	24.775141	1	20	6	4	0	0	2	217	0
140313_1022	17	17	1	180	1367	2	4	200	10	-1	20	1	2	-1	1	40	5	24.775141	1	20	6	4	0	0	2	217	0
140313_1022	18	17	1	5	1372	2	6	60	50	-1	55	1	3	-1	1	0	5	24.775141	1	20	6	4	0	0	2	217	0
140313_1022	19	17	1	80	1452	2	6	120	30	-1	40	1	3	-1	1	40	5	24.775141	1	20	6	4	0	0	2	217	0
140313_1022	20	17	1	5	1457	2	4	40	30	-1	35	1	1	-1	1	0	5	24.775141	1	20	6	4	0	0	2	217	0
140313_1022	1	18	1	40	520	2	4	120	50	-1	80	1	3	-1	1	40	3	7.8152933	0	19	1	3	2	0	2	218	0
140313_1022	2	18	1	125	645	2	6	200	30	-1	75	1	1	-1	1	0	3	7.8152933	0	19	1	3	2	0	2	218	.33333334
140313_1022	3	18	1	135	780	2	4	200	30	-1	65	1	2	-1	1	0	3	7.8152933	0	19	1	3	2	0	2	218	0
140313_1022	4	18	1	1	781	2	6	40	30	-1	39	1	2	-1	1	0	3	7.8152933	0	19	1	3	2	0	2	218	0
140313_1022	5	18	1	140	921	2	5	200	30	-1	60	1	3	-1	1	40	3	7.8152933	0	19	1	3	2	0	2	218	0
140313_1022	6	18	1	145	1066	2	4	200	30	-1	55	1	1	-1	1	40	3	7.8152933	0	19	1	3	2	0	2	218	0
140313_1022	7	18	1	80	1146	2	5	120	10	-1	40	1	3	-1	1	0	3	7.8152933	0	19	1	3	2	0	2	218	0
140313_1022	8	18	1	60	1206	2	5	120	50	-1	60	1	2	-1	1	0	3	7.8152933	0	19	1	3	2	0	2	218	0
140313_1022	9	18	1	140	1346	2	5	200	50	-1	60	1	3	-1	1	40	3	7.8152933	0	19	1	3	2	0	2	218	0
140313_1022	10	18	1	40	1386	2	4	60	10	-1	20	1	3	-1	1	0	3	7.8152933	0	19	1	3	2	0	2	218	0
140313_1022	11	18	1	60	1446	2	5	120	50	-1	60	1	2	-1	1	40	3	7.8152933	0	19	1	3	2	0	2	218	0
140313_1022	12	18	1	20	1466	2	4	40	10	-1	20	1	1	-1	1	0	3	7.8152933	0	19	1	3	2	0	2	218	0
140313_1022	13	18	1	40	1506	2	4	60	10	-1	20	1	3	-1	1	40	3	7.8152933	0	19	1	3	2	0	2	218	0
140313_1022	14	18	1	0	1506	2	6	40	50	-1	34	1	1	-1	0	40	3	7.8152933	0	19	1	3	2	0	2	218	0
140313_1022	15	18	1	40	1546	2	6	60	10	-1	20	1	3	-1	1	40	3	7.8152933	0	19	1	3	2	0	2	218	0
140313_1022	16	18	1	5	1551	2	6	40	30	-1	35	1	1	-1	1	0	3	7.8152933	0	19	1	3	2	0	2	218	0
140313_1022	17	18	1	40	1591	2	4	60	10	-1	20	1	3	-1	1	40	3	7.8152933	0	19	1	3	2	0	2	218	0
140313_1022	18	18	1	1	1592	2	6	60	50	-1	59	1	1	-1	1	0	3	7.8152933	0	19	1	3	2	0	2	218	0
140313_1022	19	18	1	78	1670	2	4	120	30	-1	42	1	3	-1	1	40	3	7.8152933	0	19	1	3	2	0	2	218	0
140313_1022	20	18	1	0	1670	2	6	40	30	-1	30	1	1	-1	0	0	3	7.8152933	0	19	1	3	2	0	2	218	0
140313_1022	1	19	1	0	480	2	5	120	50	-1	60	1	3	-1	0	40	4	45	0	24	7	5	2	0	2	219	.33333334
140313_1022	2	19	1	0	480	2	6	40	30	-1	-1	0	2	-1	0	0	4	45	0	24	7	5	2	0	2	219	.33333334
140313_1022	3	19	1	20	500	2	6	60	30	-1	40	1	1	-1	1	0	4	45	0	24	7	5	2	0	2	219	0
140313_1022	4	19	1	0	500	2	5	40	30	-1	35	1	1	-1	0	0	4	45	0	24	7	5	2	0	2	219	0
140313_1022	5	19	1	15	515	2	5	60	30	-1	45	1	1	-1	1	40	4	45	0	24	7	5	2	0	2	219	0
140313_1022	6	19	1	150	665	2	6	200	30	-1	50	1	1	-1	1	40	4	45	0	24	7	5	2	0	2	219	0
140313_1022	7	19	1	45	710	2	5	60	10	-1	15	1	1	-1	1	0	4	45	0	24	7	5	2	0	2	219	0
140313_1022	8	19	1	125	835	2	5	200	50	-1	75	1	3	-1	1	0	4	45	0	24	7	5	2	0	2	219	0
140313_1022	9	19	1	135	970	2	4	200	50	-1	65	1	3	-1	1	40	4	45	0	24	7	5	2	0	2	219	0
140313_1022	10	19	1	100	1070	2	4	120	10	-1	20	1	1	-1	1	0	4	45	0	24	7	5	2	0	2	219	0
140313_1022	11	19	1	0	1070	2	6	40	50	-1	-1	0	1	-1	0	40	4	45	0	24	7	5	2	0	2	219	.33333334
140313_1022	12	19	1	100	1170	2	6	120	10	-1	20	1	3	-1	1	0	4	45	0	24	7	5	2	0	2	219	0
140313_1022	13	19	1	100	1270	2	5	120	10	-1	20	1	2	-1	1	40	4	45	0	24	7	5	2	0	2	219	0
140313_1022	14	19	1	55	1325	2	5	120	50	-1	65	1	3	-1	1	40	4	45	0	24	7	5	2	0	2	219	0
140313_1022	15	19	1	40	1365	2	6	60	10	-1	20	1	1	-1	1	40	4	45	0	24	7	5	2	0	2	219	0
140313_1022	16	19	1	5	1370	2	5	40	30	-1	35	1	3	-1	1	0	4	45	0	24	7	5	2	0	2	219	0
140313_1022	17	19	1	180	1550	2	5	200	10	-1	20	1	2	-1	1	40	4	45	0	24	7	5	2	0	2	219	0
140313_1022	18	19	1	140	1690	2	4	200	50	-1	60	1	2	-1	1	0	4	45	0	24	7	5	2	0	2	219	0
140313_1022	19	19	1	80	1770	2	5	120	30	-1	40	1	3	-1	1	40	4	45	0	24	7	5	2	0	2	219	0
140313_1022	20	19	1	9	1779	2	5	40	30	-1	31	1	3	-1	1	0	4	45	0	24	7	5	2	0	2	219	0
140313_1022	1	20	1	105	585	1	6	-1	50	1	-1	-1	-1	25	0	40	2	34.875328	1	24	0	4	2	0	2	220	0
140313_1022	2	20	1	5	590	1	5	-1	30	1	-1	-1	-1	30	0	0	2	34.875328	1	24	0	4	2	0	2	220	0
140313_1022	3	20	1	30	620	1	5	-1	30	1	-1	-1	-1	30	0	0	2	34.875328	1	24	0	4	2	0	2	220	0
140313_1022	4	20	1	36	656	1	4	-1	30	1	-1	-1	-1	30	0	0	2	34.875328	1	24	0	4	2	0	2	220	0
140313_1022	5	20	1	170	826	1	5	-1	30	1	-1	-1	-1	10	0	40	2	34.875328	1	24	0	4	2	0	2	220	0
140313_1022	6	20	1	225	1051	1	5	-1	30	1	-1	-1	-1	5	0	40	2	34.875328	1	24	0	4	2	0	2	220	0
140313_1022	7	20	1	35	1086	1	6	-1	10	1	-1	-1	-1	10	0	0	2	34.875328	1	24	0	4	2	0	2	220	0
140313_1022	8	20	1	50	1136	1	5	-1	50	1	-1	-1	-1	50	0	0	2	34.875328	1	24	0	4	2	0	2	220	0
140313_1022	9	20	1	165	1301	1	5	-1	50	1	-1	-1	-1	30	0	40	2	34.875328	1	24	0	4	2	0	2	220	0
140313_1022	10	20	1	50	1351	1	5	-1	10	1	-1	-1	-1	10	0	0	2	34.875328	1	24	0	4	2	0	2	220	0
140313_1022	11	20	1	100	1451	1	4	-1	50	1	-1	-1	-1	15	0	40	2	34.875328	1	24	0	4	2	0	2	220	.33333334
140313_1022	12	20	1	35	1486	1	6	-1	10	1	-1	-1	-1	10	0	0	2	34.875328	1	24	0	4	2	0	2	220	0
140313_1022	13	20	1	205	1691	1	6	-1	10	1	-1	-1	-1	5	0	40	2	34.875328	1	24	0	4	2	0	2	220	0
140313_1022	14	20	1	95	1786	1	4	-1	50	1	-1	-1	-1	15	0	40	2	34.875328	1	24	0	4	2	0	2	220	.33333334
140313_1022	15	20	1	145	1931	1	5	-1	10	1	-1	-1	-1	2	0	40	2	34.875328	1	24	0	4	2	0	2	220	0
140313_1022	16	20	1	10	1941	1	6	-1	30	1	-1	-1	-1	30	0	0	2	34.875328	1	24	0	4	2	0	2	220	0
140313_1022	17	20	1	185	2126	1	6	-1	10	1	-1	-1	-1	2	0	40	2	34.875328	1	24	0	4	2	0	2	220	0
140313_1022	18	20	1	44	2170	1	6	-1	50	1	-1	-1	-1	50	0	0	2	34.875328	1	24	0	4	2	0	2	220	0
140313_1022	19	20	1	140	2310	1	6	-1	30	1	-1	-1	-1	5	0	40	2	34.875328	1	24	0	4	2	0	2	220	0
140313_1022	20	20	1	11	2321	1	5	-1	30	1	-1	-1	-1	30	0	0	2	34.875328	1	24	0	4	2	0	2	220	0
140313_1022	1	21	1	15	495	2	6	40	50	-1	25	1	2	-1	1	40	4	13.815025	0	21	0	3	2	1	2	221	0
140313_1022	2	21	1	0	495	2	4	40	30	-1	30	1	3	-1	0	0	4	13.815025	0	21	0	3	2	1	2	221	0
140313_1022	3	21	1	20	515	2	4	60	30	-1	40	1	3	-1	1	0	4	13.815025	0	21	0	3	2	1	2	221	0
140313_1022	4	21	1	150	665	2	6	200	30	-1	50	1	3	-1	1	0	4	13.815025	0	21	0	3	2	1	2	221	0
140313_1022	5	21	1	9	674	2	6	40	30	-1	31	1	2	-1	1	40	4	13.815025	0	21	0	3	2	1	2	221	0
140313_1022	6	21	1	155	829	2	6	200	30	-1	45	1	3	-1	1	40	4	13.815025	0	21	0	3	2	1	2	221	0
140313_1022	7	21	1	35	864	2	6	60	10	-1	25	1	1	-1	1	0	4	13.815025	0	21	0	3	2	1	2	221	0
140313_1022	8	21	1	140	1004	2	4	200	50	-1	60	1	1	-1	1	0	4	13.815025	0	21	0	3	2	1	2	221	0
140313_1022	9	21	1	60	1064	2	5	120	50	-1	60	1	1	-1	1	40	4	13.815025	0	21	0	3	2	1	2	221	0
140313_1022	10	21	1	100	1164	2	6	120	10	-1	20	1	1	-1	1	0	4	13.815025	0	21	0	3	2	1	2	221	0
140313_1022	11	21	1	0	1164	2	5	40	50	-1	30	1	1	-1	0	40	4	13.815025	0	21	0	3	2	1	2	221	0
140313_1022	12	21	1	170	1334	2	5	200	10	-1	30	1	2	-1	1	0	4	13.815025	0	21	0	3	2	1	2	221	0
140313_1022	13	21	1	169	1503	2	4	200	10	-1	31	1	1	-1	1	40	4	13.815025	0	21	0	3	2	1	2	221	0
140313_1022	14	21	1	0	1503	2	5	40	50	-1	35	1	1	-1	0	40	4	13.815025	0	21	0	3	2	1	2	221	0
140313_1022	15	21	1	50	1553	2	5	60	10	-1	10	1	2	-1	1	40	4	13.815025	0	21	0	3	2	1	2	221	0
140313_1022	16	21	1	0	1553	2	4	40	30	-1	30	1	3	-1	0	0	4	13.815025	0	21	0	3	2	1	2	221	0
140313_1022	17	21	1	45	1598	2	5	60	10	-1	15	1	1	-1	1	40	4	13.815025	0	21	0	3	2	1	2	221	0
140313_1022	18	21	1	0	1598	2	4	60	50	-1	50	1	1	-1	0	0	4	13.815025	0	21	0	3	2	1	2	221	0
140313_1022	19	21	1	85	1683	2	6	120	30	-1	35	1	1	-1	1	40	4	13.815025	0	21	0	3	2	1	2	221	0
140313_1022	20	21	1	160	1843	2	5	200	30	-1	40	1	2	-1	1	0	4	13.815025	0	21	0	3	2	1	2	221	0
140313_1022	1	22	1	0	480	2	4	40	50	-1	30	1	2	-1	0	40	4	25.709953	0	24	1	4	3	1	2	222	0
140313_1022	2	22	1	130	610	2	4	200	30	-1	70	1	1	-1	1	0	4	25.709953	0	24	1	4	3	1	2	222	0
140313_1022	3	22	1	25	635	2	5	60	30	-1	35	1	3	-1	1	0	4	25.709953	0	24	1	4	3	1	2	222	0
140313_1022	4	22	1	9	644	2	4	40	30	-1	31	1	2	-1	1	0	4	25.709953	0	24	1	4	3	1	2	222	0
140313_1022	5	22	1	0	644	2	4	40	30	-1	31	1	2	-1	0	40	4	25.709953	0	24	1	4	3	1	2	222	0
140313_1022	6	22	1	125	769	2	5	200	30	-1	75	1	3	-1	1	40	4	25.709953	0	24	1	4	3	1	2	222	0
140313_1022	7	22	1	85	854	2	4	120	10	-1	35	1	2	-1	1	0	4	25.709953	0	24	1	4	3	1	2	222	0
140313_1022	8	22	1	50	904	2	4	120	50	-1	70	1	2	-1	1	0	4	25.709953	0	24	1	4	3	1	2	222	0
140313_1022	9	22	1	125	1029	2	5	200	50	-1	75	1	2	-1	1	40	4	25.709953	0	24	1	4	3	1	2	222	0
140313_1022	10	22	1	40	1069	2	6	60	10	-1	20	1	3	-1	1	0	4	25.709953	0	24	1	4	3	1	2	222	0
140313_1022	11	22	1	55	1124	2	6	120	50	-1	65	1	2	-1	1	40	4	25.709953	0	24	1	4	3	1	2	222	.33333334
140313_1022	12	22	1	87	1211	2	5	120	10	-1	33	1	3	-1	1	0	4	25.709953	0	24	1	4	3	1	2	222	0
140313_1022	13	22	1	155	1366	2	5	200	10	-1	45	1	1	-1	1	40	4	25.709953	0	24	1	4	3	1	2	222	0
140313_1022	14	22	1	7	1373	2	5	60	50	-1	53	1	2	-1	1	40	4	25.709953	0	24	1	4	3	1	2	222	0
140313_1022	15	22	1	36	1409	2	4	60	10	-1	24	1	2	-1	1	40	4	25.709953	0	24	1	4	3	1	2	222	0
140313_1022	16	22	1	6	1415	2	4	40	30	-1	34	1	1	-1	1	0	4	25.709953	0	24	1	4	3	1	2	222	0
140313_1022	17	22	1	150	1565	2	6	200	10	-1	50	1	2	-1	1	40	4	25.709953	0	24	1	4	3	1	2	222	0
140313_1022	18	22	1	120	1685	2	6	200	50	-1	80	1	2	-1	1	0	4	25.709953	0	24	1	4	3	1	2	222	0
140313_1022	19	22	1	70	1755	2	5	120	30	-1	50	1	1	-1	1	40	4	25.709953	0	24	1	4	3	1	2	222	0
140313_1022	20	22	1	7	1762	2	6	40	30	-1	33	1	3	-1	1	0	4	25.709953	0	24	1	4	3	1	2	222	0
140313_1022	1	23	1	0	480	2	4	40	50	-1	30	1	1	-1	0	40	3	16.260204	0	26	1	4	2	0	2	223	0
140313_1022	2	23	1	165	645	2	5	200	30	-1	35	1	1	-1	1	0	3	16.260204	0	26	1	4	2	0	2	223	0
140313_1022	3	23	1	160	805	2	6	200	30	-1	40	1	2	-1	1	0	3	16.260204	0	26	1	4	2	0	2	223	0
140313_1022	4	23	1	0	805	2	5	40	30	-1	31	1	2	-1	0	0	3	16.260204	0	26	1	4	2	0	2	223	0
140313_1022	5	23	1	160	965	2	4	200	30	-1	40	1	3	-1	1	40	3	16.260204	0	26	1	4	2	0	2	223	0
140313_1022	6	23	1	140	1105	2	5	200	30	-1	60	1	1	-1	1	40	3	16.260204	0	26	1	4	2	0	2	223	0
140313_1022	7	23	1	105	1210	2	6	120	10	-1	15	1	3	-1	1	0	3	16.260204	0	26	1	4	2	0	2	223	0
140313_1022	8	23	1	135	1345	2	5	200	50	-1	65	1	1	-1	1	0	3	16.260204	0	26	1	4	2	0	2	223	0
140313_1022	9	23	1	135	1480	2	4	200	50	-1	65	1	2	-1	1	40	3	16.260204	0	26	1	4	2	0	2	223	0
140313_1022	10	23	1	20	1500	2	5	40	10	-1	20	1	2	-1	1	0	3	16.260204	0	26	1	4	2	0	2	223	0
140313_1022	11	23	1	0	1500	2	4	40	50	-1	-1	0	1	-1	0	40	3	16.260204	0	26	1	4	2	0	2	223	.33333334
140313_1022	12	23	1	100	1600	2	4	120	10	-1	20	1	3	-1	1	0	3	16.260204	0	26	1	4	2	0	2	223	0
140313_1022	13	23	1	100	1700	2	4	120	10	-1	20	1	2	-1	1	40	3	16.260204	0	26	1	4	2	0	2	223	0
140313_1022	14	23	1	5	1705	2	4	60	50	-1	55	1	2	-1	1	40	3	16.260204	0	26	1	4	2	0	2	223	.33333334
140313_1022	15	23	1	45	1750	2	5	60	10	-1	15	1	1	-1	1	40	3	16.260204	0	26	1	4	2	0	2	223	0
140313_1022	16	23	1	25	1775	2	4	60	30	-1	35	1	2	-1	1	0	3	16.260204	0	26	1	4	2	0	2	223	0
140313_1022	17	23	1	45	1820	2	6	60	10	-1	15	1	1	-1	1	40	3	16.260204	0	26	1	4	2	0	2	223	0
140313_1022	18	23	1	5	1825	2	5	60	50	-1	55	1	1	-1	1	0	3	16.260204	0	26	1	4	2	0	2	223	0
140313_1022	19	23	1	25	1850	2	4	60	30	-1	35	1	2	-1	1	40	3	16.260204	0	26	1	4	2	0	2	223	0
140313_1022	20	23	1	0	1850	2	4	40	30	-1	32	1	3	-1	0	0	3	16.260204	0	26	1	4	2	0	2	223	0
140313_1022	1	24	1	70	550	1	4	-1	50	1	-1	-1	-1	60	0	40	2	7.8152933	1	22	1	3	1	1	2	224	0
140313_1022	2	24	1	40	590	1	4	-1	30	1	-1	-1	-1	35	0	0	2	7.8152933	1	22	1	3	1	1	2	224	0
140313_1022	3	24	1	55	645	1	4	-1	30	1	-1	-1	-1	35	0	0	2	7.8152933	1	22	1	3	1	1	2	224	0
140313_1022	4	24	1	29	674	1	6	-1	30	1	-1	-1	-1	33	0	0	2	7.8152933	1	22	1	3	1	1	2	224	0
140313_1022	5	24	1	156	830	1	6	-1	30	1	-1	-1	-1	30	0	40	2	7.8152933	1	22	1	3	1	1	2	224	0
140313_1022	6	24	1	180	1010	1	4	-1	30	1	-1	-1	-1	25	0	40	2	7.8152933	1	22	1	3	1	1	2	224	0
140313_1022	7	24	1	50	1060	1	4	-1	10	1	-1	-1	-1	20	0	0	2	7.8152933	1	22	1	3	1	1	2	224	0
140313_1022	8	24	1	50	1110	1	4	-1	50	1	-1	-1	-1	50	0	0	2	7.8152933	1	22	1	3	1	1	2	224	0
140313_1022	9	24	1	159	1269	1	4	-1	50	1	-1	-1	-1	35	0	40	2	7.8152933	1	22	1	3	1	1	2	224	0
140313_1022	10	24	1	25	1294	1	6	-1	10	1	-1	-1	-1	15	0	0	2	7.8152933	1	22	1	3	1	1	2	224	0
140313_1022	11	24	1	99	1393	1	5	-1	50	1	-1	-1	-1	35	0	40	2	7.8152933	1	22	1	3	1	1	2	224	0
140313_1022	12	24	1	45	1438	1	4	-1	10	1	-1	-1	-1	15	0	0	2	7.8152933	1	22	1	3	1	1	2	224	0
140313_1022	13	24	1	175	1613	1	5	-1	10	1	-1	-1	-1	5	0	40	2	7.8152933	1	22	1	3	1	1	2	224	0
140313_1022	14	24	1	95	1708	1	6	-1	50	1	-1	-1	-1	35	0	40	2	7.8152933	1	22	1	3	1	1	2	224	0
140313_1022	15	24	1	150	1858	1	6	-1	10	1	-1	-1	-1	5	0	40	2	7.8152933	1	22	1	3	1	1	2	224	0
140313_1022	16	24	1	9	1867	1	4	-1	30	1	-1	-1	-1	33	0	0	2	7.8152933	1	22	1	3	1	1	2	224	0
140313_1022	17	24	1	150	2017	1	4	-1	10	1	-1	-1	-1	5	0	40	2	7.8152933	1	22	1	3	1	1	2	224	0
140313_1022	18	24	1	10	2027	1	4	-1	50	1	-1	-1	-1	51	0	0	2	7.8152933	1	22	1	3	1	1	2	224	0
140313_1022	19	24	1	160	2187	1	5	-1	30	1	-1	-1	-1	20	0	40	2	7.8152933	1	22	1	3	1	1	2	224	0
140313_1022	20	24	1	13	2200	1	6	-1	30	1	-1	-1	-1	31	0	0	2	7.8152933	1	22	1	3	1	1	2	224	0
