# Supplementary material for: Buyer and seller data from pay what you want and name your own price laboratory markets
Source: Data Brief. 2017 May 4;12:513–7. doi: 10.1016/j.dib.2017.04.049 (PMC5425341; doi:10.1016/j.dib.2017.04.049)
Supplement: Supplementary file 5 — Supplementary material [file mmc5.csv]

sessionid	subject	type	choiceseller	marketenv	marketentrypp	marketentrypwyw	marketenv2	marketenv3	csinvest	risk_soep	svo_angle	female	age	study	mood	frequency	know	session_number	subject_id	numbernopurchase	salespp12	salespwyw12	marketsharepp12	marketsharepwyw12	marketsharenobuy12	salespp3456	salespwyw3456	marketsharepp3456	marketsharepwyw3456	marketsharenobuy3456	marketsharepwyw	marketsharepp	revenuepwyw3456	costspwyw3456	profitpwyw3456	revenuepp3456	costspp3456	profitpp3456
151020_0908	1	Well-Informed	Purchase f PP	Both entered	1	1	Only PP available	Both available	-1	2	37.48241	1	24	0	4	3	0	1	101	0	2	0	1	0	0	1	3	.25	.75	0	.5	.5
151020_0908	2	Well-Informed	Purchase f PWYW	Both entered	1	1	Only PWYW available	Both available	-1	3	37.48241	1	34	3	5	0	0	1	102	0	0	2	0	1	0	0	4	0	1	0	1	0
151020_0908	3	Follow-Up	Purchase f PWYW	Both entered	1	1	Only PWYW available	Only PWYW available	Don't invest search cost	5	7.8152933	1	19	1	4	3	1	1	103	0	0	2	0	1	0	0	4	0	1	0	1	0
151020_0908	4	Follow-Up	Purchase f PWYW	Both entered	1	1	Only PP available	Both available	Invest search cost	2	34.875328	1	23	7	4	2	0	1	104	0	2	0	1	0	0	1	3	.25	.75	0	.5	.5
151020_0908	5	Follow-Up	Purchase f PWYW	Both entered	1	1	Only PWYW available	Only PWYW available	Don't invest search cost	3	6.3652444	0	20	1	4	2	3	1	105	0	0	2	0	1	0	0	4	0	1	0	1	0
151020_0908	6	Follow-Up	Purchase f PP	Both entered	1	1	Only PP available	Only PP available	Don't invest search cost	6	34.875328	1	21	3	3	3	0	1	106	0	2	0	1	0	0	1	3	.25	.75	0	.5	.5
151020_0908	7	PP	-1	Both entered	1	1	Only PWYW available	Both available	-1	4	11.354177	1	21	6	4	3	0	1	107	0	0	2	0	1	0	0	4	0	1	0	1	0				0	0	0
151020_0908	8	PWYW	-1	Both entered	1	1	Only PWYW available	Both available	-1	5	34.875328	0	27	2	4	3	0	1	108	0	0	2	0	1	0	0	4	0	1	0	1	0	17	40	-23
151020_0908	9	Well-Informed	Purchase f PWYW	Both entered	1	1	Only PWYW available	Both available	-1	3	32.158104	1	22	6	3	3	0	1	109	0	0	2	0	1	0	0	4	0	1	0	1	0
151020_0908	10	Well-Informed	Purchase f PWYW	Both entered	1	1	Only PWYW available	Both available	-1	5	10.325258	1	21	6	3	1	0	1	110	0	0	2	0	1	0	0	4	0	1	0	1	0
151020_0908	11	Follow-Up	Purchase f PWYW	Both entered	1	1	Only PP available	Both available	Invest search cost	6	15.475255	0	23	1	4	3	1	1	111	0	2	0	1	0	0	1	3	.25	.75	0	.5	.5
151020_0908	12	Follow-Up	Purchase f PWYW	Both entered	1	1	Only PWYW available	Only PWYW available	Don't invest search cost	3	37.89642	0	23	7	3	2	0	1	112	0	0	2	0	1	0	0	4	0	1	0	1	0
151020_0908	13	Follow-Up	Purchase f PWYW	Both entered	1	1	Only PWYW available	Only PWYW available	Don't invest search cost	5	7.8152933	0	25	6	2	3	0	1	113	0	0	2	0	1	0	0	4	0	1	0	1	0
151020_0908	14	Follow-Up	Purchase f PWYW	Both entered	1	1	Only PWYW available	Only PWYW available	Don't invest search cost	3	25.402382	1	24	7	4	3	0	1	114	0	0	2	0	1	0	0	4	0	1	0	1	0
151020_0908	15	PP	-1	Both entered	1	1	Only PWYW available	Both available	-1	3	34.472214	0	26	6	4	2	0	1	115	0	0	2	0	1	0	0	4	0	1	0	1	0				0	0	0
151020_0908	16	PWYW	-1	Both entered	1	1	Only PP available	Both available	-1	6	26.87254	1	23	1	2	3	0	1	116	0	2	0	1	0	0	1	3	.25	.75	0	.5	.5	5	30	-25
151020_0908	17	Well-Informed	Purchase f PWYW	Both entered	1	1	Only PWYW available	Both available	-1	5	-7.7764292	1	22	0	3	0	0	1	117	0	0	2	0	1	0	0	4	0	1	0	1	0
151020_0908	18	Well-Informed	Purchase f PP	Both entered	1	1	Only PP available	Both available	-1	4	-7.8152933	1	46	3	4	3	0	1	118	0	2	0	1	0	0	1	3	.25	.75	0	.5	.5
151020_0908	19	Follow-Up	Purchase f PWYW	Both entered	1	1	Only PWYW available	Only PWYW available	Don't invest search cost	5	37.48241	0	23	7	3	0	0	1	119	0	0	2	0	1	0	0	4	0	1	0	1	0
151020_0908	20	Follow-Up	Purchase f PWYW	Both entered	1	1	Only PWYW available	Only PWYW available	Don't invest search cost	3	18.145578	0	22	2	4	0	0	1	120	0	0	2	0	1	0	0	4	0	1	0	1	0
151020_0908	21	Follow-Up	Purchase f PWYW	Both entered	1	1	Only PP available	Both available	Invest search cost	6	14.375603	1	24	0	4	2	0	1	121	0	2	0	1	0	0	1	3	.25	.75	0	.5	.5
151020_0908	22	Follow-Up	Purchase f PWYW	Both entered	1	1	Only PWYW available	Only PWYW available	Don't invest search cost	2	26.87254	1	23	6	4	1	0	1	122	0	0	2	0	1	0	0	4	0	1	0	1	0
151020_0908	23	PP	-1	Both entered	1	1	Only PP available	Both available	-1	6	-7.8152933	1	20	6	3	3	0	1	123	0	2	0	1	0	0	1	3	.25	.75	0	.5	.5				15	10	5
151020_0908	24	PWYW	-1	Both entered	1	1	Only PWYW available	Both available	-1	4	34.875328	0	24	6	3	2	0	1	124	0	0	2	0	1	0	0	4	0	1	0	1	0	71	40	31
151020_0908	1	Well-Informed	Purchase f PP	Both entered	1	1	Both available	Both available	-1	2	37.48241	1	24	0	4	3	0	1	101	0	1	1	.5	.5	0	0	4	0	1	0	.83333331	.16666667
151020_0908	2	Well-Informed	Purchase f PWYW	Both entered	1	1	Both available	Both available	-1	3	37.48241	1	34	3	5	0	0	1	102	0	1	1	.5	.5	0	1	3	.25	.75	0	.66666669	.33333334
151020_0908	3	Follow-Up	Purchase f PWYW	Both entered	1	1	Both available	Both available	Don't invest search cost	5	7.8152933	1	19	1	4	3	1	1	103	0	1	1	.5	.5	0	0	4	0	1	0	.83333331	.16666667
151020_0908	4	Follow-Up	Purchase f PP	Only PP entered	1	0	Only PP available	Only PP available	Invest search cost	2	34.875328	1	23	7	4	2	0	1	104	1	2	0	1	0	0	3	0	.75	0	.25	0	.83333331
151020_0908	5	Follow-Up	Purchase f PP	Only PP entered	1	0	Only PP available	Only PP available	Don't invest search cost	3	6.3652444	0	20	1	4	2	3	1	105	1	2	0	1	0	0	3	0	.75	0	.25	0	.83333331
151020_0908	6	Follow-Up	No purchase	Only PP entered	1	0	Only PP available	Only PP available	Don't invest search cost	6	34.875328	1	21	3	3	3	0	1	106	1	2	0	1	0	0	3	0	.75	0	.25	0	.83333331
151020_0908	7	PP	-1	Both entered	1	1	Both available	Both available	-1	4	11.354177	1	21	6	4	3	0	1	107	0	1	1	.5	.5	0	1	3	.25	.75	0	.66666669	.33333334				15	5	10
151020_0908	8	PWYW	-1	Both entered	1	1	Both available	Both available	-1	5	34.875328	0	27	2	4	3	0	1	108	0	1	1	.5	.5	0	0	4	0	1	0	.83333331	.16666667	11	20	-9
151020_0908	9	Well-Informed	Purchase f PP	Only PP entered	1	0	Only PP available	Only PP available	-1	3	32.158104	1	22	6	3	3	0	1	109	1	2	0	1	0	0	3	0	.75	0	.25	0	.83333331
151020_0908	10	Well-Informed	Purchase f PWYW	Both entered	1	1	Both available	Both available	-1	5	10.325258	1	21	6	3	1	0	1	110	0	1	1	.5	.5	0	0	4	0	1	0	.83333331	.16666667
151020_0908	11	Follow-Up	Purchase f PWYW	Both entered	1	1	Both available	Both available	Don't invest search cost	6	15.475255	0	23	1	4	3	1	1	111	0	1	1	.5	.5	0	1	3	.25	.75	0	.66666669	.33333334
151020_0908	12	Follow-Up	Purchase f PP	Both entered	1	1	Both available	Both available	Don't invest search cost	3	37.89642	0	23	7	3	2	0	1	112	0	1	1	.5	.5	0	1	3	.25	.75	0	.66666669	.33333334
151020_0908	13	Follow-Up	Purchase f PWYW	Both entered	1	1	Both available	Both available	Don't invest search cost	5	7.8152933	0	25	6	2	3	0	1	113	0	1	1	.5	.5	0	0	4	0	1	0	.83333331	.16666667
151020_0908	14	Follow-Up	Purchase f PWYW	Both entered	1	1	Both available	Both available	Don't invest search cost	3	25.402382	1	24	7	4	3	0	1	114	0	1	1	.5	.5	0	1	3	.25	.75	0	.66666669	.33333334
151020_0908	15	PP	-1	Both entered	1	1	Both available	Both available	-1	3	34.472214	0	26	6	4	2	0	1	115	0	1	1	.5	.5	0	0	4	0	1	0	.83333331	.16666667				0	0	0
151020_0908	16	PWYW	-1	Only PP entered	1	0	Only PP available	Only PP available	-1	6	26.87254	1	23	1	2	3	0	1	116	1	2	0	1	0	0	3	0	.75	0	.25	0	.83333331
151020_0908	17	Well-Informed	Purchase f PP	Both entered	1	1	Both available	Both available	-1	5	-7.7764292	1	22	0	3	0	0	1	117	0	1	1	.5	.5	0	1	3	.25	.75	0	.66666669	.33333334
151020_0908	18	Well-Informed	Purchase f PP	Only PP entered	1	0	Only PP available	Only PP available	-1	4	-7.8152933	1	46	3	4	3	0	1	118	1	2	0	1	0	0	3	0	.75	0	.25	0	.83333331
151020_0908	19	Follow-Up	Purchase f PP	Only PP entered	1	0	Only PP available	Only PP available	Invest search cost	5	37.48241	0	23	7	3	0	0	1	119	1	2	0	1	0	0	3	0	.75	0	.25	0	.83333331
151020_0908	20	Follow-Up	Purchase f PWYW	Both entered	1	1	Both available	Both available	Don't invest search cost	3	18.145578	0	22	2	4	0	0	1	120	0	1	1	.5	.5	0	0	4	0	1	0	.83333331	.16666667
151020_0908	21	Follow-Up	Purchase f PWYW	Both entered	1	1	Both available	Both available	Don't invest search cost	6	14.375603	1	24	0	4	2	0	1	121	0	1	1	.5	.5	0	1	3	.25	.75	0	.66666669	.33333334
151020_0908	22	Follow-Up	Purchase f PWYW	Both entered	1	1	Both available	Both available	Don't invest search cost	2	26.87254	1	23	6	4	1	0	1	122	0	1	1	.5	.5	0	0	4	0	1	0	.83333331	.16666667
151020_0908	23	PP	-1	Only PP entered	1	0	Only PP available	Only PP available	-1	6	-7.8152933	1	20	6	3	3	0	1	123	1	2	0	1	0	0	3	0	.75	0	.25	0	.83333331				105	15	90
151020_0908	24	PWYW	-1	Both entered	1	1	Both available	Both available	-1	4	34.875328	0	24	6	3	2	0	1	124	0	1	1	.5	.5	0	1	3	.25	.75	0	.66666669	.33333334	16	15	1
151020_0908	1	Well-Informed	No purchase	Only PP entered	1	0	No seller available	Only PP available	-1	2	37.48241	1	24	0	4	3	0	1	101	5	0	0	0	0	1	1	0	.25	0	.75	0	.16666667
151020_0908	2	Well-Informed	No purchase	Only PP entered	1	0	No seller available	Only PP available	-1	3	37.48241	1	34	3	5	0	0	1	102	5	0	0	0	0	1	1	0	.25	0	.75	0	.16666667
151020_0908	3	Follow-Up	Purchase f PP	Only PP entered	1	0	Only PP available	Only PP available	Don't invest search cost	5	7.8152933	1	19	1	4	3	1	1	103	1	2	0	1	0	0	3	0	.75	0	.25	0	.83333331
151020_0908	4	Follow-Up	Purchase f PP	Only PP entered	1	0	Only PP available	Only PP available	Invest search cost	2	34.875328	1	23	7	4	2	0	1	104	1	2	0	1	0	0	3	0	.75	0	.25	0	.83333331
151020_0908	5	Follow-Up	Purchase f PWYW	Both entered	1	1	Only PWYW available	Only PWYW available	Don't invest search cost	3	6.3652444	0	20	1	4	2	3	1	105	0	0	2	0	1	0	0	4	0	1	0	1	0
151020_0908	6	Follow-Up	No purchase	Only PP entered	1	0	No seller available	Only PP available	Invest search cost	6	34.875328	1	21	3	3	3	0	1	106	5	0	0	0	0	1	1	0	.25	0	.75	0	.16666667
151020_0908	7	PP	-1	Only PP entered	1	0	Only PP available	Only PP available	-1	4	11.354177	1	21	6	4	3	0	1	107	1	2	0	1	0	0	3	0	.75	0	.25	0	.83333331				48	30	18
151020_0908	8	PWYW	-1	Only PP entered	1	0	Only PP available	Only PP available	-1	5	34.875328	0	27	2	4	3	0	1	108	1	2	0	1	0	0	3	0	.75	0	.25	0	.83333331
151020_0908	9	Well-Informed	Purchase f PWYW	Both entered	1	1	Only PWYW available	Both available	-1	3	32.158104	1	22	6	3	3	0	1	109	0	0	2	0	1	0	0	4	0	1	0	1	0
151020_0908	10	Well-Informed	Purchase f PWYW	Both entered	1	1	Only PWYW available	Both available	-1	5	10.325258	1	21	6	3	1	0	1	110	0	0	2	0	1	0	0	4	0	1	0	1	0
151020_0908	11	Follow-Up	5	Only PP entered	1	0	No seller available	No seller available	Don't invest search cost	6	15.475255	0	23	1	4	3	1	1	111	5	0	0	0	0	1	1	0	.25	0	.75	0	.16666667
151020_0908	12	Follow-Up	Purchase f PP	Only PP entered	1	0	No seller available	Only PP available	Invest search cost	3	37.89642	0	23	7	3	2	0	1	112	5	0	0	0	0	1	1	0	.25	0	.75	0	.16666667
151020_0908	13	Follow-Up	No purchase	Only PP entered	1	0	Only PP available	Only PP available	Don't invest search cost	5	7.8152933	0	25	6	2	3	0	1	113	1	2	0	1	0	0	3	0	.75	0	.25	0	.83333331
151020_0908	14	Follow-Up	Purchase f PP	Only PP entered	1	0	Only PP available	Only PP available	Don't invest search cost	3	25.402382	1	24	7	4	3	0	1	114	1	2	0	1	0	0	3	0	.75	0	.25	0	.83333331
151020_0908	15	PP	-1	Both entered	1	1	Only PWYW available	Both available	-1	3	34.472214	0	26	6	4	2	0	1	115	0	0	2	0	1	0	0	4	0	1	0	1	0				0	0	0
151020_0908	16	PWYW	-1	Only PP entered	1	0	No seller available	Only PP available	-1	6	26.87254	1	23	1	2	3	0	1	116	5	0	0	0	0	1	1	0	.25	0	.75	0	.16666667
151020_0908	17	Well-Informed	Purchase f PP	Only PP entered	1	0	Only PP available	Only PP available	-1	5	-7.7764292	1	22	0	3	0	0	1	117	1	2	0	1	0	0	3	0	.75	0	.25	0	.83333331
151020_0908	18	Well-Informed	Purchase f PP	Only PP entered	1	0	Only PP available	Only PP available	-1	4	-7.8152933	1	46	3	4	3	0	1	118	1	2	0	1	0	0	3	0	.75	0	.25	0	.83333331
151020_0908	19	Follow-Up	Purchase f PWYW	Both entered	1	1	Only PWYW available	Only PWYW available	Don't invest search cost	5	37.48241	0	23	7	3	0	0	1	119	0	0	2	0	1	0	0	4	0	1	0	1	0
151020_0908	20	Follow-Up	Purchase f PWYW	Both entered	1	1	Only PWYW available	Only PWYW available	Don't invest search cost	3	18.145578	0	22	2	4	0	0	1	120	0	0	2	0	1	0	0	4	0	1	0	1	0
151020_0908	21	Follow-Up	5	Only PP entered	1	0	No seller available	No seller available	Don't invest search cost	6	14.375603	1	24	0	4	2	0	1	121	5	0	0	0	0	1	1	0	.25	0	.75	0	.16666667
151020_0908	22	Follow-Up	Purchase f PWYW	Both entered	1	1	Only PWYW available	Only PWYW available	Don't invest search cost	2	26.87254	1	23	6	4	1	0	1	122	0	0	2	0	1	0	0	4	0	1	0	1	0
151020_0908	23	PP	-1	Only PP entered	1	0	No seller available	Only PP available	-1	6	-7.8152933	1	20	6	3	3	0	1	123	5	0	0	0	0	1	1	0	.25	0	.75	0	.16666667				50	10	40
151020_0908	24	PWYW	-1	Both entered	1	1	Only PWYW available	Both available	-1	4	34.875328	0	24	6	3	2	0	1	124	0	0	2	0	1	0	0	4	0	1	0	1	0	31	40	-9
151020_0908	1	Well-Informed	-1	No seller entered	0	0	No seller available	No seller available	-1	2	37.48241	1	24	0	4	3	0	1	101	6	0	0	0	0	1	0	0	0	0	1	0	0
151020_0908	2	Well-Informed	Purchase f PWYW	Both entered	1	1	Only PWYW available	Both available	-1	3	37.48241	1	34	3	5	0	0	1	102	1	0	2	0	1	0	0	3	0	.75	.25	.83333331	0
151020_0908	3	Follow-Up	5	No seller entered	0	0	No seller available	No seller available	Don't invest search cost	5	7.8152933	1	19	1	4	3	1	1	103	6	0	0	0	0	1	0	0	0	0	1	0	0
151020_0908	4	Follow-Up	5	No seller entered	0	0	No seller available	No seller available	Invest search cost	2	34.875328	1	23	7	4	2	0	1	104	6	0	0	0	0	1	0	0	0	0	1	0	0
151020_0908	5	Follow-Up	5	No seller entered	0	0	No seller available	No seller available	Don't invest search cost	3	6.3652444	0	20	1	4	2	3	1	105	6	0	0	0	0	1	0	0	0	0	1	0	0
151020_0908	6	Follow-Up	5	No seller entered	0	0	No seller available	No seller available	Invest search cost	6	34.875328	1	21	3	3	3	0	1	106	6	0	0	0	0	1	0	0	0	0	1	0	0
151020_0908	7	PP	-1	Only PP entered	1	0	Only PP available	Only PP available	-1	4	11.354177	1	21	6	4	3	0	1	107	4	1	0	.5	0	.5	1	0	.25	0	.75	0	.33333334				38	30	8
151020_0908	8	PWYW	-1	Only PP entered	1	0	Only PP available	Only PP available	-1	5	34.875328	0	27	2	4	3	0	1	108	4	1	0	.5	0	.5	1	0	.25	0	.75	0	.33333334
151020_0908	9	Well-Informed	Purchase f PWYW	Both entered	1	1	Only PWYW available	Both available	-1	3	32.158104	1	22	6	3	3	0	1	109	1	0	2	0	1	0	0	3	0	.75	.25	.83333331	0
151020_0908	10	Well-Informed	-1	No seller entered	0	0	No seller available	No seller available	-1	5	10.325258	1	21	6	3	1	0	1	110	6	0	0	0	0	1	0	0	0	0	1	0	0
151020_0908	11	Follow-Up	No purchase	Only PP entered	1	0	Only PP available	Only PP available	Don't invest search cost	6	15.475255	0	23	1	4	3	1	1	111	4	1	0	.5	0	.5	1	0	.25	0	.75	0	.33333334
151020_0908	12	Follow-Up	No purchase	Both entered	1	1	Only PWYW available	Only PWYW available	Don't invest search cost	3	37.89642	0	23	7	3	2	0	1	112	1	0	2	0	1	0	0	3	0	.75	.25	.83333331	0
151020_0908	13	Follow-Up	No purchase	Only PP entered	1	0	Only PP available	Only PP available	Don't invest search cost	5	7.8152933	0	25	6	2	3	0	1	113	4	1	0	.5	0	.5	1	0	.25	0	.75	0	.33333334
151020_0908	14	Follow-Up	Purchase f PWYW	Both entered	1	1	Only PWYW available	Only PWYW available	Don't invest search cost	3	25.402382	1	24	7	4	3	0	1	114	1	0	2	0	1	0	0	3	0	.75	.25	.83333331	0
151020_0908	15	PP	-1	Both entered	1	1	Only PWYW available	Both available	-1	3	34.472214	0	26	6	4	2	0	1	115	1	0	2	0	1	0	0	3	0	.75	.25	.83333331	0				0	0	0
151020_0908	16	PWYW	-1	Both entered	1	1	Only PWYW available	Both available	-1	6	26.87254	1	23	1	2	3	0	1	116	1	0	2	0	1	0	0	3	0	.75	.25	.83333331	0	3	90	-87
151020_0908	17	Well-Informed	No purchase	Only PP entered	1	0	Only PP available	Only PP available	-1	5	-7.7764292	1	22	0	3	0	0	1	117	4	1	0	.5	0	.5	1	0	.25	0	.75	0	.33333334
151020_0908	18	Well-Informed	Purchase f PP	Only PP entered	1	0	Only PP available	Only PP available	-1	4	-7.8152933	1	46	3	4	3	0	1	118	4	1	0	.5	0	.5	1	0	.25	0	.75	0	.33333334
151020_0908	19	Follow-Up	Purchase f PWYW	Both entered	1	1	Only PWYW available	Both available	Invest search cost	5	37.48241	0	23	7	3	0	0	1	119	1	0	2	0	1	0	0	3	0	.75	.25	.83333331	0
151020_0908	20	Follow-Up	No purchase	Only PP entered	1	0	Only PP available	Only PP available	Don't invest search cost	3	18.145578	0	22	2	4	0	0	1	120	4	1	0	.5	0	.5	1	0	.25	0	.75	0	.33333334
151020_0908	21	Follow-Up	Purchase f PWYW	Both entered	1	1	Only PWYW available	Only PWYW available	Don't invest search cost	6	14.375603	1	24	0	4	2	0	1	121	1	0	2	0	1	0	0	3	0	.75	.25	.83333331	0
151020_0908	22	Follow-Up	Purchase f PP	Only PP entered	1	0	Only PP available	Only PP available	Invest search cost	2	26.87254	1	23	6	4	1	0	1	122	4	1	0	.5	0	.5	1	0	.25	0	.75	0	.33333334
151020_0908	23	PP	-1	No seller entered	0	0	No seller available	No seller available	-1	6	-7.8152933	1	20	6	3	3	0	1	123	6	0	0	0	0	1	0	0	0	0	1	0	0
151020_0908	24	PWYW	-1	No seller entered	0	0	No seller available	No seller available	-1	4	34.875328	0	24	6	3	2	0	1	124	6	0	0	0	0	1	0	0	0	0	1	0	0
151020_0908	1	Well-Informed	Purchase f PWYW	Both entered	1	1	Only PWYW available	Both available	-1	2	37.48241	1	24	0	4	3	0	1	101	0	0	2	0	1	0	0	4	0	1	0	1	0
151020_0908	2	Well-Informed	Purchase f PP	Both entered	1	1	Both available	Both available	-1	3	37.48241	1	34	3	5	0	0	1	102	0	1	1	.5	.5	0	0	4	0	1	0	.83333331	.16666667
151020_0908	3	Follow-Up	Purchase f PWYW	Both entered	1	1	Only PWYW available	Only PWYW available	Don't invest search cost	5	7.8152933	1	19	1	4	3	1	1	103	0	0	2	0	1	0	0	4	0	1	0	1	0
151020_0908	4	Follow-Up	Purchase f PWYW	Both entered	1	1	Only PWYW available	Only PWYW available	Don't invest search cost	2	34.875328	1	23	7	4	2	0	1	104	0	0	2	0	1	0	0	4	0	1	0	1	0
151020_0908	5	Follow-Up	Purchase f PWYW	Both entered	1	1	Only PWYW available	Only PWYW available	Don't invest search cost	3	6.3652444	0	20	1	4	2	3	1	105	0	0	2	0	1	0	0	4	0	1	0	1	0
151020_0908	6	Follow-Up	Purchase f PWYW	Both entered	1	1	Both available	Both available	Don't invest search cost	6	34.875328	1	21	3	3	3	0	1	106	0	1	1	.5	.5	0	0	4	0	1	0	.83333331	.16666667
151020_0908	7	PP	-1	Both entered	1	1	Only PWYW available	Both available	-1	4	11.354177	1	21	6	4	3	0	1	107	0	0	2	0	1	0	0	4	0	1	0	1	0				0	0	0
151020_0908	8	PWYW	-1	Both entered	1	1	Only PWYW available	Both available	-1	5	34.875328	0	27	2	4	3	0	1	108	0	0	2	0	1	0	0	4	0	1	0	1	0	21	20	1
151020_0908	9	Well-Informed	Purchase f PWYW	Both entered	1	1	Both available	Both available	-1	3	32.158104	1	22	6	3	3	0	1	109	0	1	1	.5	.5	0	0	4	0	1	0	.83333331	.16666667
151020_0908	10	Well-Informed	Purchase f PWYW	Both entered	1	1	Only PWYW available	Both available	-1	5	10.325258	1	21	6	3	1	0	1	110	0	0	2	0	1	0	0	4	0	1	0	1	0
151020_0908	11	Follow-Up	Purchase f PWYW	Both entered	1	1	Only PWYW available	Only PWYW available	Don't invest search cost	6	15.475255	0	23	1	4	3	1	1	111	0	0	2	0	1	0	0	4	0	1	0	1	0
151020_0908	12	Follow-Up	Purchase f PWYW	Both entered	1	1	Only PWYW available	Only PWYW available	Don't invest search cost	3	37.89642	0	23	7	3	2	0	1	112	0	0	2	0	1	0	0	4	0	1	0	1	0
151020_0908	13	Follow-Up	Purchase f PWYW	Both entered	1	1	Only PWYW available	Only PWYW available	Don't invest search cost	5	7.8152933	0	25	6	2	3	0	1	113	0	0	2	0	1	0	0	4	0	1	0	1	0
151020_0908	14	Follow-Up	Purchase f PWYW	Both entered	1	1	Only PWYW available	Only PWYW available	Don't invest search cost	3	25.402382	1	24	7	4	3	0	1	114	0	0	2	0	1	0	0	4	0	1	0	1	0
151020_0908	15	PP	-1	Both entered	1	1	Both available	Both available	-1	3	34.472214	0	26	6	4	2	0	1	115	0	1	1	.5	.5	0	0	4	0	1	0	.83333331	.16666667				0	0	0
151020_0908	16	PWYW	-1	Both entered	1	1	Both available	Both available	-1	6	26.87254	1	23	1	2	3	0	1	116	0	1	1	.5	.5	0	0	4	0	1	0	.83333331	.16666667	37	20	17
151020_0908	17	Well-Informed	Purchase f PWYW	Both entered	1	1	Only PWYW available	Both available	-1	5	-7.7764292	1	22	0	3	0	0	1	117	0	0	2	0	1	0	0	4	0	1	0	1	0
151020_0908	18	Well-Informed	Purchase f PWYW	Both entered	1	1	Only PWYW available	Both available	-1	4	-7.8152933	1	46	3	4	3	0	1	118	0	0	2	0	1	0	0	4	0	1	0	1	0
151020_0908	19	Follow-Up	Purchase f PWYW	Both entered	1	1	Both available	Both available	Don't invest search cost	5	37.48241	0	23	7	3	0	0	1	119	0	1	1	.5	.5	0	0	4	0	1	0	.83333331	.16666667
151020_0908	20	Follow-Up	Purchase f PWYW	Both entered	1	1	Both available	Both available	Don't invest search cost	3	18.145578	0	22	2	4	0	0	1	120	0	1	1	.5	.5	0	0	4	0	1	0	.83333331	.16666667
151020_0908	21	Follow-Up	Purchase f PWYW	Both entered	1	1	Both available	Both available	Don't invest search cost	6	14.375603	1	24	0	4	2	0	1	121	0	1	1	.5	.5	0	0	4	0	1	0	.83333331	.16666667
151020_0908	22	Follow-Up	Purchase f PWYW	Both entered	1	1	Only PWYW available	Only PWYW available	Don't invest search cost	2	26.87254	1	23	6	4	1	0	1	122	0	0	2	0	1	0	0	4	0	1	0	1	0
151020_0908	23	PP	-1	Both entered	1	1	Only PWYW available	Both available	-1	6	-7.8152933	1	20	6	3	3	0	1	123	0	0	2	0	1	0	0	4	0	1	0	1	0				0	0	0
151020_0908	24	PWYW	-1	Both entered	1	1	Only PWYW available	Both available	-1	4	34.875328	0	24	6	3	2	0	1	124	0	0	2	0	1	0	0	4	0	1	0	1	0	15	20	-5
151020_0908	1	Well-Informed	Purchase f PP	Only PP entered	1	0	Only PP available	Only PP available	-1	2	37.48241	1	24	0	4	3	0	1	101	1	2	0	1	0	0	3	0	.75	0	.25	0	.83333331
151020_0908	2	Well-Informed	Purchase f PWYW	Both entered	1	1	Only PWYW available	Both available	-1	3	37.48241	1	34	3	5	0	0	1	102	0	0	2	0	1	0	0	4	0	1	0	1	0
151020_0908	3	Follow-Up	Purchase f PWYW	Both entered	1	1	Only PWYW available	Only PWYW available	Don't invest search cost	5	7.8152933	1	19	1	4	3	1	1	103	0	0	2	0	1	0	0	4	0	1	0	1	0
151020_0908	4	Follow-Up	Purchase f PWYW	Both entered	1	1	Only PWYW available	Only PWYW available	Don't invest search cost	2	34.875328	1	23	7	4	2	0	1	104	0	0	2	0	1	0	0	4	0	1	0	1	0
151020_0908	5	Follow-Up	No purchase	Only PP entered	1	0	Only PP available	Only PP available	Don't invest search cost	3	6.3652444	0	20	1	4	2	3	1	105	1	2	0	1	0	0	3	0	.75	0	.25	0	.83333331
151020_0908	6	Follow-Up	Purchase f PWYW	Both entered	1	1	Only PWYW available	Only PWYW available	Don't invest search cost	6	34.875328	1	21	3	3	3	0	1	106	0	0	2	0	1	0	0	4	0	1	0	1	0
151020_0908	7	PP	-1	Only PP entered	1	0	Only PP available	Only PP available	-1	4	11.354177	1	21	6	4	3	0	1	107	1	2	0	1	0	0	3	0	.75	0	.25	0	.83333331				57	30	27
151020_0908	8	PWYW	-1	Only PP entered	1	0	Only PP available	Only PP available	-1	5	34.875328	0	27	2	4	3	0	1	108	1	2	0	1	0	0	3	0	.75	0	.25	0	.83333331
151020_0908	9	Well-Informed	Purchase f PWYW	Both entered	1	1	Only PWYW available	Both available	-1	3	32.158104	1	22	6	3	3	0	1	109	0	0	2	0	1	0	0	4	0	1	0	1	0
151020_0908	10	Well-Informed	Purchase f PWYW	Both entered	1	1	Only PWYW available	Both available	-1	5	10.325258	1	21	6	3	1	0	1	110	0	0	2	0	1	0	0	4	0	1	0	1	0
151020_0908	11	Follow-Up	Purchase f PP	Only PP entered	1	0	Only PP available	Only PP available	Don't invest search cost	6	15.475255	0	23	1	4	3	1	1	111	1	2	0	1	0	0	3	0	.75	0	.25	0	.83333331
151020_0908	12	Follow-Up	Purchase f PP	Only PP entered	1	0	Only PP available	Only PP available	Don't invest search cost	3	37.89642	0	23	7	3	2	0	1	112	1	2	0	1	0	0	3	0	.75	0	.25	0	.83333331
151020_0908	13	Follow-Up	Purchase f PWYW	Both entered	1	1	Only PWYW available	Only PWYW available	Don't invest search cost	5	7.8152933	0	25	6	2	3	0	1	113	0	0	2	0	1	0	0	4	0	1	0	1	0
151020_0908	14	Follow-Up	Purchase f PWYW	Both entered	1	1	Only PWYW available	Only PWYW available	Don't invest search cost	3	25.402382	1	24	7	4	3	0	1	114	0	0	2	0	1	0	0	4	0	1	0	1	0
151020_0908	15	PP	-1	Both entered	1	1	Only PWYW available	Both available	-1	3	34.472214	0	26	6	4	2	0	1	115	0	0	2	0	1	0	0	4	0	1	0	1	0				0	0	0
151020_0908	16	PWYW	-1	Both entered	1	1	Only PWYW available	Both available	-1	6	26.87254	1	23	1	2	3	0	1	116	0	0	2	0	1	0	0	4	0	1	0	1	0	23	40	-17
151020_0908	17	Well-Informed	Purchase f PWYW	Both entered	1	1	Only PWYW available	Both available	-1	5	-7.7764292	1	22	0	3	0	0	1	117	0	0	2	0	1	0	0	4	0	1	0	1	0
151020_0908	18	Well-Informed	Purchase f PP	Only PP entered	1	0	Only PP available	Only PP available	-1	4	-7.8152933	1	46	3	4	3	0	1	118	1	2	0	1	0	0	3	0	.75	0	.25	0	.83333331
151020_0908	19	Follow-Up	Purchase f PWYW	Both entered	1	1	Only PWYW available	Only PWYW available	Don't invest search cost	5	37.48241	0	23	7	3	0	0	1	119	0	0	2	0	1	0	0	4	0	1	0	1	0
151020_0908	20	Follow-Up	Purchase f PWYW	Both entered	1	1	Only PWYW available	Only PWYW available	Don't invest search cost	3	18.145578	0	22	2	4	0	0	1	120	0	0	2	0	1	0	0	4	0	1	0	1	0
151020_0908	21	Follow-Up	Purchase f PWYW	Both entered	1	1	Only PWYW available	Only PWYW available	Don't invest search cost	6	14.375603	1	24	0	4	2	0	1	121	0	0	2	0	1	0	0	4	0	1	0	1	0
151020_0908	22	Follow-Up	Purchase f PP	Only PP entered	1	0	Only PP available	Only PP available	Don't invest search cost	2	26.87254	1	23	6	4	1	0	1	122	1	2	0	1	0	0	3	0	.75	0	.25	0	.83333331
151020_0908	23	PP	-1	Both entered	1	1	Only PWYW available	Both available	-1	6	-7.8152933	1	20	6	3	3	0	1	123	0	0	2	0	1	0	0	4	0	1	0	1	0				0	0	0
151020_0908	24	PWYW	-1	Both entered	1	1	Only PWYW available	Both available	-1	4	34.875328	0	24	6	3	2	0	1	124	0	0	2	0	1	0	0	4	0	1	0	1	0	61	40	21
151020_0908	1	Well-Informed	-1	No seller entered	0	0	No seller available	No seller available	-1	2	37.48241	1	24	0	4	3	0	1	101	6	0	0	0	0	1	0	0	0	0	1	0	0
151020_0908	2	Well-Informed	-1	No seller entered	0	0	No seller available	No seller available	-1	3	37.48241	1	34	3	5	0	0	1	102	6	0	0	0	0	1	0	0	0	0	1	0	0
151020_0908	3	Follow-Up	5	No seller entered	0	0	No seller available	No seller available	Don't invest search cost	5	7.8152933	1	19	1	4	3	1	1	103	6	0	0	0	0	1	0	0	0	0	1	0	0
151020_0908	4	Follow-Up	5	No seller entered	0	0	No seller available	No seller available	Don't invest search cost	2	34.875328	1	23	7	4	2	0	1	104	6	0	0	0	0	1	0	0	0	0	1	0	0
151020_0908	5	Follow-Up	Purchase f PP	Only PP entered	1	0	Only PP available	Only PP available	Don't invest search cost	3	6.3652444	0	20	1	4	2	3	1	105	4	1	0	.5	0	.5	1	0	.25	0	.75	0	.33333334
151020_0908	6	Follow-Up	No purchase	Only PP entered	1	0	Only PP available	Only PP available	Don't invest search cost	6	34.875328	1	21	3	3	3	0	1	106	4	1	0	.5	0	.5	1	0	.25	0	.75	0	.33333334
151020_0908	7	PP	-1	Only PP entered	1	0	Only PP available	Only PP available	-1	4	11.354177	1	21	6	4	3	0	1	107	4	1	0	.5	0	.5	1	0	.25	0	.75	0	.33333334				56	50	6
151020_0908	8	PWYW	-1	No seller entered	0	0	No seller available	No seller available	-1	5	34.875328	0	27	2	4	3	0	1	108	6	0	0	0	0	1	0	0	0	0	1	0	0
151020_0908	9	Well-Informed	No purchase	Only PP entered	1	0	Only PP available	Only PP available	-1	3	32.158104	1	22	6	3	3	0	1	109	4	1	0	.5	0	.5	1	0	.25	0	.75	0	.33333334
151020_0908	10	Well-Informed	-1	No seller entered	0	0	No seller available	No seller available	-1	5	10.325258	1	21	6	3	1	0	1	110	6	0	0	0	0	1	0	0	0	0	1	0	0
151020_0908	11	Follow-Up	No purchase	Only PP entered	1	0	Only PP available	Only PP available	Don't invest search cost	6	15.475255	0	23	1	4	3	1	1	111	4	1	0	.5	0	.5	1	0	.25	0	.75	0	.33333334
151020_0908	12	Follow-Up	No purchase	Only PP entered	1	0	Only PP available	Only PP available	Don't invest search cost	3	37.89642	0	23	7	3	2	0	1	112	4	1	0	.5	0	.5	1	0	.25	0	.75	0	.33333334
151020_0908	13	Follow-Up	5	No seller entered	0	0	No seller available	No seller available	Don't invest search cost	5	7.8152933	0	25	6	2	3	0	1	113	6	0	0	0	0	1	0	0	0	0	1	0	0
151020_0908	14	Follow-Up	5	No seller entered	0	0	No seller available	No seller available	Don't invest search cost	3	25.402382	1	24	7	4	3	0	1	114	6	0	0	0	0	1	0	0	0	0	1	0	0
151020_0908	15	PP	-1	No seller entered	0	0	No seller available	No seller available	-1	3	34.472214	0	26	6	4	2	0	1	115	6	0	0	0	0	1	0	0	0	0	1	0	0
151020_0908	16	PWYW	-1	Only PP entered	1	0	Only PP available	Only PP available	-1	6	26.87254	1	23	1	2	3	0	1	116	4	1	0	.5	0	.5	1	0	.25	0	.75	0	.33333334
151020_0908	17	Well-Informed	-1	No seller entered	0	0	No seller available	No seller available	-1	5	-7.7764292	1	22	0	3	0	0	1	117	6	0	0	0	0	1	0	0	0	0	1	0	0
151020_0908	18	Well-Informed	Purchase f PP	Only PP entered	1	0	Only PP available	Only PP available	-1	4	-7.8152933	1	46	3	4	3	0	1	118	4	1	0	.5	0	.5	1	0	.25	0	.75	0	.33333334
151020_0908	19	Follow-Up	5	No seller entered	0	0	No seller available	No seller available	Don't invest search cost	5	37.48241	0	23	7	3	0	0	1	119	6	0	0	0	0	1	0	0	0	0	1	0	0
151020_0908	20	Follow-Up	5	No seller entered	0	0	No seller available	No seller available	Don't invest search cost	3	18.145578	0	22	2	4	0	0	1	120	6	0	0	0	0	1	0	0	0	0	1	0	0
151020_0908	21	Follow-Up	5	No seller entered	0	0	No seller available	No seller available	Don't invest search cost	6	14.375603	1	24	0	4	2	0	1	121	6	0	0	0	0	1	0	0	0	0	1	0	0
151020_0908	22	Follow-Up	5	No seller entered	0	0	No seller available	No seller available	Invest search cost	2	26.87254	1	23	6	4	1	0	1	122	6	0	0	0	0	1	0	0	0	0	1	0	0
151020_0908	23	PP	-1	No seller entered	0	0	No seller available	No seller available	-1	6	-7.8152933	1	20	6	3	3	0	1	123	6	0	0	0	0	1	0	0	0	0	1	0	0
151020_0908	24	PWYW	-1	No seller entered	0	0	No seller available	No seller available	-1	4	34.875328	0	24	6	3	2	0	1	124	6	0	0	0	0	1	0	0	0	0	1	0	0
151020_0908	1	Well-Informed	Purchase f PP	Only PP entered	1	0	Only PP available	Only PP available	-1	2	37.48241	1	24	0	4	3	0	1	101	0	2	0	1	0	0	4	0	1	0	0	0	1
151020_0908	2	Well-Informed	Purchase f PWYW	Both entered	1	1	Only PWYW available	Both available	-1	3	37.48241	1	34	3	5	0	0	1	102	0	0	2	0	1	0	0	4	0	1	0	1	0
151020_0908	3	Follow-Up	Purchase f PP	Only PP entered	1	0	Only PP available	Only PP available	Invest search cost	5	7.8152933	1	19	1	4	3	1	1	103	0	2	0	1	0	0	4	0	1	0	0	0	1
151020_0908	4	Follow-Up	Purchase f PP	Only PP entered	1	0	Only PP available	Only PP available	Invest search cost	2	34.875328	1	23	7	4	2	0	1	104	0	2	0	1	0	0	4	0	1	0	0	0	1
151020_0908	5	Follow-Up	Purchase f PWYW	Both entered	1	1	Only PWYW available	Only PWYW available	Don't invest search cost	3	6.3652444	0	20	1	4	2	3	1	105	0	0	2	0	1	0	0	4	0	1	0	1	0
151020_0908	6	Follow-Up	Purchase f PP	Only PP entered	1	0	Only PP available	Only PP available	Don't invest search cost	6	34.875328	1	21	3	3	3	0	1	106	0	2	0	1	0	0	4	0	1	0	0	0	1
151020_0908	7	PP	-1	Only PP entered	1	0	Only PP available	Only PP available	-1	4	11.354177	1	21	6	4	3	0	1	107	0	2	0	1	0	0	4	0	1	0	0	0	1				88	40	48
151020_0908	8	PWYW	-1	Only PP entered	1	0	Only PP available	Only PP available	-1	5	34.875328	0	27	2	4	3	0	1	108	0	2	0	1	0	0	4	0	1	0	0	0	1
151020_0908	9	Well-Informed	Purchase f PP	Only PP entered	1	0	Only PP available	Only PP available	-1	3	32.158104	1	22	6	3	3	0	1	109	0	2	0	1	0	0	4	0	1	0	0	0	1
151020_0908	10	Well-Informed	Purchase f PP	Only PP entered	1	0	Only PP available	Only PP available	-1	5	10.325258	1	21	6	3	1	0	1	110	0	2	0	1	0	0	4	0	1	0	0	0	1
151020_0908	11	Follow-Up	Purchase f PP	Only PP entered	1	0	Only PP available	Only PP available	Don't invest search cost	6	15.475255	0	23	1	4	3	1	1	111	0	2	0	1	0	0	4	0	1	0	0	0	1
151020_0908	12	Follow-Up	Purchase f PWYW	Both entered	1	1	Only PWYW available	Both available	Invest search cost	3	37.89642	0	23	7	3	2	0	1	112	0	0	2	0	1	0	0	4	0	1	0	1	0
151020_0908	13	Follow-Up	Purchase f PP	Only PP entered	1	0	Only PP available	Only PP available	Invest search cost	5	7.8152933	0	25	6	2	3	0	1	113	0	2	0	1	0	0	4	0	1	0	0	0	1
151020_0908	14	Follow-Up	Purchase f PP	Only PP entered	1	0	Only PP available	Only PP available	Don't invest search cost	3	25.402382	1	24	7	4	3	0	1	114	0	2	0	1	0	0	4	0	1	0	0	0	1
151020_0908	15	PP	-1	Only PP entered	1	0	Only PP available	Only PP available	-1	3	34.472214	0	26	6	4	2	0	1	115	0	2	0	1	0	0	4	0	1	0	0	0	1				80	40	40
151020_0908	16	PWYW	-1	Only PP entered	1	0	Only PP available	Only PP available	-1	6	26.87254	1	23	1	2	3	0	1	116	0	2	0	1	0	0	4	0	1	0	0	0	1
151020_0908	17	Well-Informed	Purchase f PWYW	Both entered	1	1	Only PWYW available	Both available	-1	5	-7.7764292	1	22	0	3	0	0	1	117	0	0	2	0	1	0	0	4	0	1	0	1	0
151020_0908	18	Well-Informed	Purchase f PP	Only PP entered	1	0	Only PP available	Only PP available	-1	4	-7.8152933	1	46	3	4	3	0	1	118	0	2	0	1	0	0	4	0	1	0	0	0	1
151020_0908	19	Follow-Up	Purchase f PWYW	Both entered	1	1	Only PWYW available	Only PWYW available	Don't invest search cost	5	37.48241	0	23	7	3	0	0	1	119	0	0	2	0	1	0	0	4	0	1	0	1	0
151020_0908	20	Follow-Up	Purchase f PP	Only PP entered	1	0	Only PP available	Only PP available	Don't invest search cost	3	18.145578	0	22	2	4	0	0	1	120	0	2	0	1	0	0	4	0	1	0	0	0	1
151020_0908	21	Follow-Up	Purchase f PP	Only PP entered	1	0	Only PP available	Only PP available	Invest search cost	6	14.375603	1	24	0	4	2	0	1	121	0	2	0	1	0	0	4	0	1	0	0	0	1
151020_0908	22	Follow-Up	Purchase f PWYW	Both entered	1	1	Only PWYW available	Only PWYW available	Don't invest search cost	2	26.87254	1	23	6	4	1	0	1	122	0	0	2	0	1	0	0	4	0	1	0	1	0
151020_0908	23	PP	-1	Both entered	1	1	Only PWYW available	Both available	-1	6	-7.8152933	1	20	6	3	3	0	1	123	0	0	2	0	1	0	0	4	0	1	0	1	0				0	0	0
151020_0908	24	PWYW	-1	Both entered	1	1	Only PWYW available	Both available	-1	4	34.875328	0	24	6	3	2	0	1	124	0	0	2	0	1	0	0	4	0	1	0	1	0	55	40	15
151020_0908	1	Well-Informed	Purchase f PWYW	Only PWYW entered	0	1	Only PWYW available	Only PWYW available	-1	2	37.48241	1	24	0	4	3	0	1	101	1	0	2	0	1	0	0	3	0	.75	.25	.83333331	0
151020_0908	2	Well-Informed	Purchase f PP	Only PP entered	1	0	Only PP available	Only PP available	-1	3	37.48241	1	34	3	5	0	0	1	102	2	2	0	1	0	0	2	0	.5	0	.5	0	.66666669
151020_0908	3	Follow-Up	No purchase	Only PP entered	1	0	Only PP available	Only PP available	Don't invest search cost	5	7.8152933	1	19	1	4	3	1	1	103	2	2	0	1	0	0	2	0	.5	0	.5	0	.66666669
151020_0908	4	Follow-Up	Purchase f PP	Only PP entered	1	0	Only PP available	Only PP available	Invest search cost	2	34.875328	1	23	7	4	2	0	1	104	2	2	0	1	0	0	2	0	.5	0	.5	0	.66666669
151020_0908	5	Follow-Up	No purchase	Only PP entered	1	0	Only PP available	Only PP available	Don't invest search cost	3	6.3652444	0	20	1	4	2	3	1	105	2	2	0	1	0	0	2	0	.5	0	.5	0	.66666669
151020_0908	6	Follow-Up	Purchase f PP	Only PP entered	1	0	Only PP available	Only PP available	Don't invest search cost	6	34.875328	1	21	3	3	3	0	1	106	2	2	0	1	0	0	2	0	.5	0	.5	0	.66666669
151020_0908	7	PP	-1	Only PP entered	1	0	Only PP available	Only PP available	-1	4	11.354177	1	21	6	4	3	0	1	107	2	2	0	1	0	0	2	0	.5	0	.5	0	.66666669				48	20	28
151020_0908	8	PWYW	-1	Only PP entered	1	0	Only PP available	Only PP available	-1	5	34.875328	0	27	2	4	3	0	1	108	2	2	0	1	0	0	2	0	.5	0	.5	0	.66666669
151020_0908	9	Well-Informed	Purchase f PP	Only PP entered	1	0	Only PP available	Only PP available	-1	3	32.158104	1	22	6	3	3	0	1	109	2	2	0	1	0	0	2	0	.5	0	.5	0	.66666669
151020_0908	10	Well-Informed	Purchase f PWYW	Only PWYW entered	0	1	Only PWYW available	Only PWYW available	-1	5	10.325258	1	21	6	3	1	0	1	110	1	0	2	0	1	0	0	3	0	.75	.25	.83333331	0
151020_0908	11	Follow-Up	No purchase	Only PP entered	1	0	Only PP available	Only PP available	Don't invest search cost	6	15.475255	0	23	1	4	3	1	1	111	2	2	0	1	0	0	2	0	.5	0	.5	0	.66666669
151020_0908	12	Follow-Up	Purchase f PWYW	Only PWYW entered	0	1	Only PWYW available	Only PWYW available	Don't invest search cost	3	37.89642	0	23	7	3	2	0	1	112	1	0	2	0	1	0	0	3	0	.75	.25	.83333331	0
151020_0908	13	Follow-Up	Purchase f PWYW	Only PWYW entered	0	1	Only PWYW available	Only PWYW available	Don't invest search cost	5	7.8152933	0	25	6	2	3	0	1	113	1	0	2	0	1	0	0	3	0	.75	.25	.83333331	0
151020_0908	14	Follow-Up	Purchase f PWYW	Only PWYW entered	0	1	Only PWYW available	Only PWYW available	Don't invest search cost	3	25.402382	1	24	7	4	3	0	1	114	1	0	2	0	1	0	0	3	0	.75	.25	.83333331	0
151020_0908	15	PP	-1	Only PP entered	1	0	Only PP available	Only PP available	-1	3	34.472214	0	26	6	4	2	0	1	115	2	2	0	1	0	0	2	0	.5	0	.5	0	.66666669				60	20	40
151020_0908	16	PWYW	-1	Only PP entered	1	0	Only PP available	Only PP available	-1	6	26.87254	1	23	1	2	3	0	1	116	2	2	0	1	0	0	2	0	.5	0	.5	0	.66666669
151020_0908	17	Well-Informed	Purchase f PP	Only PP entered	1	0	Only PP available	Only PP available	-1	5	-7.7764292	1	22	0	3	0	0	1	117	2	2	0	1	0	0	2	0	.5	0	.5	0	.66666669
151020_0908	18	Well-Informed	Purchase f PP	Only PP entered	1	0	Only PP available	Only PP available	-1	4	-7.8152933	1	46	3	4	3	0	1	118	2	2	0	1	0	0	2	0	.5	0	.5	0	.66666669
151020_0908	19	Follow-Up	No purchase	Only PWYW entered	0	1	Only PWYW available	Only PWYW available	Don't invest search cost	5	37.48241	0	23	7	3	0	0	1	119	1	0	2	0	1	0	0	3	0	.75	.25	.83333331	0
151020_0908	20	Follow-Up	Purchase f PP	Only PP entered	1	0	Only PP available	Only PP available	Don't invest search cost	3	18.145578	0	22	2	4	0	0	1	120	2	2	0	1	0	0	2	0	.5	0	.5	0	.66666669
151020_0908	21	Follow-Up	No purchase	Only PP entered	1	0	Only PP available	Only PP available	Don't invest search cost	6	14.375603	1	24	0	4	2	0	1	121	2	2	0	1	0	0	2	0	.5	0	.5	0	.66666669
151020_0908	22	Follow-Up	Purchase f PP	Only PP entered	1	0	Only PP available	Only PP available	Don't invest search cost	2	26.87254	1	23	6	4	1	0	1	122	2	2	0	1	0	0	2	0	.5	0	.5	0	.66666669
151020_0908	23	PP	-1	Only PWYW entered	0	1	Only PWYW available	Only PWYW available	-1	6	-7.8152933	1	20	6	3	3	0	1	123	1	0	2	0	1	0	0	3	0	.75	.25	.83333331	0
151020_0908	24	PWYW	-1	Only PWYW entered	0	1	Only PWYW available	Only PWYW available	-1	4	34.875328	0	24	6	3	2	0	1	124	1	0	2	0	1	0	0	3	0	.75	.25	.83333331	0	30	30	0
151020_0908	1	Well-Informed	Purchase f PP	Only PP entered	1	0	Only PP available	Only PP available	-1	2	37.48241	1	24	0	4	3	0	1	101	2	2	0	1	0	0	2	0	.5	0	.5	0	.66666669
151020_0908	2	Well-Informed	Purchase f PP	Only PP entered	1	0	Only PP available	Only PP available	-1	3	37.48241	1	34	3	5	0	0	1	102	2	2	0	1	0	0	2	0	.5	0	.5	0	.66666669
151020_0908	3	Follow-Up	Purchase f PWYW	Only PWYW entered	0	1	Only PWYW available	Only PWYW available	Don't invest search cost	5	7.8152933	1	19	1	4	3	1	1	103	0	0	2	0	1	0	0	4	0	1	0	1	0
151020_0908	4	Follow-Up	Purchase f PP	Only PP entered	1	0	Only PP available	Only PP available	Invest search cost	2	34.875328	1	23	7	4	2	0	1	104	2	2	0	1	0	0	2	0	.5	0	.5	0	.66666669
151020_0908	5	Follow-Up	No purchase	Only PP entered	1	0	Only PP available	Only PP available	Don't invest search cost	3	6.3652444	0	20	1	4	2	3	1	105	2	2	0	1	0	0	2	0	.5	0	.5	0	.66666669
151020_0908	6	Follow-Up	Purchase f PWYW	Only PWYW entered	0	1	Only PWYW available	Only PWYW available	Don't invest search cost	6	34.875328	1	21	3	3	3	0	1	106	0	0	2	0	1	0	0	4	0	1	0	1	0
151020_0908	7	PP	-1	Only PP entered	1	0	Only PP available	Only PP available	-1	4	11.354177	1	21	6	4	3	0	1	107	2	2	0	1	0	0	2	0	.5	0	.5	0	.66666669				66	20	46
151020_0908	8	PWYW	-1	Only PP entered	1	0	Only PP available	Only PP available	-1	5	34.875328	0	27	2	4	3	0	1	108	2	2	0	1	0	0	2	0	.5	0	.5	0	.66666669
151020_0908	9	Well-Informed	Purchase f PWYW	Only PWYW entered	0	1	Only PWYW available	Only PWYW available	-1	3	32.158104	1	22	6	3	3	0	1	109	0	0	2	0	1	0	0	4	0	1	0	1	0
151020_0908	10	Well-Informed	Purchase f PWYW	Only PWYW entered	0	1	Only PWYW available	Only PWYW available	-1	5	10.325258	1	21	6	3	1	0	1	110	0	0	2	0	1	0	0	4	0	1	0	1	0
151020_0908	11	Follow-Up	No purchase	Only PP entered	1	0	Only PP available	Only PP available	Don't invest search cost	6	15.475255	0	23	1	4	3	1	1	111	2	2	0	1	0	0	2	0	.5	0	.5	0	.66666669
151020_0908	12	Follow-Up	Purchase f PWYW	Only PWYW entered	0	1	Only PWYW available	Only PWYW available	Don't invest search cost	3	37.89642	0	23	7	3	2	0	1	112	0	0	2	0	1	0	0	4	0	1	0	1	0
151020_0908	13	Follow-Up	Purchase f PWYW	Both entered	1	1	Only PWYW available	Only PWYW available	Don't invest search cost	5	7.8152933	0	25	6	2	3	0	1	113	1	0	2	0	1	0	0	3	0	.75	.25	.83333331	0
151020_0908	14	Follow-Up	Purchase f PP	Only PP entered	1	0	Only PP available	Only PP available	Don't invest search cost	3	25.402382	1	24	7	4	3	0	1	114	2	2	0	1	0	0	2	0	.5	0	.5	0	.66666669
151020_0908	15	PP	-1	Both entered	1	1	Only PWYW available	Both available	-1	3	34.472214	0	26	6	4	2	0	1	115	1	0	2	0	1	0	0	3	0	.75	.25	.83333331	0				0	0	0
151020_0908	16	PWYW	-1	Both entered	1	1	Only PWYW available	Both available	-1	6	26.87254	1	23	1	2	3	0	1	116	1	0	2	0	1	0	0	3	0	.75	.25	.83333331	0	11	30	-19
151020_0908	17	Well-Informed	Purchase f PWYW	Both entered	1	1	Only PWYW available	Both available	-1	5	-7.7764292	1	22	0	3	0	0	1	117	1	0	2	0	1	0	0	3	0	.75	.25	.83333331	0
151020_0908	18	Well-Informed	Purchase f PWYW	Both entered	1	1	Only PWYW available	Both available	-1	4	-7.8152933	1	46	3	4	3	0	1	118	1	0	2	0	1	0	0	3	0	.75	.25	.83333331	0
151020_0908	19	Follow-Up	No purchase	Both entered	1	1	Only PWYW available	Only PWYW available	Don't invest search cost	5	37.48241	0	23	7	3	0	0	1	119	1	0	2	0	1	0	0	3	0	.75	.25	.83333331	0
151020_0908	20	Follow-Up	Purchase f PWYW	Both entered	1	1	Only PWYW available	Only PWYW available	Don't invest search cost	3	18.145578	0	22	2	4	0	0	1	120	1	0	2	0	1	0	0	3	0	.75	.25	.83333331	0
151020_0908	21	Follow-Up	Purchase f PWYW	Only PWYW entered	0	1	Only PWYW available	Only PWYW available	Don't invest search cost	6	14.375603	1	24	0	4	2	0	1	121	0	0	2	0	1	0	0	4	0	1	0	1	0
151020_0908	22	Follow-Up	Purchase f PWYW	Both entered	1	1	Only PWYW available	Only PWYW available	Don't invest search cost	2	26.87254	1	23	6	4	1	0	1	122	1	0	2	0	1	0	0	3	0	.75	.25	.83333331	0
151020_0908	23	PP	-1	Only PWYW entered	0	1	Only PWYW available	Only PWYW available	-1	6	-7.8152933	1	20	6	3	3	0	1	123	0	0	2	0	1	0	0	4	0	1	0	1	0
151020_0908	24	PWYW	-1	Only PWYW entered	0	1	Only PWYW available	Only PWYW available	-1	4	34.875328	0	24	6	3	2	0	1	124	0	0	2	0	1	0	0	4	0	1	0	1	0	32	40	-8
151020_0908	1	Well-Informed	Purchase f PWYW	Both entered	1	1	Only PWYW available	Both available	-1	2	37.48241	1	24	0	4	3	0	1	101	0	0	2	0	1	0	0	4	0	1	0	1	0
151020_0908	2	Well-Informed	Purchase f PWYW	Both entered	1	1	Only PWYW available	Both available	-1	3	37.48241	1	34	3	5	0	0	1	102	0	0	2	0	1	0	0	4	0	1	0	1	0
151020_0908	3	Follow-Up	Purchase f PWYW	Both entered	1	1	Only PWYW available	Only PWYW available	Don't invest search cost	5	7.8152933	1	19	1	4	3	1	1	103	0	0	2	0	1	0	0	4	0	1	0	1	0
151020_0908	4	Follow-Up	Purchase f PWYW	Both entered	1	1	Only PWYW available	Only PWYW available	Don't invest search cost	2	34.875328	1	23	7	4	2	0	1	104	0	0	2	0	1	0	0	4	0	1	0	1	0
151020_0908	5	Follow-Up	Purchase f PWYW	Both entered	1	1	Only PWYW available	Only PWYW available	Don't invest search cost	3	6.3652444	0	20	1	4	2	3	1	105	0	0	2	0	1	0	0	4	0	1	0	1	0
151020_0908	6	Follow-Up	Purchase f PWYW	Both entered	1	1	Only PWYW available	Only PWYW available	Don't invest search cost	6	34.875328	1	21	3	3	3	0	1	106	0	0	2	0	1	0	0	4	0	1	0	1	0
151020_0908	7	PP	-1	Both entered	1	1	Only PWYW available	Both available	-1	4	11.354177	1	21	6	4	3	0	1	107	0	0	2	0	1	0	0	4	0	1	0	1	0				0	0	0
151020_0908	8	PWYW	-1	Both entered	1	1	Only PWYW available	Both available	-1	5	34.875328	0	27	2	4	3	0	1	108	0	0	2	0	1	0	0	4	0	1	0	1	0	26	20	6
151020_0908	9	Well-Informed	Purchase f PWYW	Both entered	1	1	Only PWYW available	Both available	-1	3	32.158104	1	22	6	3	3	0	1	109	0	0	2	0	1	0	0	4	0	1	0	1	0
151020_0908	10	Well-Informed	Purchase f PWYW	Both entered	1	1	Only PWYW available	Both available	-1	5	10.325258	1	21	6	3	1	0	1	110	0	0	2	0	1	0	0	4	0	1	0	1	0
151020_0908	11	Follow-Up	Purchase f PWYW	Both entered	1	1	Only PWYW available	Only PWYW available	Don't invest search cost	6	15.475255	0	23	1	4	3	1	1	111	0	0	2	0	1	0	0	4	0	1	0	1	0
151020_0908	12	Follow-Up	Purchase f PWYW	Both entered	1	1	Only PWYW available	Only PWYW available	Don't invest search cost	3	37.89642	0	23	7	3	2	0	1	112	0	0	2	0	1	0	0	4	0	1	0	1	0
151020_0908	13	Follow-Up	Purchase f PWYW	Both entered	1	1	Only PWYW available	Only PWYW available	Don't invest search cost	5	7.8152933	0	25	6	2	3	0	1	113	0	0	2	0	1	0	0	4	0	1	0	1	0
151020_0908	14	Follow-Up	Purchase f PWYW	Both entered	1	1	Only PWYW available	Only PWYW available	Don't invest search cost	3	25.402382	1	24	7	4	3	0	1	114	0	0	2	0	1	0	0	4	0	1	0	1	0
151020_0908	15	PP	-1	Both entered	1	1	Only PWYW available	Both available	-1	3	34.472214	0	26	6	4	2	0	1	115	0	0	2	0	1	0	0	4	0	1	0	1	0				0	0	0
151020_0908	16	PWYW	-1	Both entered	1	1	Only PWYW available	Both available	-1	6	26.87254	1	23	1	2	3	0	1	116	0	0	2	0	1	0	0	4	0	1	0	1	0	18	20	-2
151020_0908	17	Well-Informed	Purchase f PWYW	Both entered	1	1	Only PWYW available	Both available	-1	5	-7.7764292	1	22	0	3	0	0	1	117	0	0	2	0	1	0	0	4	0	1	0	1	0
151020_0908	18	Well-Informed	Purchase f PWYW	Both entered	1	1	Only PWYW available	Both available	-1	4	-7.8152933	1	46	3	4	3	0	1	118	0	0	2	0	1	0	0	4	0	1	0	1	0
151020_0908	19	Follow-Up	Purchase f PWYW	Both entered	1	1	Only PWYW available	Only PWYW available	Don't invest search cost	5	37.48241	0	23	7	3	0	0	1	119	0	0	2	0	1	0	0	4	0	1	0	1	0
151020_0908	20	Follow-Up	Purchase f PWYW	Both entered	1	1	Only PWYW available	Only PWYW available	Don't invest search cost	3	18.145578	0	22	2	4	0	0	1	120	0	0	2	0	1	0	0	4	0	1	0	1	0
151020_0908	21	Follow-Up	Purchase f PWYW	Both entered	1	1	Only PWYW available	Only PWYW available	Don't invest search cost	6	14.375603	1	24	0	4	2	0	1	121	0	0	2	0	1	0	0	4	0	1	0	1	0
151020_0908	22	Follow-Up	Purchase f PWYW	Both entered	1	1	Only PWYW available	Only PWYW available	Don't invest search cost	2	26.87254	1	23	6	4	1	0	1	122	0	0	2	0	1	0	0	4	0	1	0	1	0
151020_0908	23	PP	-1	Both entered	1	1	Only PWYW available	Both available	-1	6	-7.8152933	1	20	6	3	3	0	1	123	0	0	2	0	1	0	0	4	0	1	0	1	0				0	0	0
151020_0908	24	PWYW	-1	Both entered	1	1	Only PWYW available	Both available	-1	4	34.875328	0	24	6	3	2	0	1	124	0	0	2	0	1	0	0	4	0	1	0	1	0	6	20	-14
151020_0908	1	Well-Informed	Purchase f PP	Only PP entered	1	0	Only PP available	Only PP available	-1	2	37.48241	1	24	0	4	3	0	1	101	2	2	0	1	0	0	2	0	.5	0	.5	0	.66666669
151020_0908	2	Well-Informed	Purchase f PP	Both entered	1	1	Only PP available	Both available	-1	3	37.48241	1	34	3	5	0	0	1	102	1	2	0	1	0	0	3	0	.75	0	.25	0	.83333331
151020_0908	3	Follow-Up	No purchase	Both entered	1	1	Only PP available	Only PP available	Don't invest search cost	5	7.8152933	1	19	1	4	3	1	1	103	1	2	0	1	0	0	3	0	.75	0	.25	0	.83333331
151020_0908	4	Follow-Up	No purchase	Only PP entered	1	0	Only PP available	Only PP available	Don't invest search cost	2	34.875328	1	23	7	4	2	0	1	104	2	2	0	1	0	0	2	0	.5	0	.5	0	.66666669
151020_0908	5	Follow-Up	Purchase f PP	Both entered	1	1	Only PP available	Only PP available	Don't invest search cost	3	6.3652444	0	20	1	4	2	3	1	105	1	2	0	1	0	0	3	0	.75	0	.25	0	.83333331
151020_0908	6	Follow-Up	Purchase f PP	Both entered	1	1	Only PP available	Only PP available	Don't invest search cost	6	34.875328	1	21	3	3	3	0	1	106	1	2	0	1	0	0	3	0	.75	0	.25	0	.83333331
151020_0908	7	PP	-1	Only PP entered	1	0	Only PP available	Only PP available	-1	4	11.354177	1	21	6	4	3	0	1	107	2	2	0	1	0	0	2	0	.5	0	.5	0	.66666669				56	20	36
151020_0908	8	PWYW	-1	Only PP entered	1	0	Only PP available	Only PP available	-1	5	34.875328	0	27	2	4	3	0	1	108	2	2	0	1	0	0	2	0	.5	0	.5	0	.66666669
151020_0908	9	Well-Informed	Purchase f PP	Both entered	1	1	Only PP available	Both available	-1	3	32.158104	1	22	6	3	3	0	1	109	1	2	0	1	0	0	3	0	.75	0	.25	0	.83333331
151020_0908	10	Well-Informed	Purchase f PP	Only PP entered	1	0	Only PP available	Only PP available	-1	5	10.325258	1	21	6	3	1	0	1	110	2	2	0	1	0	0	2	0	.5	0	.5	0	.66666669
151020_0908	11	Follow-Up	5	No seller entered	0	0	No seller available	No seller available	Don't invest search cost	6	15.475255	0	23	1	4	3	1	1	111	6	0	0	0	0	1	0	0	0	0	1	0	0
151020_0908	12	Follow-Up	5	No seller entered	0	0	No seller available	No seller available	Don't invest search cost	3	37.89642	0	23	7	3	2	0	1	112	6	0	0	0	0	1	0	0	0	0	1	0	0
151020_0908	13	Follow-Up	Purchase f PP	Only PP entered	1	0	Only PP available	Only PP available	Don't invest search cost	5	7.8152933	0	25	6	2	3	0	1	113	2	2	0	1	0	0	2	0	.5	0	.5	0	.66666669
151020_0908	14	Follow-Up	Purchase f PP	Only PP entered	1	0	Only PP available	Only PP available	Don't invest search cost	3	25.402382	1	24	7	4	3	0	1	114	2	2	0	1	0	0	2	0	.5	0	.5	0	.66666669
151020_0908	15	PP	-1	Both entered	1	1	Only PP available	Both available	-1	3	34.472214	0	26	6	4	2	0	1	115	1	2	0	1	0	0	3	0	.75	0	.25	0	.83333331				39	30	9
151020_0908	16	PWYW	-1	No seller entered	0	0	No seller available	No seller available	-1	6	26.87254	1	23	1	2	3	0	1	116	6	0	0	0	0	1	0	0	0	0	1	0	0
151020_0908	17	Well-Informed	-1	No seller entered	0	0	No seller available	No seller available	-1	5	-7.7764292	1	22	0	3	0	0	1	117	6	0	0	0	0	1	0	0	0	0	1	0	0
151020_0908	18	Well-Informed	-1	No seller entered	0	0	No seller available	No seller available	-1	4	-7.8152933	1	46	3	4	3	0	1	118	6	0	0	0	0	1	0	0	0	0	1	0	0
151020_0908	19	Follow-Up	No purchase	Only PP entered	1	0	Only PP available	Only PP available	Don't invest search cost	5	37.48241	0	23	7	3	0	0	1	119	2	2	0	1	0	0	2	0	.5	0	.5	0	.66666669
151020_0908	20	Follow-Up	Purchase f PP	Both entered	1	1	Only PP available	Only PP available	Don't invest search cost	3	18.145578	0	22	2	4	0	0	1	120	1	2	0	1	0	0	3	0	.75	0	.25	0	.83333331
151020_0908	21	Follow-Up	5	No seller entered	0	0	No seller available	No seller available	Invest search cost	6	14.375603	1	24	0	4	2	0	1	121	6	0	0	0	0	1	0	0	0	0	1	0	0
151020_0908	22	Follow-Up	5	No seller entered	0	0	No seller available	No seller available	Don't invest search cost	2	26.87254	1	23	6	4	1	0	1	122	6	0	0	0	0	1	0	0	0	0	1	0	0
151020_0908	23	PP	-1	No seller entered	0	0	No seller available	No seller available	-1	6	-7.8152933	1	20	6	3	3	0	1	123	6	0	0	0	0	1	0	0	0	0	1	0	0
151020_0908	24	PWYW	-1	Both entered	1	1	Only PP available	Both available	-1	4	34.875328	0	24	6	3	2	0	1	124	1	2	0	1	0	0	3	0	.75	0	.25	0	.83333331	0	0	0
151020_0908	1	Well-Informed	-1	No seller entered	0	0	No seller available	No seller available	-1	2	37.48241	1	24	0	4	3	0	1	101	6	0	0	0	0	1	0	0	0	0	1	0	0
151020_0908	2	Well-Informed	-1	No seller entered	0	0	No seller available	No seller available	-1	3	37.48241	1	34	3	5	0	0	1	102	6	0	0	0	0	1	0	0	0	0	1	0	0
151020_0908	3	Follow-Up	Purchase f PP	Only PP entered	1	0	Only PP available	Only PP available	Invest search cost	5	7.8152933	1	19	1	4	3	1	1	103	1	1	0	.5	0	.5	4	0	1	0	0	0	.83333331
151020_0908	4	Follow-Up	Purchase f PP	Only PP entered	1	0	Only PP available	Only PP available	Don't invest search cost	2	34.875328	1	23	7	4	2	0	1	104	3	1	0	.5	0	.5	2	0	.5	0	.5	0	.5
151020_0908	5	Follow-Up	No purchase	Only PP entered	1	0	Only PP available	Only PP available	Don't invest search cost	3	6.3652444	0	20	1	4	2	3	1	105	3	1	0	.5	0	.5	2	0	.5	0	.5	0	.5
151020_0908	6	Follow-Up	Purchase f PP	Only PP entered	1	0	Only PP available	Only PP available	Don't invest search cost	6	34.875328	1	21	3	3	3	0	1	106	1	1	0	.5	0	.5	4	0	1	0	0	0	.83333331
151020_0908	7	PP	-1	Only PP entered	1	0	Only PP available	Only PP available	-1	4	11.354177	1	21	6	4	3	0	1	107	1	1	0	.5	0	.5	4	0	1	0	0	0	.83333331				148	80	68
151020_0908	8	PWYW	-1	Only PP entered	1	0	Only PP available	Only PP available	-1	5	34.875328	0	27	2	4	3	0	1	108	1	1	0	.5	0	.5	4	0	1	0	0	0	.83333331
151020_0908	9	Well-Informed	Purchase f PP	Only PP entered	1	0	Only PP available	Only PP available	-1	3	32.158104	1	22	6	3	3	0	1	109	1	1	0	.5	0	.5	4	0	1	0	0	0	.83333331
151020_0908	10	Well-Informed	No purchase	Only PP entered	1	0	Only PP available	Only PP available	-1	5	10.325258	1	21	6	3	1	0	1	110	1	1	0	.5	0	.5	4	0	1	0	0	0	.83333331
151020_0908	11	Follow-Up	5	No seller entered	0	0	No seller available	No seller available	Invest search cost	6	15.475255	0	23	1	4	3	1	1	111	6	0	0	0	0	1	0	0	0	0	1	0	0
151020_0908	12	Follow-Up	Purchase f PP	Only PP entered	1	0	Only PP available	Only PP available	Don't invest search cost	3	37.89642	0	23	7	3	2	0	1	112	1	1	0	.5	0	.5	4	0	1	0	0	0	.83333331
151020_0908	13	Follow-Up	Purchase f PP	Only PP entered	1	0	Only PP available	Only PP available	Don't invest search cost	5	7.8152933	0	25	6	2	3	0	1	113	1	1	0	.5	0	.5	4	0	1	0	0	0	.83333331
151020_0908	14	Follow-Up	Purchase f PP	Only PP entered	1	0	Only PP available	Only PP available	Don't invest search cost	3	25.402382	1	24	7	4	3	0	1	114	3	1	0	.5	0	.5	2	0	.5	0	.5	0	.5
151020_0908	15	PP	-1	Only PP entered	1	0	Only PP available	Only PP available	-1	3	34.472214	0	26	6	4	2	0	1	115	3	1	0	.5	0	.5	2	0	.5	0	.5	0	.5				90	40	50
151020_0908	16	PWYW	-1	No seller entered	0	0	No seller available	No seller available	-1	6	26.87254	1	23	1	2	3	0	1	116	6	0	0	0	0	1	0	0	0	0	1	0	0
151020_0908	17	Well-Informed	Purchase f PP	Only PP entered	1	0	Only PP available	Only PP available	-1	5	-7.7764292	1	22	0	3	0	0	1	117	3	1	0	.5	0	.5	2	0	.5	0	.5	0	.5
151020_0908	18	Well-Informed	No purchase	Only PP entered	1	0	Only PP available	Only PP available	-1	4	-7.8152933	1	46	3	4	3	0	1	118	3	1	0	.5	0	.5	2	0	.5	0	.5	0	.5
151020_0908	19	Follow-Up	No purchase	Only PP entered	1	0	Only PP available	Only PP available	Invest search cost	5	37.48241	0	23	7	3	0	0	1	119	3	1	0	.5	0	.5	2	0	.5	0	.5	0	.5
151020_0908	20	Follow-Up	5	No seller entered	0	0	No seller available	No seller available	Invest search cost	3	18.145578	0	22	2	4	0	0	1	120	6	0	0	0	0	1	0	0	0	0	1	0	0
151020_0908	21	Follow-Up	5	No seller entered	0	0	No seller available	No seller available	Invest search cost	6	14.375603	1	24	0	4	2	0	1	121	6	0	0	0	0	1	0	0	0	0	1	0	0
151020_0908	22	Follow-Up	5	No seller entered	0	0	No seller available	No seller available	Invest search cost	2	26.87254	1	23	6	4	1	0	1	122	6	0	0	0	0	1	0	0	0	0	1	0	0
151020_0908	23	PP	-1	No seller entered	0	0	No seller available	No seller available	-1	6	-7.8152933	1	20	6	3	3	0	1	123	6	0	0	0	0	1	0	0	0	0	1	0	0
151020_0908	24	PWYW	-1	Only PP entered	1	0	Only PP available	Only PP available	-1	4	34.875328	0	24	6	3	2	0	1	124	3	1	0	.5	0	.5	2	0	.5	0	.5	0	.5
151020_0908	1	Well-Informed	Purchase f PWYW	Both entered	1	1	Only PWYW available	Both available	-1	2	37.48241	1	24	0	4	3	0	1	101	0	0	2	0	1	0	0	4	0	1	0	1	0
151020_0908	2	Well-Informed	Purchase f PWYW	Both entered	1	1	Only PWYW available	Both available	-1	3	37.48241	1	34	3	5	0	0	1	102	0	0	2	0	1	0	0	4	0	1	0	1	0
151020_0908	3	Follow-Up	Purchase f PWYW	Both entered	1	1	Only PWYW available	Only PWYW available	Don't invest search cost	5	7.8152933	1	19	1	4	3	1	1	103	0	0	2	0	1	0	0	4	0	1	0	1	0
151020_0908	4	Follow-Up	Purchase f PWYW	Both entered	1	1	Only PWYW available	Only PWYW available	Don't invest search cost	2	34.875328	1	23	7	4	2	0	1	104	0	0	2	0	1	0	0	4	0	1	0	1	0
151020_0908	5	Follow-Up	Purchase f PWYW	Both entered	1	1	Only PWYW available	Only PWYW available	Don't invest search cost	3	6.3652444	0	20	1	4	2	3	1	105	0	0	2	0	1	0	0	4	0	1	0	1	0
151020_0908	6	Follow-Up	Purchase f PWYW	Both entered	1	1	Both available	Both available	Don't invest search cost	6	34.875328	1	21	3	3	3	0	1	106	0	1	1	.5	.5	0	0	4	0	1	0	.83333331	.16666667
151020_0908	7	PP	-1	Both entered	1	1	Both available	Both available	-1	4	11.354177	1	21	6	4	3	0	1	107	0	1	1	.5	.5	0	0	4	0	1	0	.83333331	.16666667				0	0	0
151020_0908	8	PWYW	-1	Both entered	1	1	Only PWYW available	Both available	-1	5	34.875328	0	27	2	4	3	0	1	108	0	0	2	0	1	0	0	4	0	1	0	1	0	14	20	-6
151020_0908	9	Well-Informed	Purchase f PP	Both entered	1	1	Both available	Both available	-1	3	32.158104	1	22	6	3	3	0	1	109	0	1	1	.5	.5	0	0	4	0	1	0	.83333331	.16666667
151020_0908	10	Well-Informed	Purchase f PWYW	Both entered	1	1	Both available	Both available	-1	5	10.325258	1	21	6	3	1	0	1	110	0	1	1	.5	.5	0	0	4	0	1	0	.83333331	.16666667
151020_0908	11	Follow-Up	Purchase f PWYW	Both entered	1	1	Both available	Both available	Don't invest search cost	6	15.475255	0	23	1	4	3	1	1	111	0	1	1	.5	.5	0	0	4	0	1	0	.83333331	.16666667
151020_0908	12	Follow-Up	Purchase f PWYW	Both entered	1	1	Only PWYW available	Only PWYW available	Don't invest search cost	3	37.89642	0	23	7	3	2	0	1	112	0	0	2	0	1	0	0	4	0	1	0	1	0
151020_0908	13	Follow-Up	Purchase f PWYW	Both entered	1	1	Only PWYW available	Only PWYW available	Don't invest search cost	5	7.8152933	0	25	6	2	3	0	1	113	0	0	2	0	1	0	0	4	0	1	0	1	0
151020_0908	14	Follow-Up	Purchase f PWYW	Both entered	1	1	Only PWYW available	Only PWYW available	Don't invest search cost	3	25.402382	1	24	7	4	3	0	1	114	0	0	2	0	1	0	0	4	0	1	0	1	0
151020_0908	15	PP	-1	Both entered	1	1	Only PWYW available	Both available	-1	3	34.472214	0	26	6	4	2	0	1	115	0	0	2	0	1	0	0	4	0	1	0	1	0				0	0	0
151020_0908	16	PWYW	-1	Both entered	1	1	Only PWYW available	Both available	-1	6	26.87254	1	23	1	2	3	0	1	116	0	0	2	0	1	0	0	4	0	1	0	1	0	20	20	0
151020_0908	17	Well-Informed	Purchase f PWYW	Both entered	1	1	Only PWYW available	Both available	-1	5	-7.7764292	1	22	0	3	0	0	1	117	0	0	2	0	1	0	0	4	0	1	0	1	0
151020_0908	18	Well-Informed	Purchase f PWYW	Both entered	1	1	Only PWYW available	Both available	-1	4	-7.8152933	1	46	3	4	3	0	1	118	0	0	2	0	1	0	0	4	0	1	0	1	0
151020_0908	19	Follow-Up	Purchase f PWYW	Both entered	1	1	Only PWYW available	Only PWYW available	Don't invest search cost	5	37.48241	0	23	7	3	0	0	1	119	0	0	2	0	1	0	0	4	0	1	0	1	0
151020_0908	20	Follow-Up	Purchase f PWYW	Both entered	1	1	Both available	Both available	Don't invest search cost	3	18.145578	0	22	2	4	0	0	1	120	0	1	1	.5	.5	0	0	4	0	1	0	.83333331	.16666667
151020_0908	21	Follow-Up	Purchase f PWYW	Both entered	1	1	Both available	Both available	Don't invest search cost	6	14.375603	1	24	0	4	2	0	1	121	0	1	1	.5	.5	0	0	4	0	1	0	.83333331	.16666667
151020_0908	22	Follow-Up	Purchase f PWYW	Both entered	1	1	Only PWYW available	Only PWYW available	Don't invest search cost	2	26.87254	1	23	6	4	1	0	1	122	0	0	2	0	1	0	0	4	0	1	0	1	0
151020_0908	23	PP	-1	Both entered	1	1	Only PWYW available	Both available	-1	6	-7.8152933	1	20	6	3	3	0	1	123	0	0	2	0	1	0	0	4	0	1	0	1	0				0	0	0
151020_0908	24	PWYW	-1	Both entered	1	1	Both available	Both available	-1	4	34.875328	0	24	6	3	2	0	1	124	0	1	1	.5	.5	0	0	4	0	1	0	.83333331	.16666667	22	20	2
151020_0908	1	Well-Informed	-1	No seller entered	0	0	No seller available	No seller available	-1	2	37.48241	1	24	0	4	3	0	1	101	6	0	0	0	0	1	0	0	0	0	1	0	0
151020_0908	2	Well-Informed	-1	No seller entered	0	0	No seller available	No seller available	-1	3	37.48241	1	34	3	5	0	0	1	102	6	0	0	0	0	1	0	0	0	0	1	0	0
151020_0908	3	Follow-Up	5	No seller entered	0	0	No seller available	No seller available	Invest search cost	5	7.8152933	1	19	1	4	3	1	1	103	6	0	0	0	0	1	0	0	0	0	1	0	0
151020_0908	4	Follow-Up	5	No seller entered	0	0	No seller available	No seller available	Don't invest search cost	2	34.875328	1	23	7	4	2	0	1	104	6	0	0	0	0	1	0	0	0	0	1	0	0
151020_0908	5	Follow-Up	5	No seller entered	0	0	No seller available	No seller available	Invest search cost	3	6.3652444	0	20	1	4	2	3	1	105	6	0	0	0	0	1	0	0	0	0	1	0	0
151020_0908	6	Follow-Up	5	No seller entered	0	0	No seller available	No seller available	Don't invest search cost	6	34.875328	1	21	3	3	3	0	1	106	6	0	0	0	0	1	0	0	0	0	1	0	0
151020_0908	7	PP	-1	Only PP entered	1	0	Only PP available	Only PP available	-1	4	11.354177	1	21	6	4	3	0	1	107	0	2	0	1	0	0	4	0	1	0	0	0	1				152	80	72
151020_0908	8	PWYW	-1	No seller entered	0	0	No seller available	No seller available	-1	5	34.875328	0	27	2	4	3	0	1	108	6	0	0	0	0	1	0	0	0	0	1	0	0
151020_0908	9	Well-Informed	-1	No seller entered	0	0	No seller available	No seller available	-1	3	32.158104	1	22	6	3	3	0	1	109	6	0	0	0	0	1	0	0	0	0	1	0	0
151020_0908	10	Well-Informed	Purchase f PP	Only PP entered	1	0	Only PP available	Only PP available	-1	5	10.325258	1	21	6	3	1	0	1	110	0	2	0	1	0	0	4	0	1	0	0	0	1
151020_0908	11	Follow-Up	5	No seller entered	0	0	No seller available	No seller available	Invest search cost	6	15.475255	0	23	1	4	3	1	1	111	6	0	0	0	0	1	0	0	0	0	1	0	0
151020_0908	12	Follow-Up	5	No seller entered	0	0	No seller available	No seller available	Invest search cost	3	37.89642	0	23	7	3	2	0	1	112	6	0	0	0	0	1	0	0	0	0	1	0	0
151020_0908	13	Follow-Up	5	No seller entered	0	0	No seller available	No seller available	Invest search cost	5	7.8152933	0	25	6	2	3	0	1	113	6	0	0	0	0	1	0	0	0	0	1	0	0
151020_0908	14	Follow-Up	Purchase f PP	Only PP entered	1	0	Only PP available	Only PP available	Don't invest search cost	3	25.402382	1	24	7	4	3	0	1	114	0	2	0	1	0	0	4	0	1	0	0	0	1
151020_0908	15	PP	-1	No seller entered	0	0	No seller available	No seller available	-1	3	34.472214	0	26	6	4	2	0	1	115	6	0	0	0	0	1	0	0	0	0	1	0	0
151020_0908	16	PWYW	-1	Only PP entered	1	0	Only PP available	Only PP available	-1	6	26.87254	1	23	1	2	3	0	1	116	0	2	0	1	0	0	4	0	1	0	0	0	1
151020_0908	17	Well-Informed	Purchase f PP	Only PP entered	1	0	Only PP available	Only PP available	-1	5	-7.7764292	1	22	0	3	0	0	1	117	0	2	0	1	0	0	4	0	1	0	0	0	1
151020_0908	18	Well-Informed	-1	No seller entered	0	0	No seller available	No seller available	-1	4	-7.8152933	1	46	3	4	3	0	1	118	6	0	0	0	0	1	0	0	0	0	1	0	0
151020_0908	19	Follow-Up	Purchase f PP	Only PP entered	1	0	Only PP available	Only PP available	Invest search cost	5	37.48241	0	23	7	3	0	0	1	119	0	2	0	1	0	0	4	0	1	0	0	0	1
151020_0908	20	Follow-Up	Purchase f PP	Only PP entered	1	0	Only PP available	Only PP available	Don't invest search cost	3	18.145578	0	22	2	4	0	0	1	120	0	2	0	1	0	0	4	0	1	0	0	0	1
151020_0908	21	Follow-Up	Purchase f PP	Only PP entered	1	0	Only PP available	Only PP available	Don't invest search cost	6	14.375603	1	24	0	4	2	0	1	121	0	2	0	1	0	0	4	0	1	0	0	0	1
151020_0908	22	Follow-Up	5	No seller entered	0	0	No seller available	No seller available	Don't invest search cost	2	26.87254	1	23	6	4	1	0	1	122	6	0	0	0	0	1	0	0	0	0	1	0	0
151020_0908	23	PP	-1	No seller entered	0	0	No seller available	No seller available	-1	6	-7.8152933	1	20	6	3	3	0	1	123	6	0	0	0	0	1	0	0	0	0	1	0	0
151020_0908	24	PWYW	-1	No seller entered	0	0	No seller available	No seller available	-1	4	34.875328	0	24	6	3	2	0	1	124	6	0	0	0	0	1	0	0	0	0	1	0	0
151020_0908	1	Well-Informed	No purchase	Only PP entered	1	0	Only PP available	Only PP available	-1	2	37.48241	1	24	0	4	3	0	1	101	3	1	0	.5	0	.5	2	0	.5	0	.5	0	.5
151020_0908	2	Well-Informed	Purchase f PP	Only PP entered	1	0	Only PP available	Only PP available	-1	3	37.48241	1	34	3	5	0	0	1	102	3	1	0	.5	0	.5	2	0	.5	0	.5	0	.5
151020_0908	3	Follow-Up	No purchase	Only PP entered	1	0	Only PP available	Only PP available	Invest search cost	5	7.8152933	1	19	1	4	3	1	1	103	3	1	0	.5	0	.5	2	0	.5	0	.5	0	.5
151020_0908	4	Follow-Up	5	No seller entered	0	0	No seller available	No seller available	Don't invest search cost	2	34.875328	1	23	7	4	2	0	1	104	6	0	0	0	0	1	0	0	0	0	1	0	0
151020_0908	5	Follow-Up	Purchase f PP	Only PP entered	1	0	Only PP available	Only PP available	Invest search cost	3	6.3652444	0	20	1	4	2	3	1	105	3	1	0	.5	0	.5	2	0	.5	0	.5	0	.5
151020_0908	6	Follow-Up	Purchase f PP	Only PP entered	1	0	Only PP available	Only PP available	Don't invest search cost	6	34.875328	1	21	3	3	3	0	1	106	3	1	0	.5	0	.5	2	0	.5	0	.5	0	.5
151020_0908	7	PP	-1	Only PP entered	1	0	Only PP available	Only PP available	-1	4	11.354177	1	21	6	4	3	0	1	107	3	1	0	.5	0	.5	2	0	.5	0	.5	0	.5				98	60	38
151020_0908	8	PWYW	-1	Only PP entered	1	0	Only PP available	Only PP available	-1	5	34.875328	0	27	2	4	3	0	1	108	3	1	0	.5	0	.5	2	0	.5	0	.5	0	.5
151020_0908	9	Well-Informed	No purchase	Only PP entered	1	0	Only PP available	Only PP available	-1	3	32.158104	1	22	6	3	3	0	1	109	3	1	0	.5	0	.5	2	0	.5	0	.5	0	.5
151020_0908	10	Well-Informed	Purchase f PP	Only PP entered	1	0	Only PP available	Only PP available	-1	5	10.325258	1	21	6	3	1	0	1	110	3	1	0	.5	0	.5	2	0	.5	0	.5	0	.5
151020_0908	11	Follow-Up	5	No seller entered	0	0	No seller available	No seller available	Don't invest search cost	6	15.475255	0	23	1	4	3	1	1	111	6	0	0	0	0	1	0	0	0	0	1	0	0
151020_0908	12	Follow-Up	No purchase	Only PP entered	1	0	Only PP available	Only PP available	Don't invest search cost	3	37.89642	0	23	7	3	2	0	1	112	3	1	0	.5	0	.5	2	0	.5	0	.5	0	.5
151020_0908	13	Follow-Up	5	No seller entered	0	0	No seller available	No seller available	Invest search cost	5	7.8152933	0	25	6	2	3	0	1	113	6	0	0	0	0	1	0	0	0	0	1	0	0
151020_0908	14	Follow-Up	Purchase f PP	Only PP entered	1	0	Only PP available	Only PP available	Don't invest search cost	3	25.402382	1	24	7	4	3	0	1	114	3	1	0	.5	0	.5	2	0	.5	0	.5	0	.5
151020_0908	15	PP	-1	Only PP entered	1	0	Only PP available	Only PP available	-1	3	34.472214	0	26	6	4	2	0	1	115	3	1	0	.5	0	.5	2	0	.5	0	.5	0	.5				110	60	50
151020_0908	16	PWYW	-1	No seller entered	0	0	No seller available	No seller available	-1	6	26.87254	1	23	1	2	3	0	1	116	6	0	0	0	0	1	0	0	0	0	1	0	0
151020_0908	17	Well-Informed	-1	No seller entered	0	0	No seller available	No seller available	-1	5	-7.7764292	1	22	0	3	0	0	1	117	6	0	0	0	0	1	0	0	0	0	1	0	0
151020_0908	18	Well-Informed	-1	No seller entered	0	0	No seller available	No seller available	-1	4	-7.8152933	1	46	3	4	3	0	1	118	6	0	0	0	0	1	0	0	0	0	1	0	0
151020_0908	19	Follow-Up	No purchase	Only PP entered	1	0	Only PP available	Only PP available	Don't invest search cost	5	37.48241	0	23	7	3	0	0	1	119	3	1	0	.5	0	.5	2	0	.5	0	.5	0	.5
151020_0908	20	Follow-Up	No purchase	Only PP entered	1	0	Only PP available	Only PP available	Don't invest search cost	3	18.145578	0	22	2	4	0	0	1	120	3	1	0	.5	0	.5	2	0	.5	0	.5	0	.5
151020_0908	21	Follow-Up	Purchase f PP	Only PP entered	1	0	Only PP available	Only PP available	Don't invest search cost	6	14.375603	1	24	0	4	2	0	1	121	3	1	0	.5	0	.5	2	0	.5	0	.5	0	.5
151020_0908	22	Follow-Up	5	No seller entered	0	0	No seller available	No seller available	Invest search cost	2	26.87254	1	23	6	4	1	0	1	122	6	0	0	0	0	1	0	0	0	0	1	0	0
151020_0908	23	PP	-1	No seller entered	0	0	No seller available	No seller available	-1	6	-7.8152933	1	20	6	3	3	0	1	123	6	0	0	0	0	1	0	0	0	0	1	0	0
151020_0908	24	PWYW	-1	Only PP entered	1	0	Only PP available	Only PP available	-1	4	34.875328	0	24	6	3	2	0	1	124	3	1	0	.5	0	.5	2	0	.5	0	.5	0	.5
151020_0908	1	Well-Informed	No purchase	Only PP entered	1	0	Only PP available	Only PP available	-1	2	37.48241	1	24	0	4	3	0	1	101	4	1	0	.5	0	.5	1	0	.25	0	.75	0	.33333334
151020_0908	2	Well-Informed	Purchase f PP	Only PP entered	1	0	Only PP available	Only PP available	-1	3	37.48241	1	34	3	5	0	0	1	102	4	1	0	.5	0	.5	1	0	.25	0	.75	0	.33333334
151020_0908	3	Follow-Up	No purchase	Only PP entered	1	0	Only PP available	Only PP available	Don't invest search cost	5	7.8152933	1	19	1	4	3	1	1	103	4	1	0	.5	0	.5	1	0	.25	0	.75	0	.33333334
151020_0908	4	Follow-Up	5	No seller entered	0	0	No seller available	No seller available	Invest search cost	2	34.875328	1	23	7	4	2	0	1	104	6	0	0	0	0	1	0	0	0	0	1	0	0
151020_0908	5	Follow-Up	No purchase	Only PP entered	1	0	Only PP available	Only PP available	Don't invest search cost	3	6.3652444	0	20	1	4	2	3	1	105	4	1	0	.5	0	.5	1	0	.25	0	.75	0	.33333334
151020_0908	6	Follow-Up	5	No seller entered	0	0	No seller available	No seller available	Don't invest search cost	6	34.875328	1	21	3	3	3	0	1	106	6	0	0	0	0	1	0	0	0	0	1	0	0
151020_0908	7	PP	-1	Only PP entered	1	0	Only PP available	Only PP available	-1	4	11.354177	1	21	6	4	3	0	1	107	4	1	0	.5	0	.5	1	0	.25	0	.75	0	.33333334				58	50	8
151020_0908	8	PWYW	-1	Only PP entered	1	0	Only PP available	Only PP available	-1	5	34.875328	0	27	2	4	3	0	1	108	4	1	0	.5	0	.5	1	0	.25	0	.75	0	.33333334
151020_0908	9	Well-Informed	No purchase	Only PP entered	1	0	Only PP available	Only PP available	-1	3	32.158104	1	22	6	3	3	0	1	109	4	1	0	.5	0	.5	1	0	.25	0	.75	0	.33333334
151020_0908	10	Well-Informed	-1	No seller entered	0	0	No seller available	No seller available	-1	5	10.325258	1	21	6	3	1	0	1	110	6	0	0	0	0	1	0	0	0	0	1	0	0
151020_0908	11	Follow-Up	5	No seller entered	0	0	No seller available	No seller available	Invest search cost	6	15.475255	0	23	1	4	3	1	1	111	6	0	0	0	0	1	0	0	0	0	1	0	0
151020_0908	12	Follow-Up	Purchase f PP	Only PP entered	1	0	Only PP available	Only PP available	Invest search cost	3	37.89642	0	23	7	3	2	0	1	112	4	1	0	.5	0	.5	1	0	.25	0	.75	0	.33333334
151020_0908	13	Follow-Up	No purchase	Only PP entered	1	0	Only PP available	Only PP available	Don't invest search cost	5	7.8152933	0	25	6	2	3	0	1	113	4	1	0	.5	0	.5	1	0	.25	0	.75	0	.33333334
151020_0908	14	Follow-Up	No purchase	Only PP entered	1	0	Only PP available	Only PP available	Don't invest search cost	3	25.402382	1	24	7	4	3	0	1	114	4	1	0	.5	0	.5	1	0	.25	0	.75	0	.33333334
151020_0908	15	PP	-1	Only PP entered	1	0	Only PP available	Only PP available	-1	3	34.472214	0	26	6	4	2	0	1	115	4	1	0	.5	0	.5	1	0	.25	0	.75	0	.33333334				80	50	30
151020_0908	16	PWYW	-1	Only PP entered	1	0	Only PP available	Only PP available	-1	6	26.87254	1	23	1	2	3	0	1	116	4	1	0	.5	0	.5	1	0	.25	0	.75	0	.33333334
151020_0908	17	Well-Informed	-1	No seller entered	0	0	No seller available	No seller available	-1	5	-7.7764292	1	22	0	3	0	0	1	117	6	0	0	0	0	1	0	0	0	0	1	0	0
151020_0908	18	Well-Informed	Purchase f PP	Only PP entered	1	0	Only PP available	Only PP available	-1	4	-7.8152933	1	46	3	4	3	0	1	118	4	1	0	.5	0	.5	1	0	.25	0	.75	0	.33333334
151020_0908	19	Follow-Up	No purchase	Only PP entered	1	0	Only PP available	Only PP available	Don't invest search cost	5	37.48241	0	23	7	3	0	0	1	119	4	1	0	.5	0	.5	1	0	.25	0	.75	0	.33333334
151020_0908	20	Follow-Up	Purchase f PP	Only PP entered	1	0	Only PP available	Only PP available	Don't invest search cost	3	18.145578	0	22	2	4	0	0	1	120	4	1	0	.5	0	.5	1	0	.25	0	.75	0	.33333334
151020_0908	21	Follow-Up	5	No seller entered	0	0	No seller available	No seller available	Don't invest search cost	6	14.375603	1	24	0	4	2	0	1	121	6	0	0	0	0	1	0	0	0	0	1	0	0
151020_0908	22	Follow-Up	No purchase	Only PP entered	1	0	Only PP available	Only PP available	Don't invest search cost	2	26.87254	1	23	6	4	1	0	1	122	4	1	0	.5	0	.5	1	0	.25	0	.75	0	.33333334
151020_0908	23	PP	-1	No seller entered	0	0	No seller available	No seller available	-1	6	-7.8152933	1	20	6	3	3	0	1	123	6	0	0	0	0	1	0	0	0	0	1	0	0
151020_0908	24	PWYW	-1	No seller entered	0	0	No seller available	No seller available	-1	4	34.875328	0	24	6	3	2	0	1	124	6	0	0	0	0	1	0	0	0	0	1	0	0
151020_0908	1	Well-Informed	Purchase f PP	Only PP entered	1	0	Only PP available	Only PP available	-1	2	37.48241	1	24	0	4	3	0	1	101	3	1	0	.5	0	.5	2	0	.5	0	.5	0	.5
151020_0908	2	Well-Informed	No purchase	Only PP entered	1	0	No seller available	Only PP available	-1	3	37.48241	1	34	3	5	0	0	1	102	5	0	0	0	0	1	1	0	.25	0	.75	0	.16666667
151020_0908	3	Follow-Up	5	Only PP entered	1	0	No seller available	No seller available	Don't invest search cost	5	7.8152933	1	19	1	4	3	1	1	103	5	0	0	0	0	1	1	0	.25	0	.75	0	.16666667
151020_0908	4	Follow-Up	Purchase f PP	Only PP entered	1	0	Only PP available	Only PP available	Don't invest search cost	2	34.875328	1	23	7	4	2	0	1	104	3	1	0	.5	0	.5	2	0	.5	0	.5	0	.5
151020_0908	5	Follow-Up	5	No seller entered	0	0	No seller available	No seller available	Don't invest search cost	3	6.3652444	0	20	1	4	2	3	1	105	6	0	0	0	0	1	0	0	0	0	1	0	0
151020_0908	6	Follow-Up	Purchase f PP	Only PP entered	1	0	No seller available	Only PP available	Invest search cost	6	34.875328	1	21	3	3	3	0	1	106	5	0	0	0	0	1	1	0	.25	0	.75	0	.16666667
151020_0908	7	PP	-1	Only PP entered	1	0	Only PP available	Only PP available	-1	4	11.354177	1	21	6	4	3	0	1	107	3	1	0	.5	0	.5	2	0	.5	0	.5	0	.5				76	40	36
151020_0908	8	PWYW	-1	No seller entered	0	0	No seller available	No seller available	-1	5	34.875328	0	27	2	4	3	0	1	108	6	0	0	0	0	1	0	0	0	0	1	0	0
151020_0908	9	Well-Informed	-1	No seller entered	0	0	No seller available	No seller available	-1	3	32.158104	1	22	6	3	3	0	1	109	6	0	0	0	0	1	0	0	0	0	1	0	0
151020_0908	10	Well-Informed	No purchase	Only PP entered	1	0	Only PP available	Only PP available	-1	5	10.325258	1	21	6	3	1	0	1	110	3	1	0	.5	0	.5	2	0	.5	0	.5	0	.5
151020_0908	11	Follow-Up	No purchase	Only PP entered	1	0	Only PP available	Only PP available	Don't invest search cost	6	15.475255	0	23	1	4	3	1	1	111	3	1	0	.5	0	.5	2	0	.5	0	.5	0	.5
151020_0908	12	Follow-Up	5	No seller entered	0	0	No seller available	No seller available	Don't invest search cost	3	37.89642	0	23	7	3	2	0	1	112	6	0	0	0	0	1	0	0	0	0	1	0	0
151020_0908	13	Follow-Up	No purchase	Only PP entered	1	0	Only PP available	Only PP available	Don't invest search cost	5	7.8152933	0	25	6	2	3	0	1	113	3	1	0	.5	0	.5	2	0	.5	0	.5	0	.5
151020_0908	14	Follow-Up	5	No seller entered	0	0	No seller available	No seller available	Invest search cost	3	25.402382	1	24	7	4	3	0	1	114	6	0	0	0	0	1	0	0	0	0	1	0	0
151020_0908	15	PP	-1	Only PP entered	1	0	No seller available	Only PP available	-1	3	34.472214	0	26	6	4	2	0	1	115	5	0	0	0	0	1	1	0	.25	0	.75	0	.16666667				50	20	30
151020_0908	16	PWYW	-1	Only PP entered	1	0	Only PP available	Only PP available	-1	6	26.87254	1	23	1	2	3	0	1	116	3	1	0	.5	0	.5	2	0	.5	0	.5	0	.5
151020_0908	17	Well-Informed	No purchase	Only PP entered	1	0	No seller available	Only PP available	-1	5	-7.7764292	1	22	0	3	0	0	1	117	5	0	0	0	0	1	1	0	.25	0	.75	0	.16666667
151020_0908	18	Well-Informed	-1	No seller entered	0	0	No seller available	No seller available	-1	4	-7.8152933	1	46	3	4	3	0	1	118	6	0	0	0	0	1	0	0	0	0	1	0	0
151020_0908	19	Follow-Up	5	No seller entered	0	0	No seller available	No seller available	Don't invest search cost	5	37.48241	0	23	7	3	0	0	1	119	6	0	0	0	0	1	0	0	0	0	1	0	0
151020_0908	20	Follow-Up	5	Only PP entered	1	0	No seller available	No seller available	Don't invest search cost	3	18.145578	0	22	2	4	0	0	1	120	5	0	0	0	0	1	1	0	.25	0	.75	0	.16666667
151020_0908	21	Follow-Up	5	Only PP entered	1	0	No seller available	No seller available	Don't invest search cost	6	14.375603	1	24	0	4	2	0	1	121	5	0	0	0	0	1	1	0	.25	0	.75	0	.16666667
151020_0908	22	Follow-Up	Purchase f PP	Only PP entered	1	0	Only PP available	Only PP available	Don't invest search cost	2	26.87254	1	23	6	4	1	0	1	122	3	1	0	.5	0	.5	2	0	.5	0	.5	0	.5
151020_0908	23	PP	-1	No seller entered	0	0	No seller available	No seller available	-1	6	-7.8152933	1	20	6	3	3	0	1	123	6	0	0	0	0	1	0	0	0	0	1	0	0
151020_0908	24	PWYW	-1	Only PP entered	1	0	No seller available	Only PP available	-1	4	34.875328	0	24	6	3	2	0	1	124	5	0	0	0	0	1	1	0	.25	0	.75	0	.16666667
151020_0908	1	Well-Informed	Purchase f PWYW	Both entered	1	1	Only PWYW available	Both available	-1	2	37.48241	1	24	0	4	3	0	1	101	0	0	2	0	1	0	0	4	0	1	0	1	0
151020_0908	2	Well-Informed	Purchase f PWYW	Both entered	1	1	Only PWYW available	Both available	-1	3	37.48241	1	34	3	5	0	0	1	102	0	0	2	0	1	0	0	4	0	1	0	1	0
151020_0908	3	Follow-Up	Purchase f PP	Only PP entered	1	0	Only PP available	Only PP available	Don't invest search cost	5	7.8152933	1	19	1	4	3	1	1	103	1	1	0	.5	0	.5	4	0	1	0	0	0	.83333331
151020_0908	4	Follow-Up	Purchase f PWYW	Both entered	1	1	Only PWYW available	Only PWYW available	Don't invest search cost	2	34.875328	1	23	7	4	2	0	1	104	0	0	2	0	1	0	0	4	0	1	0	1	0
151020_0908	5	Follow-Up	Purchase f PP	Only PP entered	1	0	Only PP available	Only PP available	Don't invest search cost	3	6.3652444	0	20	1	4	2	3	1	105	1	1	0	.5	0	.5	4	0	1	0	0	0	.83333331
151020_0908	6	Follow-Up	Purchase f PWYW	Both entered	1	1	Only PWYW available	Only PWYW available	Don't invest search cost	6	34.875328	1	21	3	3	3	0	1	106	0	0	2	0	1	0	0	4	0	1	0	1	0
151020_0908	7	PP	-1	Only PP entered	1	0	Only PP available	Only PP available	-1	4	11.354177	1	21	6	4	3	0	1	107	1	1	0	.5	0	.5	4	0	1	0	0	0	.83333331				60	20	40
151020_0908	8	PWYW	-1	Only PP entered	1	0	Only PP available	Only PP available	-1	5	34.875328	0	27	2	4	3	0	1	108	1	1	0	.5	0	.5	4	0	1	0	0	0	.83333331
151020_0908	9	Well-Informed	Purchase f PP	Only PP entered	1	0	Only PP available	Only PP available	-1	3	32.158104	1	22	6	3	3	0	1	109	1	1	0	.5	0	.5	4	0	1	0	0	0	.83333331
151020_0908	10	Well-Informed	No purchase	Only PP entered	1	0	Only PP available	Only PP available	-1	5	10.325258	1	21	6	3	1	0	1	110	1	1	0	.5	0	.5	4	0	1	0	0	0	.83333331
151020_0908	11	Follow-Up	Purchase f PWYW	Both entered	1	1	Only PWYW available	Only PWYW available	Don't invest search cost	6	15.475255	0	23	1	4	3	1	1	111	0	0	2	0	1	0	0	4	0	1	0	1	0
151020_0908	12	Follow-Up	Purchase f PP	Only PP entered	1	0	Only PP available	Only PP available	Invest search cost	3	37.89642	0	23	7	3	2	0	1	112	1	1	0	.5	0	.5	4	0	1	0	0	0	.83333331
151020_0908	13	Follow-Up	Purchase f PWYW	Both entered	1	1	Only PWYW available	Only PWYW available	Don't invest search cost	5	7.8152933	0	25	6	2	3	0	1	113	0	0	2	0	1	0	0	4	0	1	0	1	0
151020_0908	14	Follow-Up	Purchase f PP	Only PP entered	1	0	Only PP available	Only PP available	Don't invest search cost	3	25.402382	1	24	7	4	3	0	1	114	1	1	0	.5	0	.5	4	0	1	0	0	0	.83333331
151020_0908	15	PP	-1	Both entered	1	1	Only PWYW available	Both available	-1	3	34.472214	0	26	6	4	2	0	1	115	0	0	2	0	1	0	0	4	0	1	0	1	0				0	0	0
151020_0908	16	PWYW	-1	Both entered	1	1	Only PWYW available	Both available	-1	6	26.87254	1	23	1	2	3	0	1	116	0	0	2	0	1	0	0	4	0	1	0	1	0	21	20	1
151020_0908	17	Well-Informed	Purchase f PWYW	Both entered	1	1	Only PWYW available	Both available	-1	5	-7.7764292	1	22	0	3	0	0	1	117	0	0	2	0	1	0	0	4	0	1	0	1	0
151020_0908	18	Well-Informed	Purchase f PWYW	Both entered	1	1	Only PWYW available	Both available	-1	4	-7.8152933	1	46	3	4	3	0	1	118	0	0	2	0	1	0	0	4	0	1	0	1	0
151020_0908	19	Follow-Up	Purchase f PWYW	Both entered	1	1	Only PWYW available	Only PWYW available	Don't invest search cost	5	37.48241	0	23	7	3	0	0	1	119	0	0	2	0	1	0	0	4	0	1	0	1	0
151020_0908	20	Follow-Up	Purchase f PWYW	Both entered	1	1	Only PWYW available	Only PWYW available	Don't invest search cost	3	18.145578	0	22	2	4	0	0	1	120	0	0	2	0	1	0	0	4	0	1	0	1	0
151020_0908	21	Follow-Up	Purchase f PWYW	Both entered	1	1	Only PWYW available	Only PWYW available	Don't invest search cost	6	14.375603	1	24	0	4	2	0	1	121	0	0	2	0	1	0	0	4	0	1	0	1	0
151020_0908	22	Follow-Up	Purchase f PWYW	Both entered	1	1	Only PWYW available	Only PWYW available	Don't invest search cost	2	26.87254	1	23	6	4	1	0	1	122	0	0	2	0	1	0	0	4	0	1	0	1	0
151020_0908	23	PP	-1	Both entered	1	1	Only PWYW available	Both available	-1	6	-7.8152933	1	20	6	3	3	0	1	123	0	0	2	0	1	0	0	4	0	1	0	1	0				0	0	0
151020_0908	24	PWYW	-1	Both entered	1	1	Only PWYW available	Both available	-1	4	34.875328	0	24	6	3	2	0	1	124	0	0	2	0	1	0	0	4	0	1	0	1	0	28	20	8
151020_0908	1	Well-Informed	Purchase f PWYW	Only PWYW entered	0	1	Only PWYW available	Only PWYW available	-1	2	37.48241	1	24	0	4	3	0	1	101	0	0	2	0	1	0	0	4	0	1	0	1	0
151020_0908	2	Well-Informed	Purchase f PWYW	Both entered	1	1	Only PWYW available	Both available	-1	3	37.48241	1	34	3	5	0	0	1	102	0	0	2	0	1	0	0	4	0	1	0	1	0
151020_0908	3	Follow-Up	Purchase f PWYW	Both entered	1	1	Only PWYW available	Only PWYW available	Don't invest search cost	5	7.8152933	1	19	1	4	3	1	1	103	0	0	2	0	1	0	0	4	0	1	0	1	0
151020_0908	4	Follow-Up	Purchase f PP	Only PP entered	1	0	Only PP available	Only PP available	Invest search cost	2	34.875328	1	23	7	4	2	0	1	104	1	1	0	.5	0	.5	4	0	1	0	0	0	.83333331
151020_0908	5	Follow-Up	Purchase f PWYW	Both entered	1	1	Only PWYW available	Only PWYW available	Don't invest search cost	3	6.3652444	0	20	1	4	2	3	1	105	0	0	2	0	1	0	0	4	0	1	0	1	0
151020_0908	6	Follow-Up	Purchase f PWYW	Only PWYW entered	0	1	Only PWYW available	Only PWYW available	Don't invest search cost	6	34.875328	1	21	3	3	3	0	1	106	0	0	2	0	1	0	0	4	0	1	0	1	0
151020_0908	7	PP	-1	Only PP entered	1	0	Only PP available	Only PP available	-1	4	11.354177	1	21	6	4	3	0	1	107	1	1	0	.5	0	.5	4	0	1	0	0	0	.83333331				108	40	68
151020_0908	8	PWYW	-1	Only PP entered	1	0	Only PP available	Only PP available	-1	5	34.875328	0	27	2	4	3	0	1	108	1	1	0	.5	0	.5	4	0	1	0	0	0	.83333331
151020_0908	9	Well-Informed	Purchase f PWYW	Both entered	1	1	Only PWYW available	Both available	-1	3	32.158104	1	22	6	3	3	0	1	109	0	0	2	0	1	0	0	4	0	1	0	1	0
151020_0908	10	Well-Informed	Purchase f PP	Only PP entered	1	0	Only PP available	Only PP available	-1	5	10.325258	1	21	6	3	1	0	1	110	1	1	0	.5	0	.5	4	0	1	0	0	0	.83333331
151020_0908	11	Follow-Up	Purchase f PP	Only PP entered	1	0	Only PP available	Only PP available	Don't invest search cost	6	15.475255	0	23	1	4	3	1	1	111	1	1	0	.5	0	.5	4	0	1	0	0	0	.83333331
151020_0908	12	Follow-Up	Purchase f PWYW	Only PWYW entered	0	1	Only PWYW available	Only PWYW available	Don't invest search cost	3	37.89642	0	23	7	3	2	0	1	112	0	0	2	0	1	0	0	4	0	1	0	1	0
151020_0908	13	Follow-Up	Purchase f PP	Only PP entered	1	0	Only PP available	Only PP available	Don't invest search cost	5	7.8152933	0	25	6	2	3	0	1	113	1	1	0	.5	0	.5	4	0	1	0	0	0	.83333331
151020_0908	14	Follow-Up	Purchase f PP	Only PP entered	1	0	Only PP available	Only PP available	Don't invest search cost	3	25.402382	1	24	7	4	3	0	1	114	1	1	0	.5	0	.5	4	0	1	0	0	0	.83333331
151020_0908	15	PP	-1	Both entered	1	1	Only PWYW available	Both available	-1	3	34.472214	0	26	6	4	2	0	1	115	0	0	2	0	1	0	0	4	0	1	0	1	0				0	0	0
151020_0908	16	PWYW	-1	Both entered	1	1	Only PWYW available	Both available	-1	6	26.87254	1	23	1	2	3	0	1	116	0	0	2	0	1	0	0	4	0	1	0	1	0	0	40	-40
151020_0908	17	Well-Informed	No purchase	Only PP entered	1	0	Only PP available	Only PP available	-1	5	-7.7764292	1	22	0	3	0	0	1	117	1	1	0	.5	0	.5	4	0	1	0	0	0	.83333331
151020_0908	18	Well-Informed	Purchase f PWYW	Only PWYW entered	0	1	Only PWYW available	Only PWYW available	-1	4	-7.8152933	1	46	3	4	3	0	1	118	0	0	2	0	1	0	0	4	0	1	0	1	0
151020_0908	19	Follow-Up	Purchase f PWYW	Only PWYW entered	0	1	Only PWYW available	Only PWYW available	Don't invest search cost	5	37.48241	0	23	7	3	0	0	1	119	0	0	2	0	1	0	0	4	0	1	0	1	0
151020_0908	20	Follow-Up	Purchase f PWYW	Both entered	1	1	Only PWYW available	Only PWYW available	Don't invest search cost	3	18.145578	0	22	2	4	0	0	1	120	0	0	2	0	1	0	0	4	0	1	0	1	0
151020_0908	21	Follow-Up	Purchase f PWYW	Only PWYW entered	0	1	Only PWYW available	Only PWYW available	Don't invest search cost	6	14.375603	1	24	0	4	2	0	1	121	0	0	2	0	1	0	0	4	0	1	0	1	0
151020_0908	22	Follow-Up	Purchase f PWYW	Both entered	1	1	Only PWYW available	Only PWYW available	Don't invest search cost	2	26.87254	1	23	6	4	1	0	1	122	0	0	2	0	1	0	0	4	0	1	0	1	0
151020_0908	23	PP	-1	Only PWYW entered	0	1	Only PWYW available	Only PWYW available	-1	6	-7.8152933	1	20	6	3	3	0	1	123	0	0	2	0	1	0	0	4	0	1	0	1	0
151020_0908	24	PWYW	-1	Only PWYW entered	0	1	Only PWYW available	Only PWYW available	-1	4	34.875328	0	24	6	3	2	0	1	124	0	0	2	0	1	0	0	4	0	1	0	1	0	59	40	19
151021_0914	1	Well-Informed	Purchase f PWYW	Both entered	1	1	Only PWYW available	Both available	-1	3	34.875328	1	21	1	3	3	0	2	201	0	0	2	0	1	0	0	4	0	1	0	1	0
151021_0914	2	Well-Informed	Purchase f PWYW	Both entered	1	1	Both available	Both available	-1	6	13.70151	1	22	4	4	3	0	2	202	0	1	1	.5	.5	0	0	4	0	1	0	.83333331	.16666667
151021_0914	3	Follow-Up	Purchase f PWYW	Both entered	1	1	Only PWYW available	Only PWYW available	Don't invest search cost	3	7.8152933	1	24	5	4	3	0	2	203	0	0	2	0	1	0	0	4	0	1	0	1	0
151021_0914	4	Follow-Up	Purchase f PWYW	Both entered	1	1	Only PWYW available	Both available	Invest search cost	3	7.8152933	0	31	7	3	2	0	2	204	0	0	2	0	1	0	0	4	0	1	0	1	0
151021_0914	5	Follow-Up	Purchase f PWYW	Both entered	1	1	Both available	Both available	Don't invest search cost	5	15.499275	0	22	2	1	1	1	2	205	0	1	1	.5	.5	0	0	4	0	1	0	.83333331	.16666667
151021_0914	6	Follow-Up	Purchase f PWYW	Both entered	1	1	Only PWYW available	Only PWYW available	Don't invest search cost	2	7.8152933	1	26	1	3	3	0	2	206	0	0	2	0	1	0	0	4	0	1	0	1	0
151021_0914	7	PP	-1	Both entered	1	1	Both available	Both available	-1	3	28.186197	1	20	2	4	2	0	2	207	0	1	1	.5	.5	0	0	4	0	1	0	.83333331	.16666667				0	0	0
151021_0914	8	PWYW	-1	Both entered	1	1	Only PWYW available	Both available	-1	6	37.092838	0	21	0	2	3	0	2	208	0	0	2	0	1	0	0	4	0	1	0	1	0	41	40	1
151021_0914	9	Well-Informed	Purchase f PWYW	Both entered	1	1	Only PWYW available	Both available	-1	5	7.8152933	0	62	7	4	3	0	2	209	0	0	2	0	1	0	0	4	0	1	0	1	0
151021_0914	10	Well-Informed	Purchase f PWYW	Both entered	1	1	Only PWYW available	Both available	-1	3	7.8152933	1	26	1	3	3	0	2	210	0	0	2	0	1	0	0	4	0	1	0	1	0
151021_0914	11	Follow-Up	Purchase f PWYW	Both entered	1	1	Only PWYW available	Only PWYW available	Don't invest search cost	3	37.48241	0	18	6	3	1	0	2	211	0	0	2	0	1	0	0	4	0	1	0	1	0
151021_0914	12	Follow-Up	Purchase f PWYW	Both entered	1	1	Both available	Both available	Don't invest search cost	4	35.206173	0	24	7	4	2	0	2	212	0	1	1	.5	.5	0	0	4	0	1	0	.83333331	.16666667
151021_0914	13	Follow-Up	Purchase f PWYW	Both entered	1	1	Only PWYW available	Only PWYW available	Don't invest search cost	5	18.943264	1	26	7	4	3	0	2	213	0	0	2	0	1	0	0	4	0	1	0	1	0
151021_0914	14	Follow-Up	Purchase f PWYW	Both entered	1	1	Only PWYW available	Only PWYW available	Don't invest search cost	2	6.18293	1	21	1	2	2	0	2	214	0	0	2	0	1	0	0	4	0	1	0	1	0
151021_0914	15	PP	-1	Both entered	1	1	Only PWYW available	Both available	-1	5	31.497681	0	33	4	4	3	0	2	215	0	0	2	0	1	0	0	4	0	1	0	1	0				0	0	0
151021_0914	16	PWYW	-1	Both entered	1	1	Only PWYW available	Both available	-1	2	35.956703	1	21	1	3	0	0	2	216	0	0	2	0	1	0	0	4	0	1	0	1	0	1	40	-39
151021_0914	17	Well-Informed	Purchase f PP	Both entered	1	1	Both available	Both available	-1	4	21.697895	1	59	2	4	2	0	2	217	0	1	1	.5	.5	0	0	4	0	1	0	.83333331	.16666667
151021_0914	18	Well-Informed	Purchase f PWYW	Both entered	1	1	Only PWYW available	Both available	-1	6	16.260204	0	20	7	3	3	0	2	218	0	0	2	0	1	0	0	4	0	1	0	1	0
151021_0914	19	Follow-Up	Purchase f PWYW	Both entered	1	1	Both available	Both available	Don't invest search cost	2	10.385177	1	22	0	4	3	0	2	219	0	1	1	.5	.5	0	0	4	0	1	0	.83333331	.16666667
151021_0914	20	Follow-Up	Purchase f PWYW	Both entered	1	1	Only PWYW available	Only PWYW available	Don't invest search cost	2	37.48241	1	42	7	3	2	0	2	220	0	0	2	0	1	0	0	4	0	1	0	1	0
151021_0914	21	Follow-Up	Purchase f PWYW	Both entered	1	1	Only PWYW available	Only PWYW available	Don't invest search cost	5	29.432568	0	23	7	4	3	0	2	221	0	0	2	0	1	0	0	4	0	1	0	1	0
151021_0914	22	Follow-Up	Purchase f PWYW	Both entered	1	1	Both available	Both available	Don't invest search cost	2	31.855133	1	23	5	3	3	0	2	222	0	1	1	.5	.5	0	0	4	0	1	0	.83333331	.16666667
151021_0914	23	PP	-1	Both entered	1	1	Only PWYW available	Both available	-1	4	22.020597	1	22	7	4	2	0	2	223	0	0	2	0	1	0	0	4	0	1	0	1	0				0	0	0
151021_0914	24	PWYW	-1	Both entered	1	1	Both available	Both available	-1	2	16.260204	1	21	7	3	3	0	2	224	0	1	1	.5	.5	0	0	4	0	1	0	.83333331	.16666667	39	40	-1
151021_0914	1	Well-Informed	Purchase f PWYW	Both entered	1	1	Only PWYW available	Both available	-1	3	34.875328	1	21	1	3	3	0	2	201	0	0	2	0	1	0	0	4	0	1	0	1	0
151021_0914	2	Well-Informed	Purchase f PP	Only PP entered	1	0	Only PP available	Only PP available	-1	6	13.70151	1	22	4	4	3	0	2	202	4	1	0	.5	0	.5	1	0	.25	0	.75	0	.33333334
151021_0914	3	Follow-Up	Purchase f PWYW	Both entered	1	1	Only PWYW available	Only PWYW available	Don't invest search cost	3	7.8152933	1	24	5	4	3	0	2	203	0	0	2	0	1	0	0	4	0	1	0	1	0
151021_0914	4	Follow-Up	Purchase f PWYW	Both entered	1	1	Only PWYW available	Only PWYW available	Don't invest search cost	3	7.8152933	0	31	7	3	2	0	2	204	0	0	2	0	1	0	1	3	.25	.75	0	.83333331	.16666667
151021_0914	5	Follow-Up	Purchase f PP	Both entered	1	1	Only PWYW available	Both available	Invest search cost	5	15.499275	0	22	2	1	1	1	2	205	0	0	2	0	1	0	1	3	.25	.75	0	.83333331	.16666667
151021_0914	6	Follow-Up	Purchase f PWYW	Both entered	1	1	Only PWYW available	Only PWYW available	Don't invest search cost	2	7.8152933	1	26	1	3	3	0	2	206	0	0	2	0	1	0	1	3	.25	.75	0	.83333331	.16666667
151021_0914	7	PP	-1	Only PP entered	1	0	Only PP available	Only PP available	-1	3	28.186197	1	20	2	4	2	0	2	207	4	1	0	.5	0	.5	1	0	.25	0	.75	0	.33333334				60	5	55
151021_0914	8	PWYW	-1	Both entered	1	1	Only PWYW available	Both available	-1	6	37.092838	0	21	0	2	3	0	2	208	0	0	2	0	1	0	0	4	0	1	0	1	0	67	20	47
151021_0914	9	Well-Informed	Purchase f PWYW	Both entered	1	1	Only PWYW available	Both available	-1	5	7.8152933	0	62	7	4	3	0	2	209	0	0	2	0	1	0	1	3	.25	.75	0	.83333331	.16666667
151021_0914	10	Well-Informed	Purchase f PWYW	Both entered	1	1	Only PWYW available	Both available	-1	3	7.8152933	1	26	1	3	3	0	2	210	0	0	2	0	1	0	0	4	0	1	0	1	0
151021_0914	11	Follow-Up	No purchase	Only PP entered	1	0	Only PP available	Only PP available	Invest search cost	3	37.48241	0	18	6	3	1	0	2	211	4	1	0	.5	0	.5	1	0	.25	0	.75	0	.33333334
151021_0914	12	Follow-Up	Purchase f PP	Only PP entered	1	0	Only PP available	Only PP available	Invest search cost	4	35.206173	0	24	7	4	2	0	2	212	4	1	0	.5	0	.5	1	0	.25	0	.75	0	.33333334
151021_0914	13	Follow-Up	Purchase f PWYW	Both entered	1	1	Only PWYW available	Only PWYW available	Don't invest search cost	5	18.943264	1	26	7	4	3	0	2	213	0	0	2	0	1	0	0	4	0	1	0	1	0
151021_0914	14	Follow-Up	No purchase	Only PP entered	1	0	Only PP available	Only PP available	Don't invest search cost	2	6.18293	1	21	1	2	2	0	2	214	4	1	0	.5	0	.5	1	0	.25	0	.75	0	.33333334
151021_0914	15	PP	-1	Both entered	1	1	Only PWYW available	Both available	-1	5	31.497681	0	33	4	4	3	0	2	215	0	0	2	0	1	0	0	4	0	1	0	1	0				0	0	0
151021_0914	16	PWYW	-1	Both entered	1	1	Only PWYW available	Both available	-1	2	35.956703	1	21	1	3	0	0	2	216	0	0	2	0	1	0	1	3	.25	.75	0	.83333331	.16666667	0	15	-15
151021_0914	17	Well-Informed	No purchase	Only PP entered	1	0	Only PP available	Only PP available	-1	4	21.697895	1	59	2	4	2	0	2	217	4	1	0	.5	0	.5	1	0	.25	0	.75	0	.33333334
151021_0914	18	Well-Informed	Purchase f PWYW	Both entered	1	1	Only PWYW available	Both available	-1	6	16.260204	0	20	7	3	3	0	2	218	0	0	2	0	1	0	1	3	.25	.75	0	.83333331	.16666667
151021_0914	19	Follow-Up	Purchase f PWYW	Both entered	1	1	Only PWYW available	Only PWYW available	Don't invest search cost	2	10.385177	1	22	0	4	3	0	2	219	0	0	2	0	1	0	1	3	.25	.75	0	.83333331	.16666667
151021_0914	20	Follow-Up	Purchase f PWYW	Both entered	1	1	Only PWYW available	Only PWYW available	Don't invest search cost	2	37.48241	1	42	7	3	2	0	2	220	0	0	2	0	1	0	0	4	0	1	0	1	0
151021_0914	21	Follow-Up	No purchase	Only PP entered	1	0	Only PP available	Only PP available	Don't invest search cost	5	29.432568	0	23	7	4	3	0	2	221	4	1	0	.5	0	.5	1	0	.25	0	.75	0	.33333334
151021_0914	22	Follow-Up	Purchase f PWYW	Both entered	1	1	Only PWYW available	Only PWYW available	Don't invest search cost	2	31.855133	1	23	5	3	3	0	2	222	0	0	2	0	1	0	0	4	0	1	0	1	0
151021_0914	23	PP	-1	Both entered	1	1	Only PWYW available	Both available	-1	4	22.020597	1	22	7	4	2	0	2	223	0	0	2	0	1	0	1	3	.25	.75	0	.83333331	.16666667				15	5	10
151021_0914	24	PWYW	-1	Only PP entered	1	0	Only PP available	Only PP available	-1	2	16.260204	1	21	7	3	3	0	2	224	4	1	0	.5	0	.5	1	0	.25	0	.75	0	.33333334
151021_0914	1	Well-Informed	Purchase f PWYW	Both entered	1	1	Only PWYW available	Both available	-1	3	34.875328	1	21	1	3	3	0	2	201	0	0	2	0	1	0	0	4	0	1	0	1	0
151021_0914	2	Well-Informed	Purchase f PWYW	Both entered	1	1	Only PWYW available	Both available	-1	6	13.70151	1	22	4	4	3	0	2	202	0	0	2	0	1	0	0	4	0	1	0	1	0
151021_0914	3	Follow-Up	Purchase f PWYW	Both entered	1	1	Only PWYW available	Only PWYW available	Don't invest search cost	3	7.8152933	1	24	5	4	3	0	2	203	0	0	2	0	1	0	0	4	0	1	0	1	0
151021_0914	4	Follow-Up	Purchase f PWYW	Both entered	1	1	Only PWYW available	Only PWYW available	Don't invest search cost	3	7.8152933	0	31	7	3	2	0	2	204	0	0	2	0	1	0	0	4	0	1	0	1	0
151021_0914	5	Follow-Up	No purchase	Only PP entered	1	0	Only PP available	Only PP available	Don't invest search cost	5	15.499275	0	22	2	1	1	1	2	205	2	1	0	.5	0	.5	3	0	.75	0	.25	0	.66666669
151021_0914	6	Follow-Up	Purchase f PWYW	Both entered	1	1	Only PWYW available	Only PWYW available	Don't invest search cost	2	7.8152933	1	26	1	3	3	0	2	206	0	0	2	0	1	0	0	4	0	1	0	1	0
151021_0914	7	PP	-1	Both entered	1	1	Only PWYW available	Both available	-1	3	28.186197	1	20	2	4	2	0	2	207	0	0	2	0	1	0	0	4	0	1	0	1	0				0	0	0
151021_0914	8	PWYW	-1	Both entered	1	1	Only PWYW available	Both available	-1	6	37.092838	0	21	0	2	3	0	2	208	0	0	2	0	1	0	0	4	0	1	0	1	0	1	40	-39
151021_0914	9	Well-Informed	No purchase	Only PP entered	1	0	Only PP available	Only PP available	-1	5	7.8152933	0	62	7	4	3	0	2	209	2	1	0	.5	0	.5	3	0	.75	0	.25	0	.66666669
151021_0914	10	Well-Informed	Purchase f PP	Only PP entered	1	0	Only PP available	Only PP available	-1	3	7.8152933	1	26	1	3	3	0	2	210	2	1	0	.5	0	.5	3	0	.75	0	.25	0	.66666669
151021_0914	11	Follow-Up	Purchase f PWYW	Both entered	1	1	Only PWYW available	Only PWYW available	Don't invest search cost	3	37.48241	0	18	6	3	1	0	2	211	0	0	2	0	1	0	0	4	0	1	0	1	0
151021_0914	12	Follow-Up	Purchase f PWYW	Both entered	1	1	Only PWYW available	Only PWYW available	Don't invest search cost	4	35.206173	0	24	7	4	2	0	2	212	0	0	2	0	1	0	0	4	0	1	0	1	0
151021_0914	13	Follow-Up	Purchase f PWYW	Both entered	1	1	Only PWYW available	Only PWYW available	Don't invest search cost	5	18.943264	1	26	7	4	3	0	2	213	0	0	2	0	1	0	0	4	0	1	0	1	0
151021_0914	14	Follow-Up	Purchase f PWYW	Both entered	1	1	Only PWYW available	Only PWYW available	Don't invest search cost	2	6.18293	1	21	1	2	2	0	2	214	0	0	2	0	1	0	0	4	0	1	0	1	0
151021_0914	15	PP	-1	Only PP entered	1	0	Only PP available	Only PP available	-1	5	31.497681	0	33	4	4	3	0	2	215	2	1	0	.5	0	.5	3	0	.75	0	.25	0	.66666669				90	30	60
151021_0914	16	PWYW	-1	Both entered	1	1	Only PWYW available	Both available	-1	2	35.956703	1	21	1	3	0	0	2	216	0	0	2	0	1	0	0	4	0	1	0	1	0	11	40	-29
151021_0914	17	Well-Informed	Purchase f PWYW	Both entered	1	1	Only PWYW available	Both available	-1	4	21.697895	1	59	2	4	2	0	2	217	0	0	2	0	1	0	0	4	0	1	0	1	0
151021_0914	18	Well-Informed	Purchase f PWYW	Both entered	1	1	Only PWYW available	Both available	-1	6	16.260204	0	20	7	3	3	0	2	218	0	0	2	0	1	0	0	4	0	1	0	1	0
151021_0914	19	Follow-Up	Purchase f PP	Only PP entered	1	0	Only PP available	Only PP available	Don't invest search cost	2	10.385177	1	22	0	4	3	0	2	219	2	1	0	.5	0	.5	3	0	.75	0	.25	0	.66666669
151021_0914	20	Follow-Up	Purchase f PP	Only PP entered	1	0	Only PP available	Only PP available	Don't invest search cost	2	37.48241	1	42	7	3	2	0	2	220	2	1	0	.5	0	.5	3	0	.75	0	.25	0	.66666669
151021_0914	21	Follow-Up	Purchase f PWYW	Both entered	1	1	Only PWYW available	Only PWYW available	Don't invest search cost	5	29.432568	0	23	7	4	3	0	2	221	0	0	2	0	1	0	0	4	0	1	0	1	0
151021_0914	22	Follow-Up	Purchase f PP	Only PP entered	1	0	Only PP available	Only PP available	Don't invest search cost	2	31.855133	1	23	5	3	3	0	2	222	2	1	0	.5	0	.5	3	0	.75	0	.25	0	.66666669
151021_0914	23	PP	-1	Both entered	1	1	Only PWYW available	Both available	-1	4	22.020597	1	22	7	4	2	0	2	223	0	0	2	0	1	0	0	4	0	1	0	1	0				0	0	0
151021_0914	24	PWYW	-1	Only PP entered	1	0	Only PP available	Only PP available	-1	2	16.260204	1	21	7	3	3	0	2	224	2	1	0	.5	0	.5	3	0	.75	0	.25	0	.66666669
151021_0914	1	Well-Informed	-1	No seller entered	0	0	No seller available	No seller available	-1	3	34.875328	1	21	1	3	3	0	2	201	6	0	0	0	0	1	0	0	0	0	1	0	0
151021_0914	2	Well-Informed	Purchase f PWYW	Both entered	1	1	Only PWYW available	Both available	-1	6	13.70151	1	22	4	4	3	0	2	202	1	0	2	0	1	0	0	3	0	.75	.25	.83333331	0
151021_0914	3	Follow-Up	5	No seller entered	0	0	No seller available	No seller available	Don't invest search cost	3	7.8152933	1	24	5	4	3	0	2	203	6	0	0	0	0	1	0	0	0	0	1	0	0
151021_0914	4	Follow-Up	5	No seller entered	0	0	No seller available	No seller available	Don't invest search cost	3	7.8152933	0	31	7	3	2	0	2	204	6	0	0	0	0	1	0	0	0	0	1	0	0
151021_0914	5	Follow-Up	5	No seller entered	0	0	No seller available	No seller available	Invest search cost	5	15.499275	0	22	2	1	1	1	2	205	6	0	0	0	0	1	0	0	0	0	1	0	0
151021_0914	6	Follow-Up	5	No seller entered	0	0	No seller available	No seller available	Invest search cost	2	7.8152933	1	26	1	3	3	0	2	206	6	0	0	0	0	1	0	0	0	0	1	0	0
151021_0914	7	PP	-1	Only PP entered	1	0	Only PP available	Only PP available	-1	3	28.186197	1	20	2	4	2	0	2	207	4	1	0	.5	0	.5	1	0	.25	0	.75	0	.33333334				100	30	70
151021_0914	8	PWYW	-1	Only PP entered	1	0	Only PP available	Only PP available	-1	6	37.092838	0	21	0	2	3	0	2	208	4	1	0	.5	0	.5	1	0	.25	0	.75	0	.33333334
151021_0914	9	Well-Informed	Purchase f PWYW	Both entered	1	1	Only PWYW available	Both available	-1	5	7.8152933	0	62	7	4	3	0	2	209	1	0	2	0	1	0	0	3	0	.75	.25	.83333331	0
151021_0914	10	Well-Informed	-1	No seller entered	0	0	No seller available	No seller available	-1	3	7.8152933	1	26	1	3	3	0	2	210	6	0	0	0	0	1	0	0	0	0	1	0	0
151021_0914	11	Follow-Up	No purchase	Only PP entered	1	0	Only PP available	Only PP available	Don't invest search cost	3	37.48241	0	18	6	3	1	0	2	211	4	1	0	.5	0	.5	1	0	.25	0	.75	0	.33333334
151021_0914	12	Follow-Up	No purchase	Both entered	1	1	Only PWYW available	Only PWYW available	Don't invest search cost	4	35.206173	0	24	7	4	2	0	2	212	1	0	2	0	1	0	0	3	0	.75	.25	.83333331	0
151021_0914	13	Follow-Up	No purchase	Only PP entered	1	0	Only PP available	Only PP available	Don't invest search cost	5	18.943264	1	26	7	4	3	0	2	213	4	1	0	.5	0	.5	1	0	.25	0	.75	0	.33333334
151021_0914	14	Follow-Up	Purchase f PWYW	Both entered	1	1	Only PWYW available	Only PWYW available	Don't invest search cost	2	6.18293	1	21	1	2	2	0	2	214	1	0	2	0	1	0	0	3	0	.75	.25	.83333331	0
151021_0914	15	PP	-1	Both entered	1	1	Only PWYW available	Both available	-1	5	31.497681	0	33	4	4	3	0	2	215	1	0	2	0	1	0	0	3	0	.75	.25	.83333331	0				0	0	0
151021_0914	16	PWYW	-1	Both entered	1	1	Only PWYW available	Both available	-1	2	35.956703	1	21	1	3	0	0	2	216	1	0	2	0	1	0	0	3	0	.75	.25	.83333331	0	0	90	-90
151021_0914	17	Well-Informed	No purchase	Only PP entered	1	0	Only PP available	Only PP available	-1	4	21.697895	1	59	2	4	2	0	2	217	4	1	0	.5	0	.5	1	0	.25	0	.75	0	.33333334
151021_0914	18	Well-Informed	Purchase f PP	Only PP entered	1	0	Only PP available	Only PP available	-1	6	16.260204	0	20	7	3	3	0	2	218	4	1	0	.5	0	.5	1	0	.25	0	.75	0	.33333334
151021_0914	19	Follow-Up	Purchase f PWYW	Both entered	1	1	Only PWYW available	Only PWYW available	Don't invest search cost	2	10.385177	1	22	0	4	3	0	2	219	1	0	2	0	1	0	0	3	0	.75	.25	.83333331	0
151021_0914	20	Follow-Up	No purchase	Only PP entered	1	0	Only PP available	Only PP available	Don't invest search cost	2	37.48241	1	42	7	3	2	0	2	220	4	1	0	.5	0	.5	1	0	.25	0	.75	0	.33333334
151021_0914	21	Follow-Up	Purchase f PWYW	Both entered	1	1	Only PWYW available	Only PWYW available	Don't invest search cost	5	29.432568	0	23	7	4	3	0	2	221	1	0	2	0	1	0	0	3	0	.75	.25	.83333331	0
151021_0914	22	Follow-Up	Purchase f PP	Only PP entered	1	0	Only PP available	Only PP available	Invest search cost	2	31.855133	1	23	5	3	3	0	2	222	4	1	0	.5	0	.5	1	0	.25	0	.75	0	.33333334
151021_0914	23	PP	-1	No seller entered	0	0	No seller available	No seller available	-1	4	22.020597	1	22	7	4	2	0	2	223	6	0	0	0	0	1	0	0	0	0	1	0	0
151021_0914	24	PWYW	-1	No seller entered	0	0	No seller available	No seller available	-1	2	16.260204	1	21	7	3	3	0	2	224	6	0	0	0	0	1	0	0	0	0	1	0	0
151021_0914	1	Well-Informed	Purchase f PWYW	Both entered	1	1	Only PWYW available	Both available	-1	3	34.875328	1	21	1	3	3	0	2	201	0	0	2	0	1	0	1	3	.25	.75	0	.83333331	.16666667
151021_0914	2	Well-Informed	Purchase f PP	Only PP entered	1	0	Only PP available	Only PP available	-1	6	13.70151	1	22	4	4	3	0	2	202	3	1	0	.5	0	.5	2	0	.5	0	.5	0	.5
151021_0914	3	Follow-Up	Purchase f PWYW	Both entered	1	1	Only PWYW available	Only PWYW available	Don't invest search cost	3	7.8152933	1	24	5	4	3	0	2	203	0	0	2	0	1	0	1	3	.25	.75	0	.83333331	.16666667
151021_0914	4	Follow-Up	Purchase f PWYW	Both entered	1	1	Both available	Both available	Don't invest search cost	3	7.8152933	0	31	7	3	2	0	2	204	0	1	1	.5	.5	0	0	4	0	1	0	.83333331	.16666667
151021_0914	5	Follow-Up	Purchase f PP	Both entered	1	1	Only PWYW available	Both available	Invest search cost	5	15.499275	0	22	2	1	1	1	2	205	0	0	2	0	1	0	1	3	.25	.75	0	.83333331	.16666667
151021_0914	6	Follow-Up	Purchase f PP	Only PP entered	1	0	Only PP available	Only PP available	Don't invest search cost	2	7.8152933	1	26	1	3	3	0	2	206	3	1	0	.5	0	.5	2	0	.5	0	.5	0	.5
151021_0914	7	PP	-1	Both entered	1	1	Only PWYW available	Both available	-1	3	28.186197	1	20	2	4	2	0	2	207	0	0	2	0	1	0	1	3	.25	.75	0	.83333331	.16666667				10	5	5
151021_0914	8	PWYW	-1	Both entered	1	1	Both available	Both available	-1	6	37.092838	0	21	0	2	3	0	2	208	0	1	1	.5	.5	0	0	4	0	1	0	.83333331	.16666667	5	20	-15
151021_0914	9	Well-Informed	No purchase	Only PP entered	1	0	Only PP available	Only PP available	-1	5	7.8152933	0	62	7	4	3	0	2	209	3	1	0	.5	0	.5	2	0	.5	0	.5	0	.5
151021_0914	10	Well-Informed	Purchase f PWYW	Both entered	1	1	Both available	Both available	-1	3	7.8152933	1	26	1	3	3	0	2	210	0	1	1	.5	.5	0	0	4	0	1	0	.83333331	.16666667
151021_0914	11	Follow-Up	Purchase f PWYW	Both entered	1	1	Both available	Both available	Don't invest search cost	3	37.48241	0	18	6	3	1	0	2	211	0	1	1	.5	.5	0	0	4	0	1	0	.83333331	.16666667
151021_0914	12	Follow-Up	Purchase f PWYW	Both entered	1	1	Only PWYW available	Only PWYW available	Don't invest search cost	4	35.206173	0	24	7	4	2	0	2	212	0	0	2	0	1	0	1	3	.25	.75	0	.83333331	.16666667
151021_0914	13	Follow-Up	Purchase f PWYW	Both entered	1	1	Both available	Both available	Don't invest search cost	5	18.943264	1	26	7	4	3	0	2	213	0	1	1	.5	.5	0	0	4	0	1	0	.83333331	.16666667
151021_0914	14	Follow-Up	Purchase f PWYW	Both entered	1	1	Both available	Both available	Don't invest search cost	2	6.18293	1	21	1	2	2	0	2	214	0	1	1	.5	.5	0	0	4	0	1	0	.83333331	.16666667
151021_0914	15	PP	-1	Only PP entered	1	0	Only PP available	Only PP available	-1	5	31.497681	0	33	4	4	3	0	2	215	3	1	0	.5	0	.5	2	0	.5	0	.5	0	.5				60	10	50
151021_0914	16	PWYW	-1	Only PP entered	1	0	Only PP available	Only PP available	-1	2	35.956703	1	21	1	3	0	0	2	216	3	1	0	.5	0	.5	2	0	.5	0	.5	0	.5
151021_0914	17	Well-Informed	Purchase f PP	Both entered	1	1	Both available	Both available	-1	4	21.697895	1	59	2	4	2	0	2	217	0	1	1	.5	.5	0	0	4	0	1	0	.83333331	.16666667
151021_0914	18	Well-Informed	Purchase f PWYW	Both entered	1	1	Only PWYW available	Both available	-1	6	16.260204	0	20	7	3	3	0	2	218	0	0	2	0	1	0	1	3	.25	.75	0	.83333331	.16666667
151021_0914	19	Follow-Up	No purchase	Only PP entered	1	0	Only PP available	Only PP available	Don't invest search cost	2	10.385177	1	22	0	4	3	0	2	219	3	1	0	.5	0	.5	2	0	.5	0	.5	0	.5
151021_0914	20	Follow-Up	No purchase	Only PP entered	1	0	Only PP available	Only PP available	Don't invest search cost	2	37.48241	1	42	7	3	2	0	2	220	3	1	0	.5	0	.5	2	0	.5	0	.5	0	.5
151021_0914	21	Follow-Up	Purchase f PP	Only PP entered	1	0	Only PP available	Only PP available	Don't invest search cost	5	29.432568	0	23	7	4	3	0	2	221	3	1	0	.5	0	.5	2	0	.5	0	.5	0	.5
151021_0914	22	Follow-Up	Purchase f PWYW	Both entered	1	1	Only PWYW available	Only PWYW available	Don't invest search cost	2	31.855133	1	23	5	3	3	0	2	222	0	0	2	0	1	0	1	3	.25	.75	0	.83333331	.16666667
151021_0914	23	PP	-1	Both entered	1	1	Both available	Both available	-1	4	22.020597	1	22	7	4	2	0	2	223	0	1	1	.5	.5	0	0	4	0	1	0	.83333331	.16666667				0	0	0
151021_0914	24	PWYW	-1	Both entered	1	1	Only PWYW available	Both available	-1	2	16.260204	1	21	7	3	3	0	2	224	0	0	2	0	1	0	1	3	.25	.75	0	.83333331	.16666667	13	15	-2
151021_0914	1	Well-Informed	No purchase	Only PP entered	1	0	No seller available	Only PP available	-1	3	34.875328	1	21	1	3	3	0	2	201	5	0	0	0	0	1	1	0	.25	0	.75	0	.16666667
151021_0914	2	Well-Informed	Purchase f PWYW	Only PWYW entered	0	1	Only PWYW available	Only PWYW available	-1	6	13.70151	1	22	4	4	3	0	2	202	0	0	2	0	1	0	0	4	0	1	0	1	0
151021_0914	3	Follow-Up	Purchase f PWYW	Only PWYW entered	0	1	Only PWYW available	Only PWYW available	Don't invest search cost	3	7.8152933	1	24	5	4	3	0	2	203	0	0	2	0	1	0	0	4	0	1	0	1	0
151021_0914	4	Follow-Up	Purchase f PWYW	Only PWYW entered	0	1	Only PWYW available	Only PWYW available	Don't invest search cost	3	7.8152933	0	31	7	3	2	0	2	204	0	0	2	0	1	0	0	4	0	1	0	1	0
151021_0914	5	Follow-Up	5	Only PP entered	1	0	No seller available	No seller available	Don't invest search cost	5	15.499275	0	22	2	1	1	1	2	205	5	0	0	0	0	1	1	0	.25	0	.75	0	.16666667
151021_0914	6	Follow-Up	Purchase f PP	Only PP entered	1	0	Only PP available	Only PP available	Don't invest search cost	2	7.8152933	1	26	1	3	3	0	2	206	2	1	0	.5	0	.5	3	0	.75	0	.25	0	.66666669
151021_0914	7	PP	-1	Only PP entered	1	0	No seller available	Only PP available	-1	3	28.186197	1	20	2	4	2	0	2	207	5	0	0	0	0	1	1	0	.25	0	.75	0	.16666667				120	10	110
151021_0914	8	PWYW	-1	Only PP entered	1	0	No seller available	Only PP available	-1	6	37.092838	0	21	0	2	3	0	2	208	5	0	0	0	0	1	1	0	.25	0	.75	0	.16666667
151021_0914	9	Well-Informed	Purchase f PWYW	Only PWYW entered	0	1	Only PWYW available	Only PWYW available	-1	5	7.8152933	0	62	7	4	3	0	2	209	0	0	2	0	1	0	0	4	0	1	0	1	0
151021_0914	10	Well-Informed	Purchase f PP	Only PP entered	1	0	Only PP available	Only PP available	-1	3	7.8152933	1	26	1	3	3	0	2	210	2	1	0	.5	0	.5	3	0	.75	0	.25	0	.66666669
151021_0914	11	Follow-Up	Purchase f PP	Only PP entered	1	0	No seller available	Only PP available	Invest search cost	3	37.48241	0	18	6	3	1	0	2	211	5	0	0	0	0	1	1	0	.25	0	.75	0	.16666667
151021_0914	12	Follow-Up	No purchase	Only PP entered	1	0	No seller available	Only PP available	Invest search cost	4	35.206173	0	24	7	4	2	0	2	212	5	0	0	0	0	1	1	0	.25	0	.75	0	.16666667
151021_0914	13	Follow-Up	No purchase	Only PP entered	1	0	Only PP available	Only PP available	Don't invest search cost	5	18.943264	1	26	7	4	3	0	2	213	2	1	0	.5	0	.5	3	0	.75	0	.25	0	.66666669
151021_0914	14	Follow-Up	Purchase f PWYW	Only PWYW entered	0	1	Only PWYW available	Only PWYW available	Don't invest search cost	2	6.18293	1	21	1	2	2	0	2	214	0	0	2	0	1	0	0	4	0	1	0	1	0
151021_0914	15	PP	-1	Only PWYW entered	0	1	Only PWYW available	Only PWYW available	-1	5	31.497681	0	33	4	4	3	0	2	215	0	0	2	0	1	0	0	4	0	1	0	1	0
151021_0914	16	PWYW	-1	Only PWYW entered	0	1	Only PWYW available	Only PWYW available	-1	2	35.956703	1	21	1	3	0	0	2	216	0	0	2	0	1	0	0	4	0	1	0	1	0	1	40	-39
151021_0914	17	Well-Informed	No purchase	Only PP entered	1	0	Only PP available	Only PP available	-1	4	21.697895	1	59	2	4	2	0	2	217	2	1	0	.5	0	.5	3	0	.75	0	.25	0	.66666669
151021_0914	18	Well-Informed	No purchase	Only PP entered	1	0	No seller available	Only PP available	-1	6	16.260204	0	20	7	3	3	0	2	218	5	0	0	0	0	1	1	0	.25	0	.75	0	.16666667
151021_0914	19	Follow-Up	Purchase f PP	Only PP entered	1	0	Only PP available	Only PP available	Don't invest search cost	2	10.385177	1	22	0	4	3	0	2	219	2	1	0	.5	0	.5	3	0	.75	0	.25	0	.66666669
151021_0914	20	Follow-Up	Purchase f PP	Only PP entered	1	0	Only PP available	Only PP available	Invest search cost	2	37.48241	1	42	7	3	2	0	2	220	2	1	0	.5	0	.5	3	0	.75	0	.25	0	.66666669
151021_0914	21	Follow-Up	Purchase f PWYW	Only PWYW entered	0	1	Only PWYW available	Only PWYW available	Don't invest search cost	5	29.432568	0	23	7	4	3	0	2	221	0	0	2	0	1	0	0	4	0	1	0	1	0
151021_0914	22	Follow-Up	No purchase	Only PP entered	1	0	No seller available	Only PP available	Invest search cost	2	31.855133	1	23	5	3	3	0	2	222	5	0	0	0	0	1	1	0	.25	0	.75	0	.16666667
151021_0914	23	PP	-1	Only PP entered	1	0	Only PP available	Only PP available	-1	4	22.020597	1	22	7	4	2	0	2	223	2	1	0	.5	0	.5	3	0	.75	0	.25	0	.66666669				90	30	60
151021_0914	24	PWYW	-1	Only PP entered	1	0	Only PP available	Only PP available	-1	2	16.260204	1	21	7	3	3	0	2	224	2	1	0	.5	0	.5	3	0	.75	0	.25	0	.66666669
151021_0914	1	Well-Informed	No purchase	Only PP entered	1	0	Only PP available	Only PP available	-1	3	34.875328	1	21	1	3	3	0	2	201	5	1	0	.5	0	.5	0	0	0	0	1	0	.16666667
151021_0914	2	Well-Informed	Purchase f PP	Only PP entered	1	0	Only PP available	Only PP available	-1	6	13.70151	1	22	4	4	3	0	2	202	5	1	0	.5	0	.5	0	0	0	0	1	0	.16666667
151021_0914	3	Follow-Up	No purchase	Only PP entered	1	0	Only PP available	Only PP available	Invest search cost	3	7.8152933	1	24	5	4	3	0	2	203	5	1	0	.5	0	.5	0	0	0	0	1	0	.16666667
151021_0914	4	Follow-Up	No purchase	Only PP entered	1	0	Only PP available	Only PP available	Don't invest search cost	3	7.8152933	0	31	7	3	2	0	2	204	5	1	0	.5	0	.5	0	0	0	0	1	0	.16666667
151021_0914	5	Follow-Up	Purchase f PWYW	Both entered	1	1	Only PWYW available	Both available	Invest search cost	5	15.499275	0	22	2	1	1	1	2	205	1	0	2	0	1	0	0	3	0	.75	.25	.83333331	0
151021_0914	6	Follow-Up	Purchase f PWYW	Both entered	1	1	Only PWYW available	Only PWYW available	Don't invest search cost	2	7.8152933	1	26	1	3	3	0	2	206	1	0	2	0	1	0	0	3	0	.75	.25	.83333331	0
151021_0914	7	PP	-1	Both entered	1	1	Only PWYW available	Both available	-1	3	28.186197	1	20	2	4	2	0	2	207	1	0	2	0	1	0	0	3	0	.75	.25	.83333331	0				0	0	0
151021_0914	8	PWYW	-1	Only PP entered	1	0	Only PP available	Only PP available	-1	6	37.092838	0	21	0	2	3	0	2	208	5	1	0	.5	0	.5	0	0	0	0	1	0	.16666667
151021_0914	9	Well-Informed	Purchase f PWYW	Both entered	1	1	Only PWYW available	Both available	-1	5	7.8152933	0	62	7	4	3	0	2	209	1	0	2	0	1	0	0	3	0	.75	.25	.83333331	0
151021_0914	10	Well-Informed	Purchase f PP	Only PP entered	1	0	Only PP available	Only PP available	-1	3	7.8152933	1	26	1	3	3	0	2	210	5	1	0	.5	0	.5	0	0	0	0	1	0	.16666667
151021_0914	11	Follow-Up	Purchase f PWYW	Both entered	1	1	Only PWYW available	Only PWYW available	Don't invest search cost	3	37.48241	0	18	6	3	1	0	2	211	1	0	2	0	1	0	0	3	0	.75	.25	.83333331	0
151021_0914	12	Follow-Up	No purchase	Both entered	1	1	Only PWYW available	Only PWYW available	Don't invest search cost	4	35.206173	0	24	7	4	2	0	2	212	1	0	2	0	1	0	0	3	0	.75	.25	.83333331	0
151021_0914	13	Follow-Up	No purchase	Only PP entered	1	0	Only PP available	Only PP available	Invest search cost	5	18.943264	1	26	7	4	3	0	2	213	5	1	0	.5	0	.5	0	0	0	0	1	0	.16666667
151021_0914	14	Follow-Up	No purchase	Only PP entered	1	0	Only PP available	Only PP available	Don't invest search cost	2	6.18293	1	21	1	2	2	0	2	214	5	1	0	.5	0	.5	0	0	0	0	1	0	.16666667
151021_0914	15	PP	-1	Only PP entered	1	0	Only PP available	Only PP available	-1	5	31.497681	0	33	4	4	3	0	2	215	5	1	0	.5	0	.5	0	0	0	0	1	0	.16666667				0	0	0
151021_0914	16	PWYW	-1	Both entered	1	1	Only PWYW available	Both available	-1	2	35.956703	1	21	1	3	0	0	2	216	1	0	2	0	1	0	0	3	0	.75	.25	.83333331	0	50	150	-100
151021_0914	17	Well-Informed	No purchase	Only PP entered	1	0	Only PP available	Only PP available	-1	4	21.697895	1	59	2	4	2	0	2	217	5	1	0	.5	0	.5	0	0	0	0	1	0	.16666667
151021_0914	18	Well-Informed	Purchase f PWYW	Both entered	1	1	Only PWYW available	Both available	-1	6	16.260204	0	20	7	3	3	0	2	218	1	0	2	0	1	0	0	3	0	.75	.25	.83333331	0
151021_0914	19	Follow-Up	No purchase	Only PP entered	1	0	Only PP available	Only PP available	Don't invest search cost	2	10.385177	1	22	0	4	3	0	2	219	5	1	0	.5	0	.5	0	0	0	0	1	0	.16666667
151021_0914	20	Follow-Up	No purchase	Only PP entered	1	0	Only PP available	Only PP available	Don't invest search cost	2	37.48241	1	42	7	3	2	0	2	220	5	1	0	.5	0	.5	0	0	0	0	1	0	.16666667
151021_0914	21	Follow-Up	No purchase	Only PP entered	1	0	Only PP available	Only PP available	Don't invest search cost	5	29.432568	0	23	7	4	3	0	2	221	5	1	0	.5	0	.5	0	0	0	0	1	0	.16666667
151021_0914	22	Follow-Up	No purchase	Only PP entered	1	0	Only PP available	Only PP available	Don't invest search cost	2	31.855133	1	23	5	3	3	0	2	222	5	1	0	.5	0	.5	0	0	0	0	1	0	.16666667
151021_0914	23	PP	-1	Only PP entered	1	0	Only PP available	Only PP available	-1	4	22.020597	1	22	7	4	2	0	2	223	5	1	0	.5	0	.5	0	0	0	0	1	0	.16666667				0	0	0
151021_0914	24	PWYW	-1	Only PP entered	1	0	Only PP available	Only PP available	-1	2	16.260204	1	21	7	3	3	0	2	224	5	1	0	.5	0	.5	0	0	0	0	1	0	.16666667
151021_0914	1	Well-Informed	Purchase f PP	Only PP entered	1	0	Only PP available	Only PP available	-1	3	34.875328	1	21	1	3	3	0	2	201	1	2	0	1	0	0	3	0	.75	0	.25	0	.83333331
151021_0914	2	Well-Informed	-1	No seller entered	0	0	No seller available	No seller available	-1	6	13.70151	1	22	4	4	3	0	2	202	6	0	0	0	0	1	0	0	0	0	1	0	0
151021_0914	3	Follow-Up	Purchase f PWYW	Both entered	1	1	Only PWYW available	Only PWYW available	Don't invest search cost	3	7.8152933	1	24	5	4	3	0	2	203	0	0	2	0	1	0	0	4	0	1	0	1	0
151021_0914	4	Follow-Up	Purchase f PP	Only PP entered	1	0	Only PP available	Only PP available	Invest search cost	3	7.8152933	0	31	7	3	2	0	2	204	1	2	0	1	0	0	3	0	.75	0	.25	0	.83333331
151021_0914	5	Follow-Up	5	No seller entered	0	0	No seller available	No seller available	Invest search cost	5	15.499275	0	22	2	1	1	1	2	205	6	0	0	0	0	1	0	0	0	0	1	0	0
151021_0914	6	Follow-Up	No purchase	Only PP entered	1	0	Only PP available	Only PP available	Don't invest search cost	2	7.8152933	1	26	1	3	3	0	2	206	1	2	0	1	0	0	3	0	.75	0	.25	0	.83333331
151021_0914	7	PP	-1	Only PP entered	1	0	Only PP available	Only PP available	-1	3	28.186197	1	20	2	4	2	0	2	207	1	2	0	1	0	0	3	0	.75	0	.25	0	.83333331				150	30	120
151021_0914	8	PWYW	-1	Only PP entered	1	0	Only PP available	Only PP available	-1	6	37.092838	0	21	0	2	3	0	2	208	1	2	0	1	0	0	3	0	.75	0	.25	0	.83333331
151021_0914	9	Well-Informed	Purchase f PWYW	Both entered	1	1	Only PWYW available	Both available	-1	5	7.8152933	0	62	7	4	3	0	2	209	0	0	2	0	1	0	0	4	0	1	0	1	0
151021_0914	10	Well-Informed	Purchase f PP	Only PP entered	1	0	Only PP available	Only PP available	-1	3	7.8152933	1	26	1	3	3	0	2	210	1	2	0	1	0	0	3	0	.75	0	.25	0	.83333331
151021_0914	11	Follow-Up	Purchase f PP	Only PP entered	1	0	Only PP available	Only PP available	Don't invest search cost	3	37.48241	0	18	6	3	1	0	2	211	1	2	0	1	0	0	3	0	.75	0	.25	0	.83333331
151021_0914	12	Follow-Up	5	No seller entered	0	0	No seller available	No seller available	Invest search cost	4	35.206173	0	24	7	4	2	0	2	212	6	0	0	0	0	1	0	0	0	0	1	0	0
151021_0914	13	Follow-Up	Purchase f PWYW	Both entered	1	1	Only PWYW available	Only PWYW available	Don't invest search cost	5	18.943264	1	26	7	4	3	0	2	213	0	0	2	0	1	0	0	4	0	1	0	1	0
151021_0914	14	Follow-Up	Purchase f PWYW	Both entered	1	1	Only PWYW available	Only PWYW available	Don't invest search cost	2	6.18293	1	21	1	2	2	0	2	214	0	0	2	0	1	0	0	4	0	1	0	1	0
151021_0914	15	PP	-1	Both entered	1	1	Only PWYW available	Both available	-1	5	31.497681	0	33	4	4	3	0	2	215	0	0	2	0	1	0	0	4	0	1	0	1	0				0	0	0
151021_0914	16	PWYW	-1	Both entered	1	1	Only PWYW available	Both available	-1	2	35.956703	1	21	1	3	0	0	2	216	0	0	2	0	1	0	0	4	0	1	0	1	0	107	40	67
151021_0914	17	Well-Informed	-1	No seller entered	0	0	No seller available	No seller available	-1	4	21.697895	1	59	2	4	2	0	2	217	6	0	0	0	0	1	0	0	0	0	1	0	0
151021_0914	18	Well-Informed	Purchase f PWYW	Both entered	1	1	Only PWYW available	Both available	-1	6	16.260204	0	20	7	3	3	0	2	218	0	0	2	0	1	0	0	4	0	1	0	1	0
151021_0914	19	Follow-Up	5	No seller entered	0	0	No seller available	No seller available	Invest search cost	2	10.385177	1	22	0	4	3	0	2	219	6	0	0	0	0	1	0	0	0	0	1	0	0
151021_0914	20	Follow-Up	Purchase f PWYW	Both entered	1	1	Only PWYW available	Only PWYW available	Don't invest search cost	2	37.48241	1	42	7	3	2	0	2	220	0	0	2	0	1	0	0	4	0	1	0	1	0
151021_0914	21	Follow-Up	Purchase f PP	Only PP entered	1	0	Only PP available	Only PP available	Invest search cost	5	29.432568	0	23	7	4	3	0	2	221	1	2	0	1	0	0	3	0	.75	0	.25	0	.83333331
151021_0914	22	Follow-Up	5	No seller entered	0	0	No seller available	No seller available	Invest search cost	2	31.855133	1	23	5	3	3	0	2	222	6	0	0	0	0	1	0	0	0	0	1	0	0
151021_0914	23	PP	-1	No seller entered	0	0	No seller available	No seller available	-1	4	22.020597	1	22	7	4	2	0	2	223	6	0	0	0	0	1	0	0	0	0	1	0	0
151021_0914	24	PWYW	-1	No seller entered	0	0	No seller available	No seller available	-1	2	16.260204	1	21	7	3	3	0	2	224	6	0	0	0	0	1	0	0	0	0	1	0	0
151021_0914	1	Well-Informed	Purchase f PP	Only PP entered	1	0	Only PP available	Only PP available	-1	3	34.875328	1	21	1	3	3	0	2	201	2	2	0	1	0	0	2	0	.5	0	.5	0	.66666669
151021_0914	2	Well-Informed	Purchase f PP	Only PP entered	1	0	Only PP available	Only PP available	-1	6	13.70151	1	22	4	4	3	0	2	202	2	2	0	1	0	0	2	0	.5	0	.5	0	.66666669
151021_0914	3	Follow-Up	Purchase f PWYW	Both entered	1	1	Only PWYW available	Only PWYW available	Don't invest search cost	3	7.8152933	1	24	5	4	3	0	2	203	0	0	2	0	1	0	0	4	0	1	0	1	0
151021_0914	4	Follow-Up	Purchase f PP	Only PP entered	1	0	Only PP available	Only PP available	Invest search cost	3	7.8152933	0	31	7	3	2	0	2	204	2	2	0	1	0	0	2	0	.5	0	.5	0	.66666669
151021_0914	5	Follow-Up	Purchase f PWYW	Both entered	1	1	Only PWYW available	Only PWYW available	Don't invest search cost	5	15.499275	0	22	2	1	1	1	2	205	0	0	2	0	1	0	0	4	0	1	0	1	0
151021_0914	6	Follow-Up	Purchase f PWYW	Both entered	1	1	Only PWYW available	Only PWYW available	Don't invest search cost	2	7.8152933	1	26	1	3	3	0	2	206	0	0	2	0	1	0	0	4	0	1	0	1	0
151021_0914	7	PP	-1	Both entered	1	1	Only PWYW available	Both available	-1	3	28.186197	1	20	2	4	2	0	2	207	0	0	2	0	1	0	0	4	0	1	0	1	0				0	0	0
151021_0914	8	PWYW	-1	Only PP entered	1	0	Only PP available	Only PP available	-1	6	37.092838	0	21	0	2	3	0	2	208	2	2	0	1	0	0	2	0	.5	0	.5	0	.66666669
151021_0914	9	Well-Informed	Purchase f PWYW	Both entered	1	1	Only PWYW available	Both available	-1	5	7.8152933	0	62	7	4	3	0	2	209	0	0	2	0	1	0	0	4	0	1	0	1	0
151021_0914	10	Well-Informed	Purchase f PP	Only PP entered	1	0	Only PP available	Only PP available	-1	3	7.8152933	1	26	1	3	3	0	2	210	2	2	0	1	0	0	2	0	.5	0	.5	0	.66666669
151021_0914	11	Follow-Up	No purchase	Only PP entered	1	0	Only PP available	Only PP available	Don't invest search cost	3	37.48241	0	18	6	3	1	0	2	211	2	2	0	1	0	0	2	0	.5	0	.5	0	.66666669
151021_0914	12	Follow-Up	Purchase f PP	Only PP entered	1	0	Only PP available	Only PP available	Don't invest search cost	4	35.206173	0	24	7	4	2	0	2	212	2	2	0	1	0	0	2	0	.5	0	.5	0	.66666669
151021_0914	13	Follow-Up	No purchase	Only PP entered	1	0	Only PP available	Only PP available	Don't invest search cost	5	18.943264	1	26	7	4	3	0	2	213	2	2	0	1	0	0	2	0	.5	0	.5	0	.66666669
151021_0914	14	Follow-Up	Purchase f PP	Only PP entered	1	0	Only PP available	Only PP available	Invest search cost	2	6.18293	1	21	1	2	2	0	2	214	2	2	0	1	0	0	2	0	.5	0	.5	0	.66666669
151021_0914	15	PP	-1	Only PP entered	1	0	Only PP available	Only PP available	-1	5	31.497681	0	33	4	4	3	0	2	215	2	2	0	1	0	0	2	0	.5	0	.5	0	.66666669				60	20	40
151021_0914	16	PWYW	-1	Both entered	1	1	Only PWYW available	Both available	-1	2	35.956703	1	21	1	3	0	0	2	216	0	0	2	0	1	0	0	4	0	1	0	1	0	76	40	36
151021_0914	17	Well-Informed	Purchase f PP	Only PP entered	1	0	Only PP available	Only PP available	-1	4	21.697895	1	59	2	4	2	0	2	217	2	2	0	1	0	0	2	0	.5	0	.5	0	.66666669
151021_0914	18	Well-Informed	Purchase f PWYW	Both entered	1	1	Only PWYW available	Both available	-1	6	16.260204	0	20	7	3	3	0	2	218	0	0	2	0	1	0	0	4	0	1	0	1	0
151021_0914	19	Follow-Up	No purchase	Only PP entered	1	0	Only PP available	Only PP available	Don't invest search cost	2	10.385177	1	22	0	4	3	0	2	219	2	2	0	1	0	0	2	0	.5	0	.5	0	.66666669
151021_0914	20	Follow-Up	Purchase f PWYW	Both entered	1	1	Only PWYW available	Only PWYW available	Don't invest search cost	2	37.48241	1	42	7	3	2	0	2	220	0	0	2	0	1	0	0	4	0	1	0	1	0
151021_0914	21	Follow-Up	No purchase	Only PP entered	1	0	Only PP available	Only PP available	Don't invest search cost	5	29.432568	0	23	7	4	3	0	2	221	2	2	0	1	0	0	2	0	.5	0	.5	0	.66666669
151021_0914	22	Follow-Up	Purchase f PP	Only PP entered	1	0	Only PP available	Only PP available	Don't invest search cost	2	31.855133	1	23	5	3	3	0	2	222	2	2	0	1	0	0	2	0	.5	0	.5	0	.66666669
151021_0914	23	PP	-1	Only PP entered	1	0	Only PP available	Only PP available	-1	4	22.020597	1	22	7	4	2	0	2	223	2	2	0	1	0	0	2	0	.5	0	.5	0	.66666669				80	20	60
151021_0914	24	PWYW	-1	Only PP entered	1	0	Only PP available	Only PP available	-1	2	16.260204	1	21	7	3	3	0	2	224	2	2	0	1	0	0	2	0	.5	0	.5	0	.66666669
151021_0914	1	Well-Informed	Purchase f PP	Both entered	1	1	Both available	Both available	-1	3	34.875328	1	21	1	3	3	0	2	201	0	1	1	.5	.5	0	0	4	0	1	0	.83333331	.16666667
151021_0914	2	Well-Informed	Purchase f PWYW	Both entered	1	1	Both available	Both available	-1	6	13.70151	1	22	4	4	3	0	2	202	0	1	1	.5	.5	0	0	4	0	1	0	.83333331	.16666667
151021_0914	3	Follow-Up	No purchase	Only PP entered	1	0	Only PP available	Only PP available	Don't invest search cost	3	7.8152933	1	24	5	4	3	0	2	203	2	2	0	1	0	0	2	0	.5	0	.5	0	.66666669
151021_0914	4	Follow-Up	Purchase f PWYW	Both entered	1	1	Both available	Both available	Don't invest search cost	3	7.8152933	0	31	7	3	2	0	2	204	0	1	1	.5	.5	0	0	4	0	1	0	.83333331	.16666667
151021_0914	5	Follow-Up	Purchase f PWYW	Both entered	1	1	Both available	Both available	Don't invest search cost	5	15.499275	0	22	2	1	1	1	2	205	0	1	1	.5	.5	0	0	4	0	1	0	.83333331	.16666667
151021_0914	6	Follow-Up	Purchase f PP	Only PP entered	1	0	Only PP available	Only PP available	Don't invest search cost	2	7.8152933	1	26	1	3	3	0	2	206	2	2	0	1	0	0	2	0	.5	0	.5	0	.66666669
151021_0914	7	PP	-1	Both entered	1	1	Both available	Both available	-1	3	28.186197	1	20	2	4	2	0	2	207	0	1	1	.5	.5	0	0	4	0	1	0	.83333331	.16666667				0	0	0
151021_0914	8	PWYW	-1	Both entered	1	1	Both available	Both available	-1	6	37.092838	0	21	0	2	3	0	2	208	0	1	1	.5	.5	0	0	4	0	1	0	.83333331	.16666667	10	40	-30
151021_0914	9	Well-Informed	Purchase f PP	Only PP entered	1	0	Only PP available	Only PP available	-1	5	7.8152933	0	62	7	4	3	0	2	209	2	2	0	1	0	0	2	0	.5	0	.5	0	.66666669
151021_0914	10	Well-Informed	Purchase f PP	Only PP entered	1	0	Only PP available	Only PP available	-1	3	7.8152933	1	26	1	3	3	0	2	210	2	2	0	1	0	0	2	0	.5	0	.5	0	.66666669
151021_0914	11	Follow-Up	Purchase f PWYW	Both entered	1	1	Both available	Both available	Don't invest search cost	3	37.48241	0	18	6	3	1	0	2	211	0	1	1	.5	.5	0	0	4	0	1	0	.83333331	.16666667
151021_0914	12	Follow-Up	Purchase f PP	Only PP entered	1	0	Only PP available	Only PP available	Don't invest search cost	4	35.206173	0	24	7	4	2	0	2	212	2	2	0	1	0	0	2	0	.5	0	.5	0	.66666669
151021_0914	13	Follow-Up	Purchase f PWYW	Both entered	1	1	Both available	Both available	Don't invest search cost	5	18.943264	1	26	7	4	3	0	2	213	0	1	1	.5	.5	0	0	4	0	1	0	.83333331	.16666667
151021_0914	14	Follow-Up	Purchase f PWYW	Both entered	1	1	Both available	Both available	Don't invest search cost	2	6.18293	1	21	1	2	2	0	2	214	0	1	1	.5	.5	0	0	4	0	1	0	.83333331	.16666667
151021_0914	15	PP	-1	Both entered	1	1	Both available	Both available	-1	5	31.497681	0	33	4	4	3	0	2	215	0	1	1	.5	.5	0	0	4	0	1	0	.83333331	.16666667				0	0	0
151021_0914	16	PWYW	-1	Both entered	1	1	Both available	Both available	-1	2	35.956703	1	21	1	3	0	0	2	216	0	1	1	.5	.5	0	0	4	0	1	0	.83333331	.16666667	46	40	6
151021_0914	17	Well-Informed	Purchase f PP	Both entered	1	1	Both available	Both available	-1	4	21.697895	1	59	2	4	2	0	2	217	0	1	1	.5	.5	0	0	4	0	1	0	.83333331	.16666667
151021_0914	18	Well-Informed	Purchase f PWYW	Both entered	1	1	Both available	Both available	-1	6	16.260204	0	20	7	3	3	0	2	218	0	1	1	.5	.5	0	0	4	0	1	0	.83333331	.16666667
151021_0914	19	Follow-Up	Purchase f PWYW	Both entered	1	1	Both available	Both available	Don't invest search cost	2	10.385177	1	22	0	4	3	0	2	219	0	1	1	.5	.5	0	0	4	0	1	0	.83333331	.16666667
151021_0914	20	Follow-Up	Purchase f PWYW	Both entered	1	1	Both available	Both available	Don't invest search cost	2	37.48241	1	42	7	3	2	0	2	220	0	1	1	.5	.5	0	0	4	0	1	0	.83333331	.16666667
151021_0914	21	Follow-Up	No purchase	Only PP entered	1	0	Only PP available	Only PP available	Don't invest search cost	5	29.432568	0	23	7	4	3	0	2	221	2	2	0	1	0	0	2	0	.5	0	.5	0	.66666669
151021_0914	22	Follow-Up	Purchase f PWYW	Both entered	1	1	Both available	Both available	Don't invest search cost	2	31.855133	1	23	5	3	3	0	2	222	0	1	1	.5	.5	0	0	4	0	1	0	.83333331	.16666667
151021_0914	23	PP	-1	Only PP entered	1	0	Only PP available	Only PP available	-1	4	22.020597	1	22	7	4	2	0	2	223	2	2	0	1	0	0	2	0	.5	0	.5	0	.66666669				80	20	60
151021_0914	24	PWYW	-1	Only PP entered	1	0	Only PP available	Only PP available	-1	2	16.260204	1	21	7	3	3	0	2	224	2	2	0	1	0	0	2	0	.5	0	.5	0	.66666669
151021_0914	1	Well-Informed	Purchase f PWYW	Both entered	1	1	Only PWYW available	Both available	-1	3	34.875328	1	21	1	3	3	0	2	201	0	0	2	0	1	0	0	4	0	1	0	1	0
151021_0914	2	Well-Informed	Purchase f PWYW	Only PWYW entered	0	1	Only PWYW available	Only PWYW available	-1	6	13.70151	1	22	4	4	3	0	2	202	0	0	2	0	1	0	0	4	0	1	0	1	0
151021_0914	3	Follow-Up	Purchase f PWYW	Only PWYW entered	0	1	Only PWYW available	Only PWYW available	Don't invest search cost	3	7.8152933	1	24	5	4	3	0	2	203	0	0	2	0	1	0	0	4	0	1	0	1	0
151021_0914	4	Follow-Up	Purchase f PWYW	Both entered	1	1	Both available	Both available	Don't invest search cost	3	7.8152933	0	31	7	3	2	0	2	204	0	1	1	.5	.5	0	0	4	0	1	0	.83333331	.16666667
151021_0914	5	Follow-Up	Purchase f PWYW	Only PWYW entered	0	1	Only PWYW available	Only PWYW available	Invest search cost	5	15.499275	0	22	2	1	1	1	2	205	0	0	2	0	1	0	0	4	0	1	0	1	0
151021_0914	6	Follow-Up	Purchase f PWYW	Only PWYW entered	0	1	Only PWYW available	Only PWYW available	Don't invest search cost	2	7.8152933	1	26	1	3	3	0	2	206	0	0	2	0	1	0	0	4	0	1	0	1	0
151021_0914	7	PP	-1	Both entered	1	1	Both available	Both available	-1	3	28.186197	1	20	2	4	2	0	2	207	0	1	1	.5	.5	0	0	4	0	1	0	.83333331	.16666667				0	0	0
151021_0914	8	PWYW	-1	Both entered	1	1	Both available	Both available	-1	6	37.092838	0	21	0	2	3	0	2	208	0	1	1	.5	.5	0	0	4	0	1	0	.83333331	.16666667	0	20	-20
151021_0914	9	Well-Informed	Purchase f PWYW	Only PWYW entered	0	1	Only PWYW available	Only PWYW available	-1	5	7.8152933	0	62	7	4	3	0	2	209	0	0	2	0	1	0	0	4	0	1	0	1	0
151021_0914	10	Well-Informed	Purchase f PWYW	Both entered	1	1	Only PWYW available	Both available	-1	3	7.8152933	1	26	1	3	3	0	2	210	0	0	2	0	1	0	0	4	0	1	0	1	0
151021_0914	11	Follow-Up	Purchase f PWYW	Both entered	1	1	Only PWYW available	Only PWYW available	Don't invest search cost	3	37.48241	0	18	6	3	1	0	2	211	0	0	2	0	1	0	0	4	0	1	0	1	0
151021_0914	12	Follow-Up	Purchase f PWYW	Both entered	1	1	Only PWYW available	Only PWYW available	Don't invest search cost	4	35.206173	0	24	7	4	2	0	2	212	0	0	2	0	1	0	0	4	0	1	0	1	0
151021_0914	13	Follow-Up	Purchase f PWYW	Both entered	1	1	Only PWYW available	Only PWYW available	Don't invest search cost	5	18.943264	1	26	7	4	3	0	2	213	0	0	2	0	1	0	0	4	0	1	0	1	0
151021_0914	14	Follow-Up	Purchase f PWYW	Both entered	1	1	Both available	Both available	Don't invest search cost	2	6.18293	1	21	1	2	2	0	2	214	0	1	1	.5	.5	0	0	4	0	1	0	.83333331	.16666667
151021_0914	15	PP	-1	Both entered	1	1	Only PWYW available	Both available	-1	5	31.497681	0	33	4	4	3	0	2	215	0	0	2	0	1	0	0	4	0	1	0	1	0				0	0	0
151021_0914	16	PWYW	-1	Only PWYW entered	0	1	Only PWYW available	Only PWYW available	-1	2	35.956703	1	21	1	3	0	0	2	216	0	0	2	0	1	0	0	4	0	1	0	1	0	121	20	101
151021_0914	17	Well-Informed	Purchase f PP	Both entered	1	1	Both available	Both available	-1	4	21.697895	1	59	2	4	2	0	2	217	0	1	1	.5	.5	0	0	4	0	1	0	.83333331	.16666667
151021_0914	18	Well-Informed	Purchase f PWYW	Both entered	1	1	Both available	Both available	-1	6	16.260204	0	20	7	3	3	0	2	218	0	1	1	.5	.5	0	0	4	0	1	0	.83333331	.16666667
151021_0914	19	Follow-Up	Purchase f PWYW	Both entered	1	1	Both available	Both available	Don't invest search cost	2	10.385177	1	22	0	4	3	0	2	219	0	1	1	.5	.5	0	0	4	0	1	0	.83333331	.16666667
151021_0914	20	Follow-Up	Purchase f PWYW	Only PWYW entered	0	1	Only PWYW available	Only PWYW available	Don't invest search cost	2	37.48241	1	42	7	3	2	0	2	220	0	0	2	0	1	0	0	4	0	1	0	1	0
151021_0914	21	Follow-Up	Purchase f PWYW	Both entered	1	1	Both available	Both available	Don't invest search cost	5	29.432568	0	23	7	4	3	0	2	221	0	1	1	.5	.5	0	0	4	0	1	0	.83333331	.16666667
151021_0914	22	Follow-Up	Purchase f PWYW	Both entered	1	1	Only PWYW available	Only PWYW available	Don't invest search cost	2	31.855133	1	23	5	3	3	0	2	222	0	0	2	0	1	0	0	4	0	1	0	1	0
151021_0914	23	PP	-1	Only PWYW entered	0	1	Only PWYW available	Only PWYW available	-1	4	22.020597	1	22	7	4	2	0	2	223	0	0	2	0	1	0	0	4	0	1	0	1	0
151021_0914	24	PWYW	-1	Both entered	1	1	Only PWYW available	Both available	-1	2	16.260204	1	21	7	3	3	0	2	224	0	0	2	0	1	0	0	4	0	1	0	1	0	16	20	-4
151021_0914	1	Well-Informed	Purchase f PP	Only PP entered	1	0	Only PP available	Only PP available	-1	3	34.875328	1	21	1	3	3	0	2	201	4	2	0	1	0	0	0	0	0	0	1	0	.33333334
151021_0914	2	Well-Informed	Purchase f PP	Only PP entered	1	0	Only PP available	Only PP available	-1	6	13.70151	1	22	4	4	3	0	2	202	2	2	0	1	0	0	2	0	.5	0	.5	0	.66666669
151021_0914	3	Follow-Up	No purchase	Only PP entered	1	0	Only PP available	Only PP available	Don't invest search cost	3	7.8152933	1	24	5	4	3	0	2	203	2	2	0	1	0	0	2	0	.5	0	.5	0	.66666669
151021_0914	4	Follow-Up	No purchase	Only PP entered	1	0	Only PP available	Only PP available	Invest search cost	3	7.8152933	0	31	7	3	2	0	2	204	4	2	0	1	0	0	0	0	0	0	1	0	.33333334
151021_0914	5	Follow-Up	Purchase f PP	Only PP entered	1	0	Only PP available	Only PP available	Invest search cost	5	15.499275	0	22	2	1	1	1	2	205	2	2	0	1	0	0	2	0	.5	0	.5	0	.66666669
151021_0914	6	Follow-Up	Purchase f PP	Only PP entered	1	0	Only PP available	Only PP available	Don't invest search cost	2	7.8152933	1	26	1	3	3	0	2	206	2	2	0	1	0	0	2	0	.5	0	.5	0	.66666669
151021_0914	7	PP	-1	Only PP entered	1	0	Only PP available	Only PP available	-1	3	28.186197	1	20	2	4	2	0	2	207	4	2	0	1	0	0	0	0	0	0	1	0	.33333334				0	0	0
151021_0914	8	PWYW	-1	Only PP entered	1	0	Only PP available	Only PP available	-1	6	37.092838	0	21	0	2	3	0	2	208	4	2	0	1	0	0	0	0	0	0	1	0	.33333334
151021_0914	9	Well-Informed	Purchase f PP	Only PP entered	1	0	Only PP available	Only PP available	-1	5	7.8152933	0	62	7	4	3	0	2	209	2	2	0	1	0	0	2	0	.5	0	.5	0	.66666669
151021_0914	10	Well-Informed	Purchase f PP	Only PP entered	1	0	Only PP available	Only PP available	-1	3	7.8152933	1	26	1	3	3	0	2	210	4	2	0	1	0	0	0	0	0	0	1	0	.33333334
151021_0914	11	Follow-Up	Purchase f PWYW	Both entered	1	1	Both available	Both available	Don't invest search cost	3	37.48241	0	18	6	3	1	0	2	211	0	1	1	.5	.5	0	0	4	0	1	0	.83333331	.16666667
151021_0914	12	Follow-Up	Purchase f PWYW	Both entered	1	1	Both available	Both available	Don't invest search cost	4	35.206173	0	24	7	4	2	0	2	212	0	1	1	.5	.5	0	0	4	0	1	0	.83333331	.16666667
151021_0914	13	Follow-Up	No purchase	Only PP entered	1	0	Only PP available	Only PP available	Invest search cost	5	18.943264	1	26	7	4	3	0	2	213	4	2	0	1	0	0	0	0	0	0	1	0	.33333334
151021_0914	14	Follow-Up	No purchase	Only PP entered	1	0	Only PP available	Only PP available	Invest search cost	2	6.18293	1	21	1	2	2	0	2	214	4	2	0	1	0	0	0	0	0	0	1	0	.33333334
151021_0914	15	PP	-1	Only PP entered	1	0	Only PP available	Only PP available	-1	5	31.497681	0	33	4	4	3	0	2	215	2	2	0	1	0	0	2	0	.5	0	.5	0	.66666669				100	20	80
151021_0914	16	PWYW	-1	Both entered	1	1	Both available	Both available	-1	2	35.956703	1	21	1	3	0	0	2	216	0	1	1	.5	.5	0	0	4	0	1	0	.83333331	.16666667	22	40	-18
151021_0914	17	Well-Informed	Purchase f PP	Both entered	1	1	Both available	Both available	-1	4	21.697895	1	59	2	4	2	0	2	217	0	1	1	.5	.5	0	0	4	0	1	0	.83333331	.16666667
151021_0914	18	Well-Informed	Purchase f PWYW	Both entered	1	1	Both available	Both available	-1	6	16.260204	0	20	7	3	3	0	2	218	0	1	1	.5	.5	0	0	4	0	1	0	.83333331	.16666667
151021_0914	19	Follow-Up	No purchase	Only PP entered	1	0	Only PP available	Only PP available	Don't invest search cost	2	10.385177	1	22	0	4	3	0	2	219	4	2	0	1	0	0	0	0	0	0	1	0	.33333334
151021_0914	20	Follow-Up	No purchase	Only PP entered	1	0	Only PP available	Only PP available	Don't invest search cost	2	37.48241	1	42	7	3	2	0	2	220	2	2	0	1	0	0	2	0	.5	0	.5	0	.66666669
151021_0914	21	Follow-Up	Purchase f PWYW	Both entered	1	1	Both available	Both available	Don't invest search cost	5	29.432568	0	23	7	4	3	0	2	221	0	1	1	.5	.5	0	0	4	0	1	0	.83333331	.16666667
151021_0914	22	Follow-Up	Purchase f PWYW	Both entered	1	1	Both available	Both available	Don't invest search cost	2	31.855133	1	23	5	3	3	0	2	222	0	1	1	.5	.5	0	0	4	0	1	0	.83333331	.16666667
151021_0914	23	PP	-1	Both entered	1	1	Both available	Both available	-1	4	22.020597	1	22	7	4	2	0	2	223	0	1	1	.5	.5	0	0	4	0	1	0	.83333331	.16666667				0	0	0
151021_0914	24	PWYW	-1	Only PP entered	1	0	Only PP available	Only PP available	-1	2	16.260204	1	21	7	3	3	0	2	224	2	2	0	1	0	0	2	0	.5	0	.5	0	.66666669
151021_0914	1	Well-Informed	Purchase f PP	Both entered	1	1	Both available	Both available	-1	3	34.875328	1	21	1	3	3	0	2	201	0	1	1	.5	.5	0	1	3	.25	.75	0	.66666669	.33333334
151021_0914	2	Well-Informed	Purchase f PWYW	Both entered	1	1	Both available	Both available	-1	6	13.70151	1	22	4	4	3	0	2	202	0	1	1	.5	.5	0	1	3	.25	.75	0	.66666669	.33333334
151021_0914	3	Follow-Up	No purchase	Only PP entered	1	0	Only PP available	Only PP available	Invest search cost	3	7.8152933	1	24	5	4	3	0	2	203	3	1	0	.5	0	.5	2	0	.5	0	.5	0	.5
151021_0914	4	Follow-Up	No purchase	Only PP entered	1	0	Only PP available	Only PP available	Invest search cost	3	7.8152933	0	31	7	3	2	0	2	204	3	1	0	.5	0	.5	2	0	.5	0	.5	0	.5
151021_0914	5	Follow-Up	Purchase f PP	Only PP entered	1	0	Only PP available	Only PP available	Invest search cost	5	15.499275	0	22	2	1	1	1	2	205	3	1	0	.5	0	.5	2	0	.5	0	.5	0	.5
151021_0914	6	Follow-Up	Purchase f PP	Only PP entered	1	0	Only PP available	Only PP available	Don't invest search cost	2	7.8152933	1	26	1	3	3	0	2	206	3	1	0	.5	0	.5	2	0	.5	0	.5	0	.5
151021_0914	7	PP	-1	Only PP entered	1	0	Only PP available	Only PP available	-1	3	28.186197	1	20	2	4	2	0	2	207	3	1	0	.5	0	.5	2	0	.5	0	.5	0	.5				110	40	70
151021_0914	8	PWYW	-1	Only PP entered	1	0	Only PP available	Only PP available	-1	6	37.092838	0	21	0	2	3	0	2	208	3	1	0	.5	0	.5	2	0	.5	0	.5	0	.5
151021_0914	9	Well-Informed	Purchase f PP	Only PP entered	1	0	Only PP available	Only PP available	-1	5	7.8152933	0	62	7	4	3	0	2	209	3	1	0	.5	0	.5	2	0	.5	0	.5	0	.5
151021_0914	10	Well-Informed	No purchase	Only PP entered	1	0	Only PP available	Only PP available	-1	3	7.8152933	1	26	1	3	3	0	2	210	3	1	0	.5	0	.5	2	0	.5	0	.5	0	.5
151021_0914	11	Follow-Up	Purchase f PWYW	Both entered	1	1	Both available	Both available	Don't invest search cost	3	37.48241	0	18	6	3	1	0	2	211	0	1	1	.5	.5	0	1	3	.25	.75	0	.66666669	.33333334
151021_0914	12	Follow-Up	Purchase f PP	Only PP entered	1	0	Only PP available	Only PP available	Don't invest search cost	4	35.206173	0	24	7	4	2	0	2	212	3	1	0	.5	0	.5	2	0	.5	0	.5	0	.5
151021_0914	13	Follow-Up	No purchase	Only PP entered	1	0	Only PP available	Only PP available	Don't invest search cost	5	18.943264	1	26	7	4	3	0	2	213	3	1	0	.5	0	.5	2	0	.5	0	.5	0	.5
151021_0914	14	Follow-Up	Purchase f PP	Only PP entered	1	0	Only PP available	Only PP available	Don't invest search cost	2	6.18293	1	21	1	2	2	0	2	214	3	1	0	.5	0	.5	2	0	.5	0	.5	0	.5
151021_0914	15	PP	-1	Only PP entered	1	0	Only PP available	Only PP available	-1	5	31.497681	0	33	4	4	3	0	2	215	3	1	0	.5	0	.5	2	0	.5	0	.5	0	.5				130	40	90
151021_0914	16	PWYW	-1	Both entered	1	1	Both available	Both available	-1	2	35.956703	1	21	1	3	0	0	2	216	0	1	1	.5	.5	0	1	3	.25	.75	0	.66666669	.33333334	21	60	-39
151021_0914	17	Well-Informed	Purchase f PP	Only PP entered	1	0	Only PP available	Only PP available	-1	4	21.697895	1	59	2	4	2	0	2	217	3	1	0	.5	0	.5	2	0	.5	0	.5	0	.5
151021_0914	18	Well-Informed	No purchase	Only PP entered	1	0	Only PP available	Only PP available	-1	6	16.260204	0	20	7	3	3	0	2	218	3	1	0	.5	0	.5	2	0	.5	0	.5	0	.5
151021_0914	19	Follow-Up	No purchase	Only PP entered	1	0	Only PP available	Only PP available	Don't invest search cost	2	10.385177	1	22	0	4	3	0	2	219	3	1	0	.5	0	.5	2	0	.5	0	.5	0	.5
151021_0914	20	Follow-Up	Purchase f PP	Both entered	1	1	Both available	Both available	Don't invest search cost	2	37.48241	1	42	7	3	2	0	2	220	0	1	1	.5	.5	0	1	3	.25	.75	0	.66666669	.33333334
151021_0914	21	Follow-Up	Purchase f PWYW	Both entered	1	1	Both available	Both available	Don't invest search cost	5	29.432568	0	23	7	4	3	0	2	221	0	1	1	.5	.5	0	1	3	.25	.75	0	.66666669	.33333334
151021_0914	22	Follow-Up	Purchase f PWYW	Both entered	1	1	Both available	Both available	Don't invest search cost	2	31.855133	1	23	5	3	3	0	2	222	0	1	1	.5	.5	0	1	3	.25	.75	0	.66666669	.33333334
151021_0914	23	PP	-1	Both entered	1	1	Both available	Both available	-1	4	22.020597	1	22	7	4	2	0	2	223	0	1	1	.5	.5	0	1	3	.25	.75	0	.66666669	.33333334				25	20	5
151021_0914	24	PWYW	-1	Only PP entered	1	0	Only PP available	Only PP available	-1	2	16.260204	1	21	7	3	3	0	2	224	3	1	0	.5	0	.5	2	0	.5	0	.5	0	.5
151021_0914	1	Well-Informed	Purchase f PP	Only PP entered	1	0	Only PP available	Only PP available	-1	3	34.875328	1	21	1	3	3	0	2	201	3	1	0	.5	0	.5	2	0	.5	0	.5	0	.5
151021_0914	2	Well-Informed	No purchase	Only PP entered	1	0	Only PP available	Only PP available	-1	6	13.70151	1	22	4	4	3	0	2	202	3	1	0	.5	0	.5	2	0	.5	0	.5	0	.5
151021_0914	3	Follow-Up	No purchase	Only PP entered	1	0	Only PP available	Only PP available	Don't invest search cost	3	7.8152933	1	24	5	4	3	0	2	203	3	1	0	.5	0	.5	2	0	.5	0	.5	0	.5
151021_0914	4	Follow-Up	Purchase f PP	Only PP entered	1	0	Only PP available	Only PP available	Invest search cost	3	7.8152933	0	31	7	3	2	0	2	204	3	1	0	.5	0	.5	2	0	.5	0	.5	0	.5
151021_0914	5	Follow-Up	Purchase f PP	Only PP entered	1	0	Only PP available	Only PP available	Invest search cost	5	15.499275	0	22	2	1	1	1	2	205	3	1	0	.5	0	.5	2	0	.5	0	.5	0	.5
151021_0914	6	Follow-Up	Purchase f PWYW	Both entered	1	1	Only PWYW available	Only PWYW available	Don't invest search cost	2	7.8152933	1	26	1	3	3	0	2	206	0	0	2	0	1	0	0	4	0	1	0	1	0
151021_0914	7	PP	-1	Both entered	1	1	Only PWYW available	Both available	-1	3	28.186197	1	20	2	4	2	0	2	207	0	0	2	0	1	0	0	4	0	1	0	1	0				0	0	0
151021_0914	8	PWYW	-1	Both entered	1	1	Both available	Both available	-1	6	37.092838	0	21	0	2	3	0	2	208	0	1	1	.5	.5	0	0	4	0	1	0	.83333331	.16666667	12	20	-8
151021_0914	9	Well-Informed	Purchase f PWYW	Both entered	1	1	Only PWYW available	Both available	-1	5	7.8152933	0	62	7	4	3	0	2	209	0	0	2	0	1	0	0	4	0	1	0	1	0
151021_0914	10	Well-Informed	Purchase f PWYW	Both entered	1	1	Only PWYW available	Both available	-1	3	7.8152933	1	26	1	3	3	0	2	210	0	0	2	0	1	0	0	4	0	1	0	1	0
151021_0914	11	Follow-Up	Purchase f PWYW	Both entered	1	1	Only PWYW available	Only PWYW available	Don't invest search cost	3	37.48241	0	18	6	3	1	0	2	211	0	0	2	0	1	0	0	4	0	1	0	1	0
151021_0914	12	Follow-Up	Purchase f PWYW	Both entered	1	1	Both available	Both available	Don't invest search cost	4	35.206173	0	24	7	4	2	0	2	212	0	1	1	.5	.5	0	0	4	0	1	0	.83333331	.16666667
151021_0914	13	Follow-Up	Purchase f PWYW	Both entered	1	1	Both available	Both available	Don't invest search cost	5	18.943264	1	26	7	4	3	0	2	213	0	1	1	.5	.5	0	0	4	0	1	0	.83333331	.16666667
151021_0914	14	Follow-Up	Purchase f PWYW	Both entered	1	1	Both available	Both available	Don't invest search cost	2	6.18293	1	21	1	2	2	0	2	214	0	1	1	.5	.5	0	0	4	0	1	0	.83333331	.16666667
151021_0914	15	PP	-1	Only PP entered	1	0	Only PP available	Only PP available	-1	5	31.497681	0	33	4	4	3	0	2	215	3	1	0	.5	0	.5	2	0	.5	0	.5	0	.5				90	10	80
151021_0914	16	PWYW	-1	Only PP entered	1	0	Only PP available	Only PP available	-1	2	35.956703	1	21	1	3	0	0	2	216	3	1	0	.5	0	.5	2	0	.5	0	.5	0	.5
151021_0914	17	Well-Informed	Purchase f PP	Both entered	1	1	Both available	Both available	-1	4	21.697895	1	59	2	4	2	0	2	217	0	1	1	.5	.5	0	0	4	0	1	0	.83333331	.16666667
151021_0914	18	Well-Informed	Purchase f PWYW	Both entered	1	1	Both available	Both available	-1	6	16.260204	0	20	7	3	3	0	2	218	0	1	1	.5	.5	0	0	4	0	1	0	.83333331	.16666667
151021_0914	19	Follow-Up	Purchase f PWYW	Both entered	1	1	Both available	Both available	Don't invest search cost	2	10.385177	1	22	0	4	3	0	2	219	0	1	1	.5	.5	0	0	4	0	1	0	.83333331	.16666667
151021_0914	20	Follow-Up	Purchase f PWYW	Both entered	1	1	Only PWYW available	Only PWYW available	Don't invest search cost	2	37.48241	1	42	7	3	2	0	2	220	0	0	2	0	1	0	0	4	0	1	0	1	0
151021_0914	21	Follow-Up	Purchase f PWYW	Both entered	1	1	Only PWYW available	Only PWYW available	Don't invest search cost	5	29.432568	0	23	7	4	3	0	2	221	0	0	2	0	1	0	0	4	0	1	0	1	0
151021_0914	22	Follow-Up	No purchase	Only PP entered	1	0	Only PP available	Only PP available	Don't invest search cost	2	31.855133	1	23	5	3	3	0	2	222	3	1	0	.5	0	.5	2	0	.5	0	.5	0	.5
151021_0914	23	PP	-1	Both entered	1	1	Both available	Both available	-1	4	22.020597	1	22	7	4	2	0	2	223	0	1	1	.5	.5	0	0	4	0	1	0	.83333331	.16666667				0	0	0
151021_0914	24	PWYW	-1	Both entered	1	1	Only PWYW available	Both available	-1	2	16.260204	1	21	7	3	3	0	2	224	0	0	2	0	1	0	0	4	0	1	0	1	0	100	20	80
151021_0914	1	Well-Informed	Purchase f PP	Only PP entered	1	0	Only PP available	Only PP available	-1	3	34.875328	1	21	1	3	3	0	2	201	1	2	0	1	0	0	3	0	.75	0	.25	0	.83333331
151021_0914	2	Well-Informed	No purchase	Only PP entered	1	0	No seller available	Only PP available	-1	6	13.70151	1	22	4	4	3	0	2	202	5	0	0	0	0	1	1	0	.25	0	.75	0	.16666667
151021_0914	3	Follow-Up	Purchase f PP	Only PP entered	1	0	Only PP available	Only PP available	Don't invest search cost	3	7.8152933	1	24	5	4	3	0	2	203	1	2	0	1	0	0	3	0	.75	0	.25	0	.83333331
151021_0914	4	Follow-Up	No purchase	Only PP entered	1	0	No seller available	Only PP available	Invest search cost	3	7.8152933	0	31	7	3	2	0	2	204	5	0	0	0	0	1	1	0	.25	0	.75	0	.16666667
151021_0914	5	Follow-Up	Purchase f PP	Only PP entered	1	0	No seller available	Only PP available	Invest search cost	5	15.499275	0	22	2	1	1	1	2	205	5	0	0	0	0	1	1	0	.25	0	.75	0	.16666667
151021_0914	6	Follow-Up	Purchase f PP	Only PP entered	1	0	Only PP available	Only PP available	Don't invest search cost	2	7.8152933	1	26	1	3	3	0	2	206	1	2	0	1	0	0	3	0	.75	0	.25	0	.83333331
151021_0914	7	PP	-1	Both entered	1	1	Both available	Both available	-1	3	28.186197	1	20	2	4	2	0	2	207	0	1	1	.5	.5	0	0	4	0	1	0	.83333331	.16666667				0	0	0
151021_0914	8	PWYW	-1	Only PP entered	1	0	Only PP available	Only PP available	-1	6	37.092838	0	21	0	2	3	0	2	208	1	2	0	1	0	0	3	0	.75	0	.25	0	.83333331
151021_0914	9	Well-Informed	No purchase	Only PP entered	1	0	No seller available	Only PP available	-1	5	7.8152933	0	62	7	4	3	0	2	209	5	0	0	0	0	1	1	0	.25	0	.75	0	.16666667
151021_0914	10	Well-Informed	Purchase f PWYW	Both entered	1	1	Both available	Both available	-1	3	7.8152933	1	26	1	3	3	0	2	210	0	1	1	.5	.5	0	0	4	0	1	0	.83333331	.16666667
151021_0914	11	Follow-Up	5	Only PP entered	1	0	No seller available	No seller available	Don't invest search cost	3	37.48241	0	18	6	3	1	0	2	211	5	0	0	0	0	1	1	0	.25	0	.75	0	.16666667
151021_0914	12	Follow-Up	No purchase	Only PP entered	1	0	Only PP available	Only PP available	Don't invest search cost	4	35.206173	0	24	7	4	2	0	2	212	1	2	0	1	0	0	3	0	.75	0	.25	0	.83333331
151021_0914	13	Follow-Up	Purchase f PP	Only PP entered	1	0	Only PP available	Only PP available	Invest search cost	5	18.943264	1	26	7	4	3	0	2	213	1	2	0	1	0	0	3	0	.75	0	.25	0	.83333331
151021_0914	14	Follow-Up	Purchase f PWYW	Both entered	1	1	Both available	Both available	Don't invest search cost	2	6.18293	1	21	1	2	2	0	2	214	0	1	1	.5	.5	0	0	4	0	1	0	.83333331	.16666667
151021_0914	15	PP	-1	Only PP entered	1	0	No seller available	Only PP available	-1	5	31.497681	0	33	4	4	3	0	2	215	5	0	0	0	0	1	1	0	.25	0	.75	0	.16666667				65	20	45
151021_0914	16	PWYW	-1	Both entered	1	1	Both available	Both available	-1	2	35.956703	1	21	1	3	0	0	2	216	0	1	1	.5	.5	0	0	4	0	1	0	.83333331	.16666667	30	80	-50
151021_0914	17	Well-Informed	Purchase f PP	Both entered	1	1	Both available	Both available	-1	4	21.697895	1	59	2	4	2	0	2	217	0	1	1	.5	.5	0	0	4	0	1	0	.83333331	.16666667
151021_0914	18	Well-Informed	Purchase f PP	Only PP entered	1	0	Only PP available	Only PP available	-1	6	16.260204	0	20	7	3	3	0	2	218	1	2	0	1	0	0	3	0	.75	0	.25	0	.83333331
151021_0914	19	Follow-Up	Purchase f PWYW	Both entered	1	1	Both available	Both available	Don't invest search cost	2	10.385177	1	22	0	4	3	0	2	219	0	1	1	.5	.5	0	0	4	0	1	0	.83333331	.16666667
151021_0914	20	Follow-Up	Purchase f PWYW	Both entered	1	1	Both available	Both available	Don't invest search cost	2	37.48241	1	42	7	3	2	0	2	220	0	1	1	.5	.5	0	0	4	0	1	0	.83333331	.16666667
151021_0914	21	Follow-Up	Purchase f PWYW	Both entered	1	1	Both available	Both available	Don't invest search cost	5	29.432568	0	23	7	4	3	0	2	221	0	1	1	.5	.5	0	0	4	0	1	0	.83333331	.16666667
151021_0914	22	Follow-Up	5	Only PP entered	1	0	No seller available	No seller available	Don't invest search cost	2	31.855133	1	23	5	3	3	0	2	222	5	0	0	0	0	1	1	0	.25	0	.75	0	.16666667
151021_0914	23	PP	-1	Only PP entered	1	0	Only PP available	Only PP available	-1	4	22.020597	1	22	7	4	2	0	2	223	1	2	0	1	0	0	3	0	.75	0	.25	0	.83333331				150	60	90
151021_0914	24	PWYW	-1	Only PP entered	1	0	No seller available	Only PP available	-1	2	16.260204	1	21	7	3	3	0	2	224	5	0	0	0	0	1	1	0	.25	0	.75	0	.16666667
151021_0914	1	Well-Informed	No purchase	Only PP entered	1	0	Only PP available	Only PP available	-1	3	34.875328	1	21	1	3	3	0	2	201	3	1	0	.5	0	.5	2	0	.5	0	.5	0	.5
151021_0914	2	Well-Informed	Purchase f PP	Only PP entered	1	0	Only PP available	Only PP available	-1	6	13.70151	1	22	4	4	3	0	2	202	3	1	0	.5	0	.5	2	0	.5	0	.5	0	.5
151021_0914	3	Follow-Up	No purchase	Only PP entered	1	0	Only PP available	Only PP available	Don't invest search cost	3	7.8152933	1	24	5	4	3	0	2	203	3	1	0	.5	0	.5	2	0	.5	0	.5	0	.5
151021_0914	4	Follow-Up	Purchase f PWYW	Both entered	1	1	Only PWYW available	Only PWYW available	Don't invest search cost	3	7.8152933	0	31	7	3	2	0	2	204	0	0	2	0	1	0	0	4	0	1	0	1	0
151021_0914	5	Follow-Up	Purchase f PP	Only PP entered	1	0	Only PP available	Only PP available	Invest search cost	5	15.499275	0	22	2	1	1	1	2	205	3	1	0	.5	0	.5	2	0	.5	0	.5	0	.5
151021_0914	6	Follow-Up	Purchase f PP	Only PP entered	1	0	Only PP available	Only PP available	Don't invest search cost	2	7.8152933	1	26	1	3	3	0	2	206	3	1	0	.5	0	.5	2	0	.5	0	.5	0	.5
151021_0914	7	PP	-1	Only PP entered	1	0	Only PP available	Only PP available	-1	3	28.186197	1	20	2	4	2	0	2	207	3	1	0	.5	0	.5	2	0	.5	0	.5	0	.5				110	60	50
151021_0914	8	PWYW	-1	Only PP entered	1	0	Only PP available	Only PP available	-1	6	37.092838	0	21	0	2	3	0	2	208	3	1	0	.5	0	.5	2	0	.5	0	.5	0	.5
151021_0914	9	Well-Informed	No purchase	Only PP entered	1	0	Only PP available	Only PP available	-1	5	7.8152933	0	62	7	4	3	0	2	209	3	1	0	.5	0	.5	2	0	.5	0	.5	0	.5
151021_0914	10	Well-Informed	Purchase f PP	Only PP entered	1	0	Only PP available	Only PP available	-1	3	7.8152933	1	26	1	3	3	0	2	210	3	1	0	.5	0	.5	2	0	.5	0	.5	0	.5
151021_0914	11	Follow-Up	Purchase f PWYW	Both entered	1	1	Only PWYW available	Only PWYW available	Don't invest search cost	3	37.48241	0	18	6	3	1	0	2	211	0	0	2	0	1	0	0	4	0	1	0	1	0
151021_0914	12	Follow-Up	No purchase	Only PP entered	1	0	Only PP available	Only PP available	Don't invest search cost	4	35.206173	0	24	7	4	2	0	2	212	3	1	0	.5	0	.5	2	0	.5	0	.5	0	.5
151021_0914	13	Follow-Up	Purchase f PWYW	Both entered	1	1	Only PWYW available	Only PWYW available	Don't invest search cost	5	18.943264	1	26	7	4	3	0	2	213	0	0	2	0	1	0	0	4	0	1	0	1	0
151021_0914	14	Follow-Up	Purchase f PP	Only PP entered	1	0	Only PP available	Only PP available	Invest search cost	2	6.18293	1	21	1	2	2	0	2	214	3	1	0	.5	0	.5	2	0	.5	0	.5	0	.5
151021_0914	15	PP	-1	Only PP entered	1	0	Only PP available	Only PP available	-1	5	31.497681	0	33	4	4	3	0	2	215	3	1	0	.5	0	.5	2	0	.5	0	.5	0	.5				160	60	100
151021_0914	16	PWYW	-1	Both entered	1	1	Only PWYW available	Both available	-1	2	35.956703	1	21	1	3	0	0	2	216	0	0	2	0	1	0	0	4	0	1	0	1	0	31	120	-89
151021_0914	17	Well-Informed	Purchase f PWYW	Both entered	1	1	Only PWYW available	Both available	-1	4	21.697895	1	59	2	4	2	0	2	217	0	0	2	0	1	0	0	4	0	1	0	1	0
151021_0914	18	Well-Informed	Purchase f PWYW	Both entered	1	1	Only PWYW available	Both available	-1	6	16.260204	0	20	7	3	3	0	2	218	0	0	2	0	1	0	0	4	0	1	0	1	0
151021_0914	19	Follow-Up	No purchase	Only PP entered	1	0	Only PP available	Only PP available	Don't invest search cost	2	10.385177	1	22	0	4	3	0	2	219	3	1	0	.5	0	.5	2	0	.5	0	.5	0	.5
151021_0914	20	Follow-Up	No purchase	Only PP entered	1	0	Only PP available	Only PP available	Don't invest search cost	2	37.48241	1	42	7	3	2	0	2	220	3	1	0	.5	0	.5	2	0	.5	0	.5	0	.5
151021_0914	21	Follow-Up	Purchase f PP	Only PP entered	1	0	Only PP available	Only PP available	Don't invest search cost	5	29.432568	0	23	7	4	3	0	2	221	3	1	0	.5	0	.5	2	0	.5	0	.5	0	.5
151021_0914	22	Follow-Up	Purchase f PWYW	Both entered	1	1	Only PWYW available	Only PWYW available	Don't invest search cost	2	31.855133	1	23	5	3	3	0	2	222	0	0	2	0	1	0	0	4	0	1	0	1	0
151021_0914	23	PP	-1	Both entered	1	1	Only PWYW available	Both available	-1	4	22.020597	1	22	7	4	2	0	2	223	0	0	2	0	1	0	0	4	0	1	0	1	0				0	0	0
151021_0914	24	PWYW	-1	Only PP entered	1	0	Only PP available	Only PP available	-1	2	16.260204	1	21	7	3	3	0	2	224	3	1	0	.5	0	.5	2	0	.5	0	.5	0	.5
151021_0914	1	Well-Informed	No purchase	Only PP entered	1	0	Only PP available	Only PP available	-1	3	34.875328	1	21	1	3	3	0	2	201	3	1	0	.5	0	.5	2	0	.5	0	.5	0	.5
151021_0914	2	Well-Informed	Purchase f PWYW	Both entered	1	1	Only PWYW available	Both available	-1	6	13.70151	1	22	4	4	3	0	2	202	0	0	2	0	1	0	0	4	0	1	0	1	0
151021_0914	3	Follow-Up	Purchase f PWYW	Both entered	1	1	Only PWYW available	Only PWYW available	Don't invest search cost	3	7.8152933	1	24	5	4	3	0	2	203	0	0	2	0	1	0	0	4	0	1	0	1	0
151021_0914	4	Follow-Up	5	No seller entered	0	0	No seller available	No seller available	Invest search cost	3	7.8152933	0	31	7	3	2	0	2	204	6	0	0	0	0	1	0	0	0	0	1	0	0
151021_0914	5	Follow-Up	Purchase f PP	Only PP entered	1	0	Only PP available	Only PP available	Invest search cost	5	15.499275	0	22	2	1	1	1	2	205	3	1	0	.5	0	.5	2	0	.5	0	.5	0	.5
151021_0914	6	Follow-Up	5	No seller entered	0	0	No seller available	No seller available	Don't invest search cost	2	7.8152933	1	26	1	3	3	0	2	206	6	0	0	0	0	1	0	0	0	0	1	0	0
151021_0914	7	PP	-1	Only PP entered	1	0	Only PP available	Only PP available	-1	3	28.186197	1	20	2	4	2	0	2	207	3	1	0	.5	0	.5	2	0	.5	0	.5	0	.5				140	100	40
151021_0914	8	PWYW	-1	Only PP entered	1	0	Only PP available	Only PP available	-1	6	37.092838	0	21	0	2	3	0	2	208	3	1	0	.5	0	.5	2	0	.5	0	.5	0	.5
151021_0914	9	Well-Informed	Purchase f PWYW	Both entered	1	1	Only PWYW available	Both available	-1	5	7.8152933	0	62	7	4	3	0	2	209	0	0	2	0	1	0	0	4	0	1	0	1	0
151021_0914	10	Well-Informed	-1	No seller entered	0	0	No seller available	No seller available	-1	3	7.8152933	1	26	1	3	3	0	2	210	6	0	0	0	0	1	0	0	0	0	1	0	0
151021_0914	11	Follow-Up	5	No seller entered	0	0	No seller available	No seller available	Don't invest search cost	3	37.48241	0	18	6	3	1	0	2	211	6	0	0	0	0	1	0	0	0	0	1	0	0
151021_0914	12	Follow-Up	Purchase f PWYW	Both entered	1	1	Only PWYW available	Only PWYW available	Don't invest search cost	4	35.206173	0	24	7	4	2	0	2	212	0	0	2	0	1	0	0	4	0	1	0	1	0
151021_0914	13	Follow-Up	Purchase f PWYW	Both entered	1	1	Only PWYW available	Only PWYW available	Don't invest search cost	5	18.943264	1	26	7	4	3	0	2	213	0	0	2	0	1	0	0	4	0	1	0	1	0
151021_0914	14	Follow-Up	No purchase	Only PP entered	1	0	Only PP available	Only PP available	Don't invest search cost	2	6.18293	1	21	1	2	2	0	2	214	3	1	0	.5	0	.5	2	0	.5	0	.5	0	.5
151021_0914	15	PP	-1	Both entered	1	1	Only PWYW available	Both available	-1	5	31.497681	0	33	4	4	3	0	2	215	0	0	2	0	1	0	0	4	0	1	0	1	0				0	0	0
151021_0914	16	PWYW	-1	Both entered	1	1	Only PWYW available	Both available	-1	2	35.956703	1	21	1	3	0	0	2	216	0	0	2	0	1	0	0	4	0	1	0	1	0	91	200	-109
151021_0914	17	Well-Informed	-1	No seller entered	0	0	No seller available	No seller available	-1	4	21.697895	1	59	2	4	2	0	2	217	6	0	0	0	0	1	0	0	0	0	1	0	0
151021_0914	18	Well-Informed	Purchase f PP	Only PP entered	1	0	Only PP available	Only PP available	-1	6	16.260204	0	20	7	3	3	0	2	218	3	1	0	.5	0	.5	2	0	.5	0	.5	0	.5
151021_0914	19	Follow-Up	No purchase	Only PP entered	1	0	Only PP available	Only PP available	Don't invest search cost	2	10.385177	1	22	0	4	3	0	2	219	3	1	0	.5	0	.5	2	0	.5	0	.5	0	.5
151021_0914	20	Follow-Up	Purchase f PP	Only PP entered	1	0	Only PP available	Only PP available	Don't invest search cost	2	37.48241	1	42	7	3	2	0	2	220	3	1	0	.5	0	.5	2	0	.5	0	.5	0	.5
151021_0914	21	Follow-Up	5	No seller entered	0	0	No seller available	No seller available	Don't invest search cost	5	29.432568	0	23	7	4	3	0	2	221	6	0	0	0	0	1	0	0	0	0	1	0	0
151021_0914	22	Follow-Up	Purchase f PWYW	Both entered	1	1	Only PWYW available	Only PWYW available	Don't invest search cost	2	31.855133	1	23	5	3	3	0	2	222	0	0	2	0	1	0	0	4	0	1	0	1	0
151021_0914	23	PP	-1	No seller entered	0	0	No seller available	No seller available	-1	4	22.020597	1	22	7	4	2	0	2	223	6	0	0	0	0	1	0	0	0	0	1	0	0
151021_0914	24	PWYW	-1	No seller entered	0	0	No seller available	No seller available	-1	2	16.260204	1	21	7	3	3	0	2	224	6	0	0	0	0	1	0	0	0	0	1	0	0
151021_0914	1	Well-Informed	No purchase	Only PP entered	1	0	No seller available	Only PP available	-1	3	34.875328	1	21	1	3	3	0	2	201	5	0	0	0	0	1	1	0	.25	0	.75	0	.16666667
151021_0914	2	Well-Informed	No purchase	Only PP entered	1	0	No seller available	Only PP available	-1	6	13.70151	1	22	4	4	3	0	2	202	5	0	0	0	0	1	1	0	.25	0	.75	0	.16666667
151021_0914	3	Follow-Up	5	Only PP entered	1	0	No seller available	No seller available	Don't invest search cost	3	7.8152933	1	24	5	4	3	0	2	203	5	0	0	0	0	1	1	0	.25	0	.75	0	.16666667
151021_0914	4	Follow-Up	5	Only PP entered	1	0	No seller available	No seller available	Don't invest search cost	3	7.8152933	0	31	7	3	2	0	2	204	5	0	0	0	0	1	1	0	.25	0	.75	0	.16666667
151021_0914	5	Follow-Up	Purchase f PP	Only PP entered	1	0	No seller available	Only PP available	Invest search cost	5	15.499275	0	22	2	1	1	1	2	205	4	0	0	0	0	1	2	0	.5	0	.5	0	.33333334
151021_0914	6	Follow-Up	Purchase f PP	Only PP entered	1	0	No seller available	Only PP available	Invest search cost	2	7.8152933	1	26	1	3	3	0	2	206	5	0	0	0	0	1	1	0	.25	0	.75	0	.16666667
151021_0914	7	PP	-1	Only PP entered	1	0	No seller available	Only PP available	-1	3	28.186197	1	20	2	4	2	0	2	207	5	0	0	0	0	1	1	0	.25	0	.75	0	.16666667				55	20	35
151021_0914	8	PWYW	-1	Only PP entered	1	0	No seller available	Only PP available	-1	6	37.092838	0	21	0	2	3	0	2	208	4	0	0	0	0	1	2	0	.5	0	.5	0	.33333334
151021_0914	9	Well-Informed	No purchase	Only PP entered	1	0	No seller available	Only PP available	-1	5	7.8152933	0	62	7	4	3	0	2	209	4	0	0	0	0	1	2	0	.5	0	.5	0	.33333334
151021_0914	10	Well-Informed	No purchase	Only PP entered	1	0	No seller available	Only PP available	-1	3	7.8152933	1	26	1	3	3	0	2	210	5	0	0	0	0	1	1	0	.25	0	.75	0	.16666667
151021_0914	11	Follow-Up	5	Only PP entered	1	0	No seller available	No seller available	Don't invest search cost	3	37.48241	0	18	6	3	1	0	2	211	5	0	0	0	0	1	1	0	.25	0	.75	0	.16666667
151021_0914	12	Follow-Up	5	Only PP entered	1	0	No seller available	No seller available	Don't invest search cost	4	35.206173	0	24	7	4	2	0	2	212	4	0	0	0	0	1	2	0	.5	0	.5	0	.33333334
151021_0914	13	Follow-Up	No purchase	Only PP entered	1	0	No seller available	Only PP available	Invest search cost	5	18.943264	1	26	7	4	3	0	2	213	5	0	0	0	0	1	1	0	.25	0	.75	0	.16666667
151021_0914	14	Follow-Up	Purchase f PP	Only PP entered	1	0	No seller available	Only PP available	Invest search cost	2	6.18293	1	21	1	2	2	0	2	214	4	0	0	0	0	1	2	0	.5	0	.5	0	.33333334
151021_0914	15	PP	-1	Only PP entered	1	0	No seller available	Only PP available	-1	5	31.497681	0	33	4	4	3	0	2	215	5	0	0	0	0	1	1	0	.25	0	.75	0	.16666667				110	20	90
151021_0914	16	PWYW	-1	Only PP entered	1	0	No seller available	Only PP available	-1	2	35.956703	1	21	1	3	0	0	2	216	5	0	0	0	0	1	1	0	.25	0	.75	0	.16666667
151021_0914	17	Well-Informed	No purchase	Only PP entered	1	0	No seller available	Only PP available	-1	4	21.697895	1	59	2	4	2	0	2	217	5	0	0	0	0	1	1	0	.25	0	.75	0	.16666667
151021_0914	18	Well-Informed	No purchase	Only PP entered	1	0	No seller available	Only PP available	-1	6	16.260204	0	20	7	3	3	0	2	218	4	0	0	0	0	1	2	0	.5	0	.5	0	.33333334
151021_0914	19	Follow-Up	5	Only PP entered	1	0	No seller available	No seller available	Don't invest search cost	2	10.385177	1	22	0	4	3	0	2	219	4	0	0	0	0	1	2	0	.5	0	.5	0	.33333334
151021_0914	20	Follow-Up	5	Only PP entered	1	0	No seller available	No seller available	Don't invest search cost	2	37.48241	1	42	7	3	2	0	2	220	5	0	0	0	0	1	1	0	.25	0	.75	0	.16666667
151021_0914	21	Follow-Up	5	Only PP entered	1	0	No seller available	No seller available	Don't invest search cost	5	29.432568	0	23	7	4	3	0	2	221	5	0	0	0	0	1	1	0	.25	0	.75	0	.16666667
151021_0914	22	Follow-Up	Purchase f PP	Only PP entered	1	0	No seller available	Only PP available	Invest search cost	2	31.855133	1	23	5	3	3	0	2	222	5	0	0	0	0	1	1	0	.25	0	.75	0	.16666667
151021_0914	23	PP	-1	Only PP entered	1	0	No seller available	Only PP available	-1	4	22.020597	1	22	7	4	2	0	2	223	4	0	0	0	0	1	2	0	.5	0	.5	0	.33333334				90	40	50
151021_0914	24	PWYW	-1	Only PP entered	1	0	No seller available	Only PP available	-1	2	16.260204	1	21	7	3	3	0	2	224	5	0	0	0	0	1	1	0	.25	0	.75	0	.16666667
151021_0914	1	Well-Informed	Purchase f PP	Both entered	1	1	Both available	Both available	-1	3	34.875328	1	21	1	3	3	0	2	201	0	1	1	.5	.5	0	1	3	.25	.75	0	.66666669	.33333334
151021_0914	2	Well-Informed	Purchase f PWYW	Both entered	1	1	Both available	Both available	-1	6	13.70151	1	22	4	4	3	0	2	202	0	1	1	.5	.5	0	0	4	0	1	0	.83333331	.16666667
151021_0914	3	Follow-Up	Purchase f PWYW	Both entered	1	1	Only PWYW available	Only PWYW available	Don't invest search cost	3	7.8152933	1	24	5	4	3	0	2	203	0	0	2	0	1	0	1	3	.25	.75	0	.83333331	.16666667
151021_0914	4	Follow-Up	Purchase f PWYW	Both entered	1	1	Both available	Both available	Don't invest search cost	3	7.8152933	0	31	7	3	2	0	2	204	0	1	1	.5	.5	0	0	4	0	1	0	.83333331	.16666667
151021_0914	5	Follow-Up	Purchase f PP	Both entered	1	1	Only PWYW available	Both available	Invest search cost	5	15.499275	0	22	2	1	1	1	2	205	0	0	2	0	1	0	1	3	.25	.75	0	.83333331	.16666667
151021_0914	6	Follow-Up	Purchase f PWYW	Both entered	1	1	Both available	Both available	Don't invest search cost	2	7.8152933	1	26	1	3	3	0	2	206	0	1	1	.5	.5	0	1	3	.25	.75	0	.66666669	.33333334
151021_0914	7	PP	-1	Both entered	1	1	Only PWYW available	Both available	-1	3	28.186197	1	20	2	4	2	0	2	207	0	0	2	0	1	0	1	3	.25	.75	0	.83333331	.16666667				10	5	5
151021_0914	8	PWYW	-1	Both entered	1	1	Only PWYW available	Both available	-1	6	37.092838	0	21	0	2	3	0	2	208	0	0	2	0	1	0	1	3	.25	.75	0	.83333331	.16666667	11	15	-4
151021_0914	9	Well-Informed	Purchase f PWYW	Both entered	1	1	Only PWYW available	Both available	-1	5	7.8152933	0	62	7	4	3	0	2	209	0	0	2	0	1	0	1	3	.25	.75	0	.83333331	.16666667
151021_0914	10	Well-Informed	Purchase f PWYW	Both entered	1	1	Only PWYW available	Both available	-1	3	7.8152933	1	26	1	3	3	0	2	210	0	0	2	0	1	0	1	3	.25	.75	0	.83333331	.16666667
151021_0914	11	Follow-Up	Purchase f PWYW	Both entered	1	1	Both available	Both available	Don't invest search cost	3	37.48241	0	18	6	3	1	0	2	211	0	1	1	.5	.5	0	1	3	.25	.75	0	.66666669	.33333334
151021_0914	12	Follow-Up	Purchase f PWYW	Both entered	1	1	Only PWYW available	Only PWYW available	Don't invest search cost	4	35.206173	0	24	7	4	2	0	2	212	0	0	2	0	1	0	1	3	.25	.75	0	.83333331	.16666667
151021_0914	13	Follow-Up	Purchase f PWYW	Both entered	1	1	Both available	Both available	Don't invest search cost	5	18.943264	1	26	7	4	3	0	2	213	0	1	1	.5	.5	0	0	4	0	1	0	.83333331	.16666667
151021_0914	14	Follow-Up	Purchase f PWYW	Both entered	1	1	Only PWYW available	Only PWYW available	Don't invest search cost	2	6.18293	1	21	1	2	2	0	2	214	0	0	2	0	1	0	1	3	.25	.75	0	.83333331	.16666667
151021_0914	15	PP	-1	Both entered	1	1	Both available	Both available	-1	5	31.497681	0	33	4	4	3	0	2	215	0	1	1	.5	.5	0	0	4	0	1	0	.83333331	.16666667				0	0	0
151021_0914	16	PWYW	-1	Both entered	1	1	Both available	Both available	-1	2	35.956703	1	21	1	3	0	0	2	216	0	1	1	.5	.5	0	1	3	.25	.75	0	.66666669	.33333334	0	15	-15
151021_0914	17	Well-Informed	Purchase f PP	Both entered	1	1	Both available	Both available	-1	4	21.697895	1	59	2	4	2	0	2	217	0	1	1	.5	.5	0	0	4	0	1	0	.83333331	.16666667
151021_0914	18	Well-Informed	Purchase f PWYW	Both entered	1	1	Both available	Both available	-1	6	16.260204	0	20	7	3	3	0	2	218	0	1	1	.5	.5	0	1	3	.25	.75	0	.66666669	.33333334
151021_0914	19	Follow-Up	Purchase f PWYW	Both entered	1	1	Both available	Both available	Don't invest search cost	2	10.385177	1	22	0	4	3	0	2	219	0	1	1	.5	.5	0	0	4	0	1	0	.83333331	.16666667
151021_0914	20	Follow-Up	Purchase f PP	Both entered	1	1	Both available	Both available	Don't invest search cost	2	37.48241	1	42	7	3	2	0	2	220	0	1	1	.5	.5	0	1	3	.25	.75	0	.66666669	.33333334
151021_0914	21	Follow-Up	Purchase f PWYW	Both entered	1	1	Both available	Both available	Don't invest search cost	5	29.432568	0	23	7	4	3	0	2	221	0	1	1	.5	.5	0	1	3	.25	.75	0	.66666669	.33333334
151021_0914	22	Follow-Up	Purchase f PWYW	Both entered	1	1	Both available	Both available	Don't invest search cost	2	31.855133	1	23	5	3	3	0	2	222	0	1	1	.5	.5	0	0	4	0	1	0	.83333331	.16666667
151021_0914	23	PP	-1	Both entered	1	1	Both available	Both available	-1	4	22.020597	1	22	7	4	2	0	2	223	0	1	1	.5	.5	0	1	3	.25	.75	0	.66666669	.33333334				7	5	2
151021_0914	24	PWYW	-1	Both entered	1	1	Both available	Both available	-1	2	16.260204	1	21	7	3	3	0	2	224	0	1	1	.5	.5	0	0	4	0	1	0	.83333331	.16666667	10	20	-10
151021_0914	1	Well-Informed	No purchase	Only PP entered	1	0	Only PP available	Only PP available	-1	3	34.875328	1	21	1	3	3	0	2	201	1	1	0	.5	0	.5	4	0	1	0	0	0	.83333331
151021_0914	2	Well-Informed	Purchase f PWYW	Both entered	1	1	Only PWYW available	Both available	-1	6	13.70151	1	22	4	4	3	0	2	202	0	0	2	0	1	0	1	3	.25	.75	0	.83333331	.16666667
151021_0914	3	Follow-Up	Purchase f PWYW	Both entered	1	1	Only PWYW available	Only PWYW available	Don't invest search cost	3	7.8152933	1	24	5	4	3	0	2	203	0	0	2	0	1	0	1	3	.25	.75	0	.83333331	.16666667
151021_0914	4	Follow-Up	Purchase f PP	Only PP entered	1	0	Only PP available	Only PP available	Invest search cost	3	7.8152933	0	31	7	3	2	0	2	204	1	1	0	.5	0	.5	4	0	1	0	0	0	.83333331
151021_0914	5	Follow-Up	Purchase f PP	Both entered	1	1	Only PWYW available	Both available	Invest search cost	5	15.499275	0	22	2	1	1	1	2	205	0	0	2	0	1	0	1	3	.25	.75	0	.83333331	.16666667
151021_0914	6	Follow-Up	Purchase f PP	Only PP entered	1	0	Only PP available	Only PP available	Don't invest search cost	2	7.8152933	1	26	1	3	3	0	2	206	1	1	0	.5	0	.5	4	0	1	0	0	0	.83333331
151021_0914	7	PP	-1	Only PP entered	1	0	Only PP available	Only PP available	-1	3	28.186197	1	20	2	4	2	0	2	207	1	1	0	.5	0	.5	4	0	1	0	0	0	.83333331				140	40	100
151021_0914	8	PWYW	-1	Only PP entered	1	0	Only PP available	Only PP available	-1	6	37.092838	0	21	0	2	3	0	2	208	1	1	0	.5	0	.5	4	0	1	0	0	0	.83333331
151021_0914	9	Well-Informed	Purchase f PWYW	Both entered	1	1	Only PWYW available	Both available	-1	5	7.8152933	0	62	7	4	3	0	2	209	0	0	2	0	1	0	1	3	.25	.75	0	.83333331	.16666667
151021_0914	10	Well-Informed	Purchase f PP	Only PP entered	1	0	Only PP available	Only PP available	-1	3	7.8152933	1	26	1	3	3	0	2	210	1	1	0	.5	0	.5	4	0	1	0	0	0	.83333331
151021_0914	11	Follow-Up	Purchase f PP	Only PP entered	1	0	Only PP available	Only PP available	Don't invest search cost	3	37.48241	0	18	6	3	1	0	2	211	1	1	0	.5	0	.5	4	0	1	0	0	0	.83333331
151021_0914	12	Follow-Up	Purchase f PP	Only PP entered	1	0	Only PP available	Only PP available	Don't invest search cost	4	35.206173	0	24	7	4	2	0	2	212	1	1	0	.5	0	.5	4	0	1	0	0	0	.83333331
151021_0914	13	Follow-Up	Purchase f PP	Only PP entered	1	0	Only PP available	Only PP available	Invest search cost	5	18.943264	1	26	7	4	3	0	2	213	1	1	0	.5	0	.5	4	0	1	0	0	0	.83333331
151021_0914	14	Follow-Up	Purchase f PP	Only PP entered	1	0	Only PP available	Only PP available	Don't invest search cost	2	6.18293	1	21	1	2	2	0	2	214	1	1	0	.5	0	.5	4	0	1	0	0	0	.83333331
151021_0914	15	PP	-1	Both entered	1	1	Only PWYW available	Both available	-1	5	31.497681	0	33	4	4	3	0	2	215	0	0	2	0	1	0	1	3	.25	.75	0	.83333331	.16666667				90	10	80
151021_0914	16	PWYW	-1	Both entered	1	1	Only PWYW available	Both available	-1	2	35.956703	1	21	1	3	0	0	2	216	0	0	2	0	1	0	1	3	.25	.75	0	.83333331	.16666667	111	30	81
151021_0914	17	Well-Informed	No purchase	Only PP entered	1	0	Only PP available	Only PP available	-1	4	21.697895	1	59	2	4	2	0	2	217	1	1	0	.5	0	.5	4	0	1	0	0	0	.83333331
151021_0914	18	Well-Informed	Purchase f PP	Only PP entered	1	0	Only PP available	Only PP available	-1	6	16.260204	0	20	7	3	3	0	2	218	1	1	0	.5	0	.5	4	0	1	0	0	0	.83333331
151021_0914	19	Follow-Up	Purchase f PP	Only PP entered	1	0	Only PP available	Only PP available	Don't invest search cost	2	10.385177	1	22	0	4	3	0	2	219	1	1	0	.5	0	.5	4	0	1	0	0	0	.83333331
151021_0914	20	Follow-Up	Purchase f PWYW	Both entered	1	1	Only PWYW available	Only PWYW available	Don't invest search cost	2	37.48241	1	42	7	3	2	0	2	220	0	0	2	0	1	0	1	3	.25	.75	0	.83333331	.16666667
151021_0914	21	Follow-Up	Purchase f PP	Only PP entered	1	0	Only PP available	Only PP available	Don't invest search cost	5	29.432568	0	23	7	4	3	0	2	221	1	1	0	.5	0	.5	4	0	1	0	0	0	.83333331
151021_0914	22	Follow-Up	Purchase f PWYW	Both entered	1	1	Only PWYW available	Only PWYW available	Don't invest search cost	2	31.855133	1	23	5	3	3	0	2	222	0	0	2	0	1	0	1	3	.25	.75	0	.83333331	.16666667
151021_0914	23	PP	-1	Only PP entered	1	0	Only PP available	Only PP available	-1	4	22.020597	1	22	7	4	2	0	2	223	1	1	0	.5	0	.5	4	0	1	0	0	0	.83333331				120	40	80
151021_0914	24	PWYW	-1	Only PP entered	1	0	Only PP available	Only PP available	-1	2	16.260204	1	21	7	3	3	0	2	224	1	1	0	.5	0	.5	4	0	1	0	0	0	.83333331
151105_1206	1	Well-Informed	Purchase f PWYW	Both entered	1	1	Only PWYW available	Both available	-1	3	41.038471	0	20	1	3	3	1	3	301	0	0	2	0	1	0	0	4	0	1	0	1	0
151105_1206	2	Well-Informed	Purchase f PWYW	Both entered	1	1	Both available	Both available	-1	4	11.173839	0	20	4	4	3	0	3	302	0	1	1	.5	.5	0	1	3	.25	.75	0	.66666669	.33333334
151105_1206	3	Follow-Up	Purchase f PWYW	Only PWYW entered	0	1	Only PWYW available	Only PWYW available	Don't invest search cost	4	28.141602	1	19	5	3	3	0	3	303	0	0	2	0	1	0	0	4	0	1	0	1	0
151105_1206	4	Follow-Up	Purchase f PWYW	Both entered	1	1	Only PWYW available	Only PWYW available	Don't invest search cost	3	7.8152933	0	22	6	3	3	0	3	304	0	0	2	0	1	0	0	4	0	1	0	1	0
151105_1206	5	Follow-Up	Purchase f PWYW	Both entered	1	1	Both available	Both available	Don't invest search cost	3	17.15523	1	24	7	4	3	0	3	305	0	1	1	.5	.5	0	1	3	.25	.75	0	.66666669	.33333334
151105_1206	6	Follow-Up	Purchase f PWYW	Both entered	1	1	Only PWYW available	Only PWYW available	Don't invest search cost	2	7.8152933	1	22	1	4	2	1	3	306	0	0	2	0	1	0	0	4	0	1	0	1	0
151105_1206	7	PP	-1	Both entered	1	1	Both available	Both available	-1	5	7.8152933	0	21	6	2	3	0	3	307	0	1	1	.5	.5	0	1	3	.25	.75	0	.66666669	.33333334				20	10	10
151105_1206	8	PWYW	-1	Only PWYW entered	0	1	Only PWYW available	Only PWYW available	-1	2	7.8152933	1	20	1	3	2	0	3	308	0	0	2	0	1	0	0	4	0	1	0	1	0	41	40	1
151105_1206	9	Well-Informed	Purchase f PWYW	Only PWYW entered	0	1	Only PWYW available	Only PWYW available	-1	3	7.8152933	0	23	0	4	2	0	3	309	0	0	2	0	1	0	0	4	0	1	0	1	0
151105_1206	10	Well-Informed	Purchase f PWYW	Only PWYW entered	0	1	Only PWYW available	Only PWYW available	-1	6	7.8152933	0	25	4	3	3	0	3	310	0	0	2	0	1	0	0	4	0	1	0	1	0
151105_1206	11	Follow-Up	Purchase f PWYW	Both entered	1	1	Only PWYW available	Only PWYW available	Don't invest search cost	1	7.8152933	1	22	5	3	3	0	3	311	0	0	2	0	1	0	0	4	0	1	0	1	0
151105_1206	12	Follow-Up	Purchase f PP	Both entered	1	1	Both available	Both available	Don't invest search cost	6	49.184917	0	20	6	5	0	1	3	312	0	1	1	.5	.5	0	1	3	.25	.75	0	.66666669	.33333334
151105_1206	13	Follow-Up	Purchase f PWYW	Only PWYW entered	0	1	Only PWYW available	Only PWYW available	Don't invest search cost	2	13.815025	1	21	3	3	3	1	3	313	0	0	2	0	1	0	0	4	0	1	0	1	0
151105_1206	14	Follow-Up	Purchase f PWYW	Only PWYW entered	0	1	Only PWYW available	Only PWYW available	Don't invest search cost	5	7.8152933	0	26	3	4	2	0	3	314	0	0	2	0	1	0	0	4	0	1	0	1	0
151105_1206	15	PP	-1	Only PWYW entered	0	1	Only PWYW available	Only PWYW available	-1	2	4.9697409	1	22	0	4	2	0	3	315	0	0	2	0	1	0	0	4	0	1	0	1	0
151105_1206	16	PWYW	-1	Both entered	1	1	Only PWYW available	Both available	-1	5	26.87254	0	22	0	2	3	0	3	316	0	0	2	0	1	0	0	4	0	1	0	1	0	29	40	-11
151105_1206	17	Well-Informed	Purchase f PP	Both entered	1	1	Both available	Both available	-1	3	37.48241	0	22	6	4	3	0	3	317	0	1	1	.5	.5	0	1	3	.25	.75	0	.66666669	.33333334
151105_1206	18	Well-Informed	Purchase f PWYW	Both entered	1	1	Only PWYW available	Both available	-1	2	-7.8152933	1	19	5	3	0	0	3	318	0	0	2	0	1	0	0	4	0	1	0	1	0
151105_1206	19	Follow-Up	Purchase f PWYW	Both entered	1	1	Both available	Both available	Don't invest search cost	5	37.48241	0	23	4	4	2	0	3	319	0	1	1	.5	.5	0	1	3	.25	.75	0	.66666669	.33333334
151105_1206	20	Follow-Up	Purchase f PWYW	Only PWYW entered	0	1	Only PWYW available	Only PWYW available	Invest search cost	4	11.354177	1	21	1	4	3	0	3	320	0	0	2	0	1	0	0	4	0	1	0	1	0
151105_1206	21	Follow-Up	Purchase f PWYW	Both entered	1	1	Only PWYW available	Only PWYW available	Don't invest search cost	5	-7.8152933	1	21	7	3	3	1	3	321	0	0	2	0	1	0	0	4	0	1	0	1	0
151105_1206	22	Follow-Up	Purchase f PWYW	Both entered	1	1	Both available	Both available	Don't invest search cost	4	34.875328	1	25	2	3	0	0	3	322	0	1	1	.5	.5	0	1	3	.25	.75	0	.66666669	.33333334
151105_1206	23	PP	-1	Both entered	1	1	Only PWYW available	Both available	-1	5	7.8152933	0	21	4	4	2	0	3	323	0	0	2	0	1	0	0	4	0	1	0	1	0				0	0	0
151105_1206	24	PWYW	-1	Both entered	1	1	Both available	Both available	-1	4	10.385177	1	26	4	3	3	0	3	324	0	1	1	.5	.5	0	1	3	.25	.75	0	.66666669	.33333334	35	30	5
151105_1206	1	Well-Informed	Purchase f PWYW	Both entered	1	1	Only PWYW available	Both available	-1	3	41.038471	0	20	1	3	3	1	3	301	0	0	2	0	1	0	0	4	0	1	0	1	0
151105_1206	2	Well-Informed	Purchase f PWYW	Both entered	1	1	Only PWYW available	Both available	-1	4	11.173839	0	20	4	4	3	0	3	302	0	0	2	0	1	0	0	4	0	1	0	1	0
151105_1206	3	Follow-Up	Purchase f PWYW	Both entered	1	1	Only PWYW available	Only PWYW available	Don't invest search cost	4	28.141602	1	19	5	3	3	0	3	303	0	0	2	0	1	0	0	4	0	1	0	1	0
151105_1206	4	Follow-Up	Purchase f PP	Both entered	1	1	Both available	Both available	Don't invest search cost	3	7.8152933	0	22	6	3	3	0	3	304	0	1	1	.5	.5	0	2	2	.5	.5	0	.5	.5
151105_1206	5	Follow-Up	Purchase f PP	Both entered	1	1	Both available	Both available	Don't invest search cost	3	17.15523	1	24	7	4	3	0	3	305	0	1	1	.5	.5	0	2	2	.5	.5	0	.5	.5
151105_1206	6	Follow-Up	Purchase f PWYW	Both entered	1	1	Both available	Both available	Don't invest search cost	2	7.8152933	1	22	1	4	2	1	3	306	0	1	1	.5	.5	0	2	2	.5	.5	0	.5	.5
151105_1206	7	PP	-1	Both entered	1	1	Only PWYW available	Both available	-1	5	7.8152933	0	21	6	2	3	0	3	307	0	0	2	0	1	0	0	4	0	1	0	1	0				0	0	0
151105_1206	8	PWYW	-1	Both entered	1	1	Only PWYW available	Both available	-1	2	7.8152933	1	20	1	3	2	0	3	308	0	0	2	0	1	0	0	4	0	1	0	1	0	31	20	11
151105_1206	9	Well-Informed	Purchase f PWYW	Both entered	1	1	Both available	Both available	-1	3	7.8152933	0	23	0	4	2	0	3	309	0	1	1	.5	.5	0	2	2	.5	.5	0	.5	.5
151105_1206	10	Well-Informed	Purchase f PWYW	Both entered	1	1	Only PWYW available	Both available	-1	6	7.8152933	0	25	4	3	3	0	3	310	0	0	2	0	1	0	0	4	0	1	0	1	0
151105_1206	11	Follow-Up	Purchase f PWYW	Both entered	1	1	Only PWYW available	Only PWYW available	Don't invest search cost	1	7.8152933	1	22	5	3	3	0	3	311	0	0	2	0	1	0	0	4	0	1	0	1	0
151105_1206	12	Follow-Up	Purchase f PWYW	Both entered	1	1	Only PWYW available	Only PWYW available	Don't invest search cost	6	49.184917	0	20	6	5	0	1	3	312	0	0	2	0	1	0	0	4	0	1	0	1	0
151105_1206	13	Follow-Up	Purchase f PWYW	Both entered	1	1	Only PWYW available	Only PWYW available	Don't invest search cost	2	13.815025	1	21	3	3	3	1	3	313	0	0	2	0	1	0	0	4	0	1	0	1	0
151105_1206	14	Follow-Up	Purchase f PWYW	Both entered	1	1	Only PWYW available	Only PWYW available	Don't invest search cost	5	7.8152933	0	26	3	4	2	0	3	314	0	0	2	0	1	0	0	4	0	1	0	1	0
151105_1206	15	PP	-1	Both entered	1	1	Only PWYW available	Both available	-1	2	4.9697409	1	22	0	4	2	0	3	315	0	0	2	0	1	0	0	4	0	1	0	1	0				0	0	0
151105_1206	16	PWYW	-1	Both entered	1	1	Both available	Both available	-1	5	26.87254	0	22	0	2	3	0	3	316	0	1	1	.5	.5	0	2	2	.5	.5	0	.5	.5	6	10	-4
151105_1206	17	Well-Informed	Purchase f PWYW	Both entered	1	1	Only PWYW available	Both available	-1	3	37.48241	0	22	6	4	3	0	3	317	0	0	2	0	1	0	0	4	0	1	0	1	0
151105_1206	18	Well-Informed	Purchase f PP	Both entered	1	1	Both available	Both available	-1	2	-7.8152933	1	19	5	3	0	0	3	318	0	1	1	.5	.5	0	2	2	.5	.5	0	.5	.5
151105_1206	19	Follow-Up	Purchase f PWYW	Both entered	1	1	Both available	Both available	Don't invest search cost	5	37.48241	0	23	4	4	2	0	3	319	0	1	1	.5	.5	0	2	2	.5	.5	0	.5	.5
151105_1206	20	Follow-Up	Purchase f PWYW	Both entered	1	1	Only PWYW available	Only PWYW available	Don't invest search cost	4	11.354177	1	21	1	4	3	0	3	320	0	0	2	0	1	0	0	4	0	1	0	1	0
151105_1206	21	Follow-Up	Purchase f PWYW	Both entered	1	1	Only PWYW available	Only PWYW available	Don't invest search cost	5	-7.8152933	1	21	7	3	3	1	3	321	0	0	2	0	1	0	0	4	0	1	0	1	0
151105_1206	22	Follow-Up	Purchase f PWYW	Both entered	1	1	Only PWYW available	Only PWYW available	Don't invest search cost	4	34.875328	1	25	2	3	0	0	3	322	0	0	2	0	1	0	0	4	0	1	0	1	0
151105_1206	23	PP	-1	Both entered	1	1	Both available	Both available	-1	5	7.8152933	0	21	4	4	2	0	3	323	0	1	1	.5	.5	0	2	2	.5	.5	0	.5	.5				20	10	10
151105_1206	24	PWYW	-1	Both entered	1	1	Only PWYW available	Both available	-1	4	10.385177	1	26	4	3	3	0	3	324	0	0	2	0	1	0	0	4	0	1	0	1	0	83	20	63
151105_1206	1	Well-Informed	Purchase f PWYW	Both entered	1	1	Only PWYW available	Both available	-1	3	41.038471	0	20	1	3	3	1	3	301	0	0	2	0	1	0	0	4	0	1	0	1	0
151105_1206	2	Well-Informed	Purchase f PWYW	Both entered	1	1	Only PWYW available	Both available	-1	4	11.173839	0	20	4	4	3	0	3	302	0	0	2	0	1	0	0	4	0	1	0	1	0
151105_1206	3	Follow-Up	Purchase f PP	Only PP entered	1	0	Only PP available	Only PP available	Don't invest search cost	4	28.141602	1	19	5	3	3	0	3	303	2	1	0	.5	0	.5	3	0	.75	0	.25	0	.66666669
151105_1206	4	Follow-Up	Purchase f PP	Only PP entered	1	0	Only PP available	Only PP available	Don't invest search cost	3	7.8152933	0	22	6	3	3	0	3	304	2	1	0	.5	0	.5	3	0	.75	0	.25	0	.66666669
151105_1206	5	Follow-Up	No purchase	Both entered	1	1	Only PWYW available	Only PWYW available	Don't invest search cost	3	17.15523	1	24	7	4	3	0	3	305	2	0	2	0	1	0	0	2	0	.5	.5	.66666669	0
151105_1206	6	Follow-Up	Purchase f PWYW	Both entered	1	1	Only PWYW available	Only PWYW available	Don't invest search cost	2	7.8152933	1	22	1	4	2	1	3	306	0	0	2	0	1	0	0	4	0	1	0	1	0
151105_1206	7	PP	-1	Only PP entered	1	0	Only PP available	Only PP available	-1	5	7.8152933	0	21	6	2	3	0	3	307	2	1	0	.5	0	.5	3	0	.75	0	.25	0	.66666669				105	30	75
151105_1206	8	PWYW	-1	Only PP entered	1	0	Only PP available	Only PP available	-1	2	7.8152933	1	20	1	3	2	0	3	308	2	1	0	.5	0	.5	3	0	.75	0	.25	0	.66666669
151105_1206	9	Well-Informed	Purchase f PWYW	Both entered	1	1	Only PWYW available	Both available	-1	3	7.8152933	0	23	0	4	2	0	3	309	2	0	2	0	1	0	0	2	0	.5	.5	.66666669	0
151105_1206	10	Well-Informed	Purchase f PWYW	Both entered	1	1	Only PWYW available	Both available	-1	6	7.8152933	0	25	4	3	3	0	3	310	2	0	2	0	1	0	0	2	0	.5	.5	.66666669	0
151105_1206	11	Follow-Up	Purchase f PWYW	Both entered	1	1	Only PWYW available	Only PWYW available	Don't invest search cost	1	7.8152933	1	22	5	3	3	0	3	311	0	0	2	0	1	0	0	4	0	1	0	1	0
151105_1206	12	Follow-Up	Purchase f PWYW	Both entered	1	1	Only PWYW available	Both available	Invest search cost	6	49.184917	0	20	6	5	0	1	3	312	0	0	2	0	1	0	0	4	0	1	0	1	0
151105_1206	13	Follow-Up	No purchase	Only PP entered	1	0	Only PP available	Only PP available	Don't invest search cost	2	13.815025	1	21	3	3	3	1	3	313	2	1	0	.5	0	.5	3	0	.75	0	.25	0	.66666669
151105_1206	14	Follow-Up	Purchase f PP	Only PP entered	1	0	Only PP available	Only PP available	Invest search cost	5	7.8152933	0	26	3	4	2	0	3	314	2	1	0	.5	0	.5	3	0	.75	0	.25	0	.66666669
151105_1206	15	PP	-1	Both entered	1	1	Only PWYW available	Both available	-1	2	4.9697409	1	22	0	4	2	0	3	315	2	0	2	0	1	0	0	2	0	.5	.5	.66666669	0				0	0	0
151105_1206	16	PWYW	-1	Both entered	1	1	Only PWYW available	Both available	-1	5	26.87254	0	22	0	2	3	0	3	316	0	0	2	0	1	0	0	4	0	1	0	1	0	53	40	13
151105_1206	17	Well-Informed	No purchase	Only PP entered	1	0	Only PP available	Only PP available	-1	3	37.48241	0	22	6	4	3	0	3	317	2	1	0	.5	0	.5	3	0	.75	0	.25	0	.66666669
151105_1206	18	Well-Informed	Purchase f PP	Only PP entered	1	0	Only PP available	Only PP available	-1	2	-7.8152933	1	19	5	3	0	0	3	318	2	1	0	.5	0	.5	3	0	.75	0	.25	0	.66666669
151105_1206	19	Follow-Up	Purchase f PWYW	Both entered	1	1	Only PWYW available	Both available	Invest search cost	5	37.48241	0	23	4	4	2	0	3	319	2	0	2	0	1	0	0	2	0	.5	.5	.66666669	0
151105_1206	20	Follow-Up	Purchase f PWYW	Both entered	1	1	Only PWYW available	Only PWYW available	Don't invest search cost	4	11.354177	1	21	1	4	3	0	3	320	2	0	2	0	1	0	0	2	0	.5	.5	.66666669	0
151105_1206	21	Follow-Up	Purchase f PWYW	Both entered	1	1	Only PWYW available	Only PWYW available	Don't invest search cost	5	-7.8152933	1	21	7	3	3	1	3	321	0	0	2	0	1	0	0	4	0	1	0	1	0
151105_1206	22	Follow-Up	No purchase	Both entered	1	1	Only PWYW available	Only PWYW available	Don't invest search cost	4	34.875328	1	25	2	3	0	0	3	322	2	0	2	0	1	0	0	2	0	.5	.5	.66666669	0
151105_1206	23	PP	-1	Both entered	1	1	Only PWYW available	Both available	-1	5	7.8152933	0	21	4	4	2	0	3	323	0	0	2	0	1	0	0	4	0	1	0	1	0				0	0	0
151105_1206	24	PWYW	-1	Both entered	1	1	Only PWYW available	Both available	-1	4	10.385177	1	26	4	3	3	0	3	324	2	0	2	0	1	0	0	2	0	.5	.5	.66666669	0	20	20	0
151105_1206	1	Well-Informed	Purchase f PWYW	Both entered	1	1	Only PWYW available	Both available	-1	3	41.038471	0	20	1	3	3	1	3	301	3	0	2	0	1	0	0	1	0	.25	.75	.5	0
151105_1206	2	Well-Informed	Purchase f PP	Only PP entered	1	0	Only PP available	Only PP available	-1	4	11.173839	0	20	4	4	3	0	3	302	4	1	0	.5	0	.5	1	0	.25	0	.75	0	.33333334
151105_1206	3	Follow-Up	No purchase	Both entered	1	1	Only PWYW available	Only PWYW available	Don't invest search cost	4	28.141602	1	19	5	3	3	0	3	303	3	0	2	0	1	0	0	1	0	.25	.75	.5	0
151105_1206	4	Follow-Up	No purchase	Both entered	1	1	Only PWYW available	Only PWYW available	Don't invest search cost	3	7.8152933	0	22	6	3	3	0	3	304	3	0	2	0	1	0	0	1	0	.25	.75	.5	0
151105_1206	5	Follow-Up	No purchase	Both entered	1	1	Only PWYW available	Only PWYW available	Don't invest search cost	3	17.15523	1	24	7	4	3	0	3	305	3	0	2	0	1	0	0	1	0	.25	.75	.5	0
151105_1206	6	Follow-Up	Purchase f PWYW	Both entered	1	1	Only PWYW available	Only PWYW available	Don't invest search cost	2	7.8152933	1	22	1	4	2	1	3	306	3	0	2	0	1	0	0	1	0	.25	.75	.5	0
151105_1206	7	PP	-1	Only PP entered	1	0	Only PP available	Only PP available	-1	5	7.8152933	0	21	6	2	3	0	3	307	4	1	0	.5	0	.5	1	0	.25	0	.75	0	.33333334				55	30	25
151105_1206	8	PWYW	-1	Only PP entered	1	0	Only PP available	Only PP available	-1	2	7.8152933	1	20	1	3	2	0	3	308	4	1	0	.5	0	.5	1	0	.25	0	.75	0	.33333334
151105_1206	9	Well-Informed	No purchase	Only PP entered	1	0	Only PP available	Only PP available	-1	3	7.8152933	0	23	0	4	2	0	3	309	4	1	0	.5	0	.5	1	0	.25	0	.75	0	.33333334
151105_1206	10	Well-Informed	Purchase f PWYW	Both entered	1	1	Only PWYW available	Both available	-1	6	7.8152933	0	25	4	3	3	0	3	310	3	0	2	0	1	0	0	1	0	.25	.75	.5	0
151105_1206	11	Follow-Up	No purchase	Only PP entered	1	0	Only PP available	Only PP available	Invest search cost	1	7.8152933	1	22	5	3	3	0	3	311	4	1	0	.5	0	.5	1	0	.25	0	.75	0	.33333334
151105_1206	12	Follow-Up	No purchase	Only PP entered	1	0	Only PP available	Only PP available	Don't invest search cost	6	49.184917	0	20	6	5	0	1	3	312	4	1	0	.5	0	.5	1	0	.25	0	.75	0	.33333334
151105_1206	13	Follow-Up	No purchase	Only PP entered	1	0	Only PP available	Only PP available	Invest search cost	2	13.815025	1	21	3	3	3	1	3	313	4	1	0	.5	0	.5	1	0	.25	0	.75	0	.33333334
151105_1206	14	Follow-Up	Purchase f PP	Only PP entered	1	0	Only PP available	Only PP available	Invest search cost	5	7.8152933	0	26	3	4	2	0	3	314	4	1	0	.5	0	.5	1	0	.25	0	.75	0	.33333334
151105_1206	15	PP	-1	Only PP entered	1	0	Only PP available	Only PP available	-1	2	4.9697409	1	22	0	4	2	0	3	315	4	1	0	.5	0	.5	1	0	.25	0	.75	0	.33333334				120	30	90
151105_1206	16	PWYW	-1	Only PP entered	1	0	Only PP available	Only PP available	-1	5	26.87254	0	22	0	2	3	0	3	316	4	1	0	.5	0	.5	1	0	.25	0	.75	0	.33333334
151105_1206	17	Well-Informed	No purchase	Only PP entered	1	0	Only PP available	Only PP available	-1	3	37.48241	0	22	6	4	3	0	3	317	4	1	0	.5	0	.5	1	0	.25	0	.75	0	.33333334
151105_1206	18	Well-Informed	Purchase f PP	Only PP entered	1	0	Only PP available	Only PP available	-1	2	-7.8152933	1	19	5	3	0	0	3	318	4	1	0	.5	0	.5	1	0	.25	0	.75	0	.33333334
151105_1206	19	Follow-Up	No purchase	Only PP entered	1	0	Only PP available	Only PP available	Don't invest search cost	5	37.48241	0	23	4	4	2	0	3	319	4	1	0	.5	0	.5	1	0	.25	0	.75	0	.33333334
151105_1206	20	Follow-Up	No purchase	Only PP entered	1	0	Only PP available	Only PP available	Don't invest search cost	4	11.354177	1	21	1	4	3	0	3	320	4	1	0	.5	0	.5	1	0	.25	0	.75	0	.33333334
151105_1206	21	Follow-Up	No purchase	Only PP entered	1	0	Only PP available	Only PP available	Don't invest search cost	5	-7.8152933	1	21	7	3	3	1	3	321	4	1	0	.5	0	.5	1	0	.25	0	.75	0	.33333334
151105_1206	22	Follow-Up	Purchase f PP	Only PP entered	1	0	Only PP available	Only PP available	Invest search cost	4	34.875328	1	25	2	3	0	0	3	322	4	1	0	.5	0	.5	1	0	.25	0	.75	0	.33333334
151105_1206	23	PP	-1	Both entered	1	1	Only PWYW available	Both available	-1	5	7.8152933	0	21	4	4	2	0	3	323	3	0	2	0	1	0	0	1	0	.25	.75	.5	0				0	0	0
151105_1206	24	PWYW	-1	Both entered	1	1	Only PWYW available	Both available	-1	4	10.385177	1	26	4	3	3	0	3	324	3	0	2	0	1	0	0	1	0	.25	.75	.5	0	10	30	-20
151105_1206	1	Well-Informed	Purchase f PP	Both entered	1	1	Both available	Both available	-1	3	41.038471	0	20	1	3	3	1	3	301	0	1	1	.5	.5	0	1	3	.25	.75	0	.66666669	.33333334
151105_1206	2	Well-Informed	Purchase f PWYW	Both entered	1	1	Only PWYW available	Both available	-1	4	11.173839	0	20	4	4	3	0	3	302	0	0	2	0	1	0	0	4	0	1	0	1	0
151105_1206	3	Follow-Up	Purchase f PWYW	Both entered	1	1	Both available	Both available	Don't invest search cost	4	28.141602	1	19	5	3	3	0	3	303	0	1	1	.5	.5	0	1	3	.25	.75	0	.66666669	.33333334
151105_1206	4	Follow-Up	Purchase f PWYW	Both entered	1	1	Only PWYW available	Only PWYW available	Don't invest search cost	3	7.8152933	0	22	6	3	3	0	3	304	0	0	2	0	1	0	0	4	0	1	0	1	0
151105_1206	5	Follow-Up	Purchase f PP	Both entered	1	1	Both available	Both available	Don't invest search cost	3	17.15523	1	24	7	4	3	0	3	305	0	1	1	.5	.5	0	1	3	.25	.75	0	.66666669	.33333334
151105_1206	6	Follow-Up	Purchase f PWYW	Both entered	1	1	Only PWYW available	Only PWYW available	Don't invest search cost	2	7.8152933	1	22	1	4	2	1	3	306	0	0	2	0	1	0	0	4	0	1	0	1	0
151105_1206	7	PP	-1	Both entered	1	1	Both available	Both available	-1	5	7.8152933	0	21	6	2	3	0	3	307	0	1	1	.5	.5	0	1	3	.25	.75	0	.66666669	.33333334				17	5	12
151105_1206	8	PWYW	-1	Both entered	1	1	Only PWYW available	Both available	-1	2	7.8152933	1	20	1	3	2	0	3	308	0	0	2	0	1	0	0	4	0	1	0	1	0	18	20	-2
151105_1206	9	Well-Informed	Purchase f PWYW	Both entered	1	1	Only PWYW available	Both available	-1	3	7.8152933	0	23	0	4	2	0	3	309	0	0	2	0	1	0	0	4	0	1	0	1	0
151105_1206	10	Well-Informed	Purchase f PWYW	Both entered	1	1	Only PWYW available	Both available	-1	6	7.8152933	0	25	4	3	3	0	3	310	0	0	2	0	1	0	0	4	0	1	0	1	0
151105_1206	11	Follow-Up	Purchase f PWYW	Both entered	1	1	Only PWYW available	Only PWYW available	Don't invest search cost	1	7.8152933	1	22	5	3	3	0	3	311	0	0	2	0	1	0	0	4	0	1	0	1	0
151105_1206	12	Follow-Up	Purchase f PWYW	Both entered	1	1	Both available	Both available	Don't invest search cost	6	49.184917	0	20	6	5	0	1	3	312	0	1	1	.5	.5	0	1	3	.25	.75	0	.66666669	.33333334
151105_1206	13	Follow-Up	Purchase f PWYW	Both entered	1	1	Only PWYW available	Only PWYW available	Don't invest search cost	2	13.815025	1	21	3	3	3	1	3	313	0	0	2	0	1	0	0	4	0	1	0	1	0
151105_1206	14	Follow-Up	Purchase f PWYW	Both entered	1	1	Only PWYW available	Only PWYW available	Don't invest search cost	5	7.8152933	0	26	3	4	2	0	3	314	0	0	2	0	1	0	0	4	0	1	0	1	0
151105_1206	15	PP	-1	Both entered	1	1	Only PWYW available	Both available	-1	2	4.9697409	1	22	0	4	2	0	3	315	0	0	2	0	1	0	0	4	0	1	0	1	0				0	0	0
151105_1206	16	PWYW	-1	Both entered	1	1	Only PWYW available	Both available	-1	5	26.87254	0	22	0	2	3	0	3	316	0	0	2	0	1	0	0	4	0	1	0	1	0	15	20	-5
151105_1206	17	Well-Informed	Purchase f PWYW	Both entered	1	1	Only PWYW available	Both available	-1	3	37.48241	0	22	6	4	3	0	3	317	0	0	2	0	1	0	0	4	0	1	0	1	0
151105_1206	18	Well-Informed	Purchase f PWYW	Both entered	1	1	Both available	Both available	-1	2	-7.8152933	1	19	5	3	0	0	3	318	0	1	1	.5	.5	0	1	3	.25	.75	0	.66666669	.33333334
151105_1206	19	Follow-Up	Purchase f PWYW	Both entered	1	1	Only PWYW available	Only PWYW available	Don't invest search cost	5	37.48241	0	23	4	4	2	0	3	319	0	0	2	0	1	0	0	4	0	1	0	1	0
151105_1206	20	Follow-Up	Purchase f PWYW	Both entered	1	1	Only PWYW available	Only PWYW available	Don't invest search cost	4	11.354177	1	21	1	4	3	0	3	320	0	0	2	0	1	0	0	4	0	1	0	1	0
151105_1206	21	Follow-Up	Purchase f PWYW	Both entered	1	1	Only PWYW available	Only PWYW available	Don't invest search cost	5	-7.8152933	1	21	7	3	3	1	3	321	0	0	2	0	1	0	0	4	0	1	0	1	0
151105_1206	22	Follow-Up	Purchase f PWYW	Both entered	1	1	Both available	Both available	Don't invest search cost	4	34.875328	1	25	2	3	0	0	3	322	0	1	1	.5	.5	0	1	3	.25	.75	0	.66666669	.33333334
151105_1206	23	PP	-1	Both entered	1	1	Only PWYW available	Both available	-1	5	7.8152933	0	21	4	4	2	0	3	323	0	0	2	0	1	0	0	4	0	1	0	1	0				0	0	0
151105_1206	24	PWYW	-1	Both entered	1	1	Both available	Both available	-1	4	10.385177	1	26	4	3	3	0	3	324	0	1	1	.5	.5	0	1	3	.25	.75	0	.66666669	.33333334	34	15	19
151105_1206	1	Well-Informed	Purchase f PP	Only PP entered	1	0	Only PP available	Only PP available	-1	3	41.038471	0	20	1	3	3	1	3	301	1	2	0	1	0	0	3	0	.75	0	.25	0	.83333331
151105_1206	2	Well-Informed	No purchase	Only PP entered	1	0	No seller available	Only PP available	-1	4	11.173839	0	20	4	4	3	0	3	302	6	0	0	0	0	1	0	0	0	0	1	0	0
151105_1206	3	Follow-Up	No purchase	Only PP entered	1	0	No seller available	Only PP available	Invest search cost	4	28.141602	1	19	5	3	3	0	3	303	6	0	0	0	0	1	0	0	0	0	1	0	0
151105_1206	4	Follow-Up	No purchase	Only PP entered	1	0	No seller available	Only PP available	Invest search cost	3	7.8152933	0	22	6	3	3	0	3	304	6	0	0	0	0	1	0	0	0	0	1	0	0
151105_1206	5	Follow-Up	No purchase	Only PP entered	1	0	Only PP available	Only PP available	Don't invest search cost	3	17.15523	1	24	7	4	3	0	3	305	1	2	0	1	0	0	3	0	.75	0	.25	0	.83333331
151105_1206	6	Follow-Up	Purchase f PWYW	Both entered	1	1	Both available	Both available	Don't invest search cost	2	7.8152933	1	22	1	4	2	1	3	306	1	1	1	.5	.5	0	1	2	.25	.5	.25	.5	.33333334
151105_1206	7	PP	-1	Only PP entered	1	0	Only PP available	Only PP available	-1	5	7.8152933	0	21	6	2	3	0	3	307	1	2	0	1	0	0	3	0	.75	0	.25	0	.83333331				111	30	81
151105_1206	8	PWYW	-1	Only PP entered	1	0	Only PP available	Only PP available	-1	2	7.8152933	1	20	1	3	2	0	3	308	1	2	0	1	0	0	3	0	.75	0	.25	0	.83333331
151105_1206	9	Well-Informed	No purchase	Only PP entered	1	0	No seller available	Only PP available	-1	3	7.8152933	0	23	0	4	2	0	3	309	6	0	0	0	0	1	0	0	0	0	1	0	0
151105_1206	10	Well-Informed	Purchase f PWYW	Both entered	1	1	Both available	Both available	-1	6	7.8152933	0	25	4	3	3	0	3	310	1	1	1	.5	.5	0	1	2	.25	.5	.25	.5	.33333334
151105_1206	11	Follow-Up	Purchase f PP	Only PP entered	1	0	Only PP available	Only PP available	Don't invest search cost	1	7.8152933	1	22	5	3	3	0	3	311	1	2	0	1	0	0	3	0	.75	0	.25	0	.83333331
151105_1206	12	Follow-Up	Purchase f PP	Only PP entered	1	0	Only PP available	Only PP available	Don't invest search cost	6	49.184917	0	20	6	5	0	1	3	312	1	2	0	1	0	0	3	0	.75	0	.25	0	.83333331
151105_1206	13	Follow-Up	No purchase	Both entered	1	1	Both available	Both available	Don't invest search cost	2	13.815025	1	21	3	3	3	1	3	313	1	1	1	.5	.5	0	1	2	.25	.5	.25	.5	.33333334
151105_1206	14	Follow-Up	5	Only PP entered	1	0	No seller available	No seller available	Don't invest search cost	5	7.8152933	0	26	3	4	2	0	3	314	6	0	0	0	0	1	0	0	0	0	1	0	0
151105_1206	15	PP	-1	Only PP entered	1	0	No seller available	Only PP available	-1	2	4.9697409	1	22	0	4	2	0	3	315	6	0	0	0	0	1	0	0	0	0	1	0	0				0	0	0
151105_1206	16	PWYW	-1	Only PP entered	1	0	No seller available	Only PP available	-1	5	26.87254	0	22	0	2	3	0	3	316	6	0	0	0	0	1	0	0	0	0	1	0	0
151105_1206	17	Well-Informed	Purchase f PP	Both entered	1	1	Both available	Both available	-1	3	37.48241	0	22	6	4	3	0	3	317	1	1	1	.5	.5	0	1	2	.25	.5	.25	.5	.33333334
151105_1206	18	Well-Informed	Purchase f PP	Only PP entered	1	0	Only PP available	Only PP available	-1	2	-7.8152933	1	19	5	3	0	0	3	318	1	2	0	1	0	0	3	0	.75	0	.25	0	.83333331
151105_1206	19	Follow-Up	Purchase f PWYW	Both entered	1	1	Both available	Both available	Don't invest search cost	5	37.48241	0	23	4	4	2	0	3	319	1	1	1	.5	.5	0	1	2	.25	.5	.25	.5	.33333334
151105_1206	20	Follow-Up	Purchase f PP	Both entered	1	1	Both available	Both available	Don't invest search cost	4	11.354177	1	21	1	4	3	0	3	320	1	1	1	.5	.5	0	1	2	.25	.5	.25	.5	.33333334
151105_1206	21	Follow-Up	No purchase	Only PP entered	1	0	No seller available	Only PP available	Invest search cost	5	-7.8152933	1	21	7	3	3	1	3	321	6	0	0	0	0	1	0	0	0	0	1	0	0
151105_1206	22	Follow-Up	Purchase f PP	Only PP entered	1	0	Only PP available	Only PP available	Invest search cost	4	34.875328	1	25	2	3	0	0	3	322	1	2	0	1	0	0	3	0	.75	0	.25	0	.83333331
151105_1206	23	PP	-1	Both entered	1	1	Both available	Both available	-1	5	7.8152933	0	21	4	4	2	0	3	323	1	1	1	.5	.5	0	1	2	.25	.5	.25	.5	.33333334				15	10	5
151105_1206	24	PWYW	-1	Both entered	1	1	Both available	Both available	-1	4	10.385177	1	26	4	3	3	0	3	324	1	1	1	.5	.5	0	1	2	.25	.5	.25	.5	.33333334	1	20	-19
151105_1206	1	Well-Informed	No purchase	Only PP entered	1	0	Only PP available	Only PP available	-1	3	41.038471	0	20	1	3	3	1	3	301	5	1	0	.5	0	.5	0	0	0	0	1	0	.16666667
151105_1206	2	Well-Informed	Purchase f PP	Only PP entered	1	0	Only PP available	Only PP available	-1	4	11.173839	0	20	4	4	3	0	3	302	5	1	0	.5	0	.5	0	0	0	0	1	0	.16666667
151105_1206	3	Follow-Up	No purchase	Only PP entered	1	0	Only PP available	Only PP available	Don't invest search cost	4	28.141602	1	19	5	3	3	0	3	303	5	1	0	.5	0	.5	0	0	0	0	1	0	.16666667
151105_1206	4	Follow-Up	No purchase	Only PP entered	1	0	Only PP available	Only PP available	Don't invest search cost	3	7.8152933	0	22	6	3	3	0	3	304	5	1	0	.5	0	.5	0	0	0	0	1	0	.16666667
151105_1206	5	Follow-Up	No purchase	Only PP entered	1	0	Only PP available	Only PP available	Don't invest search cost	3	17.15523	1	24	7	4	3	0	3	305	5	1	0	.5	0	.5	0	0	0	0	1	0	.16666667
151105_1206	6	Follow-Up	No purchase	Only PP entered	1	0	Only PP available	Only PP available	Invest search cost	2	7.8152933	1	22	1	4	2	1	3	306	5	1	0	.5	0	.5	0	0	0	0	1	0	.16666667
151105_1206	7	PP	-1	Only PP entered	1	0	Only PP available	Only PP available	-1	5	7.8152933	0	21	6	2	3	0	3	307	5	1	0	.5	0	.5	0	0	0	0	1	0	.16666667				0	0	0
151105_1206	8	PWYW	-1	Only PP entered	1	0	Only PP available	Only PP available	-1	2	7.8152933	1	20	1	3	2	0	3	308	5	1	0	.5	0	.5	0	0	0	0	1	0	.16666667
151105_1206	9	Well-Informed	No purchase	Only PP entered	1	0	Only PP available	Only PP available	-1	3	7.8152933	0	23	0	4	2	0	3	309	5	1	0	.5	0	.5	0	0	0	0	1	0	.16666667
151105_1206	10	Well-Informed	Purchase f PP	Only PP entered	1	0	Only PP available	Only PP available	-1	6	7.8152933	0	25	4	3	3	0	3	310	5	1	0	.5	0	.5	0	0	0	0	1	0	.16666667
151105_1206	11	Follow-Up	No purchase	Only PP entered	1	0	Only PP available	Only PP available	Don't invest search cost	1	7.8152933	1	22	5	3	3	0	3	311	5	1	0	.5	0	.5	0	0	0	0	1	0	.16666667
151105_1206	12	Follow-Up	No purchase	Only PP entered	1	0	Only PP available	Only PP available	Don't invest search cost	6	49.184917	0	20	6	5	0	1	3	312	5	1	0	.5	0	.5	0	0	0	0	1	0	.16666667
151105_1206	13	Follow-Up	No purchase	Only PP entered	1	0	Only PP available	Only PP available	Invest search cost	2	13.815025	1	21	3	3	3	1	3	313	5	1	0	.5	0	.5	0	0	0	0	1	0	.16666667
151105_1206	14	Follow-Up	No purchase	Only PP entered	1	0	Only PP available	Only PP available	Don't invest search cost	5	7.8152933	0	26	3	4	2	0	3	314	5	1	0	.5	0	.5	0	0	0	0	1	0	.16666667
151105_1206	15	PP	-1	Only PP entered	1	0	Only PP available	Only PP available	-1	2	4.9697409	1	22	0	4	2	0	3	315	5	1	0	.5	0	.5	0	0	0	0	1	0	.16666667				0	0	0
151105_1206	16	PWYW	-1	Only PP entered	1	0	Only PP available	Only PP available	-1	5	26.87254	0	22	0	2	3	0	3	316	5	1	0	.5	0	.5	0	0	0	0	1	0	.16666667
151105_1206	17	Well-Informed	No purchase	Only PP entered	1	0	Only PP available	Only PP available	-1	3	37.48241	0	22	6	4	3	0	3	317	5	1	0	.5	0	.5	0	0	0	0	1	0	.16666667
151105_1206	18	Well-Informed	Purchase f PP	Only PP entered	1	0	Only PP available	Only PP available	-1	2	-7.8152933	1	19	5	3	0	0	3	318	5	1	0	.5	0	.5	0	0	0	0	1	0	.16666667
151105_1206	19	Follow-Up	No purchase	Only PP entered	1	0	Only PP available	Only PP available	Don't invest search cost	5	37.48241	0	23	4	4	2	0	3	319	5	1	0	.5	0	.5	0	0	0	0	1	0	.16666667
151105_1206	20	Follow-Up	No purchase	Only PP entered	1	0	Only PP available	Only PP available	Don't invest search cost	4	11.354177	1	21	1	4	3	0	3	320	5	1	0	.5	0	.5	0	0	0	0	1	0	.16666667
151105_1206	21	Follow-Up	No purchase	Only PP entered	1	0	Only PP available	Only PP available	Don't invest search cost	5	-7.8152933	1	21	7	3	3	1	3	321	5	1	0	.5	0	.5	0	0	0	0	1	0	.16666667
151105_1206	22	Follow-Up	No purchase	Only PP entered	1	0	Only PP available	Only PP available	Don't invest search cost	4	34.875328	1	25	2	3	0	0	3	322	5	1	0	.5	0	.5	0	0	0	0	1	0	.16666667
151105_1206	23	PP	-1	Only PP entered	1	0	Only PP available	Only PP available	-1	5	7.8152933	0	21	4	4	2	0	3	323	5	1	0	.5	0	.5	0	0	0	0	1	0	.16666667				0	0	0
151105_1206	24	PWYW	-1	Only PP entered	1	0	Only PP available	Only PP available	-1	4	10.385177	1	26	4	3	3	0	3	324	5	1	0	.5	0	.5	0	0	0	0	1	0	.16666667
151105_1206	1	Well-Informed	Purchase f PWYW	Both entered	1	1	Only PWYW available	Both available	-1	3	41.038471	0	20	1	3	3	1	3	301	0	0	2	0	1	0	0	4	0	1	0	1	0
151105_1206	2	Well-Informed	Purchase f PWYW	Both entered	1	1	Both available	Both available	-1	4	11.173839	0	20	4	4	3	0	3	302	0	1	1	.5	.5	0	1	3	.25	.75	0	.66666669	.33333334
151105_1206	3	Follow-Up	Purchase f PP	Only PP entered	1	0	Only PP available	Only PP available	Don't invest search cost	4	28.141602	1	19	5	3	3	0	3	303	2	1	0	.5	0	.5	3	0	.75	0	.25	0	.66666669
151105_1206	4	Follow-Up	Purchase f PWYW	Both entered	1	1	Only PWYW available	Only PWYW available	Don't invest search cost	3	7.8152933	0	22	6	3	3	0	3	304	0	0	2	0	1	0	0	4	0	1	0	1	0
151105_1206	5	Follow-Up	Purchase f PWYW	Both entered	1	1	Both available	Both available	Don't invest search cost	3	17.15523	1	24	7	4	3	0	3	305	0	1	1	.5	.5	0	1	3	.25	.75	0	.66666669	.33333334
151105_1206	6	Follow-Up	Purchase f PWYW	Both entered	1	1	Only PWYW available	Only PWYW available	Don't invest search cost	2	7.8152933	1	22	1	4	2	1	3	306	0	0	2	0	1	0	0	4	0	1	0	1	0
151105_1206	7	PP	-1	Both entered	1	1	Only PWYW available	Both available	-1	5	7.8152933	0	21	6	2	3	0	3	307	0	0	2	0	1	0	0	4	0	1	0	1	0				0	0	0
151105_1206	8	PWYW	-1	Both entered	1	1	Only PWYW available	Both available	-1	2	7.8152933	1	20	1	3	2	0	3	308	0	0	2	0	1	0	0	4	0	1	0	1	0	25	40	-15
151105_1206	9	Well-Informed	No purchase	Only PP entered	1	0	Only PP available	Only PP available	-1	3	7.8152933	0	23	0	4	2	0	3	309	2	1	0	.5	0	.5	3	0	.75	0	.25	0	.66666669
151105_1206	10	Well-Informed	Purchase f PWYW	Both entered	1	1	Only PWYW available	Both available	-1	6	7.8152933	0	25	4	3	3	0	3	310	0	0	2	0	1	0	0	4	0	1	0	1	0
151105_1206	11	Follow-Up	Purchase f PWYW	Both entered	1	1	Only PWYW available	Only PWYW available	Don't invest search cost	1	7.8152933	1	22	5	3	3	0	3	311	0	0	2	0	1	0	0	4	0	1	0	1	0
151105_1206	12	Follow-Up	Purchase f PP	Both entered	1	1	Both available	Both available	Don't invest search cost	6	49.184917	0	20	6	5	0	1	3	312	0	1	1	.5	.5	0	1	3	.25	.75	0	.66666669	.33333334
151105_1206	13	Follow-Up	Purchase f PP	Only PP entered	1	0	Only PP available	Only PP available	Don't invest search cost	2	13.815025	1	21	3	3	3	1	3	313	2	1	0	.5	0	.5	3	0	.75	0	.25	0	.66666669
151105_1206	14	Follow-Up	No purchase	Only PP entered	1	0	Only PP available	Only PP available	Invest search cost	5	7.8152933	0	26	3	4	2	0	3	314	2	1	0	.5	0	.5	3	0	.75	0	.25	0	.66666669
151105_1206	15	PP	-1	Only PP entered	1	0	Only PP available	Only PP available	-1	2	4.9697409	1	22	0	4	2	0	3	315	2	1	0	.5	0	.5	3	0	.75	0	.25	0	.66666669				360	30	330
151105_1206	16	PWYW	-1	Only PP entered	1	0	Only PP available	Only PP available	-1	5	26.87254	0	22	0	2	3	0	3	316	2	1	0	.5	0	.5	3	0	.75	0	.25	0	.66666669
151105_1206	17	Well-Informed	Purchase f PP	Both entered	1	1	Both available	Both available	-1	3	37.48241	0	22	6	4	3	0	3	317	0	1	1	.5	.5	0	1	3	.25	.75	0	.66666669	.33333334
151105_1206	18	Well-Informed	Purchase f PP	Only PP entered	1	0	Only PP available	Only PP available	-1	2	-7.8152933	1	19	5	3	0	0	3	318	2	1	0	.5	0	.5	3	0	.75	0	.25	0	.66666669
151105_1206	19	Follow-Up	Purchase f PWYW	Both entered	1	1	Both available	Both available	Don't invest search cost	5	37.48241	0	23	4	4	2	0	3	319	0	1	1	.5	.5	0	1	3	.25	.75	0	.66666669	.33333334
151105_1206	20	Follow-Up	Purchase f PP	Only PP entered	1	0	Only PP available	Only PP available	Invest search cost	4	11.354177	1	21	1	4	3	0	3	320	2	1	0	.5	0	.5	3	0	.75	0	.25	0	.66666669
151105_1206	21	Follow-Up	Purchase f PWYW	Both entered	1	1	Only PWYW available	Only PWYW available	Don't invest search cost	5	-7.8152933	1	21	7	3	3	1	3	321	0	0	2	0	1	0	0	4	0	1	0	1	0
151105_1206	22	Follow-Up	Purchase f PWYW	Both entered	1	1	Both available	Both available	Don't invest search cost	4	34.875328	1	25	2	3	0	0	3	322	0	1	1	.5	.5	0	1	3	.25	.75	0	.66666669	.33333334
151105_1206	23	PP	-1	Both entered	1	1	Both available	Both available	-1	5	7.8152933	0	21	4	4	2	0	3	323	0	1	1	.5	.5	0	1	3	.25	.75	0	.66666669	.33333334				15	10	5
151105_1206	24	PWYW	-1	Both entered	1	1	Both available	Both available	-1	4	10.385177	1	26	4	3	3	0	3	324	0	1	1	.5	.5	0	1	3	.25	.75	0	.66666669	.33333334	37	30	7
151105_1206	1	Well-Informed	Purchase f PP	Both entered	1	1	Both available	Both available	-1	3	41.038471	0	20	1	3	3	1	3	301	1	1	1	.5	.5	0	0	3	0	.75	.25	.66666669	.16666667
151105_1206	2	Well-Informed	Purchase f PP	Only PP entered	1	0	Only PP available	Only PP available	-1	4	11.173839	0	20	4	4	3	0	3	302	4	1	0	.5	0	.5	1	0	.25	0	.75	0	.33333334
151105_1206	3	Follow-Up	No purchase	Only PP entered	1	0	Only PP available	Only PP available	Don't invest search cost	4	28.141602	1	19	5	3	3	0	3	303	2	2	0	1	0	0	2	0	.5	0	.5	0	.66666669
151105_1206	4	Follow-Up	No purchase	Only PP entered	1	0	Only PP available	Only PP available	Don't invest search cost	3	7.8152933	0	22	6	3	3	0	3	304	4	1	0	.5	0	.5	1	0	.25	0	.75	0	.33333334
151105_1206	5	Follow-Up	No purchase	Only PP entered	1	0	Only PP available	Only PP available	Invest search cost	3	17.15523	1	24	7	4	3	0	3	305	2	2	0	1	0	0	2	0	.5	0	.5	0	.66666669
151105_1206	6	Follow-Up	Purchase f PP	Only PP entered	1	0	Only PP available	Only PP available	Invest search cost	2	7.8152933	1	22	1	4	2	1	3	306	2	2	0	1	0	0	2	0	.5	0	.5	0	.66666669
151105_1206	7	PP	-1	Only PP entered	1	0	Only PP available	Only PP available	-1	5	7.8152933	0	21	6	2	3	0	3	307	2	2	0	1	0	0	2	0	.5	0	.5	0	.66666669				110	20	90
151105_1206	8	PWYW	-1	Only PP entered	1	0	Only PP available	Only PP available	-1	2	7.8152933	1	20	1	3	2	0	3	308	4	1	0	.5	0	.5	1	0	.25	0	.75	0	.33333334
151105_1206	9	Well-Informed	Purchase f PP	Only PP entered	1	0	Only PP available	Only PP available	-1	3	7.8152933	0	23	0	4	2	0	3	309	2	2	0	1	0	0	2	0	.5	0	.5	0	.66666669
151105_1206	10	Well-Informed	Purchase f PWYW	Both entered	1	1	Both available	Both available	-1	6	7.8152933	0	25	4	3	3	0	3	310	1	1	1	.5	.5	0	0	3	0	.75	.25	.66666669	.16666667
151105_1206	11	Follow-Up	No purchase	Only PP entered	1	0	Only PP available	Only PP available	Don't invest search cost	1	7.8152933	1	22	5	3	3	0	3	311	4	1	0	.5	0	.5	1	0	.25	0	.75	0	.33333334
151105_1206	12	Follow-Up	Purchase f PWYW	Both entered	1	1	Both available	Both available	Don't invest search cost	6	49.184917	0	20	6	5	0	1	3	312	1	1	1	.5	.5	0	0	3	0	.75	.25	.66666669	.16666667
151105_1206	13	Follow-Up	Purchase f PWYW	Both entered	1	1	Both available	Both available	Don't invest search cost	2	13.815025	1	21	3	3	3	1	3	313	1	1	1	.5	.5	0	0	3	0	.75	.25	.66666669	.16666667
151105_1206	14	Follow-Up	Purchase f PWYW	Both entered	1	1	Both available	Both available	Don't invest search cost	5	7.8152933	0	26	3	4	2	0	3	314	1	1	1	.5	.5	0	0	3	0	.75	.25	.66666669	.16666667
151105_1206	15	PP	-1	Only PP entered	1	0	Only PP available	Only PP available	-1	2	4.9697409	1	22	0	4	2	0	3	315	4	1	0	.5	0	.5	1	0	.25	0	.75	0	.33333334				160	10	150
151105_1206	16	PWYW	-1	Only PP entered	1	0	Only PP available	Only PP available	-1	5	26.87254	0	22	0	2	3	0	3	316	2	2	0	1	0	0	2	0	.5	0	.5	0	.66666669
151105_1206	17	Well-Informed	No purchase	Only PP entered	1	0	Only PP available	Only PP available	-1	3	37.48241	0	22	6	4	3	0	3	317	4	1	0	.5	0	.5	1	0	.25	0	.75	0	.33333334
151105_1206	18	Well-Informed	Purchase f PP	Only PP entered	1	0	Only PP available	Only PP available	-1	2	-7.8152933	1	19	5	3	0	0	3	318	2	2	0	1	0	0	2	0	.5	0	.5	0	.66666669
151105_1206	19	Follow-Up	No purchase	Both entered	1	1	Both available	Both available	Don't invest search cost	5	37.48241	0	23	4	4	2	0	3	319	1	1	1	.5	.5	0	0	3	0	.75	.25	.66666669	.16666667
151105_1206	20	Follow-Up	Purchase f PP	Only PP entered	1	0	Only PP available	Only PP available	Don't invest search cost	4	11.354177	1	21	1	4	3	0	3	320	2	2	0	1	0	0	2	0	.5	0	.5	0	.66666669
151105_1206	21	Follow-Up	No purchase	Only PP entered	1	0	Only PP available	Only PP available	Don't invest search cost	5	-7.8152933	1	21	7	3	3	1	3	321	4	1	0	.5	0	.5	1	0	.25	0	.75	0	.33333334
151105_1206	22	Follow-Up	Purchase f PP	Only PP entered	1	0	Only PP available	Only PP available	Invest search cost	4	34.875328	1	25	2	3	0	0	3	322	4	1	0	.5	0	.5	1	0	.25	0	.75	0	.33333334
151105_1206	23	PP	-1	Both entered	1	1	Both available	Both available	-1	5	7.8152933	0	21	4	4	2	0	3	323	1	1	1	.5	.5	0	0	3	0	.75	.25	.66666669	.16666667				0	0	0
151105_1206	24	PWYW	-1	Both entered	1	1	Both available	Both available	-1	4	10.385177	1	26	4	3	3	0	3	324	1	1	1	.5	.5	0	0	3	0	.75	.25	.66666669	.16666667	11	30	-19
151105_1206	1	Well-Informed	Purchase f PP	Only PP entered	1	0	Only PP available	Only PP available	-1	3	41.038471	0	20	1	3	3	1	3	301	2	2	0	1	0	0	2	0	.5	0	.5	0	.66666669
151105_1206	2	Well-Informed	Purchase f PP	Only PP entered	1	0	Only PP available	Only PP available	-1	4	11.173839	0	20	4	4	3	0	3	302	2	2	0	1	0	0	2	0	.5	0	.5	0	.66666669
151105_1206	3	Follow-Up	Purchase f PWYW	Both entered	1	1	Only PWYW available	Only PWYW available	Don't invest search cost	4	28.141602	1	19	5	3	3	0	3	303	0	0	2	0	1	0	0	4	0	1	0	1	0
151105_1206	4	Follow-Up	Purchase f PP	Only PP entered	1	0	Only PP available	Only PP available	Don't invest search cost	3	7.8152933	0	22	6	3	3	0	3	304	2	2	0	1	0	0	2	0	.5	0	.5	0	.66666669
151105_1206	5	Follow-Up	No purchase	Only PP entered	1	0	Only PP available	Only PP available	Don't invest search cost	3	17.15523	1	24	7	4	3	0	3	305	2	2	0	1	0	0	2	0	.5	0	.5	0	.66666669
151105_1206	6	Follow-Up	Purchase f PWYW	Both entered	1	1	Only PWYW available	Only PWYW available	Don't invest search cost	2	7.8152933	1	22	1	4	2	1	3	306	0	0	2	0	1	0	0	4	0	1	0	1	0
151105_1206	7	PP	-1	Only PP entered	1	0	Only PP available	Only PP available	-1	5	7.8152933	0	21	6	2	3	0	3	307	2	2	0	1	0	0	2	0	.5	0	.5	0	.66666669				110	20	90
151105_1206	8	PWYW	-1	Only PP entered	1	0	Only PP available	Only PP available	-1	2	7.8152933	1	20	1	3	2	0	3	308	2	2	0	1	0	0	2	0	.5	0	.5	0	.66666669
151105_1206	9	Well-Informed	Purchase f PWYW	Both entered	1	1	Only PWYW available	Both available	-1	3	7.8152933	0	23	0	4	2	0	3	309	0	0	2	0	1	0	0	4	0	1	0	1	0
151105_1206	10	Well-Informed	Purchase f PWYW	Both entered	1	1	Only PWYW available	Both available	-1	6	7.8152933	0	25	4	3	3	0	3	310	0	0	2	0	1	0	0	4	0	1	0	1	0
151105_1206	11	Follow-Up	No purchase	Only PP entered	1	0	Only PP available	Only PP available	Don't invest search cost	1	7.8152933	1	22	5	3	3	0	3	311	2	2	0	1	0	0	2	0	.5	0	.5	0	.66666669
151105_1206	12	Follow-Up	Purchase f PWYW	Both entered	1	1	Only PWYW available	Only PWYW available	Don't invest search cost	6	49.184917	0	20	6	5	0	1	3	312	0	0	2	0	1	0	0	4	0	1	0	1	0
151105_1206	13	Follow-Up	No purchase	Only PP entered	1	0	Only PP available	Only PP available	Don't invest search cost	2	13.815025	1	21	3	3	3	1	3	313	5	1	0	.5	0	.5	0	0	0	0	1	0	.16666667
151105_1206	14	Follow-Up	Purchase f PP	Only PP entered	1	0	Only PP available	Only PP available	Invest search cost	5	7.8152933	0	26	3	4	2	0	3	314	2	2	0	1	0	0	2	0	.5	0	.5	0	.66666669
151105_1206	15	PP	-1	Only PP entered	1	0	Only PP available	Only PP available	-1	2	4.9697409	1	22	0	4	2	0	3	315	5	1	0	.5	0	.5	0	0	0	0	1	0	.16666667				0	0	0
151105_1206	16	PWYW	-1	Only PP entered	1	0	Only PP available	Only PP available	-1	5	26.87254	0	22	0	2	3	0	3	316	5	1	0	.5	0	.5	0	0	0	0	1	0	.16666667
151105_1206	17	Well-Informed	Purchase f PP	Only PP entered	1	0	Only PP available	Only PP available	-1	3	37.48241	0	22	6	4	3	0	3	317	5	1	0	.5	0	.5	0	0	0	0	1	0	.16666667
151105_1206	18	Well-Informed	No purchase	Only PP entered	1	0	Only PP available	Only PP available	-1	2	-7.8152933	1	19	5	3	0	0	3	318	5	1	0	.5	0	.5	0	0	0	0	1	0	.16666667
151105_1206	19	Follow-Up	No purchase	Only PP entered	1	0	Only PP available	Only PP available	Don't invest search cost	5	37.48241	0	23	4	4	2	0	3	319	5	1	0	.5	0	.5	0	0	0	0	1	0	.16666667
151105_1206	20	Follow-Up	No purchase	Only PP entered	1	0	Only PP available	Only PP available	Don't invest search cost	4	11.354177	1	21	1	4	3	0	3	320	5	1	0	.5	0	.5	0	0	0	0	1	0	.16666667
151105_1206	21	Follow-Up	Purchase f PWYW	Both entered	1	1	Only PWYW available	Only PWYW available	Don't invest search cost	5	-7.8152933	1	21	7	3	3	1	3	321	0	0	2	0	1	0	0	4	0	1	0	1	0
151105_1206	22	Follow-Up	No purchase	Only PP entered	1	0	Only PP available	Only PP available	Don't invest search cost	4	34.875328	1	25	2	3	0	0	3	322	5	1	0	.5	0	.5	0	0	0	0	1	0	.16666667
151105_1206	23	PP	-1	Both entered	1	1	Only PWYW available	Both available	-1	5	7.8152933	0	21	4	4	2	0	3	323	0	0	2	0	1	0	0	4	0	1	0	1	0				0	0	0
151105_1206	24	PWYW	-1	Both entered	1	1	Only PWYW available	Both available	-1	4	10.385177	1	26	4	3	3	0	3	324	0	0	2	0	1	0	0	4	0	1	0	1	0	12	40	-28
151105_1206	1	Well-Informed	Purchase f PWYW	Both entered	1	1	Only PWYW available	Both available	-1	3	41.038471	0	20	1	3	3	1	3	301	0	0	2	0	1	0	0	4	0	1	0	1	0
151105_1206	2	Well-Informed	Purchase f PWYW	Both entered	1	1	Both available	Both available	-1	4	11.173839	0	20	4	4	3	0	3	302	0	1	1	.5	.5	0	2	2	.5	.5	0	.5	.5
151105_1206	3	Follow-Up	Purchase f PP	Both entered	1	1	Both available	Both available	Don't invest search cost	4	28.141602	1	19	5	3	3	0	3	303	0	1	1	.5	.5	0	2	2	.5	.5	0	.5	.5
151105_1206	4	Follow-Up	Purchase f PWYW	Both entered	1	1	Only PWYW available	Only PWYW available	Don't invest search cost	3	7.8152933	0	22	6	3	3	0	3	304	0	0	2	0	1	0	0	4	0	1	0	1	0
151105_1206	5	Follow-Up	Purchase f PP	Both entered	1	1	Both available	Both available	Don't invest search cost	3	17.15523	1	24	7	4	3	0	3	305	0	1	1	.5	.5	0	2	2	.5	.5	0	.5	.5
151105_1206	6	Follow-Up	Purchase f PWYW	Both entered	1	1	Both available	Both available	Don't invest search cost	2	7.8152933	1	22	1	4	2	1	3	306	0	1	1	.5	.5	0	2	2	.5	.5	0	.5	.5
151105_1206	7	PP	-1	Both entered	1	1	Only PWYW available	Both available	-1	5	7.8152933	0	21	6	2	3	0	3	307	0	0	2	0	1	0	0	4	0	1	0	1	0				0	0	0
151105_1206	8	PWYW	-1	Both entered	1	1	Only PWYW available	Both available	-1	2	7.8152933	1	20	1	3	2	0	3	308	0	0	2	0	1	0	0	4	0	1	0	1	0	22	20	2
151105_1206	9	Well-Informed	Purchase f PP	Both entered	1	1	Both available	Both available	-1	3	7.8152933	0	23	0	4	2	0	3	309	0	1	1	.5	.5	0	2	2	.5	.5	0	.5	.5
151105_1206	10	Well-Informed	Purchase f PWYW	Both entered	1	1	Only PWYW available	Both available	-1	6	7.8152933	0	25	4	3	3	0	3	310	0	0	2	0	1	0	0	4	0	1	0	1	0
151105_1206	11	Follow-Up	Purchase f PWYW	Both entered	1	1	Only PWYW available	Only PWYW available	Don't invest search cost	1	7.8152933	1	22	5	3	3	0	3	311	0	0	2	0	1	0	0	4	0	1	0	1	0
151105_1206	12	Follow-Up	Purchase f PWYW	Both entered	1	1	Only PWYW available	Only PWYW available	Don't invest search cost	6	49.184917	0	20	6	5	0	1	3	312	0	0	2	0	1	0	0	4	0	1	0	1	0
151105_1206	13	Follow-Up	Purchase f PWYW	Both entered	1	1	Only PWYW available	Only PWYW available	Don't invest search cost	2	13.815025	1	21	3	3	3	1	3	313	0	0	2	0	1	0	0	4	0	1	0	1	0
151105_1206	14	Follow-Up	Purchase f PWYW	Both entered	1	1	Only PWYW available	Only PWYW available	Don't invest search cost	5	7.8152933	0	26	3	4	2	0	3	314	0	0	2	0	1	0	0	4	0	1	0	1	0
151105_1206	15	PP	-1	Both entered	1	1	Only PWYW available	Both available	-1	2	4.9697409	1	22	0	4	2	0	3	315	0	0	2	0	1	0	0	4	0	1	0	1	0				0	0	0
151105_1206	16	PWYW	-1	Both entered	1	1	Both available	Both available	-1	5	26.87254	0	22	0	2	3	0	3	316	0	1	1	.5	.5	0	2	2	.5	.5	0	.5	.5	6	10	-4
151105_1206	17	Well-Informed	Purchase f PWYW	Both entered	1	1	Only PWYW available	Both available	-1	3	37.48241	0	22	6	4	3	0	3	317	0	0	2	0	1	0	0	4	0	1	0	1	0
151105_1206	18	Well-Informed	Purchase f PWYW	Both entered	1	1	Only PWYW available	Both available	-1	2	-7.8152933	1	19	5	3	0	0	3	318	0	0	2	0	1	0	0	4	0	1	0	1	0
151105_1206	19	Follow-Up	Purchase f PWYW	Both entered	1	1	Only PWYW available	Only PWYW available	Don't invest search cost	5	37.48241	0	23	4	4	2	0	3	319	0	0	2	0	1	0	0	4	0	1	0	1	0
151105_1206	20	Follow-Up	Purchase f PWYW	Both entered	1	1	Both available	Both available	Don't invest search cost	4	11.354177	1	21	1	4	3	0	3	320	0	1	1	.5	.5	0	2	2	.5	.5	0	.5	.5
151105_1206	21	Follow-Up	Purchase f PWYW	Both entered	1	1	Only PWYW available	Only PWYW available	Don't invest search cost	5	-7.8152933	1	21	7	3	3	1	3	321	0	0	2	0	1	0	0	4	0	1	0	1	0
151105_1206	22	Follow-Up	Purchase f PWYW	Both entered	1	1	Only PWYW available	Only PWYW available	Don't invest search cost	4	34.875328	1	25	2	3	0	0	3	322	0	0	2	0	1	0	0	4	0	1	0	1	0
151105_1206	23	PP	-1	Both entered	1	1	Both available	Both available	-1	5	7.8152933	0	21	4	4	2	0	3	323	0	1	1	.5	.5	0	2	2	.5	.5	0	.5	.5				20	10	10
151105_1206	24	PWYW	-1	Both entered	1	1	Only PWYW available	Both available	-1	4	10.385177	1	26	4	3	3	0	3	324	0	0	2	0	1	0	0	4	0	1	0	1	0	21	20	1
151105_1206	1	Well-Informed	Purchase f PP	Only PP entered	1	0	Only PP available	Only PP available	-1	3	41.038471	0	20	1	3	3	1	3	301	3	2	0	1	0	0	1	0	.25	0	.75	0	.5
151105_1206	2	Well-Informed	Purchase f PWYW	Both entered	1	1	Only PWYW available	Both available	-1	4	11.173839	0	20	4	4	3	0	3	302	0	0	2	0	1	0	0	4	0	1	0	1	0
151105_1206	3	Follow-Up	Purchase f PWYW	Both entered	1	1	Only PWYW available	Only PWYW available	Don't invest search cost	4	28.141602	1	19	5	3	3	0	3	303	0	0	2	0	1	0	0	4	0	1	0	1	0
151105_1206	4	Follow-Up	No purchase	Only PP entered	1	0	Only PP available	Only PP available	Don't invest search cost	3	7.8152933	0	22	6	3	3	0	3	304	3	2	0	1	0	0	1	0	.25	0	.75	0	.5
151105_1206	5	Follow-Up	Purchase f PWYW	Both entered	1	1	Only PWYW available	Only PWYW available	Don't invest search cost	3	17.15523	1	24	7	4	3	0	3	305	0	0	2	0	1	0	0	4	0	1	0	1	0
151105_1206	6	Follow-Up	Purchase f PWYW	Both entered	1	1	Only PWYW available	Only PWYW available	Don't invest search cost	2	7.8152933	1	22	1	4	2	1	3	306	0	0	2	0	1	0	0	4	0	1	0	1	0
151105_1206	7	PP	-1	Only PP entered	1	0	Only PP available	Only PP available	-1	5	7.8152933	0	21	6	2	3	0	3	307	3	2	0	1	0	0	1	0	.25	0	.75	0	.5				55	10	45
151105_1206	8	PWYW	-1	Only PP entered	1	0	Only PP available	Only PP available	-1	2	7.8152933	1	20	1	3	2	0	3	308	3	2	0	1	0	0	1	0	.25	0	.75	0	.5
151105_1206	9	Well-Informed	Purchase f PWYW	Both entered	1	1	Only PWYW available	Both available	-1	3	7.8152933	0	23	0	4	2	0	3	309	0	0	2	0	1	0	0	4	0	1	0	1	0
151105_1206	10	Well-Informed	Purchase f PP	Only PP entered	1	0	Only PP available	Only PP available	-1	6	7.8152933	0	25	4	3	3	0	3	310	3	2	0	1	0	0	1	0	.25	0	.75	0	.5
151105_1206	11	Follow-Up	No purchase	Only PP entered	1	0	Only PP available	Only PP available	Don't invest search cost	1	7.8152933	1	22	5	3	3	0	3	311	4	2	0	1	0	0	0	0	0	0	1	0	.33333334
151105_1206	12	Follow-Up	No purchase	Only PP entered	1	0	Only PP available	Only PP available	Invest search cost	6	49.184917	0	20	6	5	0	1	3	312	4	2	0	1	0	0	0	0	0	0	1	0	.33333334
151105_1206	13	Follow-Up	No purchase	Only PP entered	1	0	Only PP available	Only PP available	Don't invest search cost	2	13.815025	1	21	3	3	3	1	3	313	3	2	0	1	0	0	1	0	.25	0	.75	0	.5
151105_1206	14	Follow-Up	Purchase f PP	Only PP entered	1	0	Only PP available	Only PP available	Don't invest search cost	5	7.8152933	0	26	3	4	2	0	3	314	3	2	0	1	0	0	1	0	.25	0	.75	0	.5
151105_1206	15	PP	-1	Both entered	1	1	Only PWYW available	Both available	-1	2	4.9697409	1	22	0	4	2	0	3	315	0	0	2	0	1	0	0	4	0	1	0	1	0				0	0	0
151105_1206	16	PWYW	-1	Only PP entered	1	0	Only PP available	Only PP available	-1	5	26.87254	0	22	0	2	3	0	3	316	4	2	0	1	0	0	0	0	0	0	1	0	.33333334
151105_1206	17	Well-Informed	Purchase f PP	Only PP entered	1	0	Only PP available	Only PP available	-1	3	37.48241	0	22	6	4	3	0	3	317	4	2	0	1	0	0	0	0	0	0	1	0	.33333334
151105_1206	18	Well-Informed	Purchase f PP	Only PP entered	1	0	Only PP available	Only PP available	-1	2	-7.8152933	1	19	5	3	0	0	3	318	4	2	0	1	0	0	0	0	0	0	1	0	.33333334
151105_1206	19	Follow-Up	No purchase	Only PP entered	1	0	Only PP available	Only PP available	Don't invest search cost	5	37.48241	0	23	4	4	2	0	3	319	3	2	0	1	0	0	1	0	.25	0	.75	0	.5
151105_1206	20	Follow-Up	Purchase f PWYW	Both entered	1	1	Only PWYW available	Only PWYW available	Don't invest search cost	4	11.354177	1	21	1	4	3	0	3	320	0	0	2	0	1	0	0	4	0	1	0	1	0
151105_1206	21	Follow-Up	No purchase	Only PP entered	1	0	Only PP available	Only PP available	Don't invest search cost	5	-7.8152933	1	21	7	3	3	1	3	321	4	2	0	1	0	0	0	0	0	0	1	0	.33333334
151105_1206	22	Follow-Up	No purchase	Only PP entered	1	0	Only PP available	Only PP available	Invest search cost	4	34.875328	1	25	2	3	0	0	3	322	4	2	0	1	0	0	0	0	0	0	1	0	.33333334
151105_1206	23	PP	-1	Only PP entered	1	0	Only PP available	Only PP available	-1	5	7.8152933	0	21	4	4	2	0	3	323	4	2	0	1	0	0	0	0	0	0	1	0	.33333334				0	0	0
151105_1206	24	PWYW	-1	Both entered	1	1	Only PWYW available	Both available	-1	4	10.385177	1	26	4	3	3	0	3	324	0	0	2	0	1	0	0	4	0	1	0	1	0	21	40	-19
151105_1206	1	Well-Informed	Purchase f PP	Only PP entered	1	0	Only PP available	Only PP available	-1	3	41.038471	0	20	1	3	3	1	3	301	4	1	0	.5	0	.5	1	0	.25	0	.75	0	.33333334
151105_1206	2	Well-Informed	No purchase	Only PP entered	1	0	Only PP available	Only PP available	-1	4	11.173839	0	20	4	4	3	0	3	302	4	1	0	.5	0	.5	1	0	.25	0	.75	0	.33333334
151105_1206	3	Follow-Up	Purchase f PP	Only PP entered	1	0	Only PP available	Only PP available	Don't invest search cost	4	28.141602	1	19	5	3	3	0	3	303	2	1	0	.5	0	.5	3	0	.75	0	.25	0	.66666669
151105_1206	4	Follow-Up	No purchase	Only PP entered	1	0	Only PP available	Only PP available	Don't invest search cost	3	7.8152933	0	22	6	3	3	0	3	304	4	1	0	.5	0	.5	1	0	.25	0	.75	0	.33333334
151105_1206	5	Follow-Up	No purchase	Only PP entered	1	0	Only PP available	Only PP available	Invest search cost	3	17.15523	1	24	7	4	3	0	3	305	4	1	0	.5	0	.5	1	0	.25	0	.75	0	.33333334
151105_1206	6	Follow-Up	Purchase f PP	Only PP entered	1	0	Only PP available	Only PP available	Invest search cost	2	7.8152933	1	22	1	4	2	1	3	306	2	1	0	.5	0	.5	3	0	.75	0	.25	0	.66666669
151105_1206	7	PP	-1	Only PP entered	1	0	Only PP available	Only PP available	-1	5	7.8152933	0	21	6	2	3	0	3	307	2	1	0	.5	0	.5	3	0	.75	0	.25	0	.66666669				165	60	105
151105_1206	8	PWYW	-1	Only PP entered	1	0	Only PP available	Only PP available	-1	2	7.8152933	1	20	1	3	2	0	3	308	2	1	0	.5	0	.5	3	0	.75	0	.25	0	.66666669
151105_1206	9	Well-Informed	Purchase f PP	Only PP entered	1	0	Only PP available	Only PP available	-1	3	7.8152933	0	23	0	4	2	0	3	309	2	1	0	.5	0	.5	3	0	.75	0	.25	0	.66666669
151105_1206	10	Well-Informed	No purchase	Only PP entered	1	0	Only PP available	Only PP available	-1	6	7.8152933	0	25	4	3	3	0	3	310	2	1	0	.5	0	.5	3	0	.75	0	.25	0	.66666669
151105_1206	11	Follow-Up	No purchase	Only PP entered	1	0	Only PP available	Only PP available	Don't invest search cost	1	7.8152933	1	22	5	3	3	0	3	311	4	1	0	.5	0	.5	1	0	.25	0	.75	0	.33333334
151105_1206	12	Follow-Up	Purchase f PP	Only PP entered	1	0	Only PP available	Only PP available	Don't invest search cost	6	49.184917	0	20	6	5	0	1	3	312	2	1	0	.5	0	.5	3	0	.75	0	.25	0	.66666669
151105_1206	13	Follow-Up	No purchase	Only PP entered	1	0	Only PP available	Only PP available	Invest search cost	2	13.815025	1	21	3	3	3	1	3	313	2	1	0	.5	0	.5	3	0	.75	0	.25	0	.66666669
151105_1206	14	Follow-Up	Purchase f PP	Only PP entered	1	0	Only PP available	Only PP available	Don't invest search cost	5	7.8152933	0	26	3	4	2	0	3	314	4	1	0	.5	0	.5	1	0	.25	0	.75	0	.33333334
151105_1206	15	PP	-1	Only PP entered	1	0	Only PP available	Only PP available	-1	2	4.9697409	1	22	0	4	2	0	3	315	4	1	0	.5	0	.5	1	0	.25	0	.75	0	.33333334				160	20	140
151105_1206	16	PWYW	-1	Only PP entered	1	0	Only PP available	Only PP available	-1	5	26.87254	0	22	0	2	3	0	3	316	4	1	0	.5	0	.5	1	0	.25	0	.75	0	.33333334
151105_1206	17	Well-Informed	Purchase f PP	Only PP entered	1	0	Only PP available	Only PP available	-1	3	37.48241	0	22	6	4	3	0	3	317	4	1	0	.5	0	.5	1	0	.25	0	.75	0	.33333334
151105_1206	18	Well-Informed	No purchase	Only PP entered	1	0	Only PP available	Only PP available	-1	2	-7.8152933	1	19	5	3	0	0	3	318	4	1	0	.5	0	.5	1	0	.25	0	.75	0	.33333334
151105_1206	19	Follow-Up	No purchase	Only PP entered	1	0	Only PP available	Only PP available	Invest search cost	5	37.48241	0	23	4	4	2	0	3	319	4	1	0	.5	0	.5	1	0	.25	0	.75	0	.33333334
151105_1206	20	Follow-Up	No purchase	Only PP entered	1	0	Only PP available	Only PP available	Don't invest search cost	4	11.354177	1	21	1	4	3	0	3	320	4	1	0	.5	0	.5	1	0	.25	0	.75	0	.33333334
151105_1206	21	Follow-Up	No purchase	Only PP entered	1	0	Only PP available	Only PP available	Invest search cost	5	-7.8152933	1	21	7	3	3	1	3	321	4	1	0	.5	0	.5	1	0	.25	0	.75	0	.33333334
151105_1206	22	Follow-Up	Purchase f PP	Only PP entered	1	0	Only PP available	Only PP available	Invest search cost	4	34.875328	1	25	2	3	0	0	3	322	4	1	0	.5	0	.5	1	0	.25	0	.75	0	.33333334
151105_1206	23	PP	-1	Only PP entered	1	0	Only PP available	Only PP available	-1	5	7.8152933	0	21	4	4	2	0	3	323	4	1	0	.5	0	.5	1	0	.25	0	.75	0	.33333334				119	20	99
151105_1206	24	PWYW	-1	Only PP entered	1	0	Only PP available	Only PP available	-1	4	10.385177	1	26	4	3	3	0	3	324	4	1	0	.5	0	.5	1	0	.25	0	.75	0	.33333334
151105_1206	1	Well-Informed	No purchase	Only PP entered	1	0	No seller available	Only PP available	-1	3	41.038471	0	20	1	3	3	1	3	301	5	0	0	0	0	1	1	0	.25	0	.75	0	.16666667
151105_1206	2	Well-Informed	No purchase	Only PP entered	1	0	No seller available	Only PP available	-1	4	11.173839	0	20	4	4	3	0	3	302	5	0	0	0	0	1	1	0	.25	0	.75	0	.16666667
151105_1206	3	Follow-Up	5	Only PP entered	1	0	No seller available	No seller available	Don't invest search cost	4	28.141602	1	19	5	3	3	0	3	303	5	0	0	0	0	1	1	0	.25	0	.75	0	.16666667
151105_1206	4	Follow-Up	Purchase f PP	Only PP entered	1	0	No seller available	Only PP available	Invest search cost	3	7.8152933	0	22	6	3	3	0	3	304	5	0	0	0	0	1	1	0	.25	0	.75	0	.16666667
151105_1206	5	Follow-Up	5	Only PP entered	1	0	No seller available	No seller available	Don't invest search cost	3	17.15523	1	24	7	4	3	0	3	305	5	0	0	0	0	1	1	0	.25	0	.75	0	.16666667
151105_1206	6	Follow-Up	Purchase f PWYW	Both entered	1	1	Only PWYW available	Only PWYW available	Don't invest search cost	2	7.8152933	1	22	1	4	2	1	3	306	0	0	2	0	1	0	0	4	0	1	0	1	0
151105_1206	7	PP	-1	Both entered	1	1	Only PWYW available	Both available	-1	5	7.8152933	0	21	6	2	3	0	3	307	0	0	2	0	1	0	0	4	0	1	0	1	0				0	0	0
151105_1206	8	PWYW	-1	Both entered	1	1	Both available	Both available	-1	2	7.8152933	1	20	1	3	2	0	3	308	0	1	1	.5	.5	0	0	4	0	1	0	.83333331	.16666667	6	20	-14
151105_1206	9	Well-Informed	Purchase f PWYW	Both entered	1	1	Only PWYW available	Both available	-1	3	7.8152933	0	23	0	4	2	0	3	309	0	0	2	0	1	0	0	4	0	1	0	1	0
151105_1206	10	Well-Informed	Purchase f PWYW	Both entered	1	1	Only PWYW available	Both available	-1	6	7.8152933	0	25	4	3	3	0	3	310	0	0	2	0	1	0	0	4	0	1	0	1	0
151105_1206	11	Follow-Up	Purchase f PWYW	Both entered	1	1	Only PWYW available	Only PWYW available	Don't invest search cost	1	7.8152933	1	22	5	3	3	0	3	311	0	0	2	0	1	0	0	4	0	1	0	1	0
151105_1206	12	Follow-Up	Purchase f PWYW	Both entered	1	1	Both available	Both available	Don't invest search cost	6	49.184917	0	20	6	5	0	1	3	312	0	1	1	.5	.5	0	0	4	0	1	0	.83333331	.16666667
151105_1206	13	Follow-Up	Purchase f PWYW	Both entered	1	1	Both available	Both available	Don't invest search cost	2	13.815025	1	21	3	3	3	1	3	313	0	1	1	.5	.5	0	0	4	0	1	0	.83333331	.16666667
151105_1206	14	Follow-Up	Purchase f PWYW	Both entered	1	1	Both available	Both available	Don't invest search cost	5	7.8152933	0	26	3	4	2	0	3	314	0	1	1	.5	.5	0	0	4	0	1	0	.83333331	.16666667
151105_1206	15	PP	-1	Only PP entered	1	0	No seller available	Only PP available	-1	2	4.9697409	1	22	0	4	2	0	3	315	5	0	0	0	0	1	1	0	.25	0	.75	0	.16666667				135	5	130
151105_1206	16	PWYW	-1	Only PP entered	1	0	No seller available	Only PP available	-1	5	26.87254	0	22	0	2	3	0	3	316	5	0	0	0	0	1	1	0	.25	0	.75	0	.16666667
151105_1206	17	Well-Informed	Purchase f PP	Both entered	1	1	Both available	Both available	-1	3	37.48241	0	22	6	4	3	0	3	317	0	1	1	.5	.5	0	0	4	0	1	0	.83333331	.16666667
151105_1206	18	Well-Informed	Purchase f PWYW	Both entered	1	1	Both available	Both available	-1	2	-7.8152933	1	19	5	3	0	0	3	318	0	1	1	.5	.5	0	0	4	0	1	0	.83333331	.16666667
151105_1206	19	Follow-Up	Purchase f PWYW	Both entered	1	1	Both available	Both available	Don't invest search cost	5	37.48241	0	23	4	4	2	0	3	319	0	1	1	.5	.5	0	0	4	0	1	0	.83333331	.16666667
151105_1206	20	Follow-Up	Purchase f PWYW	Both entered	1	1	Only PWYW available	Only PWYW available	Don't invest search cost	4	11.354177	1	21	1	4	3	0	3	320	0	0	2	0	1	0	0	4	0	1	0	1	0
151105_1206	21	Follow-Up	Purchase f PWYW	Both entered	1	1	Only PWYW available	Only PWYW available	Don't invest search cost	5	-7.8152933	1	21	7	3	3	1	3	321	0	0	2	0	1	0	0	4	0	1	0	1	0
151105_1206	22	Follow-Up	5	Only PP entered	1	0	No seller available	No seller available	Don't invest search cost	4	34.875328	1	25	2	3	0	0	3	322	5	0	0	0	0	1	1	0	.25	0	.75	0	.16666667
151105_1206	23	PP	-1	Both entered	1	1	Both available	Both available	-1	5	7.8152933	0	21	4	4	2	0	3	323	0	1	1	.5	.5	0	0	4	0	1	0	.83333331	.16666667				0	0	0
151105_1206	24	PWYW	-1	Both entered	1	1	Only PWYW available	Both available	-1	4	10.385177	1	26	4	3	3	0	3	324	0	0	2	0	1	0	0	4	0	1	0	1	0	12	20	-8
151105_1206	1	Well-Informed	No purchase	Only PP entered	1	0	No seller available	Only PP available	-1	3	41.038471	0	20	1	3	3	1	3	301	6	0	0	0	0	1	0	0	0	0	1	0	0
151105_1206	2	Well-Informed	No purchase	Only PP entered	1	0	No seller available	Only PP available	-1	4	11.173839	0	20	4	4	3	0	3	302	5	0	0	0	0	1	1	0	.25	0	.75	0	.16666667
151105_1206	3	Follow-Up	5	Only PP entered	1	0	No seller available	No seller available	Don't invest search cost	4	28.141602	1	19	5	3	3	0	3	303	6	0	0	0	0	1	0	0	0	0	1	0	0
151105_1206	4	Follow-Up	5	Only PP entered	1	0	No seller available	No seller available	Don't invest search cost	3	7.8152933	0	22	6	3	3	0	3	304	5	0	0	0	0	1	1	0	.25	0	.75	0	.16666667
151105_1206	5	Follow-Up	Purchase f PP	Only PP entered	1	0	No seller available	Only PP available	Invest search cost	3	17.15523	1	24	7	4	3	0	3	305	5	0	0	0	0	1	1	0	.25	0	.75	0	.16666667
151105_1206	6	Follow-Up	5	Only PP entered	1	0	No seller available	No seller available	Don't invest search cost	2	7.8152933	1	22	1	4	2	1	3	306	6	0	0	0	0	1	0	0	0	0	1	0	0
151105_1206	7	PP	-1	Only PP entered	1	0	No seller available	Only PP available	-1	5	7.8152933	0	21	6	2	3	0	3	307	5	0	0	0	0	1	1	0	.25	0	.75	0	.16666667				115	20	95
151105_1206	8	PWYW	-1	Only PP entered	1	0	No seller available	Only PP available	-1	2	7.8152933	1	20	1	3	2	0	3	308	6	0	0	0	0	1	0	0	0	0	1	0	0
151105_1206	9	Well-Informed	No purchase	Only PP entered	1	0	No seller available	Only PP available	-1	3	7.8152933	0	23	0	4	2	0	3	309	5	0	0	0	0	1	1	0	.25	0	.75	0	.16666667
151105_1206	10	Well-Informed	No purchase	Only PP entered	1	0	No seller available	Only PP available	-1	6	7.8152933	0	25	4	3	3	0	3	310	5	0	0	0	0	1	1	0	.25	0	.75	0	.16666667
151105_1206	11	Follow-Up	5	Only PP entered	1	0	No seller available	No seller available	Don't invest search cost	1	7.8152933	1	22	5	3	3	0	3	311	5	0	0	0	0	1	1	0	.25	0	.75	0	.16666667
151105_1206	12	Follow-Up	No purchase	Only PP entered	1	0	No seller available	Only PP available	Invest search cost	6	49.184917	0	20	6	5	0	1	3	312	6	0	0	0	0	1	0	0	0	0	1	0	0
151105_1206	13	Follow-Up	5	Only PP entered	1	0	No seller available	No seller available	Don't invest search cost	2	13.815025	1	21	3	3	3	1	3	313	6	0	0	0	0	1	0	0	0	0	1	0	0
151105_1206	14	Follow-Up	5	Only PP entered	1	0	No seller available	No seller available	Don't invest search cost	5	7.8152933	0	26	3	4	2	0	3	314	5	0	0	0	0	1	1	0	.25	0	.75	0	.16666667
151105_1206	15	PP	-1	Only PP entered	1	0	No seller available	Only PP available	-1	2	4.9697409	1	22	0	4	2	0	3	315	5	0	0	0	0	1	1	0	.25	0	.75	0	.16666667				165	20	145
151105_1206	16	PWYW	-1	Only PP entered	1	0	No seller available	Only PP available	-1	5	26.87254	0	22	0	2	3	0	3	316	5	0	0	0	0	1	1	0	.25	0	.75	0	.16666667
151105_1206	17	Well-Informed	No purchase	Only PP entered	1	0	No seller available	Only PP available	-1	3	37.48241	0	22	6	4	3	0	3	317	5	0	0	0	0	1	1	0	.25	0	.75	0	.16666667
151105_1206	18	Well-Informed	No purchase	Only PP entered	1	0	No seller available	Only PP available	-1	2	-7.8152933	1	19	5	3	0	0	3	318	6	0	0	0	0	1	0	0	0	0	1	0	0
151105_1206	19	Follow-Up	No purchase	Only PP entered	1	0	No seller available	Only PP available	Invest search cost	5	37.48241	0	23	4	4	2	0	3	319	5	0	0	0	0	1	1	0	.25	0	.75	0	.16666667
151105_1206	20	Follow-Up	No purchase	Only PP entered	1	0	No seller available	Only PP available	Invest search cost	4	11.354177	1	21	1	4	3	0	3	320	5	0	0	0	0	1	1	0	.25	0	.75	0	.16666667
151105_1206	21	Follow-Up	Purchase f PP	Only PP entered	1	0	No seller available	Only PP available	Invest search cost	5	-7.8152933	1	21	7	3	3	1	3	321	5	0	0	0	0	1	1	0	.25	0	.75	0	.16666667
151105_1206	22	Follow-Up	No purchase	Only PP entered	1	0	No seller available	Only PP available	Invest search cost	4	34.875328	1	25	2	3	0	0	3	322	5	0	0	0	0	1	1	0	.25	0	.75	0	.16666667
151105_1206	23	PP	-1	Only PP entered	1	0	No seller available	Only PP available	-1	5	7.8152933	0	21	4	4	2	0	3	323	6	0	0	0	0	1	0	0	0	0	1	0	0				0	0	0
151105_1206	24	PWYW	-1	Only PP entered	1	0	No seller available	Only PP available	-1	4	10.385177	1	26	4	3	3	0	3	324	5	0	0	0	0	1	1	0	.25	0	.75	0	.16666667
151105_1206	1	Well-Informed	No purchase	Only PP entered	1	0	Only PP available	Only PP available	-1	3	41.038471	0	20	1	3	3	1	3	301	3	1	0	.5	0	.5	2	0	.5	0	.5	0	.5
151105_1206	2	Well-Informed	Purchase f PP	Only PP entered	1	0	Only PP available	Only PP available	-1	4	11.173839	0	20	4	4	3	0	3	302	3	1	0	.5	0	.5	2	0	.5	0	.5	0	.5
151105_1206	3	Follow-Up	No purchase	Only PP entered	1	0	Only PP available	Only PP available	Don't invest search cost	4	28.141602	1	19	5	3	3	0	3	303	3	1	0	.5	0	.5	2	0	.5	0	.5	0	.5
151105_1206	4	Follow-Up	No purchase	Only PP entered	1	0	Only PP available	Only PP available	Don't invest search cost	3	7.8152933	0	22	6	3	3	0	3	304	3	1	0	.5	0	.5	2	0	.5	0	.5	0	.5
151105_1206	5	Follow-Up	Purchase f PP	Only PP entered	1	0	Only PP available	Only PP available	Invest search cost	3	17.15523	1	24	7	4	3	0	3	305	3	1	0	.5	0	.5	2	0	.5	0	.5	0	.5
151105_1206	6	Follow-Up	Purchase f PP	Only PP entered	1	0	Only PP available	Only PP available	Don't invest search cost	2	7.8152933	1	22	1	4	2	1	3	306	3	1	0	.5	0	.5	2	0	.5	0	.5	0	.5
151105_1206	7	PP	-1	Only PP entered	1	0	Only PP available	Only PP available	-1	5	7.8152933	0	21	6	2	3	0	3	307	3	1	0	.5	0	.5	2	0	.5	0	.5	0	.5				218	60	158
151105_1206	8	PWYW	-1	Only PP entered	1	0	Only PP available	Only PP available	-1	2	7.8152933	1	20	1	3	2	0	3	308	3	1	0	.5	0	.5	2	0	.5	0	.5	0	.5
151105_1206	9	Well-Informed	No purchase	Only PP entered	1	0	Only PP available	Only PP available	-1	3	7.8152933	0	23	0	4	2	0	3	309	3	1	0	.5	0	.5	2	0	.5	0	.5	0	.5
151105_1206	10	Well-Informed	Purchase f PP	Only PP entered	1	0	Only PP available	Only PP available	-1	6	7.8152933	0	25	4	3	3	0	3	310	3	1	0	.5	0	.5	2	0	.5	0	.5	0	.5
151105_1206	11	Follow-Up	No purchase	Only PP entered	1	0	Only PP available	Only PP available	Don't invest search cost	1	7.8152933	1	22	5	3	3	0	3	311	3	1	0	.5	0	.5	2	0	.5	0	.5	0	.5
151105_1206	12	Follow-Up	No purchase	Only PP entered	1	0	Only PP available	Only PP available	Don't invest search cost	6	49.184917	0	20	6	5	0	1	3	312	3	1	0	.5	0	.5	2	0	.5	0	.5	0	.5
151105_1206	13	Follow-Up	Purchase f PP	Only PP entered	1	0	Only PP available	Only PP available	Invest search cost	2	13.815025	1	21	3	3	3	1	3	313	3	1	0	.5	0	.5	2	0	.5	0	.5	0	.5
151105_1206	14	Follow-Up	Purchase f PP	Only PP entered	1	0	Only PP available	Only PP available	Don't invest search cost	5	7.8152933	0	26	3	4	2	0	3	314	3	1	0	.5	0	.5	2	0	.5	0	.5	0	.5
151105_1206	15	PP	-1	Only PP entered	1	0	Only PP available	Only PP available	-1	2	4.9697409	1	22	0	4	2	0	3	315	3	1	0	.5	0	.5	2	0	.5	0	.5	0	.5				300	60	240
151105_1206	16	PWYW	-1	Only PP entered	1	0	Only PP available	Only PP available	-1	5	26.87254	0	22	0	2	3	0	3	316	3	1	0	.5	0	.5	2	0	.5	0	.5	0	.5
151105_1206	17	Well-Informed	No purchase	Only PP entered	1	0	Only PP available	Only PP available	-1	3	37.48241	0	22	6	4	3	0	3	317	3	1	0	.5	0	.5	2	0	.5	0	.5	0	.5
151105_1206	18	Well-Informed	Purchase f PP	Only PP entered	1	0	Only PP available	Only PP available	-1	2	-7.8152933	1	19	5	3	0	0	3	318	3	1	0	.5	0	.5	2	0	.5	0	.5	0	.5
151105_1206	19	Follow-Up	No purchase	Only PP entered	1	0	Only PP available	Only PP available	Invest search cost	5	37.48241	0	23	4	4	2	0	3	319	3	1	0	.5	0	.5	2	0	.5	0	.5	0	.5
151105_1206	20	Follow-Up	No purchase	Only PP entered	1	0	Only PP available	Only PP available	Don't invest search cost	4	11.354177	1	21	1	4	3	0	3	320	3	1	0	.5	0	.5	2	0	.5	0	.5	0	.5
151105_1206	21	Follow-Up	Purchase f PP	Only PP entered	1	0	Only PP available	Only PP available	Invest search cost	5	-7.8152933	1	21	7	3	3	1	3	321	3	1	0	.5	0	.5	2	0	.5	0	.5	0	.5
151105_1206	22	Follow-Up	Purchase f PP	Only PP entered	1	0	Only PP available	Only PP available	Invest search cost	4	34.875328	1	25	2	3	0	0	3	322	3	1	0	.5	0	.5	2	0	.5	0	.5	0	.5
151105_1206	23	PP	-1	Only PP entered	1	0	Only PP available	Only PP available	-1	5	7.8152933	0	21	4	4	2	0	3	323	3	1	0	.5	0	.5	2	0	.5	0	.5	0	.5				218	60	158
151105_1206	24	PWYW	-1	Only PP entered	1	0	Only PP available	Only PP available	-1	4	10.385177	1	26	4	3	3	0	3	324	3	1	0	.5	0	.5	2	0	.5	0	.5	0	.5
151105_1206	1	Well-Informed	No purchase	Only PP entered	1	0	Only PP available	Only PP available	-1	3	41.038471	0	20	1	3	3	1	3	301	4	1	0	.5	0	.5	1	0	.25	0	.75	0	.33333334
151105_1206	2	Well-Informed	Purchase f PP	Only PP entered	1	0	Only PP available	Only PP available	-1	4	11.173839	0	20	4	4	3	0	3	302	5	1	0	.5	0	.5	0	0	0	0	1	0	.16666667
151105_1206	3	Follow-Up	No purchase	Only PP entered	1	0	Only PP available	Only PP available	Don't invest search cost	4	28.141602	1	19	5	3	3	0	3	303	5	1	0	.5	0	.5	0	0	0	0	1	0	.16666667
151105_1206	4	Follow-Up	Purchase f PP	Only PP entered	1	0	Only PP available	Only PP available	Don't invest search cost	3	7.8152933	0	22	6	3	3	0	3	304	4	1	0	.5	0	.5	1	0	.25	0	.75	0	.33333334
151105_1206	5	Follow-Up	No purchase	Only PP entered	1	0	Only PP available	Only PP available	Don't invest search cost	3	17.15523	1	24	7	4	3	0	3	305	4	1	0	.5	0	.5	1	0	.25	0	.75	0	.33333334
151105_1206	6	Follow-Up	No purchase	Only PP entered	1	0	Only PP available	Only PP available	Don't invest search cost	2	7.8152933	1	22	1	4	2	1	3	306	4	1	0	.5	0	.5	1	0	.25	0	.75	0	.33333334
151105_1206	7	PP	-1	Only PP entered	1	0	Only PP available	Only PP available	-1	5	7.8152933	0	21	6	2	3	0	3	307	4	1	0	.5	0	.5	1	0	.25	0	.75	0	.33333334				109	50	59
151105_1206	8	PWYW	-1	Only PP entered	1	0	Only PP available	Only PP available	-1	2	7.8152933	1	20	1	3	2	0	3	308	4	1	0	.5	0	.5	1	0	.25	0	.75	0	.33333334
151105_1206	9	Well-Informed	No purchase	Only PP entered	1	0	Only PP available	Only PP available	-1	3	7.8152933	0	23	0	4	2	0	3	309	5	1	0	.5	0	.5	0	0	0	0	1	0	.16666667
151105_1206	10	Well-Informed	Purchase f PP	Only PP entered	1	0	Only PP available	Only PP available	-1	6	7.8152933	0	25	4	3	3	0	3	310	4	1	0	.5	0	.5	1	0	.25	0	.75	0	.33333334
151105_1206	11	Follow-Up	No purchase	Only PP entered	1	0	Only PP available	Only PP available	Don't invest search cost	1	7.8152933	1	22	5	3	3	0	3	311	4	1	0	.5	0	.5	1	0	.25	0	.75	0	.33333334
151105_1206	12	Follow-Up	No purchase	Only PP entered	1	0	Only PP available	Only PP available	Invest search cost	6	49.184917	0	20	6	5	0	1	3	312	5	1	0	.5	0	.5	0	0	0	0	1	0	.16666667
151105_1206	13	Follow-Up	No purchase	Only PP entered	1	0	Only PP available	Only PP available	Don't invest search cost	2	13.815025	1	21	3	3	3	1	3	313	5	1	0	.5	0	.5	0	0	0	0	1	0	.16666667
151105_1206	14	Follow-Up	No purchase	Only PP entered	1	0	Only PP available	Only PP available	Don't invest search cost	5	7.8152933	0	26	3	4	2	0	3	314	4	1	0	.5	0	.5	1	0	.25	0	.75	0	.33333334
151105_1206	15	PP	-1	Only PP entered	1	0	Only PP available	Only PP available	-1	2	4.9697409	1	22	0	4	2	0	3	315	5	1	0	.5	0	.5	0	0	0	0	1	0	.16666667				0	0	0
151105_1206	16	PWYW	-1	Only PP entered	1	0	Only PP available	Only PP available	-1	5	26.87254	0	22	0	2	3	0	3	316	5	1	0	.5	0	.5	0	0	0	0	1	0	.16666667
151105_1206	17	Well-Informed	No purchase	Only PP entered	1	0	Only PP available	Only PP available	-1	3	37.48241	0	22	6	4	3	0	3	317	4	1	0	.5	0	.5	1	0	.25	0	.75	0	.33333334
151105_1206	18	Well-Informed	Purchase f PP	Only PP entered	1	0	Only PP available	Only PP available	-1	2	-7.8152933	1	19	5	3	0	0	3	318	4	1	0	.5	0	.5	1	0	.25	0	.75	0	.33333334
151105_1206	19	Follow-Up	No purchase	Only PP entered	1	0	Only PP available	Only PP available	Invest search cost	5	37.48241	0	23	4	4	2	0	3	319	4	1	0	.5	0	.5	1	0	.25	0	.75	0	.33333334
151105_1206	20	Follow-Up	Purchase f PP	Only PP entered	1	0	Only PP available	Only PP available	Invest search cost	4	11.354177	1	21	1	4	3	0	3	320	4	1	0	.5	0	.5	1	0	.25	0	.75	0	.33333334
151105_1206	21	Follow-Up	No purchase	Only PP entered	1	0	Only PP available	Only PP available	Don't invest search cost	5	-7.8152933	1	21	7	3	3	1	3	321	4	1	0	.5	0	.5	1	0	.25	0	.75	0	.33333334
151105_1206	22	Follow-Up	No purchase	Only PP entered	1	0	Only PP available	Only PP available	Don't invest search cost	4	34.875328	1	25	2	3	0	0	3	322	5	1	0	.5	0	.5	0	0	0	0	1	0	.16666667
151105_1206	23	PP	-1	Only PP entered	1	0	Only PP available	Only PP available	-1	5	7.8152933	0	21	4	4	2	0	3	323	4	1	0	.5	0	.5	1	0	.25	0	.75	0	.33333334				119	50	69
151105_1206	24	PWYW	-1	Only PP entered	1	0	Only PP available	Only PP available	-1	4	10.385177	1	26	4	3	3	0	3	324	4	1	0	.5	0	.5	1	0	.25	0	.75	0	.33333334
151105_1206	1	Well-Informed	No purchase	Only PP entered	1	0	No seller available	Only PP available	-1	3	41.038471	0	20	1	3	3	1	3	301	5	0	0	0	0	1	1	0	.25	0	.75	0	.16666667
151105_1206	2	Well-Informed	No purchase	Only PP entered	1	0	No seller available	Only PP available	-1	4	11.173839	0	20	4	4	3	0	3	302	5	0	0	0	0	1	1	0	.25	0	.75	0	.16666667
151105_1206	3	Follow-Up	5	Only PP entered	1	0	No seller available	No seller available	Don't invest search cost	4	28.141602	1	19	5	3	3	0	3	303	5	0	0	0	0	1	1	0	.25	0	.75	0	.16666667
151105_1206	4	Follow-Up	5	Only PP entered	1	0	No seller available	No seller available	Don't invest search cost	3	7.8152933	0	22	6	3	3	0	3	304	5	0	0	0	0	1	1	0	.25	0	.75	0	.16666667
151105_1206	5	Follow-Up	No purchase	Only PP entered	1	0	No seller available	Only PP available	Invest search cost	3	17.15523	1	24	7	4	3	0	3	305	5	0	0	0	0	1	1	0	.25	0	.75	0	.16666667
151105_1206	6	Follow-Up	Purchase f PP	Only PP entered	1	0	No seller available	Only PP available	Invest search cost	2	7.8152933	1	22	1	4	2	1	3	306	5	0	0	0	0	1	1	0	.25	0	.75	0	.16666667
151105_1206	7	PP	-1	Only PP entered	1	0	No seller available	Only PP available	-1	5	7.8152933	0	21	6	2	3	0	3	307	5	0	0	0	0	1	1	0	.25	0	.75	0	.16666667				109	20	89
151105_1206	8	PWYW	-1	Only PP entered	1	0	No seller available	Only PP available	-1	2	7.8152933	1	20	1	3	2	0	3	308	5	0	0	0	0	1	1	0	.25	0	.75	0	.16666667
151105_1206	9	Well-Informed	No purchase	Only PP entered	1	0	No seller available	Only PP available	-1	3	7.8152933	0	23	0	4	2	0	3	309	5	0	0	0	0	1	1	0	.25	0	.75	0	.16666667
151105_1206	10	Well-Informed	No purchase	Only PP entered	1	0	No seller available	Only PP available	-1	6	7.8152933	0	25	4	3	3	0	3	310	5	0	0	0	0	1	1	0	.25	0	.75	0	.16666667
151105_1206	11	Follow-Up	5	Only PP entered	1	0	No seller available	No seller available	Don't invest search cost	1	7.8152933	1	22	5	3	3	0	3	311	5	0	0	0	0	1	1	0	.25	0	.75	0	.16666667
151105_1206	12	Follow-Up	5	Only PP entered	1	0	No seller available	No seller available	Don't invest search cost	6	49.184917	0	20	6	5	0	1	3	312	5	0	0	0	0	1	1	0	.25	0	.75	0	.16666667
151105_1206	13	Follow-Up	No purchase	Only PP entered	1	0	No seller available	Only PP available	Invest search cost	2	13.815025	1	21	3	3	3	1	3	313	5	0	0	0	0	1	1	0	.25	0	.75	0	.16666667
151105_1206	14	Follow-Up	Purchase f PP	Only PP entered	1	0	No seller available	Only PP available	Invest search cost	5	7.8152933	0	26	3	4	2	0	3	314	5	0	0	0	0	1	1	0	.25	0	.75	0	.16666667
151105_1206	15	PP	-1	Only PP entered	1	0	No seller available	Only PP available	-1	2	4.9697409	1	22	0	4	2	0	3	315	5	0	0	0	0	1	1	0	.25	0	.75	0	.16666667				175	20	155
151105_1206	16	PWYW	-1	Only PP entered	1	0	No seller available	Only PP available	-1	5	26.87254	0	22	0	2	3	0	3	316	5	0	0	0	0	1	1	0	.25	0	.75	0	.16666667
151105_1206	17	Well-Informed	No purchase	Only PP entered	1	0	No seller available	Only PP available	-1	3	37.48241	0	22	6	4	3	0	3	317	5	0	0	0	0	1	1	0	.25	0	.75	0	.16666667
151105_1206	18	Well-Informed	No purchase	Only PP entered	1	0	No seller available	Only PP available	-1	2	-7.8152933	1	19	5	3	0	0	3	318	5	0	0	0	0	1	1	0	.25	0	.75	0	.16666667
151105_1206	19	Follow-Up	5	Only PP entered	1	0	No seller available	No seller available	Don't invest search cost	5	37.48241	0	23	4	4	2	0	3	319	5	0	0	0	0	1	1	0	.25	0	.75	0	.16666667
151105_1206	20	Follow-Up	5	Only PP entered	1	0	No seller available	No seller available	Don't invest search cost	4	11.354177	1	21	1	4	3	0	3	320	5	0	0	0	0	1	1	0	.25	0	.75	0	.16666667
151105_1206	21	Follow-Up	No purchase	Only PP entered	1	0	No seller available	Only PP available	Invest search cost	5	-7.8152933	1	21	7	3	3	1	3	321	5	0	0	0	0	1	1	0	.25	0	.75	0	.16666667
151105_1206	22	Follow-Up	Purchase f PP	Only PP entered	1	0	No seller available	Only PP available	Invest search cost	4	34.875328	1	25	2	3	0	0	3	322	5	0	0	0	0	1	1	0	.25	0	.75	0	.16666667
151105_1206	23	PP	-1	Only PP entered	1	0	No seller available	Only PP available	-1	5	7.8152933	0	21	4	4	2	0	3	323	5	0	0	0	0	1	1	0	.25	0	.75	0	.16666667				119	20	99
151105_1206	24	PWYW	-1	Only PP entered	1	0	No seller available	Only PP available	-1	4	10.385177	1	26	4	3	3	0	3	324	5	0	0	0	0	1	1	0	.25	0	.75	0	.16666667
151105_1206	1	Well-Informed	Purchase f PP	Both entered	1	1	Both available	Both available	-1	3	41.038471	0	20	1	3	3	1	3	301	0	1	1	.5	.5	0	0	4	0	1	0	.83333331	.16666667
151105_1206	2	Well-Informed	Purchase f PWYW	Both entered	1	1	Only PWYW available	Both available	-1	4	11.173839	0	20	4	4	3	0	3	302	0	0	2	0	1	0	0	4	0	1	0	1	0
151105_1206	3	Follow-Up	Purchase f PWYW	Both entered	1	1	Only PWYW available	Only PWYW available	Don't invest search cost	4	28.141602	1	19	5	3	3	0	3	303	0	0	2	0	1	0	0	4	0	1	0	1	0
151105_1206	4	Follow-Up	Purchase f PWYW	Both entered	1	1	Only PWYW available	Only PWYW available	Don't invest search cost	3	7.8152933	0	22	6	3	3	0	3	304	0	0	2	0	1	0	0	4	0	1	0	1	0
151105_1206	5	Follow-Up	Purchase f PWYW	Both entered	1	1	Only PWYW available	Only PWYW available	Don't invest search cost	3	17.15523	1	24	7	4	3	0	3	305	0	0	2	0	1	0	0	4	0	1	0	1	0
151105_1206	6	Follow-Up	Purchase f PWYW	Both entered	1	1	Both available	Both available	Don't invest search cost	2	7.8152933	1	22	1	4	2	1	3	306	0	1	1	.5	.5	0	0	4	0	1	0	.83333331	.16666667
151105_1206	7	PP	-1	Both entered	1	1	Only PWYW available	Both available	-1	5	7.8152933	0	21	6	2	3	0	3	307	0	0	2	0	1	0	0	4	0	1	0	1	0				0	0	0
151105_1206	8	PWYW	-1	Both entered	1	1	Only PWYW available	Both available	-1	2	7.8152933	1	20	1	3	2	0	3	308	0	0	2	0	1	0	0	4	0	1	0	1	0	11	20	-9
151105_1206	9	Well-Informed	Purchase f PWYW	Both entered	1	1	Only PWYW available	Both available	-1	3	7.8152933	0	23	0	4	2	0	3	309	0	0	2	0	1	0	0	4	0	1	0	1	0
151105_1206	10	Well-Informed	Purchase f PWYW	Both entered	1	1	Only PWYW available	Both available	-1	6	7.8152933	0	25	4	3	3	0	3	310	0	0	2	0	1	0	0	4	0	1	0	1	0
151105_1206	11	Follow-Up	Purchase f PWYW	Both entered	1	1	Both available	Both available	Don't invest search cost	1	7.8152933	1	22	5	3	3	0	3	311	0	1	1	.5	.5	0	0	4	0	1	0	.83333331	.16666667
151105_1206	12	Follow-Up	Purchase f PWYW	Both entered	1	1	Only PWYW available	Only PWYW available	Don't invest search cost	6	49.184917	0	20	6	5	0	1	3	312	0	0	2	0	1	0	0	4	0	1	0	1	0
151105_1206	13	Follow-Up	Purchase f PWYW	Both entered	1	1	Only PWYW available	Only PWYW available	Don't invest search cost	2	13.815025	1	21	3	3	3	1	3	313	0	0	2	0	1	0	0	4	0	1	0	1	0
151105_1206	14	Follow-Up	Purchase f PWYW	Both entered	1	1	Only PWYW available	Only PWYW available	Don't invest search cost	5	7.8152933	0	26	3	4	2	0	3	314	0	0	2	0	1	0	0	4	0	1	0	1	0
151105_1206	15	PP	-1	Both entered	1	1	Only PWYW available	Both available	-1	2	4.9697409	1	22	0	4	2	0	3	315	0	0	2	0	1	0	0	4	0	1	0	1	0				0	0	0
151105_1206	16	PWYW	-1	Both entered	1	1	Both available	Both available	-1	5	26.87254	0	22	0	2	3	0	3	316	0	1	1	.5	.5	0	0	4	0	1	0	.83333331	.16666667	8	20	-12
151105_1206	17	Well-Informed	Purchase f PWYW	Both entered	1	1	Only PWYW available	Both available	-1	3	37.48241	0	22	6	4	3	0	3	317	0	0	2	0	1	0	0	4	0	1	0	1	0
151105_1206	18	Well-Informed	Purchase f PWYW	Both entered	1	1	Both available	Both available	-1	2	-7.8152933	1	19	5	3	0	0	3	318	0	1	1	.5	.5	0	0	4	0	1	0	.83333331	.16666667
151105_1206	19	Follow-Up	Purchase f PWYW	Both entered	1	1	Only PWYW available	Only PWYW available	Don't invest search cost	5	37.48241	0	23	4	4	2	0	3	319	0	0	2	0	1	0	0	4	0	1	0	1	0
151105_1206	20	Follow-Up	Purchase f PWYW	Both entered	1	1	Both available	Both available	Don't invest search cost	4	11.354177	1	21	1	4	3	0	3	320	0	1	1	.5	.5	0	0	4	0	1	0	.83333331	.16666667
151105_1206	21	Follow-Up	Purchase f PWYW	Both entered	1	1	Both available	Both available	Don't invest search cost	5	-7.8152933	1	21	7	3	3	1	3	321	0	1	1	.5	.5	0	0	4	0	1	0	.83333331	.16666667
151105_1206	22	Follow-Up	Purchase f PWYW	Both entered	1	1	Only PWYW available	Only PWYW available	Don't invest search cost	4	34.875328	1	25	2	3	0	0	3	322	0	0	2	0	1	0	0	4	0	1	0	1	0
151105_1206	23	PP	-1	Both entered	1	1	Both available	Both available	-1	5	7.8152933	0	21	4	4	2	0	3	323	0	1	1	.5	.5	0	0	4	0	1	0	.83333331	.16666667				0	0	0
151105_1206	24	PWYW	-1	Both entered	1	1	Only PWYW available	Both available	-1	4	10.385177	1	26	4	3	3	0	3	324	0	0	2	0	1	0	0	4	0	1	0	1	0	36	20	16
151105_1206	1	Well-Informed	No purchase	Only PP entered	1	0	Only PP available	Only PP available	-1	3	41.038471	0	20	1	3	3	1	3	301	2	1	0	.5	0	.5	3	0	.75	0	.25	0	.66666669
151105_1206	2	Well-Informed	No purchase	Only PP entered	1	0	No seller available	Only PP available	-1	4	11.173839	0	20	4	4	3	0	3	302	5	0	0	0	0	1	1	0	.25	0	.75	0	.16666667
151105_1206	3	Follow-Up	No purchase	Only PP entered	1	0	No seller available	Only PP available	Invest search cost	4	28.141602	1	19	5	3	3	0	3	303	5	0	0	0	0	1	1	0	.25	0	.75	0	.16666667
151105_1206	4	Follow-Up	Purchase f PP	Only PP entered	1	0	Only PP available	Only PP available	Don't invest search cost	3	7.8152933	0	22	6	3	3	0	3	304	2	1	0	.5	0	.5	3	0	.75	0	.25	0	.66666669
151105_1206	5	Follow-Up	No purchase	Only PP entered	1	0	No seller available	Only PP available	Invest search cost	3	17.15523	1	24	7	4	3	0	3	305	5	0	0	0	0	1	1	0	.25	0	.75	0	.16666667
151105_1206	6	Follow-Up	Purchase f PP	Only PP entered	1	0	Only PP available	Only PP available	Invest search cost	2	7.8152933	1	22	1	4	2	1	3	306	2	1	0	.5	0	.5	3	0	.75	0	.25	0	.66666669
151105_1206	7	PP	-1	Only PP entered	1	0	Only PP available	Only PP available	-1	5	7.8152933	0	21	6	2	3	0	3	307	2	1	0	.5	0	.5	3	0	.75	0	.25	0	.66666669				327	30	297
151105_1206	8	PWYW	-1	Only PP entered	1	0	Only PP available	Only PP available	-1	2	7.8152933	1	20	1	3	2	0	3	308	2	1	0	.5	0	.5	3	0	.75	0	.25	0	.66666669
151105_1206	9	Well-Informed	No purchase	Only PP entered	1	0	No seller available	Only PP available	-1	3	7.8152933	0	23	0	4	2	0	3	309	5	0	0	0	0	1	1	0	.25	0	.75	0	.16666667
151105_1206	10	Well-Informed	Purchase f PP	Only PP entered	1	0	Only PP available	Only PP available	-1	6	7.8152933	0	25	4	3	3	0	3	310	2	1	0	.5	0	.5	3	0	.75	0	.25	0	.66666669
151105_1206	11	Follow-Up	Purchase f PP	Only PP entered	1	0	Only PP available	Only PP available	Invest search cost	1	7.8152933	1	22	5	3	3	0	3	311	2	1	0	.5	0	.5	3	0	.75	0	.25	0	.66666669
151105_1206	12	Follow-Up	Purchase f PP	Only PP entered	1	0	Only PP available	Only PP available	Invest search cost	6	49.184917	0	20	6	5	0	1	3	312	2	1	0	.5	0	.5	3	0	.75	0	.25	0	.66666669
151105_1206	13	Follow-Up	No purchase	Only PP entered	1	0	Only PP available	Only PP available	Don't invest search cost	2	13.815025	1	21	3	3	3	1	3	313	2	1	0	.5	0	.5	3	0	.75	0	.25	0	.66666669
151105_1206	14	Follow-Up	Purchase f PP	Only PP entered	1	0	Only PP available	Only PP available	Invest search cost	5	7.8152933	0	26	3	4	2	0	3	314	2	1	0	.5	0	.5	3	0	.75	0	.25	0	.66666669
151105_1206	15	PP	-1	Only PP entered	1	0	No seller available	Only PP available	-1	2	4.9697409	1	22	0	4	2	0	3	315	5	0	0	0	0	1	1	0	.25	0	.75	0	.16666667				155	10	145
151105_1206	16	PWYW	-1	Only PP entered	1	0	No seller available	Only PP available	-1	5	26.87254	0	22	0	2	3	0	3	316	5	0	0	0	0	1	1	0	.25	0	.75	0	.16666667
151105_1206	17	Well-Informed	No purchase	Only PP entered	1	0	Only PP available	Only PP available	-1	3	37.48241	0	22	6	4	3	0	3	317	2	1	0	.5	0	.5	3	0	.75	0	.25	0	.66666669
151105_1206	18	Well-Informed	Purchase f PP	Only PP entered	1	0	Only PP available	Only PP available	-1	2	-7.8152933	1	19	5	3	0	0	3	318	2	1	0	.5	0	.5	3	0	.75	0	.25	0	.66666669
151105_1206	19	Follow-Up	Purchase f PP	Only PP entered	1	0	Only PP available	Only PP available	Invest search cost	5	37.48241	0	23	4	4	2	0	3	319	2	1	0	.5	0	.5	3	0	.75	0	.25	0	.66666669
151105_1206	20	Follow-Up	Purchase f PP	Only PP entered	1	0	No seller available	Only PP available	Invest search cost	4	11.354177	1	21	1	4	3	0	3	320	5	0	0	0	0	1	1	0	.25	0	.75	0	.16666667
151105_1206	21	Follow-Up	No purchase	Only PP entered	1	0	Only PP available	Only PP available	Invest search cost	5	-7.8152933	1	21	7	3	3	1	3	321	2	1	0	.5	0	.5	3	0	.75	0	.25	0	.66666669
151105_1206	22	Follow-Up	No purchase	Only PP entered	1	0	No seller available	Only PP available	Invest search cost	4	34.875328	1	25	2	3	0	0	3	322	5	0	0	0	0	1	1	0	.25	0	.75	0	.16666667
151105_1206	23	PP	-1	Only PP entered	1	0	Only PP available	Only PP available	-1	5	7.8152933	0	21	4	4	2	0	3	323	2	1	0	.5	0	.5	3	0	.75	0	.25	0	.66666669				177	30	147
151105_1206	24	PWYW	-1	Only PP entered	1	0	Only PP available	Only PP available	-1	4	10.385177	1	26	4	3	3	0	3	324	2	1	0	.5	0	.5	3	0	.75	0	.25	0	.66666669
