# Supplementary material for: Buyer and seller data from pay what you want and name your own price laboratory markets
Source: Data Brief. 2017 May 4;12:513–7. doi: 10.1016/j.dib.2017.04.049 (PMC5425341; doi:10.1016/j.dib.2017.04.049)
Supplement: Supplementary file 6 — Supplementary material [file mmc6.csv]

sessionid	period	subject	group	profit	totalprofit	type	buyer	seller	market	c	v	sellerentry	postedprice	purchasepwyw	purchasepp	choiceseller	pwywprice	numberpppurchase	numberpwywpurchase	b	risk_soep	svo_angle	female	age	study	mood	frequency	know	session_number	subject_id	pwywshare	nobuyshare
140825_1242	1	1	1	10	490	2	1	-1	1	50	10	-1	90	-1	-1	2	0	0	6	40	4	7.8152933	0	21	7	3	3	0	1	101	1	0
140825_1242	2	1	1	195	685	2	1	-1	1	30	200	-1	55	-1	-1	2	5	1	5	0	4	7.8152933	0	21	7	3	3	0	1	101	.83333331	0
140825_1242	3	1	1	0	685	2	1	-1	2	30	40	-1	75	-1	0	-1	-1	1	0	0	4	7.8152933	0	21	7	3	3	0	1	101	0	.83333331
140825_1242	4	1	1	39	724	2	1	-1	1	30	40	-1	35	-1	-1	2	1	0	6	0	4	7.8152933	0	21	7	3	3	0	1	101	1	0
140825_1242	5	1	1	24	748	2	1	-1	3	30	25	-1	40	-1	-1	2	1	0	6	40	4	7.8152933	0	21	7	3	3	0	1	101	1	0
140825_1242	6	1	1	35	783	2	1	-1	2	30	40	-1	199	-1	-1	2	5	0	6	40	4	7.8152933	0	21	7	3	3	0	1	101	1	0
140825_1242	7	1	1	25	808	2	1	-1	2	10	25	-1	43	-1	-1	2	0	0	6	0	4	7.8152933	0	21	7	3	3	0	1	101	1	0
140825_1242	8	1	1	143	951	2	1	-1	1	50	200	-1	57	-1	1	-1	-1	3	0	0	4	7.8152933	0	21	7	3	3	0	1	101	0	.5
140825_1242	9	1	1	92	1043	2	1	-1	1	50	200	-1	108	-1	1	-1	-1	3	0	40	4	7.8152933	0	21	7	3	3	0	1	101	0	.5
140825_1242	10	1	1	0	1043	2	1	-1	1	10	60	-1	52	-1	0	-1	-1	1	0	0	4	7.8152933	0	21	7	3	3	0	1	101	0	.83333331
140825_1242	11	1	1	40	1083	2	1	-1	1	50	40	-1	90	-1	-1	2	0	0	6	40	4	7.8152933	0	21	7	3	3	0	1	101	1	0
140825_1242	12	1	1	25	1108	2	1	-1	2	10	25	-1	20	-1	-1	2	0	2	4	0	4	7.8152933	0	21	7	3	3	0	1	101	.66666669	0
140825_1242	13	1	1	60	1168	2	1	-1	1	10	60	-1	20	-1	-1	2	0	1	5	40	4	7.8152933	0	21	7	3	3	0	1	101	.83333331	0
140825_1242	14	1	1	21	1189	2	1	-1	3	50	40	-1	19	-1	1	-1	-1	5	0	40	4	7.8152933	0	21	7	3	3	0	1	101	0	.16666667
140825_1242	15	1	1	60	1249	2	1	-1	3	10	60	-1	20	-1	-1	2	0	0	6	40	4	7.8152933	0	21	7	3	3	0	1	101	1	0
140825_1242	16	1	1	0	1249	2	1	-1	3	30	40	-1	79	-1	0	-1	-1	0	0	0	4	7.8152933	0	21	7	3	3	0	1	101	0	1
140825_1242	17	1	1	25	1274	2	1	-1	1	10	25	-1	16	-1	-1	2	0	2	4	40	4	7.8152933	0	21	7	3	3	0	1	101	.66666669	0
140825_1242	18	1	1	0	1274	2	1	-1	3	50	60	-1	95	-1	0	-1	-1	1	0	0	4	7.8152933	0	21	7	3	3	0	1	101	0	.83333331
140825_1242	19	1	1	60	1334	2	1	-1	1	30	60	-1	39	-1	-1	2	0	0	6	40	4	7.8152933	0	21	7	3	3	0	1	101	1	0
140825_1242	20	1	1	0	1334	2	1	-1	3	30	40	-1	55	-1	0	-1	-1	1	0	0	4	7.8152933	0	21	7	3	3	0	1	101	0	.83333331
140825_1242	1	2	1	10	490	2	1	-1	2	50	10	-1	-1	1	-1	-1	0	0	5	40	5	7.8152933	0	20	6	4	3	0	1	102	.83333331	.16666667
140825_1242	2	2	1	145	635	2	1	-1	3	30	200	-1	55	-1	1	-1	-1	1	0	0	5	7.8152933	0	20	6	4	3	0	1	102	0	.83333331
140825_1242	3	2	1	0	635	2	1	-1	1	30	40	-1	44	-1	0	-1	-1	3	0	0	5	7.8152933	0	20	6	4	3	0	1	102	0	.5
140825_1242	4	2	1	0	635	2	1	-1	2	30	40	-1	55	-1	0	-1	-1	1	0	0	5	7.8152933	0	20	6	4	3	0	1	102	0	.83333331
140825_1242	5	2	1	25	660	2	1	-1	2	30	25	-1	35	-1	-1	2	0	0	6	40	5	7.8152933	0	20	6	4	3	0	1	102	1	0
140825_1242	6	2	1	200	860	2	2	-1	2	30	200	-1	199	-1	-1	2	0	0	6	40	5	7.8152933	0	20	6	4	3	0	1	102	1	0
140825_1242	7	2	1	25	885	2	1	-1	3	10	25	-1	20	-1	-1	2	0	1	5	0	5	7.8152933	0	20	6	4	3	0	1	102	.83333331	0
140825_1242	8	2	1	108	993	2	1	-1	3	50	200	-1	92	-1	1	-1	-1	3	0	0	5	7.8152933	0	20	6	4	3	0	1	102	0	.5
140825_1242	9	2	1	92	1085	2	2	-1	1	50	200	-1	108	-1	1	-1	-1	3	0	40	5	7.8152933	0	20	6	4	3	0	1	102	0	.5
140825_1242	10	2	1	0	1085	2	2	-1	1	10	40	-1	52	-1	0	-1	-1	1	0	0	5	7.8152933	0	20	6	4	3	0	1	102	0	.83333331
140825_1242	11	2	1	120	1205	2	2	-1	1	50	120	-1	90	-1	-1	2	0	0	6	40	5	7.8152933	0	20	6	4	3	0	1	102	1	0
140825_1242	12	2	1	0	1205	2	1	-1	3	10	25	-1	39	-1	0	-1	-1	3	0	0	5	7.8152933	0	20	6	4	3	0	1	102	0	.5
140825_1242	13	2	1	60	1265	2	1	-1	2	10	60	-1	19	-1	-1	2	0	1	5	40	5	7.8152933	0	20	6	4	3	0	1	102	.83333331	0
140825_1242	14	2	1	41	1306	2	2	-1	3	50	60	-1	19	-1	1	-1	-1	5	0	40	5	7.8152933	0	20	6	4	3	0	1	102	0	.16666667
140825_1242	15	2	1	60	1366	2	1	-1	1	10	60	-1	24	-1	-1	2	0	1	5	40	5	7.8152933	0	20	6	4	3	0	1	102	.83333331	0
140825_1242	16	2	1	0	1366	2	1	-1	1	30	40	-1	100	-1	0	-1	-1	0	0	0	5	7.8152933	0	20	6	4	3	0	1	102	0	1
140825_1242	17	2	1	25	1391	2	1	-1	2	10	25	-1	35	-1	-1	2	0	0	6	40	5	7.8152933	0	20	6	4	3	0	1	102	1	0
140825_1242	18	2	1	0	1391	2	2	-1	3	50	40	-1	95	-1	0	-1	-1	1	0	0	5	7.8152933	0	20	6	4	3	0	1	102	0	.83333331
140825_1242	19	2	1	60	1451	2	1	-1	2	30	60	-1	37	-1	-1	2	0	1	5	40	5	7.8152933	0	20	6	4	3	0	1	102	.83333331	0
140825_1242	20	2	1	0	1451	2	2	-1	3	30	10	-1	55	-1	0	-1	-1	1	0	0	5	7.8152933	0	20	6	4	3	0	1	102	0	.83333331
140825_1242	1	3	1	0	480	2	1	-1	3	50	10	-1	58	-1	0	-1	-1	1	0	40	4	18.145578	1	27	7	3	2	0	1	103	0	.83333331
140825_1242	2	3	1	0	480	2	2	-1	3	30	25	-1	55	-1	0	-1	-1	1	0	0	4	18.145578	1	27	7	3	2	0	1	103	0	.83333331
140825_1242	3	3	1	0	480	2	2	-1	2	30	60	-1	75	-1	0	-1	-1	1	0	0	4	18.145578	1	27	7	3	2	0	1	103	0	.83333331
140825_1242	4	3	1	145	625	2	2	-1	2	30	200	-1	55	-1	1	-1	-1	1	0	0	4	18.145578	1	27	7	3	2	0	1	103	0	.83333331
140825_1242	5	3	1	10	635	2	2	-1	3	30	10	-1	40	-1	-1	2	0	0	6	40	4	18.145578	1	27	7	3	2	0	1	103	1	0
140825_1242	6	3	1	40	675	2	1	-1	1	30	40	-1	35	-1	-1	2	0	1	5	40	4	18.145578	1	27	7	3	2	0	1	103	.83333331	0
140825_1242	7	3	1	60	735	2	2	-1	3	10	60	-1	20	-1	-1	2	0	1	5	0	4	18.145578	1	27	7	3	2	0	1	103	.83333331	0
140825_1242	8	3	1	28	763	2	2	-1	3	50	120	-1	92	-1	1	-1	-1	3	0	0	4	18.145578	1	27	7	3	2	0	1	103	0	.5
140825_1242	9	3	1	0	763	2	3	-1	1	50	10	-1	108	-1	0	-1	-1	3	0	40	4	18.145578	1	27	7	3	2	0	1	103	0	.5
140825_1242	10	3	1	25	788	2	1	-1	2	10	60	-1	35	-1	1	-1	-1	4	0	0	4	18.145578	1	27	7	3	2	0	1	103	0	.33333334
140825_1242	11	3	1	0	788	2	1	-1	3	50	40	-1	111	-1	0	-1	-1	1	0	40	4	18.145578	1	27	7	3	2	0	1	103	0	.83333331
140825_1242	12	3	1	0	788	2	1	-1	1	10	25	-1	85	-1	0	-1	-1	2	0	0	4	18.145578	1	27	7	3	2	0	1	103	0	.66666669
140825_1242	13	3	1	60	848	2	1	-1	3	10	60	-1	21	-1	-1	2	0	0	6	40	4	18.145578	1	27	7	3	2	0	1	103	1	0
140825_1242	14	3	1	40	888	2	1	-1	1	50	40	-1	58	-1	-1	2	0	0	6	40	4	18.145578	1	27	7	3	2	0	1	103	1	0
140825_1242	15	3	1	60	948	2	2	-1	3	10	60	-1	20	-1	-1	2	0	0	6	40	4	18.145578	1	27	7	3	2	0	1	103	1	0
140825_1242	16	3	1	40	988	2	1	-1	2	30	40	-1	37	-1	-1	2	0	0	6	0	4	18.145578	1	27	7	3	2	0	1	103	1	0
140825_1242	17	3	1	25	1013	2	1	-1	3	10	25	-1	20	-1	-1	2	0	1	5	40	4	18.145578	1	27	7	3	2	0	1	103	.83333331	0
140825_1242	18	3	1	36	1049	2	1	-1	1	50	60	-1	24	-1	1	-1	-1	5	0	0	4	18.145578	1	27	7	3	2	0	1	103	0	.16666667
140825_1242	19	3	1	120	1169	2	2	-1	1	30	120	-1	39	-1	-1	2	0	0	6	40	4	18.145578	1	27	7	3	2	0	1	103	1	0
140825_1242	20	3	1	0	1169	2	1	-1	2	30	40	-1	44	-1	0	-1	-1	1	0	0	4	18.145578	1	27	7	3	2	0	1	103	0	.83333331
140825_1242	1	4	1	9	489	2	2	-1	1	50	10	-1	90	-1	-1	2	1	0	6	40	5	35.510433	1	27	0	3	0	0	1	104	1	0
140825_1242	2	4	1	148	637	2	1	-1	2	30	200	-1	52	-1	1	-1	-1	3	0	0	5	35.510433	1	27	0	3	0	0	1	104	0	.5
140825_1242	3	4	1	125	762	2	3	-1	2	30	200	-1	75	-1	1	-1	-1	1	0	0	5	35.510433	1	27	0	3	0	0	1	104	0	.83333331
140825_1242	4	4	1	165	927	2	2	-1	1	30	200	-1	35	-1	-1	2	35	0	6	0	5	35.510433	1	27	0	3	0	0	1	104	1	0
140825_1242	5	4	1	9	936	2	2	-1	2	30	10	-1	35	-1	-1	2	1	0	6	40	5	35.510433	1	27	0	3	0	0	1	104	1	0
140825_1242	6	4	1	15	951	2	3	-1	2	30	25	-1	199	-1	-1	2	10	0	6	40	5	35.510433	1	27	0	3	0	0	1	104	1	0
140825_1242	7	4	1	9	960	2	3	-1	3	10	10	-1	20	-1	-1	2	1	1	5	0	5	35.510433	1	27	0	3	0	0	1	104	.83333331	0
140825_1242	8	4	1	63	1023	2	2	-1	1	50	120	-1	57	-1	1	-1	-1	3	0	0	5	35.510433	1	27	0	3	0	0	1	104	0	.5
140825_1242	9	4	1	100	1123	2	1	-1	3	50	200	-1	86	-1	-1	2	100	1	5	40	5	35.510433	1	27	0	3	0	0	1	104	.83333331	0
140825_1242	10	4	1	5	1128	2	2	-1	2	10	40	-1	35	-1	1	-1	-1	4	0	0	5	35.510433	1	27	0	3	0	0	1	104	0	.33333334
140825_1242	11	4	1	20	1148	2	3	-1	1	50	40	-1	90	-1	-1	2	20	0	6	40	5	35.510433	1	27	0	3	0	0	1	104	1	0
140825_1242	12	4	1	161	1309	2	2	-1	3	10	200	-1	39	-1	1	-1	-1	3	0	0	5	35.510433	1	27	0	3	0	0	1	104	0	.5
140825_1242	13	4	1	20	1329	2	2	-1	1	10	40	-1	20	-1	-1	1	-1	1	5	40	5	35.510433	1	27	0	3	0	0	1	104	.83333331	0
140825_1242	14	4	1	30	1359	2	2	-1	1	50	60	-1	58	-1	-1	2	30	0	6	40	5	35.510433	1	27	0	3	0	0	1	104	1	0
140825_1242	15	4	1	36	1395	2	2	-1	1	10	60	-1	24	-1	-1	1	-1	1	5	40	5	35.510433	1	27	0	3	0	0	1	104	.83333331	0
140825_1242	16	4	1	0	1395	2	2	-1	3	30	40	-1	79	-1	0	-1	-1	0	0	0	5	35.510433	1	27	0	3	0	0	1	104	0	1
140825_1242	17	4	1	40	1435	2	2	-1	2	10	60	-1	35	-1	-1	2	20	0	6	40	5	35.510433	1	27	0	3	0	0	1	104	1	0
140825_1242	18	4	1	16	1451	2	2	-1	1	50	40	-1	24	-1	1	-1	-1	5	0	0	5	35.510433	1	27	0	3	0	0	1	104	0	.16666667
140825_1242	19	4	1	83	1534	2	2	-1	2	30	120	-1	37	-1	-1	1	-1	1	5	40	5	35.510433	1	27	0	3	0	0	1	104	.83333331	0
140825_1242	20	4	1	0	1534	2	1	-1	1	30	40	-1	50	-1	0	-1	-1	1	0	0	5	35.510433	1	27	0	3	0	0	1	104	0	.83333331
140825_1242	1	5	1	0	480	2	2	-1	3	50	10	-1	58	-1	0	-1	-1	1	0	40	2	-16.260204	1	22	7	4	0	0	1	105	0	.83333331
140825_1242	2	5	1	-27	453	2	2	-1	2	30	25	-1	52	-1	1	-1	-1	3	0	0	2	-16.260204	1	22	7	4	0	0	1	105	0	.5
140825_1242	3	5	1	0	453	2	4	-1	2	30	10	-1	75	-1	0	-1	-1	1	0	0	2	-16.260204	1	22	7	4	0	0	1	105	0	.83333331
140825_1242	4	5	1	0	453	2	1	-1	3	30	40	-1	99	-1	0	-1	-1	1	0	0	2	-16.260204	1	22	7	4	0	0	1	105	0	.83333331
140825_1242	5	5	1	0	453	2	3	-1	2	30	10	-1	35	-1	-1	2	10	0	6	40	2	-16.260204	1	22	7	4	0	0	1	105	1	0
140825_1242	6	5	1	165	618	2	2	-1	1	30	200	-1	35	-1	-1	1	-1	1	5	40	2	-16.260204	1	22	7	4	0	0	1	105	.83333331	0
140825_1242	7	5	1	11	629	2	1	-1	1	10	25	-1	14	-1	-1	1	-1	3	3	0	2	-16.260204	1	22	7	4	0	0	1	105	.5	0
140825_1242	8	5	1	101	730	2	1	-1	2	50	200	-1	99	-1	1	-1	-1	3	0	0	2	-16.260204	1	22	7	4	0	0	1	105	0	.5
140825_1242	9	5	1	114	844	2	2	-1	3	50	200	-1	86	-1	-1	1	-1	1	5	40	2	-16.260204	1	22	7	4	0	0	1	105	.83333331	0
140825_1242	10	5	1	0	844	2	3	-1	1	10	25	-1	52	-1	0	-1	-1	1	0	0	2	-16.260204	1	22	7	4	0	0	1	105	0	.83333331
140825_1242	11	5	1	9	853	2	2	-1	3	50	120	-1	111	-1	1	-1	-1	1	0	40	2	-16.260204	1	22	7	4	0	0	1	105	0	.83333331
140825_1242	12	5	1	1	854	2	3	-1	3	10	40	-1	39	-1	1	-1	-1	3	0	0	2	-16.260204	1	22	7	4	0	0	1	105	0	.5
140825_1242	13	5	1	22	876	2	2	-1	3	10	40	-1	21	-1	-1	2	18	0	6	40	2	-16.260204	1	22	7	4	0	0	1	105	1	0
140825_1242	14	5	1	101	977	2	3	-1	3	50	120	-1	19	-1	1	-1	-1	5	0	40	2	-16.260204	1	22	7	4	0	0	1	105	0	.16666667
140825_1242	15	5	1	44	1021	2	1	-1	2	10	60	-1	18	-1	-1	2	16	0	6	40	2	-16.260204	1	22	7	4	0	0	1	105	1	0
140825_1242	16	5	1	0	1021	2	2	-1	1	30	40	-1	100	-1	0	-1	-1	0	0	0	2	-16.260204	1	22	7	4	0	0	1	105	0	1
140825_1242	17	5	1	47	1068	2	2	-1	1	10	60	-1	16	-1	-1	2	13	2	4	40	2	-16.260204	1	22	7	4	0	0	1	105	.66666669	0
140825_1242	18	5	1	105	1173	2	3	-1	3	50	200	-1	95	-1	1	-1	-1	1	0	0	2	-16.260204	1	22	7	4	0	0	1	105	0	.83333331
140825_1242	19	5	1	21	1194	2	1	-1	3	30	60	-1	45	-1	-1	2	39	1	5	40	2	-16.260204	1	22	7	4	0	0	1	105	.83333331	0
140825_1242	20	5	1	0	1194	2	2	-1	2	30	10	-1	44	-1	0	-1	-1	1	0	0	2	-16.260204	1	22	7	4	0	0	1	105	0	.83333331
140825_1242	1	6	1	62	542	2	3	-1	3	50	120	-1	58	-1	1	-1	-1	1	0	40	3	7.8152933	1	19	1	4	2	0	1	106	0	.83333331
140825_1242	2	6	1	20	562	2	2	-1	1	30	25	-1	55	-1	-1	2	5	1	5	0	3	7.8152933	1	19	1	4	2	0	1	106	.83333331	0
140825_1242	3	6	1	0	562	2	1	-1	3	30	40	-1	50	-1	0	-1	-1	3	0	0	3	7.8152933	1	19	1	4	2	0	1	106	0	.5
140825_1242	4	6	1	25	587	2	3	-1	1	30	25	-1	35	-1	-1	2	0	0	6	0	3	7.8152933	1	19	1	4	2	0	1	106	1	0
140825_1242	5	6	1	10	597	2	3	-1	3	30	10	-1	40	-1	-1	2	0	0	6	40	3	7.8152933	1	19	1	4	2	0	1	106	1	0
140825_1242	6	6	1	38	635	2	1	-1	3	30	40	-1	35	-1	-1	2	2	0	6	40	3	7.8152933	1	19	1	4	2	0	1	106	1	0
140825_1242	7	6	1	60	695	2	2	-1	2	10	60	-1	43	-1	-1	2	0	0	6	0	3	7.8152933	1	19	1	4	2	0	1	106	1	0
140825_1242	8	6	1	21	716	2	2	-1	2	50	120	-1	99	-1	1	-1	-1	3	0	0	3	7.8152933	1	19	1	4	2	0	1	106	0	.5
140825_1242	9	6	1	10	726	2	3	-1	3	50	10	-1	86	-1	-1	2	0	1	5	40	3	7.8152933	1	19	1	4	2	0	1	106	.83333331	0
140825_1242	10	6	1	60	786	2	1	-1	3	10	60	-1	141	-1	-1	2	0	0	6	0	3	7.8152933	1	19	1	4	2	0	1	106	1	0
140825_1242	11	6	1	35	821	2	1	-1	2	50	40	-1	70	-1	-1	2	5	0	6	40	3	7.8152933	1	19	1	4	2	0	1	106	1	0
140825_1242	12	6	1	0	821	2	4	-1	3	10	25	-1	39	-1	0	-1	-1	3	0	0	3	7.8152933	1	19	1	4	2	0	1	106	0	.5
140825_1242	13	6	1	25	846	2	3	-1	3	10	25	-1	21	-1	-1	2	0	0	6	40	3	7.8152933	1	19	1	4	2	0	1	106	1	0
140825_1242	14	6	1	40	886	2	1	-1	2	50	40	-1	70	-1	-1	2	0	0	6	40	3	7.8152933	1	19	1	4	2	0	1	106	1	0
140825_1242	15	6	1	40	926	2	3	-1	3	10	40	-1	20	-1	-1	2	0	0	6	40	3	7.8152933	1	19	1	4	2	0	1	106	1	0
140825_1242	16	6	1	0	926	2	3	-1	1	30	40	-1	100	-1	0	-1	-1	0	0	0	3	7.8152933	1	19	1	4	2	0	1	106	0	1
140825_1242	17	6	1	10	936	2	3	-1	2	10	10	-1	35	-1	-1	2	0	0	6	40	3	7.8152933	1	19	1	4	2	0	1	106	1	0
140825_1242	18	6	1	0	936	2	1	-1	2	50	60	-1	80	-1	0	-1	-1	1	0	0	3	7.8152933	1	19	1	4	2	0	1	106	0	.83333331
140825_1242	19	6	1	120	1056	2	3	-1	2	30	120	-1	37	-1	-1	2	0	1	5	40	3	7.8152933	1	19	1	4	2	0	1	106	.83333331	0
140825_1242	20	6	1	156	1212	2	3	-1	2	30	200	-1	44	-1	1	-1	-1	1	0	0	3	7.8152933	1	19	1	4	2	0	1	106	0	.83333331
140825_1242	1	7	1	0	480	1	-1	1	1	50	-1	1	90	-1	-1	-1	-1	0	6	40	4	34.875328	0	31	0	5	2	0	1	107	1	0
140825_1242	2	7	1	25	505	1	-1	1	1	30	-1	1	55	-1	-1	-1	-1	1	5	0	4	34.875328	0	31	0	5	2	0	1	107	.83333331	0
140825_1242	3	7	1	45	550	1	-1	1	2	30	-1	1	75	-1	-1	-1	-1	1	0	0	4	34.875328	0	31	0	5	2	0	1	107	0	.83333331
140825_1242	4	7	1	25	575	1	-1	1	2	30	-1	1	55	-1	-1	-1	-1	1	0	0	4	34.875328	0	31	0	5	2	0	1	107	0	.83333331
140825_1242	5	7	1	0	575	1	-1	1	3	30	-1	1	40	-1	-1	-1	-1	0	6	40	4	34.875328	0	31	0	5	2	0	1	107	1	0
140825_1242	6	7	1	0	575	1	-1	1	3	30	-1	1	35	-1	-1	-1	-1	0	6	40	4	34.875328	0	31	0	5	2	0	1	107	1	0
140825_1242	7	7	1	12	587	1	-1	1	1	10	-1	1	14	-1	-1	-1	-1	3	3	0	4	34.875328	0	31	0	5	2	0	1	107	.5	0
140825_1242	8	7	1	147	734	1	-1	1	2	50	-1	1	99	-1	-1	-1	-1	3	0	0	4	34.875328	0	31	0	5	2	0	1	107	0	.5
140825_1242	9	7	1	174	908	1	-1	1	1	50	-1	1	108	-1	-1	-1	-1	3	0	40	4	34.875328	0	31	0	5	2	0	1	107	0	.5
140825_1242	10	7	1	42	950	1	-1	1	1	10	-1	1	52	-1	-1	-1	-1	1	0	0	4	34.875328	0	31	0	5	2	0	1	107	0	.83333331
140825_1242	11	7	1	61	1011	1	-1	1	3	50	-1	1	111	-1	-1	-1	-1	1	0	40	4	34.875328	0	31	0	5	2	0	1	107	0	.83333331
140825_1242	12	7	1	150	1161	1	-1	1	1	10	-1	1	85	-1	-1	-1	-1	2	0	0	4	34.875328	0	31	0	5	2	0	1	107	0	.66666669
140825_1242	13	7	1	9	1170	1	-1	1	2	10	-1	1	19	-1	-1	-1	-1	1	5	40	4	34.875328	0	31	0	5	2	0	1	107	.83333331	0
140825_1242	14	7	1	0	1170	1	-1	1	1	50	-1	1	58	-1	-1	-1	-1	0	6	40	4	34.875328	0	31	0	5	2	0	1	107	1	0
140825_1242	15	7	1	14	1184	1	-1	1	1	10	-1	1	24	-1	-1	-1	-1	1	5	40	4	34.875328	0	31	0	5	2	0	1	107	.83333331	0
140825_1242	16	7	1	0	1184	1	-1	1	1	30	-1	1	100	-1	-1	-1	-1	0	0	0	4	34.875328	0	31	0	5	2	0	1	107	0	1
140825_1242	17	7	1	0	1184	1	-1	1	2	10	-1	1	35	-1	-1	-1	-1	0	6	40	4	34.875328	0	31	0	5	2	0	1	107	1	0
140825_1242	18	7	1	45	1229	1	-1	1	3	50	-1	1	95	-1	-1	-1	-1	1	0	0	4	34.875328	0	31	0	5	2	0	1	107	0	.83333331
140825_1242	19	7	1	15	1244	1	-1	1	3	30	-1	1	45	-1	-1	-1	-1	1	5	40	4	34.875328	0	31	0	5	2	0	1	107	.83333331	0
140825_1242	20	7	1	20	1264	1	-1	1	1	30	-1	1	50	-1	-1	-1	-1	1	0	0	4	34.875328	0	31	0	5	2	0	1	107	0	.83333331
140825_1242	1	8	1	23	503	1	-1	2	2	50	-1	1	-1	-1	-1	-1	-1	0	5	40	4	37.48241	0	28	7	3	3	0	1	108	.83333331	.16666667
140825_1242	2	8	1	0	503	1	-1	2	3	30	-1	0	-1	-1	-1	-1	-1	1	0	0	4	37.48241	0	28	7	3	3	0	1	108	0	.83333331
140825_1242	3	8	1	0	503	1	-1	2	2	30	-1	0	-1	-1	-1	-1	-1	1	0	0	4	37.48241	0	28	7	3	3	0	1	108	0	.83333331
140825_1242	4	8	1	0	503	1	-1	2	3	30	-1	0	-1	-1	-1	-1	-1	1	0	0	4	37.48241	0	28	7	3	3	0	1	108	0	.83333331
140825_1242	5	8	1	160	663	1	-1	2	1	30	-1	1	-1	-1	-1	-1	-1	0	6	40	4	37.48241	0	28	7	3	3	0	1	108	1	0
140825_1242	6	8	1	81	744	1	-1	2	1	30	-1	1	-1	-1	-1	-1	-1	1	5	40	4	37.48241	0	28	7	3	3	0	1	108	.83333331	0
140825_1242	7	8	1	-17	727	1	-1	2	1	10	-1	1	-1	-1	-1	-1	-1	3	3	0	4	37.48241	0	28	7	3	3	0	1	108	.5	0
140825_1242	8	8	1	0	727	1	-1	2	1	50	-1	0	-1	-1	-1	-1	-1	3	0	0	4	37.48241	0	28	7	3	3	0	1	108	0	.5
140825_1242	9	8	1	65	792	1	-1	2	3	50	-1	1	-1	-1	-1	-1	-1	1	5	40	4	37.48241	0	28	7	3	3	0	1	108	.83333331	0
140825_1242	10	8	1	0	792	1	-1	2	1	10	-1	0	-1	-1	-1	-1	-1	1	0	0	4	37.48241	0	28	7	3	3	0	1	108	0	.83333331
140825_1242	11	8	1	-16	776	1	-1	2	2	50	-1	1	-1	-1	-1	-1	-1	0	6	40	4	37.48241	0	28	7	3	3	0	1	108	1	0
140825_1242	12	8	1	0	776	1	-1	2	3	10	-1	0	-1	-1	-1	-1	-1	3	0	0	4	37.48241	0	28	7	3	3	0	1	108	0	.5
140825_1242	13	8	1	160	936	1	-1	2	2	10	-1	1	-1	-1	-1	-1	-1	1	5	40	4	37.48241	0	28	7	3	3	0	1	108	.83333331	0
140825_1242	14	8	1	-40	896	1	-1	2	2	50	-1	1	-1	-1	-1	-1	-1	0	6	40	4	37.48241	0	28	7	3	3	0	1	108	1	0
140825_1242	15	8	1	236	1132	1	-1	2	2	10	-1	1	-1	-1	-1	-1	-1	0	6	40	4	37.48241	0	28	7	3	3	0	1	108	1	0
140825_1242	16	8	1	0	1132	1	-1	2	1	30	-1	0	-1	-1	-1	-1	-1	0	0	0	4	37.48241	0	28	7	3	3	0	1	108	0	1
140825_1242	17	8	1	150	1282	1	-1	2	3	10	-1	1	-1	-1	-1	-1	-1	1	5	40	4	37.48241	0	28	7	3	3	0	1	108	.83333331	0
140825_1242	18	8	1	0	1282	1	-1	2	1	50	-1	0	-1	-1	-1	-1	-1	5	0	0	4	37.48241	0	28	7	3	3	0	1	108	0	.16666667
140825_1242	19	8	1	104	1386	1	-1	2	3	30	-1	1	-1	-1	-1	-1	-1	1	5	40	4	37.48241	0	28	7	3	3	0	1	108	.83333331	0
140825_1242	20	8	1	0	1386	1	-1	2	1	30	-1	0	-1	-1	-1	-1	-1	1	0	0	4	37.48241	0	28	7	3	3	0	1	108	0	.83333331
140825_1242	1	9	1	5	485	2	2	-1	2	50	10	-1	-1	1	-1	-1	5	0	5	40	6	2.0213649	1	23	0	4	0	0	1	109	.83333331	.16666667
140825_1242	2	9	1	25	510	2	3	-1	1	30	40	-1	55	-1	-1	2	15	1	5	0	6	2.0213649	1	23	0	4	0	0	1	109	.83333331	0
140825_1242	3	9	1	10	520	2	2	-1	3	30	60	-1	50	-1	1	-1	-1	3	0	0	6	2.0213649	1	23	0	4	0	0	1	109	0	.5
140825_1242	4	9	1	30	550	2	4	-1	1	30	40	-1	35	-1	-1	2	10	0	6	0	6	2.0213649	1	23	0	4	0	0	1	109	1	0
140825_1242	5	9	1	18	568	2	1	-1	1	30	25	-1	69	-1	-1	2	7	0	6	40	6	2.0213649	1	23	0	4	0	0	1	109	1	0
140825_1242	6	9	1	180	748	2	2	-1	3	30	200	-1	35	-1	-1	2	20	0	6	40	6	2.0213649	1	23	0	4	0	0	1	109	1	0
140825_1242	7	9	1	6	754	2	3	-1	2	10	10	-1	43	-1	-1	2	4	0	6	0	6	2.0213649	1	23	0	4	0	0	1	109	1	0
140825_1242	8	9	1	0	754	2	3	-1	3	50	25	-1	92	-1	0	-1	-1	3	0	0	6	2.0213649	1	23	0	4	0	0	1	109	0	.5
140825_1242	9	9	1	0	754	2	4	-1	1	50	40	-1	108	-1	0	-1	-1	3	0	40	6	2.0213649	1	23	0	4	0	0	1	109	0	.5
140825_1242	10	9	1	29	783	2	2	-1	3	10	40	-1	141	-1	-1	2	11	0	6	0	6	2.0213649	1	23	0	4	0	0	1	109	1	0
140825_1242	11	9	1	111	894	2	2	-1	2	50	120	-1	70	-1	-1	2	9	0	6	40	6	2.0213649	1	23	0	4	0	0	1	109	1	0
140825_1242	12	9	1	115	1009	2	2	-1	1	10	200	-1	85	-1	1	-1	-1	2	0	0	6	2.0213649	1	23	0	4	0	0	1	109	0	.66666669
140825_1242	13	9	1	20	1029	2	3	-1	1	10	25	-1	20	-1	-1	2	5	1	5	40	6	2.0213649	1	23	0	4	0	0	1	109	.83333331	0
140825_1242	14	9	1	105	1134	2	3	-1	1	50	120	-1	58	-1	-1	2	15	0	6	40	6	2.0213649	1	23	0	4	0	0	1	109	1	0
140825_1242	15	9	1	55	1189	2	2	-1	2	10	60	-1	18	-1	-1	2	5	0	6	40	6	2.0213649	1	23	0	4	0	0	1	109	1	0
140825_1242	16	9	1	37	1226	2	2	-1	2	30	40	-1	37	-1	-1	2	3	0	6	0	6	2.0213649	1	23	0	4	0	0	1	109	1	0
140825_1242	17	9	1	9	1235	2	4	-1	2	10	10	-1	35	-1	-1	2	1	0	6	40	6	2.0213649	1	23	0	4	0	0	1	109	1	0
140825_1242	18	9	1	0	1235	2	2	-1	2	50	40	-1	80	-1	0	-1	-1	1	0	0	6	2.0213649	1	23	0	4	0	0	1	109	0	.83333331
140825_1242	19	9	1	115	1350	2	2	-1	3	30	120	-1	45	-1	-1	2	5	1	5	40	6	2.0213649	1	23	0	4	0	0	1	109	.83333331	0
140825_1242	20	9	1	0	1350	2	2	-1	1	30	10	-1	50	-1	0	-1	-1	1	0	0	6	2.0213649	1	23	0	4	0	0	1	109	0	.83333331
140825_1242	1	10	1	0	480	2	4	-1	3	50	40	-1	58	-1	0	-1	-1	1	0	40	4	29.384157	1	28	1	3	2	0	1	110	0	.83333331
140825_1242	2	10	1	0	480	2	3	-1	3	30	40	-1	55	-1	0	-1	-1	1	0	0	4	29.384157	1	28	1	3	2	0	1	110	0	.83333331
140825_1242	3	10	1	16	496	2	2	-1	1	30	60	-1	44	-1	1	-1	-1	3	0	0	4	29.384157	1	28	1	3	2	0	1	110	0	.5
140825_1242	4	10	1	0	496	2	3	-1	2	30	25	-1	55	-1	0	-1	-1	1	0	0	4	29.384157	1	28	1	3	2	0	1	110	0	.83333331
140825_1242	5	10	1	7	503	2	2	-1	1	30	10	-1	69	-1	-1	2	3	0	6	40	4	29.384157	1	28	1	3	2	0	1	110	1	0
140825_1242	6	10	1	15	518	2	3	-1	3	30	25	-1	35	-1	-1	2	10	0	6	40	4	29.384157	1	28	1	3	2	0	1	110	1	0
140825_1242	7	10	1	100	618	2	4	-1	3	10	120	-1	20	-1	-1	1	-1	1	5	0	4	29.384157	1	28	1	3	2	0	1	110	.83333331	0
140825_1242	8	10	1	0	618	2	3	-1	1	50	25	-1	57	-1	0	-1	-1	3	0	0	4	29.384157	1	28	1	3	2	0	1	110	0	.5
140825_1242	9	10	1	145	763	2	1	-1	2	50	200	-1	55	-1	-1	1	-1	2	4	40	4	29.384157	1	28	1	3	2	0	1	110	.66666669	0
140825_1242	10	10	1	20	783	2	3	-1	3	10	25	-1	141	-1	-1	2	5	0	6	0	4	29.384157	1	28	1	3	2	0	1	110	1	0
140825_1242	11	10	1	0	783	2	3	-1	3	50	40	-1	111	-1	0	-1	-1	1	0	40	4	29.384157	1	28	1	3	2	0	1	110	0	.83333331
140825_1242	12	10	1	81	864	2	5	-1	3	10	120	-1	39	-1	1	-1	-1	3	0	0	4	29.384157	1	28	1	3	2	0	1	110	0	.5
140825_1242	13	10	1	100	964	2	4	-1	3	10	120	-1	21	-1	-1	2	20	0	6	40	4	29.384157	1	28	1	3	2	0	1	110	1	0
140825_1242	14	10	1	5	969	2	4	-1	1	50	10	-1	58	-1	-1	2	5	0	6	40	4	29.384157	1	28	1	3	2	0	1	110	1	0
140825_1242	15	10	1	20	989	2	3	-1	2	10	40	-1	18	-1	-1	2	20	0	6	40	4	29.384157	1	28	1	3	2	0	1	110	1	0
140825_1242	16	10	1	0	989	2	4	-1	1	30	10	-1	100	-1	0	-1	-1	0	0	0	4	29.384157	1	28	1	3	2	0	1	110	0	1
140825_1242	17	10	1	40	1029	2	2	-1	3	10	60	-1	20	-1	-1	1	-1	1	5	40	4	29.384157	1	28	1	3	2	0	1	110	.83333331	0
140825_1242	18	10	1	176	1205	2	3	-1	1	50	200	-1	24	-1	1	-1	-1	5	0	0	4	29.384157	1	28	1	3	2	0	1	110	0	.16666667
140825_1242	19	10	1	75	1280	2	3	-1	3	30	120	-1	45	-1	-1	1	-1	1	5	40	4	29.384157	1	28	1	3	2	0	1	110	.83333331	0
140825_1242	20	10	1	150	1430	2	3	-1	1	30	200	-1	50	-1	1	-1	-1	1	0	0	4	29.384157	1	28	1	3	2	0	1	110	0	.83333331
140825_1242	1	11	1	60	540	2	3	-1	2	50	120	-1	-1	1	-1	-1	60	0	5	40	4	7.8152933	0	26	4	4	3	0	1	111	.83333331	.16666667
140825_1242	2	11	1	40	580	2	4	-1	1	30	40	-1	55	-1	-1	2	0	1	5	0	4	7.8152933	0	26	4	4	3	0	1	111	.83333331	0
140825_1242	3	11	1	150	730	2	3	-1	3	30	200	-1	50	-1	1	-1	-1	3	0	0	4	7.8152933	0	26	4	4	3	0	1	111	0	.5
140825_1242	4	11	1	101	831	2	2	-1	3	30	200	-1	99	-1	1	-1	-1	1	0	0	4	7.8152933	0	26	4	4	3	0	1	111	0	.83333331
140825_1242	5	11	1	40	871	2	4	-1	3	30	40	-1	40	-1	-1	2	0	0	6	40	4	7.8152933	0	26	4	4	3	0	1	111	1	0
140825_1242	6	11	1	25	896	2	3	-1	1	30	25	-1	35	-1	-1	2	0	1	5	40	4	7.8152933	0	26	4	4	3	0	1	111	.83333331	0
140825_1242	7	11	1	50	946	2	2	-1	1	10	60	-1	14	-1	-1	2	10	3	3	0	4	7.8152933	0	26	4	4	3	0	1	111	.5	0
140825_1242	8	11	1	108	1054	2	4	-1	3	50	200	-1	92	-1	1	-1	-1	3	0	0	4	7.8152933	0	26	4	4	3	0	1	111	0	.5
140825_1242	9	11	1	30	1084	2	4	-1	3	50	40	-1	86	-1	-1	2	10	1	5	40	4	7.8152933	0	26	4	4	3	0	1	111	.83333331	0
140825_1242	10	11	1	30	1114	2	4	-1	3	10	40	-1	141	-1	-1	2	10	0	6	0	4	7.8152933	0	26	4	4	3	0	1	111	1	0
140825_1242	11	11	1	0	1114	2	4	-1	3	50	40	-1	111	-1	0	-1	-1	1	0	40	4	7.8152933	0	26	4	4	3	0	1	111	0	.83333331
140825_1242	12	11	1	0	1114	2	6	-1	3	10	25	-1	39	-1	0	-1	-1	3	0	0	4	7.8152933	0	26	4	4	3	0	1	111	0	.5
140825_1242	13	11	1	30	1144	2	2	-1	2	10	40	-1	19	-1	-1	2	10	1	5	40	4	7.8152933	0	26	4	4	3	0	1	111	.83333331	0
140825_1242	14	11	1	50	1194	2	2	-1	2	50	60	-1	70	-1	-1	2	10	0	6	40	4	7.8152933	0	26	4	4	3	0	1	111	1	0
140825_1242	15	11	1	15	1209	2	4	-1	2	10	25	-1	18	-1	-1	2	10	0	6	40	4	7.8152933	0	26	4	4	3	0	1	111	1	0
140825_1242	16	11	1	40	1249	2	3	-1	2	30	40	-1	37	-1	-1	2	0	0	6	0	4	7.8152933	0	26	4	4	3	0	1	111	1	0
140825_1242	17	11	1	10	1259	2	3	-1	3	10	10	-1	20	-1	-1	2	0	1	5	40	4	7.8152933	0	26	4	4	3	0	1	111	.83333331	0
140825_1242	18	11	1	36	1295	2	4	-1	1	50	60	-1	24	-1	1	-1	-1	5	0	0	4	7.8152933	0	26	4	4	3	0	1	111	0	.16666667
140825_1242	19	11	1	10	1305	2	4	-1	3	30	10	-1	45	-1	-1	2	0	1	5	40	4	7.8152933	0	26	4	4	3	0	1	111	.83333331	0
140825_1242	20	11	1	0	1305	2	4	-1	2	30	25	-1	44	-1	0	-1	-1	1	0	0	4	7.8152933	0	26	4	4	3	0	1	111	0	.83333331
140825_1242	1	12	1	32	512	2	4	-1	2	50	40	-1	-1	1	-1	-1	8	0	5	40	3	34.875328	1	23	7	3	2	0	1	112	.83333331	.16666667
140825_1242	2	12	1	0	512	2	3	-1	2	30	40	-1	52	-1	0	-1	-1	3	0	0	3	34.875328	1	23	7	3	2	0	1	112	0	.5
140825_1242	3	12	1	156	668	2	3	-1	1	30	200	-1	44	-1	1	-1	-1	3	0	0	3	34.875328	1	23	7	3	2	0	1	112	0	.5
140825_1242	4	12	1	0	668	2	4	-1	2	30	40	-1	55	-1	0	-1	-1	1	0	0	3	34.875328	1	23	7	3	2	0	1	112	0	.83333331
140825_1242	5	12	1	9	677	2	3	-1	1	30	10	-1	69	-1	-1	2	1	0	6	40	3	34.875328	1	23	7	3	2	0	1	112	1	0
140825_1242	6	12	1	169	846	2	4	-1	1	30	200	-1	35	-1	-1	2	31	1	5	40	3	34.875328	1	23	7	3	2	0	1	112	.83333331	0
140825_1242	7	12	1	105	951	2	4	-1	2	10	120	-1	43	-1	-1	2	15	0	6	0	3	34.875328	1	23	7	3	2	0	1	112	1	0
140825_1242	8	12	1	0	951	2	3	-1	2	50	25	-1	99	-1	0	-1	-1	3	0	0	3	34.875328	1	23	7	3	2	0	1	112	0	.5
140825_1242	9	12	1	145	1096	2	2	-1	2	50	200	-1	55	-1	-1	1	-1	2	4	40	3	34.875328	1	23	7	3	2	0	1	112	.66666669	0
140825_1242	10	12	1	0	1096	2	4	-1	1	10	40	-1	52	-1	0	-1	-1	1	0	0	3	34.875328	1	23	7	3	2	0	1	112	0	.83333331
140825_1242	11	12	1	37	1133	2	4	-1	1	50	40	-1	90	-1	-1	2	3	0	6	40	3	34.875328	1	23	7	3	2	0	1	112	1	0
140825_1242	12	12	1	180	1313	2	2	-1	2	10	200	-1	20	-1	-1	1	-1	2	4	0	3	34.875328	1	23	7	3	2	0	1	112	.66666669	0
140825_1242	13	12	1	110	1423	2	4	-1	1	10	120	-1	20	-1	-1	2	10	1	5	40	3	34.875328	1	23	7	3	2	0	1	112	.83333331	0
140825_1242	14	12	1	0	1423	2	4	-1	3	50	10	-1	19	-1	0	-1	-1	5	0	40	3	34.875328	1	23	7	3	2	0	1	112	0	.16666667
140825_1242	15	12	1	10	1433	2	5	-1	2	10	10	-1	18	-1	-1	2	0	0	6	40	3	34.875328	1	23	7	3	2	0	1	112	1	0
140825_1242	16	12	1	10	1443	2	4	-1	2	30	10	-1	37	-1	-1	2	0	0	6	0	3	34.875328	1	23	7	3	2	0	1	112	1	0
140825_1242	17	12	1	10	1453	2	4	-1	3	10	10	-1	20	-1	-1	2	0	1	5	40	3	34.875328	1	23	7	3	2	0	1	112	.83333331	0
140825_1242	18	12	1	0	1453	2	4	-1	3	50	60	-1	95	-1	0	-1	-1	1	0	0	3	34.875328	1	23	7	3	2	0	1	112	0	.83333331
140825_1242	19	12	1	120	1573	2	3	-1	1	30	120	-1	39	-1	-1	2	0	0	6	40	3	34.875328	1	23	7	3	2	0	1	112	1	0
140825_1242	20	12	1	0	1573	2	5	-1	2	30	25	-1	44	-1	0	-1	-1	1	0	0	3	34.875328	1	23	7	3	2	0	1	112	0	.83333331
140825_1242	1	13	1	45	525	2	3	-1	1	50	120	-1	90	-1	-1	2	75	0	6	40	3	7.8152933	1	22	1	3	1	0	1	113	1	0
140825_1242	2	13	1	0	525	2	4	-1	3	30	40	-1	55	-1	0	-1	-1	1	0	0	3	7.8152933	1	22	1	3	1	0	1	113	0	.83333331
140825_1242	3	13	1	0	525	2	5	-1	2	30	60	-1	75	-1	0	-1	-1	1	0	0	3	7.8152933	1	22	1	3	1	0	1	113	0	.83333331
140825_1242	4	13	1	0	525	2	5	-1	2	30	25	-1	55	-1	0	-1	-1	1	0	0	3	7.8152933	1	22	1	3	1	0	1	113	0	.83333331
140825_1242	5	13	1	45	570	2	5	-1	3	30	60	-1	40	-1	-1	2	15	0	6	40	3	7.8152933	1	22	1	3	1	0	1	113	1	0
140825_1242	6	13	1	170	740	2	4	-1	2	30	200	-1	199	-1	-1	2	30	0	6	40	3	7.8152933	1	22	1	3	1	0	1	113	1	0
140825_1242	7	13	1	25	765	2	5	-1	3	10	40	-1	20	-1	-1	2	15	1	5	0	3	7.8152933	1	22	1	3	1	0	1	113	.83333331	0
140825_1242	8	13	1	101	866	2	4	-1	2	50	200	-1	99	-1	1	-1	-1	3	0	0	3	7.8152933	1	22	1	3	1	0	1	113	0	.5
140825_1242	9	13	1	5	871	2	5	-1	3	50	10	-1	86	-1	-1	2	5	1	5	40	3	7.8152933	1	22	1	3	1	0	1	113	.83333331	0
140825_1242	10	13	1	68	939	2	5	-1	1	10	120	-1	52	-1	1	-1	-1	1	0	0	3	7.8152933	1	22	1	3	1	0	1	113	0	.83333331
140825_1242	11	13	1	0	939	2	5	-1	3	50	10	-1	111	-1	0	-1	-1	1	0	40	3	7.8152933	1	22	1	3	1	0	1	113	0	.83333331
140825_1242	12	13	1	26	965	2	3	-1	2	10	40	-1	20	-1	-1	2	14	2	4	0	3	7.8152933	1	22	1	3	1	0	1	113	.66666669	0
140825_1242	13	13	1	26	991	2	5	-1	3	10	40	-1	21	-1	-1	2	14	0	6	40	3	7.8152933	1	22	1	3	1	0	1	113	1	0
140825_1242	14	13	1	20	1011	2	5	-1	1	50	40	-1	58	-1	-1	2	20	0	6	40	3	7.8152933	1	22	1	3	1	0	1	113	1	0
140825_1242	15	13	1	14	1025	2	4	-1	3	10	25	-1	20	-1	-1	2	11	0	6	40	3	7.8152933	1	22	1	3	1	0	1	113	1	0
140825_1242	16	13	1	15	1040	2	5	-1	2	30	40	-1	37	-1	-1	2	25	0	6	0	3	7.8152933	1	22	1	3	1	0	1	113	1	0
140825_1242	17	13	1	5	1045	2	3	-1	1	10	10	-1	16	-1	-1	2	5	2	4	40	3	7.8152933	1	22	1	3	1	0	1	113	.66666669	0
140825_1242	18	13	1	120	1165	2	3	-1	2	50	200	-1	80	-1	1	-1	-1	1	0	0	3	7.8152933	1	22	1	3	1	0	1	113	0	.83333331
140825_1242	19	13	1	5	1170	2	4	-1	2	30	10	-1	37	-1	-1	2	5	1	5	40	3	7.8152933	1	22	1	3	1	0	1	113	.83333331	0
140825_1242	20	13	1	0	1170	2	4	-1	1	30	25	-1	50	-1	0	-1	-1	1	0	0	3	7.8152933	1	22	1	3	1	0	1	113	0	.83333331
140825_1242	1	14	1	40	520	2	4	-1	1	50	40	-1	90	-1	-1	2	0	0	6	40	5	-5.8218036	1	26	4	3	2	1	1	114	1	0
140825_1242	2	14	1	0	520	2	4	-1	2	30	40	-1	52	-1	0	-1	-1	3	0	0	5	-5.8218036	1	26	4	3	2	1	1	114	0	.5
140825_1242	3	14	1	0	520	2	4	-1	3	30	10	-1	50	-1	0	-1	-1	3	0	0	5	-5.8218036	1	26	4	3	2	1	1	114	0	.5
140825_1242	4	14	1	0	520	2	3	-1	3	30	25	-1	99	-1	0	-1	-1	1	0	0	5	-5.8218036	1	26	4	3	2	1	1	114	0	.83333331
140825_1242	5	14	1	200	720	2	6	-1	3	30	200	-1	40	-1	-1	2	0	0	6	40	5	-5.8218036	1	26	4	3	2	1	1	114	1	0
140825_1242	6	14	1	25	745	2	5	-1	1	30	25	-1	35	-1	-1	2	0	1	5	40	5	-5.8218036	1	26	4	3	2	1	1	114	.83333331	0
140825_1242	7	14	1	10	755	2	3	-1	1	10	10	-1	14	-1	-1	2	0	3	3	0	5	-5.8218036	1	26	4	3	2	1	1	114	.5	0
140825_1242	8	14	1	143	898	2	4	-1	1	50	200	-1	57	-1	1	-1	-1	3	0	0	5	-5.8218036	1	26	4	3	2	1	1	114	0	.5
140825_1242	9	14	1	10	908	2	3	-1	2	50	10	-1	55	-1	-1	2	0	2	4	40	5	-5.8218036	1	26	4	3	2	1	1	114	.66666669	0
140825_1242	10	14	1	120	1028	2	5	-1	3	10	120	-1	141	-1	-1	2	0	0	6	0	5	-5.8218036	1	26	4	3	2	1	1	114	1	0
140825_1242	11	14	1	40	1068	2	3	-1	2	50	40	-1	70	-1	-1	2	0	0	6	40	5	-5.8218036	1	26	4	3	2	1	1	114	1	0
140825_1242	12	14	1	0	1068	2	3	-1	1	10	40	-1	85	-1	0	-1	-1	2	0	0	5	-5.8218036	1	26	4	3	2	1	1	114	0	.66666669
140825_1242	13	14	1	25	1093	2	3	-1	2	10	25	-1	19	-1	-1	2	0	1	5	40	5	-5.8218036	1	26	4	3	2	1	1	114	.83333331	0
140825_1242	14	14	1	21	1114	2	5	-1	3	50	40	-1	19	-1	1	-1	-1	5	0	40	5	-5.8218036	1	26	4	3	2	1	1	114	0	.16666667
140825_1242	15	14	1	40	1154	2	3	-1	1	10	40	-1	24	-1	-1	2	0	1	5	40	5	-5.8218036	1	26	4	3	2	1	1	114	.83333331	0
140825_1242	16	14	1	0	1154	2	3	-1	3	30	40	-1	79	-1	0	-1	-1	0	0	0	5	-5.8218036	1	26	4	3	2	1	1	114	0	1
140825_1242	17	14	1	60	1214	2	5	-1	2	10	60	-1	35	-1	-1	2	0	0	6	40	5	-5.8218036	1	26	4	3	2	1	1	114	1	0
140825_1242	18	14	1	0	1214	2	5	-1	1	50	10	-1	24	-1	0	-1	-1	5	0	0	5	-5.8218036	1	26	4	3	2	1	1	114	0	.16666667
140825_1242	19	14	1	10	1224	2	4	-1	1	30	10	-1	39	-1	-1	2	0	0	6	40	5	-5.8218036	1	26	4	3	2	1	1	114	1	0
140825_1242	20	14	1	145	1369	2	3	-1	3	30	200	-1	55	-1	1	-1	-1	1	0	0	5	-5.8218036	1	26	4	3	2	1	1	114	0	.83333331
140825_1242	1	15	1	8	488	1	-1	1	3	50	-1	1	58	-1	-1	-1	-1	1	0	40	2	17.914768	1	24	0	4	2	0	1	115	0	.83333331
140825_1242	2	15	1	25	513	1	-1	1	3	30	-1	1	55	-1	-1	-1	-1	1	0	0	2	17.914768	1	24	0	4	2	0	1	115	0	.83333331
140825_1242	3	15	1	60	573	1	-1	1	3	30	-1	1	50	-1	-1	-1	-1	3	0	0	2	17.914768	1	24	0	4	2	0	1	115	0	.5
140825_1242	4	15	1	0	573	1	-1	1	1	30	-1	1	35	-1	-1	-1	-1	0	6	0	2	17.914768	1	24	0	4	2	0	1	115	1	0
140825_1242	5	15	1	0	573	1	-1	1	2	30	-1	1	35	-1	-1	-1	-1	0	6	40	2	17.914768	1	24	0	4	2	0	1	115	1	0
140825_1242	6	15	1	5	578	1	-1	1	1	30	-1	1	35	-1	-1	-1	-1	1	5	40	2	17.914768	1	24	0	4	2	0	1	115	.83333331	0
140825_1242	7	15	1	10	588	1	-1	1	3	10	-1	1	20	-1	-1	-1	-1	1	5	0	2	17.914768	1	24	0	4	2	0	1	115	.83333331	0
140825_1242	8	15	1	21	609	1	-1	1	1	50	-1	1	57	-1	-1	-1	-1	3	0	0	2	17.914768	1	24	0	4	2	0	1	115	0	.5
140825_1242	9	15	1	10	619	1	-1	1	2	50	-1	1	55	-1	-1	-1	-1	2	4	40	2	17.914768	1	24	0	4	2	0	1	115	.66666669	0
140825_1242	10	15	1	100	719	1	-1	1	2	10	-1	1	35	-1	-1	-1	-1	4	0	0	2	17.914768	1	24	0	4	2	0	1	115	0	.33333334
140825_1242	11	15	1	0	719	1	-1	1	2	50	-1	1	70	-1	-1	-1	-1	0	6	40	2	17.914768	1	24	0	4	2	0	1	115	1	0
140825_1242	12	15	1	20	739	1	-1	1	2	10	-1	1	20	-1	-1	-1	-1	2	4	0	2	17.914768	1	24	0	4	2	0	1	115	.66666669	0
140825_1242	13	15	1	10	749	1	-1	1	1	10	-1	1	20	-1	-1	-1	-1	1	5	40	2	17.914768	1	24	0	4	2	0	1	115	.83333331	0
140825_1242	14	15	1	0	749	1	-1	1	2	50	-1	1	70	-1	-1	-1	-1	0	6	40	2	17.914768	1	24	0	4	2	0	1	115	1	0
140825_1242	15	15	1	0	749	1	-1	1	3	10	-1	1	20	-1	-1	-1	-1	0	6	40	2	17.914768	1	24	0	4	2	0	1	115	1	0
140825_1242	16	15	1	0	749	1	-1	1	2	30	-1	1	37	-1	-1	-1	-1	0	6	0	2	17.914768	1	24	0	4	2	0	1	115	1	0
140825_1242	17	15	1	10	759	1	-1	1	3	10	-1	1	20	-1	-1	-1	-1	1	5	40	2	17.914768	1	24	0	4	2	0	1	115	.83333331	0
140825_1242	18	15	1	30	789	1	-1	1	2	50	-1	1	80	-1	-1	-1	-1	1	0	0	2	17.914768	1	24	0	4	2	0	1	115	0	.83333331
140825_1242	19	15	1	7	796	1	-1	1	2	30	-1	1	37	-1	-1	-1	-1	1	5	40	2	17.914768	1	24	0	4	2	0	1	115	.83333331	0
140825_1242	20	15	1	25	821	1	-1	1	3	30	-1	1	55	-1	-1	-1	-1	1	0	0	2	17.914768	1	24	0	4	2	0	1	115	0	.83333331
140825_1242	1	16	1	0	480	1	-1	2	3	50	-1	0	-1	-1	-1	-1	-1	1	0	40	3	-7.8152933	0	20	0	4	1	0	1	116	0	.83333331
140825_1242	2	16	1	0	480	1	-1	2	2	30	-1	0	-1	-1	-1	-1	-1	3	0	0	3	-7.8152933	0	20	0	4	1	0	1	116	0	.5
140825_1242	3	16	1	0	480	1	-1	2	3	30	-1	0	-1	-1	-1	-1	-1	3	0	0	3	-7.8152933	0	20	0	4	1	0	1	116	0	.5
140825_1242	4	16	1	0	480	1	-1	2	2	30	-1	0	-1	-1	-1	-1	-1	1	0	0	3	-7.8152933	0	20	0	4	1	0	1	116	0	.83333331
140825_1242	5	16	1	71	551	1	-1	2	2	30	-1	1	-1	-1	-1	-1	-1	0	6	40	3	-7.8152933	0	20	0	4	1	0	1	116	1	0
140825_1242	6	16	1	135	686	1	-1	2	2	30	-1	1	-1	-1	-1	-1	-1	0	6	40	3	-7.8152933	0	20	0	4	1	0	1	116	1	0
140825_1242	7	16	1	-34	652	1	-1	2	3	10	-1	1	-1	-1	-1	-1	-1	1	5	0	3	-7.8152933	0	20	0	4	1	0	1	116	.83333331	0
140825_1242	8	16	1	0	652	1	-1	2	2	50	-1	0	-1	-1	-1	-1	-1	3	0	0	3	-7.8152933	0	20	0	4	1	0	1	116	0	.5
140825_1242	9	16	1	0	652	1	-1	2	1	50	-1	0	-1	-1	-1	-1	-1	3	0	40	3	-7.8152933	0	20	0	4	1	0	1	116	0	.5
140825_1242	10	16	1	0	652	1	-1	2	2	10	-1	0	-1	-1	-1	-1	-1	4	0	0	3	-7.8152933	0	20	0	4	1	0	1	116	0	.33333334
140825_1242	11	16	1	0	652	1	-1	2	3	50	-1	0	-1	-1	-1	-1	-1	1	0	40	3	-7.8152933	0	20	0	4	1	0	1	116	0	.83333331
140825_1242	12	16	1	0	652	1	-1	2	1	10	-1	0	-1	-1	-1	-1	-1	2	0	0	3	-7.8152933	0	20	0	4	1	0	1	116	0	.66666669
140825_1242	13	16	1	252	904	1	-1	2	3	10	-1	1	-1	-1	-1	-1	-1	0	6	40	3	-7.8152933	0	20	0	4	1	0	1	116	1	0
140825_1242	14	16	1	0	904	1	-1	2	3	50	-1	0	-1	-1	-1	-1	-1	5	0	40	3	-7.8152933	0	20	0	4	1	0	1	116	0	.16666667
140825_1242	15	16	1	191	1095	1	-1	2	3	10	-1	1	-1	-1	-1	-1	-1	0	6	40	3	-7.8152933	0	20	0	4	1	0	1	116	1	0
140825_1242	16	16	1	0	1095	1	-1	2	3	30	-1	0	-1	-1	-1	-1	-1	0	0	0	3	-7.8152933	0	20	0	4	1	0	1	116	0	1
140825_1242	17	16	1	138	1233	1	-1	2	1	10	-1	1	-1	-1	-1	-1	-1	2	4	40	3	-7.8152933	0	20	0	4	1	0	1	116	.66666669	0
140825_1242	18	16	1	0	1233	1	-1	2	2	50	-1	0	-1	-1	-1	-1	-1	1	0	0	3	-7.8152933	0	20	0	4	1	0	1	116	0	.83333331
140825_1242	19	16	1	84	1317	1	-1	2	1	30	-1	1	-1	-1	-1	-1	-1	0	6	40	3	-7.8152933	0	20	0	4	1	0	1	116	1	0
140825_1242	20	16	1	0	1317	1	-1	2	3	30	-1	0	-1	-1	-1	-1	-1	1	0	0	3	-7.8152933	0	20	0	4	1	0	1	116	0	.83333331
140825_1242	1	17	1	40	520	2	5	-1	2	50	40	-1	-1	1	-1	-1	0	0	5	40	4	7.8152933	0	21	0	5	2	0	1	117	.83333331	.16666667
140825_1242	2	17	1	40	560	2	5	-1	1	30	40	-1	55	-1	-1	2	0	1	5	0	4	7.8152933	0	21	0	5	2	0	1	117	.83333331	0
140825_1242	3	17	1	0	560	2	4	-1	1	30	10	-1	44	-1	0	-1	-1	3	0	0	4	7.8152933	0	21	0	5	2	0	1	117	0	.5
140825_1242	4	17	1	25	585	2	5	-1	1	30	25	-1	35	-1	-1	2	0	0	6	0	4	7.8152933	0	21	0	5	2	0	1	117	1	0
140825_1242	5	17	1	40	625	2	4	-1	2	30	40	-1	35	-1	-1	2	0	0	6	40	4	7.8152933	0	21	0	5	2	0	1	117	1	0
140825_1242	6	17	1	200	825	2	6	-1	1	30	200	-1	35	-1	-1	2	0	1	5	40	4	7.8152933	0	21	0	5	2	0	1	117	.83333331	0
140825_1242	7	17	1	40	865	2	5	-1	2	10	40	-1	43	-1	-1	2	0	0	6	0	4	7.8152933	0	21	0	5	2	0	1	117	1	0
140825_1242	8	17	1	0	865	2	5	-1	2	50	10	-1	99	-1	0	-1	-1	3	0	0	4	7.8152933	0	21	0	5	2	0	1	117	0	.5
140825_1242	9	17	1	120	985	2	6	-1	3	50	120	-1	86	-1	-1	2	0	1	5	40	4	7.8152933	0	21	0	5	2	0	1	117	.83333331	0
140825_1242	10	17	1	0	985	2	3	-1	2	10	25	-1	35	-1	0	-1	-1	4	0	0	4	7.8152933	0	21	0	5	2	0	1	117	0	.33333334
140825_1242	11	17	1	40	1025	2	4	-1	2	50	40	-1	70	-1	-1	2	0	0	6	40	4	7.8152933	0	21	0	5	2	0	1	117	1	0
140825_1242	12	17	1	0	1025	2	4	-1	1	10	25	-1	85	-1	0	-1	-1	2	0	0	4	7.8152933	0	21	0	5	2	0	1	117	0	.66666669
140825_1242	13	17	1	120	1145	2	4	-1	2	10	120	-1	19	-1	-1	2	0	1	5	40	4	7.8152933	0	21	0	5	2	0	1	117	.83333331	0
140825_1242	14	17	1	120	1265	2	3	-1	2	50	120	-1	70	-1	-1	2	0	0	6	40	4	7.8152933	0	21	0	5	2	0	1	117	1	0
140825_1242	15	17	1	25	1290	2	4	-1	1	10	25	-1	24	-1	-1	2	0	1	5	40	4	7.8152933	0	21	0	5	2	0	1	117	.83333331	0
140825_1242	16	17	1	0	1290	2	5	-1	1	30	40	-1	100	-1	0	-1	-1	0	0	0	4	7.8152933	0	21	0	5	2	0	1	117	0	1
140825_1242	17	17	1	60	1350	2	5	-1	3	10	60	-1	20	-1	-1	2	0	1	5	40	4	7.8152933	0	21	0	5	2	0	1	117	.83333331	0
140825_1242	18	17	1	0	1350	2	5	-1	3	50	10	-1	95	-1	0	-1	-1	1	0	0	4	7.8152933	0	21	0	5	2	0	1	117	0	.83333331
140825_1242	19	17	1	25	1375	2	5	-1	2	30	25	-1	37	-1	-1	2	0	1	5	40	4	7.8152933	0	21	0	5	2	0	1	117	.83333331	0
140825_1242	20	17	1	0	1375	2	5	-1	1	30	25	-1	50	-1	0	-1	-1	1	0	0	4	7.8152933	0	21	0	5	2	0	1	117	0	.83333331
140825_1242	1	18	1	25	505	2	5	-1	1	50	40	-1	90	-1	-1	2	15	0	6	40	3	25.806929	0	20	2	2	3	0	1	118	1	0
140825_1242	2	18	1	0	505	2	5	-1	3	30	40	-1	55	-1	0	-1	-1	1	0	0	3	25.806929	0	20	2	2	3	0	1	118	0	.83333331
140825_1242	3	18	1	16	521	2	5	-1	1	30	60	-1	44	-1	1	-1	-1	3	0	0	3	25.806929	0	20	2	2	3	0	1	118	0	.5
140825_1242	4	18	1	0	521	2	6	-1	2	30	40	-1	55	-1	0	-1	-1	1	0	0	3	25.806929	0	20	2	2	3	0	1	118	0	.83333331
140825_1242	5	18	1	60	581	2	5	-1	2	30	60	-1	35	-1	-1	2	0	0	6	40	3	25.806929	0	20	2	2	3	0	1	118	1	0
140825_1242	6	18	1	180	761	2	4	-1	3	30	200	-1	35	-1	-1	2	20	0	6	40	3	25.806929	0	20	2	2	3	0	1	118	1	0
140825_1242	7	18	1	106	867	2	4	-1	1	10	120	-1	14	-1	-1	1	-1	3	3	0	3	25.806929	0	20	2	2	3	0	1	118	.5	0
140825_1242	8	18	1	0	867	2	6	-1	2	50	40	-1	99	-1	0	-1	-1	3	0	0	3	25.806929	0	20	2	2	3	0	1	118	0	.5
140825_1242	9	18	1	35	902	2	4	-1	2	50	40	-1	55	-1	-1	2	5	2	4	40	3	25.806929	0	20	2	2	3	0	1	118	.66666669	0
140825_1242	10	18	1	5	907	2	4	-1	2	10	40	-1	35	-1	1	-1	-1	4	0	0	3	25.806929	0	20	2	2	3	0	1	118	0	.33333334
140825_1242	11	18	1	10	917	2	5	-1	2	50	10	-1	70	-1	-1	2	0	0	6	40	3	25.806929	0	20	2	2	3	0	1	118	1	0
140825_1242	12	18	1	22	939	2	4	-1	2	10	25	-1	20	-1	-1	2	3	2	4	0	3	25.806929	0	20	2	2	3	0	1	118	.66666669	0
140825_1242	13	18	1	30	969	2	5	-1	1	10	40	-1	20	-1	-1	2	10	1	5	40	3	25.806929	0	20	2	2	3	0	1	118	.83333331	0
140825_1242	14	18	1	10	979	2	4	-1	2	50	10	-1	70	-1	-1	2	0	0	6	40	3	25.806929	0	20	2	2	3	0	1	118	1	0
140825_1242	15	18	1	10	989	2	5	-1	3	10	10	-1	20	-1	-1	2	0	0	6	40	3	25.806929	0	20	2	2	3	0	1	118	1	0
140825_1242	16	18	1	0	989	2	4	-1	3	30	10	-1	79	-1	0	-1	-1	0	0	0	3	25.806929	0	20	2	2	3	0	1	118	0	1
140825_1242	17	18	1	200	1189	2	6	-1	2	10	200	-1	35	-1	-1	2	0	0	6	40	3	25.806929	0	20	2	2	3	0	1	118	1	0
140825_1242	18	18	1	0	1189	2	4	-1	2	50	60	-1	80	-1	0	-1	-1	1	0	0	3	25.806929	0	20	2	2	3	0	1	118	0	.83333331
140825_1242	19	18	1	21	1210	2	5	-1	1	30	25	-1	39	-1	-1	2	4	0	6	40	3	25.806929	0	20	2	2	3	0	1	118	1	0
140825_1242	20	18	1	0	1210	2	4	-1	3	30	25	-1	55	-1	0	-1	-1	1	0	0	3	25.806929	0	20	2	2	3	0	1	118	0	.83333331
140825_1242	1	19	1	0	480	2	6	-1	2	50	25	-1	-1	0	-1	-1	-1	0	5	40	5	20.806791	1	20	6	3	3	0	1	119	.83333331	.16666667
140825_1242	2	19	1	-12	468	2	5	-1	2	30	40	-1	52	-1	1	-1	-1	3	0	0	5	20.806791	1	20	6	3	3	0	1	119	0	.5
140825_1242	3	19	1	0	468	2	6	-1	1	30	25	-1	44	-1	0	-1	-1	3	0	0	5	20.806791	1	20	6	3	3	0	1	119	0	.5
140825_1242	4	19	1	13	481	2	6	-1	1	30	40	-1	35	-1	-1	2	27	0	6	0	5	20.806791	1	20	6	3	3	0	1	119	1	0
140825_1242	5	19	1	11	492	2	4	-1	1	30	40	-1	69	-1	-1	2	29	0	6	40	5	20.806791	1	20	6	3	3	0	1	119	1	0
140825_1242	6	19	1	7	499	2	5	-1	3	30	25	-1	35	-1	-1	2	18	0	6	40	5	20.806791	1	20	6	3	3	0	1	119	1	0
140825_1242	7	19	1	37	536	2	5	-1	1	10	40	-1	14	-1	-1	2	3	3	3	0	5	20.806791	1	20	6	3	3	0	1	119	.5	0
140825_1242	8	19	1	0	536	2	5	-1	1	50	10	-1	57	-1	0	-1	-1	3	0	0	5	20.806791	1	20	6	3	3	0	1	119	0	.5
140825_1242	9	19	1	8	544	2	5	-1	2	50	10	-1	55	-1	-1	2	2	2	4	40	5	20.806791	1	20	6	3	3	0	1	119	.66666669	0
140825_1242	10	19	1	10	554	2	6	-1	3	10	10	-1	141	-1	-1	2	0	0	6	0	5	20.806791	1	20	6	3	3	0	1	119	1	0
140825_1242	11	19	1	10	564	2	5	-1	1	50	10	-1	90	-1	-1	2	0	0	6	40	5	20.806791	1	20	6	3	3	0	1	119	1	0
140825_1242	12	19	1	35	599	2	5	-1	1	10	120	-1	85	-1	1	-1	-1	2	0	0	5	20.806791	1	20	6	3	3	0	1	119	0	.66666669
140825_1242	13	19	1	40	639	2	5	-1	2	10	40	-1	19	-1	-1	2	0	1	5	40	5	20.806791	1	20	6	3	3	0	1	119	.83333331	0
140825_1242	14	19	1	21	660	2	6	-1	3	50	40	-1	19	-1	1	-1	-1	5	0	40	5	20.806791	1	20	6	3	3	0	1	119	0	.16666667
140825_1242	15	19	1	10	670	2	5	-1	1	10	10	-1	24	-1	-1	2	0	1	5	40	5	20.806791	1	20	6	3	3	0	1	119	.83333331	0
140825_1242	16	19	1	0	670	2	6	-1	1	30	60	-1	100	-1	0	-1	-1	0	0	0	5	20.806791	1	20	6	3	3	0	1	119	0	1
140825_1242	17	19	1	10	680	2	4	-1	1	10	10	-1	16	-1	-1	2	0	2	4	40	5	20.806791	1	20	6	3	3	0	1	119	.66666669	0
140825_1242	18	19	1	0	680	2	5	-1	2	50	10	-1	80	-1	0	-1	-1	1	0	0	5	20.806791	1	20	6	3	3	0	1	119	0	.83333331
140825_1242	19	19	1	25	705	2	5	-1	3	30	25	-1	45	-1	-1	2	0	1	5	40	5	20.806791	1	20	6	3	3	0	1	119	.83333331	0
140825_1242	20	19	1	0	705	2	5	-1	3	30	25	-1	55	-1	0	-1	-1	1	0	0	5	20.806791	1	20	6	3	3	0	1	119	0	.83333331
140825_1242	1	20	1	0	480	2	5	-1	3	50	40	-1	58	-1	0	-1	-1	1	0	40	2	37.48241	1	32	0	3	1	0	1	120	0	.83333331
140825_1242	2	20	1	-30	450	2	6	-1	1	30	25	-1	55	-1	-1	1	-1	1	5	0	2	37.48241	1	32	0	3	1	0	1	120	.83333331	0
140825_1242	3	20	1	10	460	2	5	-1	3	30	60	-1	50	-1	1	-1	-1	3	0	0	2	37.48241	1	32	0	3	1	0	1	120	0	.5
140825_1242	4	20	1	0	460	2	4	-1	3	30	40	-1	99	-1	0	-1	-1	1	0	0	2	37.48241	1	32	0	3	1	0	1	120	0	.83333331
140825_1242	5	20	1	30	490	2	5	-1	1	30	60	-1	69	-1	-1	2	30	0	6	40	2	37.48241	1	32	0	3	1	0	1	120	1	0
140825_1242	6	20	1	180	670	2	6	-1	3	30	200	-1	35	-1	-1	2	20	0	6	40	2	37.48241	1	32	0	3	1	0	1	120	1	0
140825_1242	7	20	1	110	780	2	6	-1	2	10	120	-1	43	-1	-1	2	10	0	6	0	2	37.48241	1	32	0	3	1	0	1	120	1	0
140825_1242	8	20	1	0	780	2	6	-1	1	50	40	-1	57	-1	0	-1	-1	3	0	0	2	37.48241	1	32	0	3	1	0	1	120	0	.5
140825_1242	9	20	1	0	780	2	5	-1	1	50	10	-1	108	-1	0	-1	-1	3	0	40	2	37.48241	1	32	0	3	1	0	1	120	0	.5
140825_1242	10	20	1	85	865	2	5	-1	2	10	120	-1	35	-1	1	-1	-1	4	0	0	2	37.48241	1	32	0	3	1	0	1	120	0	.33333334
140825_1242	11	20	1	0	865	2	6	-1	3	50	120	-1	111	-1	0	-1	-1	1	0	40	2	37.48241	1	32	0	3	1	0	1	120	0	.83333331
140825_1242	12	20	1	100	965	2	5	-1	2	10	120	-1	20	-1	-1	1	-1	2	4	0	2	37.48241	1	32	0	3	1	0	1	120	.66666669	0
140825_1242	13	20	1	180	1145	2	6	-1	3	10	200	-1	21	-1	-1	2	20	0	6	40	2	37.48241	1	32	0	3	1	0	1	120	1	0
140825_1242	14	20	1	20	1165	2	6	-1	1	50	40	-1	58	-1	-1	2	20	0	6	40	2	37.48241	1	32	0	3	1	0	1	120	1	0
140825_1242	15	20	1	40	1205	2	6	-1	1	10	60	-1	24	-1	-1	2	20	1	5	40	2	37.48241	1	32	0	3	1	0	1	120	.83333331	0
140825_1242	16	20	1	0	1205	2	5	-1	3	30	40	-1	79	-1	0	-1	-1	0	0	0	2	37.48241	1	32	0	3	1	0	1	120	0	1
140825_1242	17	20	1	44	1249	2	5	-1	1	10	60	-1	16	-1	-1	1	-1	2	4	40	2	37.48241	1	32	0	3	1	0	1	120	.66666669	0
140825_1242	18	20	1	0	1249	2	6	-1	2	50	40	-1	80	-1	0	-1	-1	1	0	0	2	37.48241	1	32	0	3	1	0	1	120	0	.83333331
140825_1242	19	20	1	20	1269	2	6	-1	1	30	40	-1	39	-1	-1	2	20	0	6	40	2	37.48241	1	32	0	3	1	0	1	120	1	0
140825_1242	20	20	1	0	1269	2	6	-1	1	30	40	-1	50	-1	0	-1	-1	1	0	0	2	37.48241	1	32	0	3	1	0	1	120	0	.83333331
140825_1242	1	21	1	25	505	2	6	-1	1	50	25	-1	90	-1	-1	2	0	0	6	40	5	7.8152933	0	23	6	3	2	0	1	121	1	0
140825_1242	2	21	1	0	505	2	6	-1	3	30	25	-1	55	-1	0	-1	-1	1	0	0	5	7.8152933	0	23	6	3	2	0	1	121	0	.83333331
140825_1242	3	21	1	0	505	2	6	-1	2	30	25	-1	75	-1	0	-1	-1	1	0	0	5	7.8152933	0	23	6	3	2	0	1	121	0	.83333331
140825_1242	4	21	1	0	505	2	5	-1	3	30	25	-1	99	-1	0	-1	-1	1	0	0	5	7.8152933	0	23	6	3	2	0	1	121	0	.83333331
140825_1242	5	21	1	200	705	2	6	-1	2	30	200	-1	35	-1	-1	2	0	0	6	40	5	7.8152933	0	23	6	3	2	0	1	121	1	0
140825_1242	6	21	1	25	730	2	5	-1	2	30	25	-1	199	-1	-1	2	0	0	6	40	5	7.8152933	0	23	6	3	2	0	1	121	1	0
140825_1242	7	21	1	120	850	2	6	-1	3	10	120	-1	20	-1	-1	2	0	1	5	0	5	7.8152933	0	23	6	3	2	0	1	121	.83333331	0
140825_1242	8	21	1	0	850	2	5	-1	3	50	10	-1	92	-1	0	-1	-1	3	0	0	5	7.8152933	0	23	6	3	2	0	1	121	0	.5
140825_1242	9	21	1	12	862	2	6	-1	1	50	120	-1	108	-1	1	-1	-1	3	0	40	5	7.8152933	0	23	6	3	2	0	1	121	0	.5
140825_1242	10	21	1	0	862	2	6	-1	1	10	10	-1	52	-1	0	-1	-1	1	0	0	5	7.8152933	0	23	6	3	2	0	1	121	0	.83333331
140825_1242	11	21	1	120	982	2	6	-1	1	50	120	-1	90	-1	-1	2	0	0	6	40	5	7.8152933	0	23	6	3	2	0	1	121	1	0
140825_1242	12	21	1	0	982	2	6	-1	1	10	25	-1	85	-1	0	-1	-1	2	0	0	5	7.8152933	0	23	6	3	2	0	1	121	0	.66666669
140825_1242	13	21	1	200	1182	2	6	-1	1	10	200	-1	20	-1	-1	2	0	1	5	40	5	7.8152933	0	23	6	3	2	0	1	121	.83333331	0
140825_1242	14	21	1	40	1222	2	5	-1	2	50	40	-1	70	-1	-1	2	0	0	6	40	5	7.8152933	0	23	6	3	2	0	1	121	1	0
140825_1242	15	21	1	60	1282	2	6	-1	3	10	60	-1	20	-1	-1	2	0	0	6	40	5	7.8152933	0	23	6	3	2	0	1	121	1	0
140825_1242	16	21	1	60	1342	2	6	-1	2	30	60	-1	37	-1	-1	2	0	0	6	0	5	7.8152933	0	23	6	3	2	0	1	121	1	0
140825_1242	17	21	1	200	1542	2	6	-1	3	10	200	-1	20	-1	-1	2	0	1	5	40	5	7.8152933	0	23	6	3	2	0	1	121	.83333331	0
140825_1242	18	21	1	16	1558	2	6	-1	1	50	40	-1	24	-1	1	-1	-1	5	0	0	5	7.8152933	0	23	6	3	2	0	1	121	0	.16666667
140825_1242	19	21	1	40	1598	2	6	-1	2	30	40	-1	37	-1	-1	2	0	1	5	40	5	7.8152933	0	23	6	3	2	0	1	121	.83333331	0
140825_1242	20	21	1	0	1598	2	6	-1	2	30	40	-1	44	-1	0	-1	-1	1	0	0	5	7.8152933	0	23	6	3	2	0	1	121	0	.83333331
140825_1242	1	22	1	0	480	2	6	-1	3	50	25	-1	58	-1	0	-1	-1	1	0	40	4	18.145578	0	19	7	3	3	0	1	122	0	.83333331
140825_1242	2	22	1	0	480	2	6	-1	2	30	25	-1	52	-1	0	-1	-1	3	0	0	4	18.145578	0	19	7	3	3	0	1	122	0	.5
140825_1242	3	22	1	0	480	2	6	-1	3	30	25	-1	50	-1	0	-1	-1	3	0	0	4	18.145578	0	19	7	3	3	0	1	122	0	.5
140825_1242	4	22	1	0	480	2	6	-1	3	30	40	-1	99	-1	0	-1	-1	1	0	0	4	18.145578	0	19	7	3	3	0	1	122	0	.83333331
140825_1242	5	22	1	170	650	2	6	-1	1	30	200	-1	69	-1	-1	2	30	0	6	40	4	18.145578	0	19	7	3	3	0	1	122	1	0
140825_1242	6	22	1	170	820	2	6	-1	2	30	200	-1	199	-1	-1	2	30	0	6	40	4	18.145578	0	19	7	3	3	0	1	122	1	0
140825_1242	7	22	1	106	926	2	6	-1	1	10	120	-1	14	-1	-1	1	-1	3	3	0	4	18.145578	0	19	7	3	3	0	1	122	.5	0
140825_1242	8	22	1	0	926	2	6	-1	3	50	40	-1	92	-1	0	-1	-1	3	0	0	4	18.145578	0	19	7	3	3	0	1	122	0	.5
140825_1242	9	22	1	90	1016	2	6	-1	2	50	120	-1	55	-1	-1	2	30	2	4	40	4	18.145578	0	19	7	3	3	0	1	122	.66666669	0
140825_1242	10	22	1	0	1016	2	6	-1	2	10	10	-1	35	-1	0	-1	-1	4	0	0	4	18.145578	0	19	7	3	3	0	1	122	0	.33333334
140825_1242	11	22	1	90	1106	2	6	-1	2	50	120	-1	70	-1	-1	2	30	0	6	40	4	18.145578	0	19	7	3	3	0	1	122	1	0
140825_1242	12	22	1	15	1121	2	6	-1	2	10	25	-1	20	-1	-1	2	10	2	4	0	4	18.145578	0	19	7	3	3	0	1	122	.66666669	0
140825_1242	13	22	1	181	1302	2	6	-1	2	10	200	-1	19	-1	-1	1	-1	1	5	40	4	18.145578	0	19	7	3	3	0	1	122	.83333331	0
140825_1242	14	22	1	30	1332	2	6	-1	2	50	40	-1	70	-1	-1	2	10	0	6	40	4	18.145578	0	19	7	3	3	0	1	122	1	0
140825_1242	15	22	1	55	1387	2	6	-1	2	10	60	-1	18	-1	-1	2	5	0	6	40	4	18.145578	0	19	7	3	3	0	1	122	1	0
140825_1242	16	22	1	0	1387	2	6	-1	3	30	60	-1	79	-1	0	-1	-1	0	0	0	4	18.145578	0	19	7	3	3	0	1	122	0	1
140825_1242	17	22	1	184	1571	2	6	-1	1	10	200	-1	16	-1	-1	1	-1	2	4	40	4	18.145578	0	19	7	3	3	0	1	122	.66666669	0
140825_1242	18	22	1	0	1571	2	6	-1	3	50	40	-1	95	-1	0	-1	-1	1	0	0	4	18.145578	0	19	7	3	3	0	1	122	0	.83333331
140825_1242	19	22	1	30	1601	2	6	-1	3	30	40	-1	45	-1	-1	2	10	1	5	40	4	18.145578	0	19	7	3	3	0	1	122	.83333331	0
140825_1242	20	22	1	0	1601	2	6	-1	3	30	40	-1	55	-1	0	-1	-1	1	0	0	4	18.145578	0	19	7	3	3	0	1	122	0	.83333331
140825_1242	1	23	1	0	480	1	-1	1	2	50	-1	0	-1	-1	-1	-1	-1	0	5	40	5	10.325258	1	21	6	3	1	0	1	123	.83333331	.16666667
140825_1242	2	23	1	66	546	1	-1	1	2	30	-1	1	52	-1	-1	-1	-1	3	0	0	5	10.325258	1	21	6	3	1	0	1	123	0	.5
140825_1242	3	23	1	42	588	1	-1	1	1	30	-1	1	44	-1	-1	-1	-1	3	0	0	5	10.325258	1	21	6	3	1	0	1	123	0	.5
140825_1242	4	23	1	69	657	1	-1	1	3	30	-1	1	99	-1	-1	-1	-1	1	0	0	5	10.325258	1	21	6	3	1	0	1	123	0	.83333331
140825_1242	5	23	1	0	657	1	-1	1	1	30	-1	1	69	-1	-1	-1	-1	0	6	40	5	10.325258	1	21	6	3	1	0	1	123	1	0
140825_1242	6	23	1	0	657	1	-1	1	2	30	-1	1	199	-1	-1	-1	-1	0	6	40	5	10.325258	1	21	6	3	1	0	1	123	1	0
140825_1242	7	23	1	0	657	1	-1	1	2	10	-1	1	43	-1	-1	-1	-1	0	6	0	5	10.325258	1	21	6	3	1	0	1	123	1	0
140825_1242	8	23	1	126	783	1	-1	1	3	50	-1	1	92	-1	-1	-1	-1	3	0	0	5	10.325258	1	21	6	3	1	0	1	123	0	.5
140825_1242	9	23	1	36	819	1	-1	1	3	50	-1	1	86	-1	-1	-1	-1	1	5	40	5	10.325258	1	21	6	3	1	0	1	123	.83333331	0
140825_1242	10	23	1	0	819	1	-1	1	3	10	-1	1	141	-1	-1	-1	-1	0	6	0	5	10.325258	1	21	6	3	1	0	1	123	1	0
140825_1242	11	23	1	0	819	1	-1	1	1	50	-1	1	90	-1	-1	-1	-1	0	6	40	5	10.325258	1	21	6	3	1	0	1	123	1	0
140825_1242	12	23	1	87	906	1	-1	1	3	10	-1	1	39	-1	-1	-1	-1	3	0	0	5	10.325258	1	21	6	3	1	0	1	123	0	.5
140825_1242	13	23	1	0	906	1	-1	1	3	10	-1	1	21	-1	-1	-1	-1	0	6	40	5	10.325258	1	21	6	3	1	0	1	123	1	0
140825_1242	14	23	1	-155	751	1	-1	1	3	50	-1	1	19	-1	-1	-1	-1	5	0	40	5	10.325258	1	21	6	3	1	0	1	123	0	.16666667
140825_1242	15	23	1	0	751	1	-1	1	2	10	-1	1	18	-1	-1	-1	-1	0	6	40	5	10.325258	1	21	6	3	1	0	1	123	1	0
140825_1242	16	23	1	0	751	1	-1	1	3	30	-1	1	79	-1	-1	-1	-1	0	0	0	5	10.325258	1	21	6	3	1	0	1	123	0	1
140825_1242	17	23	1	12	763	1	-1	1	1	10	-1	1	16	-1	-1	-1	-1	2	4	40	5	10.325258	1	21	6	3	1	0	1	123	.66666669	0
140825_1242	18	23	1	-130	633	1	-1	1	1	50	-1	1	24	-1	-1	-1	-1	5	0	0	5	10.325258	1	21	6	3	1	0	1	123	0	.16666667
140825_1242	19	23	1	0	633	1	-1	1	1	30	-1	1	39	-1	-1	-1	-1	0	6	40	5	10.325258	1	21	6	3	1	0	1	123	1	0
140825_1242	20	23	1	14	647	1	-1	1	2	30	-1	1	44	-1	-1	-1	-1	1	0	0	5	10.325258	1	21	6	3	1	0	1	123	0	.83333331
140825_1242	1	24	1	31	511	1	-1	2	1	50	-1	1	-1	-1	-1	-1	-1	0	6	40	4	37.48241	1	23	4	3	1	0	1	124	1	0
140825_1242	2	24	1	-125	386	1	-1	2	1	30	-1	1	-1	-1	-1	-1	-1	1	5	0	4	37.48241	1	23	4	3	1	0	1	124	.83333331	0
140825_1242	3	24	1	0	386	1	-1	2	1	30	-1	0	-1	-1	-1	-1	-1	3	0	0	4	37.48241	1	23	4	3	1	0	1	124	0	.5
140825_1242	4	24	1	-107	279	1	-1	2	1	30	-1	1	-1	-1	-1	-1	-1	0	6	0	4	37.48241	1	23	4	3	1	0	1	124	1	0
140825_1242	5	24	1	76	355	1	-1	2	3	30	-1	1	-1	-1	-1	-1	-1	0	6	40	4	37.48241	1	23	4	3	1	0	1	124	1	0
140825_1242	6	24	1	150	505	1	-1	2	3	30	-1	1	-1	-1	-1	-1	-1	0	6	40	4	37.48241	1	23	4	3	1	0	1	124	1	0
140825_1242	7	24	1	-31	474	1	-1	2	2	10	-1	1	-1	-1	-1	-1	-1	0	6	0	4	37.48241	1	23	4	3	1	0	1	124	1	0
140825_1242	8	24	1	0	474	1	-1	2	3	50	-1	0	-1	-1	-1	-1	-1	3	0	0	4	37.48241	1	23	4	3	1	0	1	124	0	.5
140825_1242	9	24	1	-3	471	1	-1	2	2	50	-1	1	-1	-1	-1	-1	-1	2	4	40	4	37.48241	1	23	4	3	1	0	1	124	.66666669	0
140825_1242	10	24	1	-34	437	1	-1	2	3	10	-1	1	-1	-1	-1	-1	-1	0	6	0	4	37.48241	1	23	4	3	1	0	1	124	1	0
140825_1242	11	24	1	-37	400	1	-1	2	1	50	-1	1	-1	-1	-1	-1	-1	0	6	40	4	37.48241	1	23	4	3	1	0	1	124	1	0
140825_1242	12	24	1	-13	387	1	-1	2	2	10	-1	1	-1	-1	-1	-1	-1	2	4	0	4	37.48241	1	23	4	3	1	0	1	124	.66666669	0
140825_1242	13	24	1	175	562	1	-1	2	1	10	-1	1	-1	-1	-1	-1	-1	1	5	40	4	37.48241	1	23	4	3	1	0	1	124	.83333331	0
140825_1242	14	24	1	30	592	1	-1	2	1	50	-1	1	-1	-1	-1	-1	-1	0	6	40	4	37.48241	1	23	4	3	1	0	1	124	1	0
140825_1242	15	24	1	170	762	1	-1	2	1	10	-1	1	-1	-1	-1	-1	-1	1	5	40	4	37.48241	1	23	4	3	1	0	1	124	.83333331	0
140825_1242	16	24	1	-152	610	1	-1	2	2	30	-1	1	-1	-1	-1	-1	-1	0	6	0	4	37.48241	1	23	4	3	1	0	1	124	1	0
140825_1242	17	24	1	201	811	1	-1	2	2	10	-1	1	-1	-1	-1	-1	-1	0	6	40	4	37.48241	1	23	4	3	1	0	1	124	1	0
140825_1242	18	24	1	0	811	1	-1	2	3	50	-1	0	-1	-1	-1	-1	-1	1	0	0	4	37.48241	1	23	4	3	1	0	1	124	0	.83333331
140825_1242	19	24	1	55	866	1	-1	2	2	30	-1	1	-1	-1	-1	-1	-1	1	5	40	4	37.48241	1	23	4	3	1	0	1	124	.83333331	0
140825_1242	20	24	1	0	866	1	-1	2	2	30	-1	0	-1	-1	-1	-1	-1	1	0	0	4	37.48241	1	23	4	3	1	0	1	124	0	.83333331
140829_1453	1	1	1	8	488	2	1	-1	1	50	10	-1	60	-1	-1	2	2	0	5	40	5	19.885164	1	26	3	4	2	0	2	201	.83333331	.16666667
140829_1453	2	1	1	155	643	2	1	-1	1	30	200	-1	45	-1	1	-1	-1	2	0	0	5	19.885164	1	26	3	4	2	0	2	201	0	.66666669
140829_1453	3	1	1	0	643	2	1	-1	2	30	40	-1	45	-1	0	-1	-1	3	0	0	5	19.885164	1	26	3	4	2	0	2	201	0	.5
140829_1453	4	1	1	0	643	2	1	-1	1	30	40	-1	45	-1	0	-1	-1	1	0	0	5	19.885164	1	26	3	4	2	0	2	201	0	.83333331
140829_1453	5	1	1	23	666	2	1	-1	3	30	25	-1	45	-1	-1	2	2	1	5	40	5	19.885164	1	26	3	4	2	0	2	201	.83333331	0
140829_1453	6	1	1	39	705	2	1	-1	2	30	40	-1	40	-1	-1	2	1	0	6	40	5	19.885164	1	26	3	4	2	0	2	201	1	0
140829_1453	7	1	1	24	729	2	1	-1	2	10	25	-1	25	-1	-1	2	1	0	6	0	5	19.885164	1	26	3	4	2	0	2	201	1	0
140829_1453	8	1	1	130	859	2	1	-1	1	50	200	-1	70	-1	1	-1	-1	3	0	0	5	19.885164	1	26	3	4	2	0	2	201	0	.5
140829_1453	9	1	1	135	994	2	1	-1	1	50	200	-1	65	-1	1	-1	-1	3	0	40	5	19.885164	1	26	3	4	2	0	2	201	0	.5
140829_1453	10	1	1	59	1053	2	1	-1	1	10	60	-1	20	-1	-1	2	1	1	5	0	5	19.885164	1	26	3	4	2	0	2	201	.83333331	0
140829_1453	11	1	1	39	1092	2	1	-1	1	50	40	-1	-1	1	-1	-1	1	0	6	40	5	19.885164	1	26	3	4	2	0	2	201	1	0
140829_1453	12	1	1	0	1092	2	1	-1	2	10	25	-1	30	-1	0	-1	-1	3	0	0	5	19.885164	1	26	3	4	2	0	2	201	0	.5
140829_1453	13	1	1	60	1152	2	1	-1	1	10	60	-1	30	-1	-1	2	0	0	6	40	5	19.885164	1	26	3	4	2	0	2	201	1	0
140829_1453	14	1	1	0	1152	2	1	-1	3	50	40	-1	75	-1	0	-1	-1	1	0	40	5	19.885164	1	26	3	4	2	0	2	201	0	.83333331
140829_1453	15	1	1	60	1212	2	1	-1	3	10	60	-1	35	-1	-1	2	0	0	6	40	5	19.885164	1	26	3	4	2	0	2	201	1	0
140829_1453	16	1	1	0	1212	2	1	-1	3	30	40	-1	40	-1	1	-1	-1	3	0	0	5	19.885164	1	26	3	4	2	0	2	201	0	.5
140829_1453	17	1	1	25	1237	2	1	-1	1	10	25	-1	20	-1	-1	2	0	0	6	40	5	19.885164	1	26	3	4	2	0	2	201	1	0
140829_1453	18	1	1	0	1237	2	1	-1	3	50	60	-1	65	-1	0	-1	-1	1	0	0	5	19.885164	1	26	3	4	2	0	2	201	0	.83333331
140829_1453	19	1	1	60	1297	2	1	-1	1	30	60	-1	40	-1	-1	2	0	0	5	40	5	19.885164	1	26	3	4	2	0	2	201	.83333331	.16666667
140829_1453	20	1	1	0	1297	2	1	-1	3	30	40	-1	40	-1	1	-1	-1	3	0	0	5	19.885164	1	26	3	4	2	0	2	201	0	.5
140829_1453	1	2	1	0	480	2	1	-1	2	50	10	-1	60	-1	0	-1	-1	1	0	40	4	38.553246	0	22	7	4	3	0	2	202	0	.83333331
140829_1453	2	2	1	70	550	2	1	-1	3	30	200	-1	130	-1	1	-1	-1	1	0	0	4	38.553246	0	22	7	4	3	0	2	202	0	.83333331
140829_1453	3	2	1	0	550	2	1	-1	1	30	40	-1	40	-1	1	-1	-1	4	0	0	4	38.553246	0	22	7	4	3	0	2	202	0	.33333334
140829_1453	4	2	1	0	550	2	1	-1	2	30	40	-1	45	-1	0	-1	-1	1	0	0	4	38.553246	0	22	7	4	3	0	2	202	0	.83333331
140829_1453	5	2	1	5	555	2	1	-1	2	30	25	-1	40	-1	-1	2	20	0	6	40	4	38.553246	0	22	7	4	3	0	2	202	1	0
140829_1453	6	2	1	165	720	2	2	-1	2	30	200	-1	40	-1	-1	2	35	0	6	40	4	38.553246	0	22	7	4	3	0	2	202	1	0
140829_1453	7	2	1	0	720	2	1	-1	3	10	25	-1	30	-1	0	-1	-1	4	0	0	4	38.553246	0	22	7	4	3	0	2	202	0	.33333334
140829_1453	8	2	1	140	860	2	1	-1	3	50	200	-1	60	-1	1	-1	-1	3	0	0	4	38.553246	0	22	7	4	3	0	2	202	0	.5
140829_1453	9	2	1	135	995	2	2	-1	1	50	200	-1	65	-1	1	-1	-1	3	0	40	4	38.553246	0	22	7	4	3	0	2	202	0	.5
140829_1453	10	2	1	20	1015	2	2	-1	1	10	40	-1	20	-1	-1	1	-1	1	5	0	4	38.553246	0	22	7	4	3	0	2	202	.83333331	0
140829_1453	11	2	1	70	1085	2	2	-1	1	50	120	-1	-1	1	-1	-1	50	0	6	40	4	38.553246	0	22	7	4	3	0	2	202	1	0
140829_1453	12	2	1	0	1085	2	1	-1	3	10	25	-1	25	-1	1	-1	-1	6	0	0	4	38.553246	0	22	7	4	3	0	2	202	0	0
140829_1453	13	2	1	50	1135	2	1	-1	2	10	60	-1	20	-1	-1	2	10	1	5	40	4	38.553246	0	22	7	4	3	0	2	202	.83333331	0
140829_1453	14	2	1	0	1135	2	2	-1	3	50	60	-1	75	-1	0	-1	-1	1	0	40	4	38.553246	0	22	7	4	3	0	2	202	0	.83333331
140829_1453	15	2	1	50	1185	2	1	-1	1	10	60	-1	20	-1	-1	2	10	0	6	40	4	38.553246	0	22	7	4	3	0	2	202	1	0
140829_1453	16	2	1	0	1185	2	1	-1	1	30	40	-1	45	-1	0	-1	-1	1	0	0	4	38.553246	0	22	7	4	3	0	2	202	0	.83333331
140829_1453	17	2	1	20	1205	2	1	-1	2	10	25	-1	20	-1	-1	2	5	0	6	40	4	38.553246	0	22	7	4	3	0	2	202	1	0
140829_1453	18	2	1	0	1205	2	2	-1	3	50	40	-1	65	-1	0	-1	-1	1	0	0	4	38.553246	0	22	7	4	3	0	2	202	0	.83333331
140829_1453	19	2	1	50	1255	2	1	-1	2	30	60	-1	40	-1	-1	2	10	0	5	40	4	38.553246	0	22	7	4	3	0	2	202	.83333331	.16666667
140829_1453	20	2	1	0	1255	2	2	-1	3	30	10	-1	40	-1	0	-1	-1	3	0	0	4	38.553246	0	22	7	4	3	0	2	202	0	.5
140829_1453	1	3	1	0	480	2	1	-1	3	50	10	-1	130	-1	-1	0	-1	0	5	40	3	37.48241	1	26	6	4	3	0	2	203	.83333331	.16666667
140829_1453	2	3	1	0	480	2	2	-1	3	30	25	-1	130	-1	0	-1	-1	1	0	0	3	37.48241	1	26	6	4	3	0	2	203	0	.83333331
140829_1453	3	3	1	15	495	2	2	-1	2	30	60	-1	45	-1	1	-1	-1	3	0	0	3	37.48241	1	26	6	4	3	0	2	203	0	.5
140829_1453	4	3	1	155	650	2	2	-1	2	30	200	-1	45	-1	1	-1	-1	1	0	0	3	37.48241	1	26	6	4	3	0	2	203	0	.83333331
140829_1453	5	3	1	5	655	2	2	-1	3	30	10	-1	45	-1	-1	2	5	1	5	40	3	37.48241	1	26	6	4	3	0	2	203	.83333331	0
140829_1453	6	3	1	30	685	2	1	-1	1	30	40	-1	40	-1	-1	2	10	0	5	40	3	37.48241	1	26	6	4	3	0	2	203	.83333331	.16666667
140829_1453	7	3	1	30	715	2	2	-1	3	10	60	-1	30	-1	1	-1	-1	4	0	0	3	37.48241	1	26	6	4	3	0	2	203	0	.33333334
140829_1453	8	3	1	60	775	2	2	-1	3	50	120	-1	60	-1	1	-1	-1	3	0	0	3	37.48241	1	26	6	4	3	0	2	203	0	.5
140829_1453	9	3	1	0	775	2	3	-1	1	50	10	-1	65	-1	0	-1	-1	3	0	40	3	37.48241	1	26	6	4	3	0	2	203	0	.5
140829_1453	10	3	1	20	795	2	1	-1	2	10	60	-1	40	-1	1	-1	-1	4	0	0	3	37.48241	1	26	6	4	3	0	2	203	0	.33333334
140829_1453	11	3	1	0	795	2	1	-1	3	50	40	-1	65	-1	0	-1	-1	2	0	40	3	37.48241	1	26	6	4	3	0	2	203	0	.66666669
140829_1453	12	3	1	0	795	2	1	-1	1	10	25	-1	25	-1	0	-1	-1	3	0	0	3	37.48241	1	26	6	4	3	0	2	203	0	.5
140829_1453	13	3	1	50	845	2	1	-1	3	10	60	-1	20	-1	-1	2	10	0	6	40	3	37.48241	1	26	6	4	3	0	2	203	1	0
140829_1453	14	3	1	0	845	2	1	-1	1	50	40	-1	65	-1	0	-1	-1	1	0	40	3	37.48241	1	26	6	4	3	0	2	203	0	.83333331
140829_1453	15	3	1	50	895	2	2	-1	3	10	60	-1	35	-1	-1	2	10	0	6	40	3	37.48241	1	26	6	4	3	0	2	203	1	0
140829_1453	16	3	1	0	895	2	1	-1	2	30	40	-1	50	-1	0	-1	-1	1	0	0	3	37.48241	1	26	6	4	3	0	2	203	0	.83333331
140829_1453	17	3	1	15	910	2	1	-1	3	10	25	-1	30	-1	-1	2	10	0	6	40	3	37.48241	1	26	6	4	3	0	2	203	1	0
140829_1453	18	3	1	0	910	2	1	-1	1	50	60	-1	75	-1	0	-1	-1	1	0	0	3	37.48241	1	26	6	4	3	0	2	203	0	.83333331
140829_1453	19	3	1	120	1030	2	2	-1	1	30	120	-1	40	-1	-1	2	0	0	5	40	3	37.48241	1	26	6	4	3	0	2	203	.83333331	.16666667
140829_1453	20	3	1	0	1030	2	1	-1	2	30	40	-1	50	-1	0	-1	-1	1	0	0	3	37.48241	1	26	6	4	3	0	2	203	0	.83333331
140829_1453	1	4	1	10	490	2	2	-1	1	50	10	-1	60	-1	-1	2	0	0	5	40	2	7.8152933	1	33	7	3	3	0	2	204	.83333331	.16666667
140829_1453	2	4	1	160	650	2	1	-1	2	30	200	-1	40	-1	1	-1	-1	2	0	0	2	7.8152933	1	33	7	3	3	0	2	204	0	.66666669
140829_1453	3	4	1	155	805	2	3	-1	2	30	200	-1	45	-1	1	-1	-1	3	0	0	2	7.8152933	1	33	7	3	3	0	2	204	0	.5
140829_1453	4	4	1	155	960	2	2	-1	1	30	200	-1	45	-1	1	-1	-1	1	0	0	2	7.8152933	1	33	7	3	3	0	2	204	0	.83333331
140829_1453	5	4	1	10	970	2	2	-1	2	30	10	-1	40	-1	-1	2	0	0	6	40	2	7.8152933	1	33	7	3	3	0	2	204	1	0
140829_1453	6	4	1	25	995	2	3	-1	2	30	25	-1	40	-1	-1	2	0	0	6	40	2	7.8152933	1	33	7	3	3	0	2	204	1	0
140829_1453	7	4	1	0	995	2	3	-1	3	10	10	-1	30	-1	0	-1	-1	4	0	0	2	7.8152933	1	33	7	3	3	0	2	204	0	.33333334
140829_1453	8	4	1	50	1045	2	2	-1	1	50	120	-1	70	-1	1	-1	-1	3	0	0	2	7.8152933	1	33	7	3	3	0	2	204	0	.5
140829_1453	9	4	1	200	1245	2	1	-1	3	50	200	-1	60	-1	-1	2	0	0	5	40	2	7.8152933	1	33	7	3	3	0	2	204	.83333331	.16666667
140829_1453	10	4	1	0	1245	2	2	-1	2	10	40	-1	40	-1	0	-1	-1	4	0	0	2	7.8152933	1	33	7	3	3	0	2	204	0	.33333334
140829_1453	11	4	1	40	1285	2	3	-1	1	50	40	-1	-1	1	-1	-1	0	0	6	40	2	7.8152933	1	33	7	3	3	0	2	204	1	0
140829_1453	12	4	1	175	1460	2	2	-1	3	10	200	-1	25	-1	1	-1	-1	6	0	0	2	7.8152933	1	33	7	3	3	0	2	204	0	0
140829_1453	13	4	1	40	1500	2	2	-1	1	10	40	-1	30	-1	-1	2	0	0	6	40	2	7.8152933	1	33	7	3	3	0	2	204	1	0
140829_1453	14	4	1	0	1500	2	2	-1	1	50	60	-1	65	-1	0	-1	-1	1	0	40	2	7.8152933	1	33	7	3	3	0	2	204	0	.83333331
140829_1453	15	4	1	60	1560	2	2	-1	1	10	60	-1	20	-1	-1	2	0	0	6	40	2	7.8152933	1	33	7	3	3	0	2	204	1	0
140829_1453	16	4	1	0	1560	2	2	-1	3	30	40	-1	40	-1	0	-1	-1	3	0	0	2	7.8152933	1	33	7	3	3	0	2	204	0	.5
140829_1453	17	4	1	60	1620	2	2	-1	2	10	60	-1	20	-1	-1	2	0	0	6	40	2	7.8152933	1	33	7	3	3	0	2	204	1	0
140829_1453	18	4	1	0	1620	2	2	-1	1	50	40	-1	75	-1	0	-1	-1	1	0	0	2	7.8152933	1	33	7	3	3	0	2	204	0	.83333331
140829_1453	19	4	1	120	1740	2	2	-1	2	30	120	-1	40	-1	-1	2	0	0	5	40	2	7.8152933	1	33	7	3	3	0	2	204	.83333331	.16666667
140829_1453	20	4	1	0	1740	2	1	-1	1	30	40	-1	45	-1	0	-1	-1	1	0	0	2	7.8152933	1	33	7	3	3	0	2	204	0	.83333331
140829_1453	1	5	1	10	490	2	2	-1	3	50	10	-1	130	-1	-1	2	0	0	5	40	5	16.260204	0	26	0	5	1	0	2	205	.83333331	.16666667
140829_1453	2	5	1	0	490	2	2	-1	2	30	25	-1	40	-1	0	-1	-1	2	0	0	5	16.260204	0	26	0	5	1	0	2	205	0	.66666669
140829_1453	3	5	1	0	490	2	4	-1	2	30	10	-1	45	-1	0	-1	-1	3	0	0	5	16.260204	0	26	0	5	1	0	2	205	0	.5
140829_1453	4	5	1	0	490	2	1	-1	3	30	40	-1	50	-1	0	-1	-1	1	0	0	5	16.260204	0	26	0	5	1	0	2	205	0	.83333331
140829_1453	5	5	1	10	500	2	3	-1	2	30	10	-1	40	-1	-1	2	0	0	6	40	5	16.260204	0	26	0	5	1	0	2	205	1	0
140829_1453	6	5	1	200	700	2	2	-1	1	30	200	-1	40	-1	-1	2	0	0	5	40	5	16.260204	0	26	0	5	1	0	2	205	.83333331	.16666667
140829_1453	7	5	1	0	700	2	1	-1	1	10	25	-1	25	-1	1	-1	-1	5	0	0	5	16.260204	0	26	0	5	1	0	2	205	0	.16666667
140829_1453	8	5	1	135	835	2	1	-1	2	50	200	-1	65	-1	1	-1	-1	3	0	0	5	16.260204	0	26	0	5	1	0	2	205	0	.5
140829_1453	9	5	1	200	1035	2	2	-1	3	50	200	-1	60	-1	-1	2	0	0	5	40	5	16.260204	0	26	0	5	1	0	2	205	.83333331	.16666667
140829_1453	10	5	1	25	1060	2	3	-1	1	10	25	-1	20	-1	-1	2	0	1	5	0	5	16.260204	0	26	0	5	1	0	2	205	.83333331	0
140829_1453	11	5	1	55	1115	2	2	-1	3	50	120	-1	65	-1	1	-1	-1	2	0	40	5	16.260204	0	26	0	5	1	0	2	205	0	.66666669
140829_1453	12	5	1	15	1130	2	3	-1	3	10	40	-1	25	-1	1	-1	-1	6	0	0	5	16.260204	0	26	0	5	1	0	2	205	0	0
140829_1453	13	5	1	40	1170	2	2	-1	3	10	40	-1	20	-1	-1	2	0	0	6	40	5	16.260204	0	26	0	5	1	0	2	205	1	0
140829_1453	14	5	1	45	1215	2	3	-1	3	50	120	-1	75	-1	1	-1	-1	1	0	40	5	16.260204	0	26	0	5	1	0	2	205	0	.83333331
140829_1453	15	5	1	60	1275	2	1	-1	2	10	60	-1	20	-1	-1	2	0	0	6	40	5	16.260204	0	26	0	5	1	0	2	205	1	0
140829_1453	16	5	1	0	1275	2	2	-1	1	30	40	-1	45	-1	0	-1	-1	1	0	0	5	16.260204	0	26	0	5	1	0	2	205	0	.83333331
140829_1453	17	5	1	60	1335	2	2	-1	1	10	60	-1	20	-1	-1	2	0	0	6	40	5	16.260204	0	26	0	5	1	0	2	205	1	0
140829_1453	18	5	1	135	1470	2	3	-1	3	50	200	-1	65	-1	1	-1	-1	1	0	0	5	16.260204	0	26	0	5	1	0	2	205	0	.83333331
140829_1453	19	5	1	60	1530	2	1	-1	3	30	60	-1	40	-1	-1	2	0	0	5	40	5	16.260204	0	26	0	5	1	0	2	205	.83333331	.16666667
140829_1453	20	5	1	0	1530	2	2	-1	2	30	10	-1	50	-1	0	-1	-1	1	0	0	5	16.260204	0	26	0	5	1	0	2	205	0	.83333331
140829_1453	1	6	1	80	560	2	3	-1	3	50	120	-1	130	-1	-1	2	40	0	5	40	3	10.385177	1	26	4	4	3	0	2	206	.83333331	.16666667
140829_1453	2	6	1	0	560	2	2	-1	1	30	25	-1	45	-1	0	-1	-1	2	0	0	3	10.385177	1	26	4	4	3	0	2	206	0	.66666669
140829_1453	3	6	1	40	600	2	1	-1	3	30	40	-1	60	-1	-1	2	0	0	5	0	3	10.385177	1	26	4	4	3	0	2	206	.83333331	.16666667
140829_1453	4	6	1	0	600	2	3	-1	1	30	25	-1	45	-1	0	-1	-1	1	0	0	3	10.385177	1	26	4	4	3	0	2	206	0	.83333331
140829_1453	5	6	1	10	610	2	3	-1	3	30	10	-1	45	-1	-1	2	0	1	5	40	3	10.385177	1	26	4	4	3	0	2	206	.83333331	0
140829_1453	6	6	1	40	650	2	1	-1	3	30	40	-1	45	-1	-1	2	0	2	4	40	3	10.385177	1	26	4	4	3	0	2	206	.66666669	0
140829_1453	7	6	1	50	700	2	2	-1	2	10	60	-1	25	-1	-1	2	10	0	6	0	3	10.385177	1	26	4	4	3	0	2	206	1	0
140829_1453	8	6	1	55	755	2	2	-1	2	50	120	-1	65	-1	1	-1	-1	3	0	0	3	10.385177	1	26	4	4	3	0	2	206	0	.5
140829_1453	9	6	1	10	765	2	3	-1	3	50	10	-1	60	-1	-1	2	0	0	5	40	3	10.385177	1	26	4	4	3	0	2	206	.83333331	.16666667
140829_1453	10	6	1	60	825	2	1	-1	3	10	60	-1	20	-1	-1	2	0	1	5	0	3	10.385177	1	26	4	4	3	0	2	206	.83333331	0
140829_1453	11	6	1	0	825	2	1	-1	2	50	40	-1	70	-1	0	-1	-1	2	0	40	3	10.385177	1	26	4	4	3	0	2	206	0	.66666669
140829_1453	12	6	1	0	825	2	4	-1	3	10	25	-1	25	-1	1	-1	-1	6	0	0	3	10.385177	1	26	4	4	3	0	2	206	0	0
140829_1453	13	6	1	25	850	2	3	-1	3	10	25	-1	20	-1	-1	2	0	0	6	40	3	10.385177	1	26	4	4	3	0	2	206	1	0
140829_1453	14	6	1	40	890	2	1	-1	2	50	40	-1	60	-1	-1	2	0	1	4	40	3	10.385177	1	26	4	4	3	0	2	206	.66666669	.16666667
140829_1453	15	6	1	40	930	2	3	-1	3	10	40	-1	35	-1	-1	2	0	0	6	40	3	10.385177	1	26	4	4	3	0	2	206	1	0
140829_1453	16	6	1	0	930	2	3	-1	1	30	40	-1	45	-1	0	-1	-1	1	0	0	3	10.385177	1	26	4	4	3	0	2	206	0	.83333331
140829_1453	17	6	1	10	940	2	3	-1	2	10	10	-1	20	-1	-1	2	0	0	6	40	3	10.385177	1	26	4	4	3	0	2	206	1	0
140829_1453	18	6	1	0	940	2	1	-1	2	50	60	-1	60	-1	0	-1	-1	2	0	0	3	10.385177	1	26	4	4	3	0	2	206	0	.66666669
140829_1453	19	6	1	120	1060	2	3	-1	2	30	120	-1	40	-1	-1	2	0	0	5	40	3	10.385177	1	26	4	4	3	0	2	206	.83333331	.16666667
140829_1453	20	6	1	150	1210	2	3	-1	2	30	200	-1	50	-1	1	-1	-1	1	0	0	3	10.385177	1	26	4	4	3	0	2	206	0	.83333331
140829_1453	1	7	1	0	480	1	-1	1	1	50	-1	1	60	-1	-1	-1	-1	0	5	40	6	24.775141	0	21	7	3	3	0	2	207	.83333331	.16666667
140829_1453	2	7	1	30	510	1	-1	1	1	30	-1	1	45	-1	-1	-1	-1	2	0	0	6	24.775141	0	21	7	3	3	0	2	207	0	.66666669
140829_1453	3	7	1	45	555	1	-1	1	2	30	-1	1	45	-1	-1	-1	-1	3	0	0	6	24.775141	0	21	7	3	3	0	2	207	0	.5
140829_1453	4	7	1	15	570	1	-1	1	2	30	-1	1	45	-1	-1	-1	-1	1	0	0	6	24.775141	0	21	7	3	3	0	2	207	0	.83333331
140829_1453	5	7	1	15	585	1	-1	1	3	30	-1	1	45	-1	-1	-1	-1	1	5	40	6	24.775141	0	21	7	3	3	0	2	207	.83333331	0
140829_1453	6	7	1	30	615	1	-1	1	3	30	-1	1	45	-1	-1	-1	-1	2	4	40	6	24.775141	0	21	7	3	3	0	2	207	.66666669	0
140829_1453	7	7	1	75	690	1	-1	1	1	10	-1	1	25	-1	-1	-1	-1	5	0	0	6	24.775141	0	21	7	3	3	0	2	207	0	.16666667
140829_1453	8	7	1	45	735	1	-1	1	2	50	-1	1	65	-1	-1	-1	-1	3	0	0	6	24.775141	0	21	7	3	3	0	2	207	0	.5
140829_1453	9	7	1	45	780	1	-1	1	1	50	-1	1	65	-1	-1	-1	-1	3	0	40	6	24.775141	0	21	7	3	3	0	2	207	0	.5
140829_1453	10	7	1	10	790	1	-1	1	1	10	-1	1	20	-1	-1	-1	-1	1	5	0	6	24.775141	0	21	7	3	3	0	2	207	.83333331	0
140829_1453	11	7	1	30	820	1	-1	1	3	50	-1	1	65	-1	-1	-1	-1	2	0	40	6	24.775141	0	21	7	3	3	0	2	207	0	.66666669
140829_1453	12	7	1	45	865	1	-1	1	1	10	-1	1	25	-1	-1	-1	-1	3	0	0	6	24.775141	0	21	7	3	3	0	2	207	0	.5
140829_1453	13	7	1	10	875	1	-1	1	2	10	-1	1	20	-1	-1	-1	-1	1	5	40	6	24.775141	0	21	7	3	3	0	2	207	.83333331	0
140829_1453	14	7	1	15	890	1	-1	1	1	50	-1	1	65	-1	-1	-1	-1	1	0	40	6	24.775141	0	21	7	3	3	0	2	207	0	.83333331
140829_1453	15	7	1	0	890	1	-1	1	1	10	-1	1	20	-1	-1	-1	-1	0	6	40	6	24.775141	0	21	7	3	3	0	2	207	1	0
140829_1453	16	7	1	15	905	1	-1	1	1	30	-1	1	45	-1	-1	-1	-1	1	0	0	6	24.775141	0	21	7	3	3	0	2	207	0	.83333331
140829_1453	17	7	1	0	905	1	-1	1	2	10	-1	1	20	-1	-1	-1	-1	0	6	40	6	24.775141	0	21	7	3	3	0	2	207	1	0
140829_1453	18	7	1	15	920	1	-1	1	3	50	-1	1	65	-1	-1	-1	-1	1	0	0	6	24.775141	0	21	7	3	3	0	2	207	0	.83333331
140829_1453	19	7	1	0	920	1	-1	1	3	30	-1	1	40	-1	-1	-1	-1	0	5	40	6	24.775141	0	21	7	3	3	0	2	207	.83333331	.16666667
140829_1453	20	7	1	15	935	1	-1	1	1	30	-1	1	45	-1	-1	-1	-1	1	0	0	6	24.775141	0	21	7	3	3	0	2	207	0	.83333331
140829_1453	1	8	1	0	480	1	-1	2	2	50	-1	0	-1	-1	-1	-1	-1	1	0	40	5	-7.8152933	1	21	2	2	2	0	2	208	0	.83333331
140829_1453	2	8	1	0	480	1	-1	2	3	30	-1	0	-1	-1	-1	-1	-1	1	0	0	5	-7.8152933	1	21	2	2	2	0	2	208	0	.83333331
140829_1453	3	8	1	0	480	1	-1	2	2	30	-1	0	-1	-1	-1	-1	-1	3	0	0	5	-7.8152933	1	21	2	2	2	0	2	208	0	.5
140829_1453	4	8	1	0	480	1	-1	2	3	30	-1	0	-1	-1	-1	-1	-1	1	0	0	5	-7.8152933	1	21	2	2	2	0	2	208	0	.83333331
140829_1453	5	8	1	95	575	1	-1	2	1	30	-1	1	-1	-1	-1	-1	-1	0	6	40	5	-7.8152933	1	21	2	2	2	0	2	208	1	0
140829_1453	6	8	1	100	675	1	-1	2	1	30	-1	1	-1	-1	-1	-1	-1	0	5	40	5	-7.8152933	1	21	2	2	2	0	2	208	.83333331	.16666667
140829_1453	7	8	1	0	675	1	-1	2	1	10	-1	0	-1	-1	-1	-1	-1	5	0	0	5	-7.8152933	1	21	2	2	2	0	2	208	0	.16666667
140829_1453	8	8	1	0	675	1	-1	2	1	50	-1	0	-1	-1	-1	-1	-1	3	0	0	5	-7.8152933	1	21	2	2	2	0	2	208	0	.5
140829_1453	9	8	1	10	685	1	-1	2	3	50	-1	1	-1	-1	-1	-1	-1	0	5	40	5	-7.8152933	1	21	2	2	2	0	2	208	.83333331	.16666667
140829_1453	10	8	1	-49	636	1	-1	2	1	10	-1	1	-1	-1	-1	-1	-1	1	5	0	5	-7.8152933	1	21	2	2	2	0	2	208	.83333331	0
140829_1453	11	8	1	0	636	1	-1	2	2	50	-1	0	-1	-1	-1	-1	-1	2	0	40	5	-7.8152933	1	21	2	2	2	0	2	208	0	.66666669
140829_1453	12	8	1	0	636	1	-1	2	3	10	-1	0	-1	-1	-1	-1	-1	6	0	0	5	-7.8152933	1	21	2	2	2	0	2	208	0	0
140829_1453	13	8	1	205	841	1	-1	2	2	10	-1	1	-1	-1	-1	-1	-1	1	5	40	5	-7.8152933	1	21	2	2	2	0	2	208	.83333331	0
140829_1453	14	8	1	-30	811	1	-1	2	2	50	-1	1	-1	-1	-1	-1	-1	1	4	40	5	-7.8152933	1	21	2	2	2	0	2	208	.66666669	.16666667
140829_1453	15	8	1	201	1012	1	-1	2	2	10	-1	1	-1	-1	-1	-1	-1	0	6	40	5	-7.8152933	1	21	2	2	2	0	2	208	1	0
140829_1453	16	8	1	0	1012	1	-1	2	1	30	-1	0	-1	-1	-1	-1	-1	1	0	0	5	-7.8152933	1	21	2	2	2	0	2	208	0	.83333331
140829_1453	17	8	1	231	1243	1	-1	2	3	10	-1	1	-1	-1	-1	-1	-1	0	6	40	5	-7.8152933	1	21	2	2	2	0	2	208	1	0
140829_1453	18	8	1	0	1243	1	-1	2	1	50	-1	0	-1	-1	-1	-1	-1	1	0	0	5	-7.8152933	1	21	2	2	2	0	2	208	0	.83333331
140829_1453	19	8	1	81	1324	1	-1	2	3	30	-1	1	-1	-1	-1	-1	-1	0	5	40	5	-7.8152933	1	21	2	2	2	0	2	208	.83333331	.16666667
140829_1453	20	8	1	0	1324	1	-1	2	1	30	-1	0	-1	-1	-1	-1	-1	1	0	0	5	-7.8152933	1	21	2	2	2	0	2	208	0	.83333331
140829_1453	1	9	1	0	480	2	2	-1	2	50	10	-1	60	-1	0	-1	-1	1	0	40	5	7.8152933	1	28	6	4	3	0	2	209	0	.83333331
140829_1453	2	9	1	0	480	2	3	-1	1	30	40	-1	45	-1	0	-1	-1	2	0	0	5	7.8152933	1	28	6	4	3	0	2	209	0	.66666669
140829_1453	3	9	1	50	530	2	2	-1	3	30	60	-1	60	-1	-1	2	10	0	5	0	5	7.8152933	1	28	6	4	3	0	2	209	.83333331	.16666667
140829_1453	4	9	1	0	530	2	4	-1	1	30	40	-1	45	-1	0	-1	-1	1	0	0	5	7.8152933	1	28	6	4	3	0	2	209	0	.83333331
140829_1453	5	9	1	15	545	2	1	-1	1	30	25	-1	40	-1	-1	2	10	0	6	40	5	7.8152933	1	28	6	4	3	0	2	209	1	0
140829_1453	6	9	1	170	715	2	2	-1	3	30	200	-1	45	-1	-1	2	30	2	4	40	5	7.8152933	1	28	6	4	3	0	2	209	.66666669	0
140829_1453	7	9	1	5	720	2	3	-1	2	10	10	-1	25	-1	-1	2	5	0	6	0	5	7.8152933	1	28	6	4	3	0	2	209	1	0
140829_1453	8	9	1	0	720	2	3	-1	3	50	25	-1	60	-1	0	-1	-1	3	0	0	5	7.8152933	1	28	6	4	3	0	2	209	0	.5
140829_1453	9	9	1	0	720	2	4	-1	1	50	40	-1	65	-1	0	-1	-1	3	0	40	5	7.8152933	1	28	6	4	3	0	2	209	0	.5
140829_1453	10	9	1	40	760	2	2	-1	3	10	40	-1	20	-1	-1	2	0	1	5	0	5	7.8152933	1	28	6	4	3	0	2	209	.83333331	0
140829_1453	11	9	1	50	810	2	2	-1	2	50	120	-1	70	-1	1	-1	-1	2	0	40	5	7.8152933	1	28	6	4	3	0	2	209	0	.66666669
140829_1453	12	9	1	175	985	2	2	-1	1	10	200	-1	25	-1	1	-1	-1	3	0	0	5	7.8152933	1	28	6	4	3	0	2	209	0	.5
140829_1453	13	9	1	25	1010	2	3	-1	1	10	25	-1	30	-1	-1	2	0	0	6	40	5	7.8152933	1	28	6	4	3	0	2	209	1	0
140829_1453	14	9	1	55	1065	2	3	-1	1	50	120	-1	65	-1	1	-1	-1	1	0	40	5	7.8152933	1	28	6	4	3	0	2	209	0	.83333331
140829_1453	15	9	1	50	1115	2	2	-1	2	10	60	-1	20	-1	-1	2	10	0	6	40	5	7.8152933	1	28	6	4	3	0	2	209	1	0
140829_1453	16	9	1	0	1115	2	2	-1	2	30	40	-1	50	-1	0	-1	-1	1	0	0	5	7.8152933	1	28	6	4	3	0	2	209	0	.83333331
140829_1453	17	9	1	10	1125	2	4	-1	2	10	10	-1	20	-1	-1	2	0	0	6	40	5	7.8152933	1	28	6	4	3	0	2	209	1	0
140829_1453	18	9	1	0	1125	2	2	-1	2	50	40	-1	60	-1	0	-1	-1	2	0	0	5	7.8152933	1	28	6	4	3	0	2	209	0	.66666669
140829_1453	19	9	1	100	1225	2	2	-1	3	30	120	-1	40	-1	-1	2	20	0	5	40	5	7.8152933	1	28	6	4	3	0	2	209	.83333331	.16666667
140829_1453	20	9	1	0	1225	2	2	-1	1	30	10	-1	45	-1	0	-1	-1	1	0	0	5	7.8152933	1	28	6	4	3	0	2	209	0	.83333331
140829_1453	1	10	1	30	510	2	4	-1	3	50	40	-1	130	-1	-1	2	10	0	5	40	2	7.8152933	1	24	7	4	2	0	2	210	.83333331	.16666667
140829_1453	2	10	1	0	510	2	3	-1	3	30	40	-1	130	-1	0	-1	-1	1	0	0	2	7.8152933	1	24	7	4	2	0	2	210	0	.83333331
140829_1453	3	10	1	20	530	2	2	-1	1	30	60	-1	40	-1	1	-1	-1	4	0	0	2	7.8152933	1	24	7	4	2	0	2	210	0	.33333334
140829_1453	4	10	1	0	530	2	3	-1	2	30	25	-1	45	-1	0	-1	-1	1	0	0	2	7.8152933	1	24	7	4	2	0	2	210	0	.83333331
140829_1453	5	10	1	5	535	2	2	-1	1	30	10	-1	40	-1	-1	2	5	0	6	40	2	7.8152933	1	24	7	4	2	0	2	210	1	0
140829_1453	6	10	1	-20	515	2	3	-1	3	30	25	-1	45	-1	-1	1	-1	2	4	40	2	7.8152933	1	24	7	4	2	0	2	210	.66666669	0
140829_1453	7	10	1	90	605	2	4	-1	3	10	120	-1	30	-1	1	-1	-1	4	0	0	2	7.8152933	1	24	7	4	2	0	2	210	0	.33333334
140829_1453	8	10	1	0	605	2	3	-1	1	50	25	-1	70	-1	0	-1	-1	3	0	0	2	7.8152933	1	24	7	4	2	0	2	210	0	.5
140829_1453	9	10	1	190	795	2	1	-1	2	50	200	-1	60	-1	-1	2	10	0	5	40	2	7.8152933	1	24	7	4	2	0	2	210	.83333331	.16666667
140829_1453	10	10	1	24	819	2	3	-1	3	10	25	-1	20	-1	-1	2	1	1	5	0	2	7.8152933	1	24	7	4	2	0	2	210	.83333331	0
140829_1453	11	10	1	0	819	2	3	-1	3	50	40	-1	65	-1	0	-1	-1	2	0	40	2	7.8152933	1	24	7	4	2	0	2	210	0	.66666669
140829_1453	12	10	1	95	914	2	5	-1	3	10	120	-1	25	-1	1	-1	-1	6	0	0	2	7.8152933	1	24	7	4	2	0	2	210	0	0
140829_1453	13	10	1	119	1033	2	4	-1	3	10	120	-1	20	-1	-1	2	1	0	6	40	2	7.8152933	1	24	7	4	2	0	2	210	1	0
140829_1453	14	10	1	0	1033	2	4	-1	1	50	10	-1	65	-1	0	-1	-1	1	0	40	2	7.8152933	1	24	7	4	2	0	2	210	0	.83333331
140829_1453	15	10	1	39	1072	2	3	-1	2	10	40	-1	20	-1	-1	2	1	0	6	40	2	7.8152933	1	24	7	4	2	0	2	210	1	0
140829_1453	16	10	1	0	1072	2	4	-1	1	30	10	-1	45	-1	0	-1	-1	1	0	0	2	7.8152933	1	24	7	4	2	0	2	210	0	.83333331
140829_1453	17	10	1	59	1131	2	2	-1	3	10	60	-1	30	-1	-1	2	1	0	6	40	2	7.8152933	1	24	7	4	2	0	2	210	1	0
140829_1453	18	10	1	125	1256	2	3	-1	1	50	200	-1	75	-1	1	-1	-1	1	0	0	2	7.8152933	1	24	7	4	2	0	2	210	0	.83333331
140829_1453	19	10	1	119	1375	2	3	-1	3	30	120	-1	40	-1	-1	2	1	0	5	40	2	7.8152933	1	24	7	4	2	0	2	210	.83333331	.16666667
140829_1453	20	10	1	155	1530	2	3	-1	1	30	200	-1	45	-1	1	-1	-1	1	0	0	2	7.8152933	1	24	7	4	2	0	2	210	0	.83333331
140829_1453	1	11	1	60	540	2	3	-1	2	50	120	-1	60	-1	1	-1	-1	1	0	40	6	37.48241	1	23	6	4	2	0	2	211	0	.83333331
140829_1453	2	11	1	0	540	2	4	-1	1	30	40	-1	45	-1	0	-1	-1	2	0	0	6	37.48241	1	23	6	4	2	0	2	211	0	.66666669
140829_1453	3	11	1	170	710	2	3	-1	3	30	200	-1	60	-1	-1	2	30	0	5	0	6	37.48241	1	23	6	4	2	0	2	211	.83333331	.16666667
140829_1453	4	11	1	150	860	2	2	-1	3	30	200	-1	50	-1	1	-1	-1	1	0	0	6	37.48241	1	23	6	4	2	0	2	211	0	.83333331
140829_1453	5	11	1	40	900	2	4	-1	3	30	40	-1	45	-1	-1	2	0	1	5	40	6	37.48241	1	23	6	4	2	0	2	211	.83333331	0
140829_1453	6	11	1	25	925	2	3	-1	1	30	25	-1	40	-1	-1	2	0	0	5	40	6	37.48241	1	23	6	4	2	0	2	211	.83333331	.16666667
140829_1453	7	11	1	35	960	2	2	-1	1	10	60	-1	25	-1	1	-1	-1	5	0	0	6	37.48241	1	23	6	4	2	0	2	211	0	.16666667
140829_1453	8	11	1	140	1100	2	4	-1	3	50	200	-1	60	-1	1	-1	-1	3	0	0	6	37.48241	1	23	6	4	2	0	2	211	0	.5
140829_1453	9	11	1	0	1100	2	4	-1	3	50	40	-1	60	-1	-1	0	-1	0	5	40	6	37.48241	1	23	6	4	2	0	2	211	.83333331	.16666667
140829_1453	10	11	1	30	1130	2	4	-1	3	10	40	-1	20	-1	-1	2	10	1	5	0	6	37.48241	1	23	6	4	2	0	2	211	.83333331	0
140829_1453	11	11	1	0	1130	2	4	-1	3	50	40	-1	65	-1	0	-1	-1	2	0	40	6	37.48241	1	23	6	4	2	0	2	211	0	.66666669
140829_1453	12	11	1	0	1130	2	6	-1	3	10	25	-1	25	-1	1	-1	-1	6	0	0	6	37.48241	1	23	6	4	2	0	2	211	0	0
140829_1453	13	11	1	20	1150	2	2	-1	2	10	40	-1	20	-1	-1	1	-1	1	5	40	6	37.48241	1	23	6	4	2	0	2	211	.83333331	0
140829_1453	14	11	1	60	1210	2	2	-1	2	50	60	-1	60	-1	-1	2	0	1	4	40	6	37.48241	1	23	6	4	2	0	2	211	.66666669	.16666667
140829_1453	15	11	1	25	1235	2	4	-1	2	10	25	-1	20	-1	-1	2	0	0	6	40	6	37.48241	1	23	6	4	2	0	2	211	1	0
140829_1453	16	11	1	0	1235	2	3	-1	2	30	40	-1	50	-1	0	-1	-1	1	0	0	6	37.48241	1	23	6	4	2	0	2	211	0	.83333331
140829_1453	17	11	1	10	1245	2	3	-1	3	10	10	-1	30	-1	-1	2	0	0	6	40	6	37.48241	1	23	6	4	2	0	2	211	1	0
140829_1453	18	11	1	0	1245	2	4	-1	1	50	60	-1	75	-1	0	-1	-1	1	0	0	6	37.48241	1	23	6	4	2	0	2	211	0	.83333331
140829_1453	19	11	1	0	1245	2	4	-1	3	30	10	-1	40	-1	-1	0	-1	0	5	40	6	37.48241	1	23	6	4	2	0	2	211	.83333331	.16666667
140829_1453	20	11	1	0	1245	2	4	-1	2	30	25	-1	50	-1	0	-1	-1	1	0	0	6	37.48241	1	23	6	4	2	0	2	211	0	.83333331
140829_1453	1	12	1	0	480	2	4	-1	2	50	40	-1	60	-1	0	-1	-1	1	0	40	5	7.8152933	0	34	4	5	2	0	2	212	0	.83333331
140829_1453	2	12	1	0	480	2	3	-1	2	30	40	-1	40	-1	1	-1	-1	2	0	0	5	7.8152933	0	34	4	5	2	0	2	212	0	.66666669
140829_1453	3	12	1	160	640	2	3	-1	1	30	200	-1	40	-1	1	-1	-1	4	0	0	5	7.8152933	0	34	4	5	2	0	2	212	0	.33333334
140829_1453	4	12	1	0	640	2	4	-1	2	30	40	-1	45	-1	0	-1	-1	1	0	0	5	7.8152933	0	34	4	5	2	0	2	212	0	.83333331
140829_1453	5	12	1	10	650	2	3	-1	1	30	10	-1	40	-1	-1	2	0	0	6	40	5	7.8152933	0	34	4	5	2	0	2	212	1	0
140829_1453	6	12	1	200	850	2	4	-1	1	30	200	-1	40	-1	-1	2	0	0	5	40	5	7.8152933	0	34	4	5	2	0	2	212	.83333331	.16666667
140829_1453	7	12	1	120	970	2	4	-1	2	10	120	-1	25	-1	-1	2	0	0	6	0	5	7.8152933	0	34	4	5	2	0	2	212	1	0
140829_1453	8	12	1	0	970	2	3	-1	2	50	25	-1	65	-1	0	-1	-1	3	0	0	5	7.8152933	0	34	4	5	2	0	2	212	0	.5
140829_1453	9	12	1	200	1170	2	2	-1	2	50	200	-1	60	-1	-1	2	0	0	5	40	5	7.8152933	0	34	4	5	2	0	2	212	.83333331	.16666667
140829_1453	10	12	1	40	1210	2	4	-1	1	10	40	-1	20	-1	-1	2	0	1	5	0	5	7.8152933	0	34	4	5	2	0	2	212	.83333331	0
140829_1453	11	12	1	40	1250	2	4	-1	1	50	40	-1	-1	1	-1	-1	0	0	6	40	5	7.8152933	0	34	4	5	2	0	2	212	1	0
140829_1453	12	12	1	170	1420	2	2	-1	2	10	200	-1	30	-1	1	-1	-1	3	0	0	5	7.8152933	0	34	4	5	2	0	2	212	0	.5
140829_1453	13	12	1	120	1540	2	4	-1	1	10	120	-1	30	-1	-1	2	0	0	6	40	5	7.8152933	0	34	4	5	2	0	2	212	1	0
140829_1453	14	12	1	0	1540	2	4	-1	3	50	10	-1	75	-1	0	-1	-1	1	0	40	5	7.8152933	0	34	4	5	2	0	2	212	0	.83333331
140829_1453	15	12	1	10	1550	2	5	-1	2	10	10	-1	20	-1	-1	2	0	0	6	40	5	7.8152933	0	34	4	5	2	0	2	212	1	0
140829_1453	16	12	1	0	1550	2	4	-1	2	30	10	-1	50	-1	0	-1	-1	1	0	0	5	7.8152933	0	34	4	5	2	0	2	212	0	.83333331
140829_1453	17	12	1	10	1560	2	4	-1	3	10	10	-1	30	-1	-1	2	0	0	6	40	5	7.8152933	0	34	4	5	2	0	2	212	1	0
140829_1453	18	12	1	0	1560	2	4	-1	3	50	60	-1	65	-1	0	-1	-1	1	0	0	5	7.8152933	0	34	4	5	2	0	2	212	0	.83333331
140829_1453	19	12	1	120	1680	2	3	-1	1	30	120	-1	40	-1	-1	2	0	0	5	40	5	7.8152933	0	34	4	5	2	0	2	212	.83333331	.16666667
140829_1453	20	12	1	0	1680	2	5	-1	2	30	25	-1	50	-1	0	-1	-1	1	0	0	5	7.8152933	0	34	4	5	2	0	2	212	0	.83333331
140829_1453	1	13	1	110	590	2	3	-1	1	50	120	-1	60	-1	-1	2	10	0	5	40	5	7.8152933	0	26	7	4	3	0	2	213	.83333331	.16666667
140829_1453	2	13	1	0	590	2	4	-1	3	30	40	-1	130	-1	0	-1	-1	1	0	0	5	7.8152933	0	26	7	4	3	0	2	213	0	.83333331
140829_1453	3	13	1	15	605	2	5	-1	2	30	60	-1	45	-1	1	-1	-1	3	0	0	5	7.8152933	0	26	7	4	3	0	2	213	0	.5
140829_1453	4	13	1	0	605	2	5	-1	2	30	25	-1	45	-1	0	-1	-1	1	0	0	5	7.8152933	0	26	7	4	3	0	2	213	0	.83333331
140829_1453	5	13	1	55	660	2	5	-1	3	30	60	-1	45	-1	-1	2	5	1	5	40	5	7.8152933	0	26	7	4	3	0	2	213	.83333331	0
140829_1453	6	13	1	190	850	2	4	-1	2	30	200	-1	40	-1	-1	2	10	0	6	40	5	7.8152933	0	26	7	4	3	0	2	213	1	0
140829_1453	7	13	1	10	860	2	5	-1	3	10	40	-1	30	-1	1	-1	-1	4	0	0	5	7.8152933	0	26	7	4	3	0	2	213	0	.33333334
140829_1453	8	13	1	135	995	2	4	-1	2	50	200	-1	65	-1	1	-1	-1	3	0	0	5	7.8152933	0	26	7	4	3	0	2	213	0	.5
140829_1453	9	13	1	10	1005	2	5	-1	3	50	10	-1	60	-1	-1	2	0	0	5	40	5	7.8152933	0	26	7	4	3	0	2	213	.83333331	.16666667
140829_1453	10	13	1	120	1125	2	5	-1	1	10	120	-1	20	-1	-1	2	0	1	5	0	5	7.8152933	0	26	7	4	3	0	2	213	.83333331	0
140829_1453	11	13	1	0	1125	2	5	-1	3	50	10	-1	65	-1	0	-1	-1	2	0	40	5	7.8152933	0	26	7	4	3	0	2	213	0	.66666669
140829_1453	12	13	1	10	1135	2	3	-1	2	10	40	-1	30	-1	1	-1	-1	3	0	0	5	7.8152933	0	26	7	4	3	0	2	213	0	.5
140829_1453	13	13	1	40	1175	2	5	-1	3	10	40	-1	20	-1	-1	2	0	0	6	40	5	7.8152933	0	26	7	4	3	0	2	213	1	0
140829_1453	14	13	1	0	1175	2	5	-1	1	50	40	-1	65	-1	0	-1	-1	1	0	40	5	7.8152933	0	26	7	4	3	0	2	213	0	.83333331
140829_1453	15	13	1	25	1200	2	4	-1	3	10	25	-1	35	-1	-1	2	0	0	6	40	5	7.8152933	0	26	7	4	3	0	2	213	1	0
140829_1453	16	13	1	0	1200	2	5	-1	2	30	40	-1	50	-1	0	-1	-1	1	0	0	5	7.8152933	0	26	7	4	3	0	2	213	0	.83333331
140829_1453	17	13	1	10	1210	2	3	-1	1	10	10	-1	20	-1	-1	2	0	0	6	40	5	7.8152933	0	26	7	4	3	0	2	213	1	0
140829_1453	18	13	1	140	1350	2	3	-1	2	50	200	-1	60	-1	1	-1	-1	2	0	0	5	7.8152933	0	26	7	4	3	0	2	213	0	.66666669
140829_1453	19	13	1	10	1360	2	4	-1	2	30	10	-1	40	-1	-1	2	0	0	5	40	5	7.8152933	0	26	7	4	3	0	2	213	.83333331	.16666667
140829_1453	20	13	1	0	1360	2	4	-1	1	30	25	-1	45	-1	0	-1	-1	1	0	0	5	7.8152933	0	26	7	4	3	0	2	213	0	.83333331
140829_1453	1	14	1	0	480	2	4	-1	1	50	40	-1	60	-1	-1	0	-1	0	5	40	5	37.48241	0	31	5	4	3	0	2	214	.83333331	.16666667
140829_1453	2	14	1	0	480	2	4	-1	2	30	40	-1	40	-1	0	-1	-1	2	0	0	5	37.48241	0	31	5	4	3	0	2	214	0	.66666669
140829_1453	3	14	1	0	480	2	4	-1	3	30	10	-1	60	-1	-1	0	-1	0	5	0	5	37.48241	0	31	5	4	3	0	2	214	.83333331	.16666667
140829_1453	4	14	1	0	480	2	3	-1	3	30	25	-1	50	-1	0	-1	-1	1	0	0	5	37.48241	0	31	5	4	3	0	2	214	0	.83333331
140829_1453	5	14	1	155	635	2	6	-1	3	30	200	-1	45	-1	-1	1	-1	1	5	40	5	37.48241	0	31	5	4	3	0	2	214	.83333331	0
140829_1453	6	14	1	0	635	2	5	-1	1	30	25	-1	40	-1	-1	0	-1	0	5	40	5	37.48241	0	31	5	4	3	0	2	214	.83333331	.16666667
140829_1453	7	14	1	0	635	2	3	-1	1	10	10	-1	25	-1	0	-1	-1	5	0	0	5	37.48241	0	31	5	4	3	0	2	214	0	.16666667
140829_1453	8	14	1	130	765	2	4	-1	1	50	200	-1	70	-1	1	-1	-1	3	0	0	5	37.48241	0	31	5	4	3	0	2	214	0	.5
140829_1453	9	14	1	0	765	2	3	-1	2	50	10	-1	60	-1	-1	0	-1	0	5	40	5	37.48241	0	31	5	4	3	0	2	214	.83333331	.16666667
140829_1453	10	14	1	100	865	2	5	-1	3	10	120	-1	20	-1	-1	1	-1	1	5	0	5	37.48241	0	31	5	4	3	0	2	214	.83333331	0
140829_1453	11	14	1	0	865	2	3	-1	2	50	40	-1	70	-1	0	-1	-1	2	0	40	5	37.48241	0	31	5	4	3	0	2	214	0	.66666669
140829_1453	12	14	1	15	880	2	3	-1	1	10	40	-1	25	-1	1	-1	-1	3	0	0	5	37.48241	0	31	5	4	3	0	2	214	0	.5
140829_1453	13	14	1	20	900	2	3	-1	2	10	25	-1	20	-1	-1	2	5	1	5	40	5	37.48241	0	31	5	4	3	0	2	214	.83333331	0
140829_1453	14	14	1	0	900	2	5	-1	3	50	40	-1	75	-1	0	-1	-1	1	0	40	5	37.48241	0	31	5	4	3	0	2	214	0	.83333331
140829_1453	15	14	1	30	930	2	3	-1	1	10	40	-1	20	-1	-1	2	10	0	6	40	5	37.48241	0	31	5	4	3	0	2	214	1	0
140829_1453	16	14	1	0	930	2	3	-1	3	30	40	-1	40	-1	0	-1	-1	3	0	0	5	37.48241	0	31	5	4	3	0	2	214	0	.5
140829_1453	17	14	1	10	940	2	5	-1	2	10	60	-1	20	-1	-1	2	50	0	6	40	5	37.48241	0	31	5	4	3	0	2	214	1	0
140829_1453	18	14	1	0	940	2	5	-1	1	50	10	-1	75	-1	0	-1	-1	1	0	0	5	37.48241	0	31	5	4	3	0	2	214	0	.83333331
140829_1453	19	14	1	0	940	2	4	-1	1	30	10	-1	40	-1	-1	0	-1	0	5	40	5	37.48241	0	31	5	4	3	0	2	214	.83333331	.16666667
140829_1453	20	14	1	160	1100	2	3	-1	3	30	200	-1	40	-1	1	-1	-1	3	0	0	5	37.48241	0	31	5	4	3	0	2	214	0	.5
140829_1453	1	15	1	0	480	1	-1	1	3	50	-1	1	130	-1	-1	-1	-1	0	5	40	5	37.48241	0	31	6	4	3	0	2	215	.83333331	.16666667
140829_1453	2	15	1	100	580	1	-1	1	3	30	-1	1	130	-1	-1	-1	-1	1	0	0	5	37.48241	0	31	6	4	3	0	2	215	0	.83333331
140829_1453	3	15	1	0	580	1	-1	1	3	30	-1	1	60	-1	-1	-1	-1	0	5	0	5	37.48241	0	31	6	4	3	0	2	215	.83333331	.16666667
140829_1453	4	15	1	15	595	1	-1	1	1	30	-1	1	45	-1	-1	-1	-1	1	0	0	5	37.48241	0	31	6	4	3	0	2	215	0	.83333331
140829_1453	5	15	1	0	595	1	-1	1	2	30	-1	1	40	-1	-1	-1	-1	0	6	40	5	37.48241	0	31	6	4	3	0	2	215	1	0
140829_1453	6	15	1	0	595	1	-1	1	1	30	-1	1	40	-1	-1	-1	-1	0	5	40	5	37.48241	0	31	6	4	3	0	2	215	.83333331	.16666667
140829_1453	7	15	1	80	675	1	-1	1	3	10	-1	1	30	-1	-1	-1	-1	4	0	0	5	37.48241	0	31	6	4	3	0	2	215	0	.33333334
140829_1453	8	15	1	60	735	1	-1	1	1	50	-1	1	70	-1	-1	-1	-1	3	0	0	5	37.48241	0	31	6	4	3	0	2	215	0	.5
140829_1453	9	15	1	0	735	1	-1	1	2	50	-1	1	60	-1	-1	-1	-1	0	5	40	5	37.48241	0	31	6	4	3	0	2	215	.83333331	.16666667
140829_1453	10	15	1	120	855	1	-1	1	2	10	-1	1	40	-1	-1	-1	-1	4	0	0	5	37.48241	0	31	6	4	3	0	2	215	0	.33333334
140829_1453	11	15	1	40	895	1	-1	1	2	50	-1	1	70	-1	-1	-1	-1	2	0	40	5	37.48241	0	31	6	4	3	0	2	215	0	.66666669
140829_1453	12	15	1	60	955	1	-1	1	2	10	-1	1	30	-1	-1	-1	-1	3	0	0	5	37.48241	0	31	6	4	3	0	2	215	0	.5
140829_1453	13	15	1	0	955	1	-1	1	1	10	-1	1	30	-1	-1	-1	-1	0	6	40	5	37.48241	0	31	6	4	3	0	2	215	1	0
140829_1453	14	15	1	10	965	1	-1	1	2	50	-1	1	60	-1	-1	-1	-1	1	4	40	5	37.48241	0	31	6	4	3	0	2	215	.66666669	.16666667
140829_1453	15	15	1	0	965	1	-1	1	3	10	-1	1	35	-1	-1	-1	-1	0	6	40	5	37.48241	0	31	6	4	3	0	2	215	1	0
140829_1453	16	15	1	20	985	1	-1	1	2	30	-1	1	50	-1	-1	-1	-1	1	0	0	5	37.48241	0	31	6	4	3	0	2	215	0	.83333331
140829_1453	17	15	1	0	985	1	-1	1	3	10	-1	1	30	-1	-1	-1	-1	0	6	40	5	37.48241	0	31	6	4	3	0	2	215	1	0
140829_1453	18	15	1	20	1005	1	-1	1	2	50	-1	1	60	-1	-1	-1	-1	2	0	0	5	37.48241	0	31	6	4	3	0	2	215	0	.66666669
140829_1453	19	15	1	0	1005	1	-1	1	2	30	-1	1	40	-1	-1	-1	-1	0	5	40	5	37.48241	0	31	6	4	3	0	2	215	.83333331	.16666667
140829_1453	20	15	1	30	1035	1	-1	1	3	30	-1	1	40	-1	-1	-1	-1	3	0	0	5	37.48241	0	31	6	4	3	0	2	215	0	.5
140829_1453	1	16	1	20	500	1	-1	2	3	50	-1	1	-1	-1	-1	-1	-1	0	5	40	4	7.8152933	1	24	1	4	2	0	2	216	.83333331	.16666667
140829_1453	2	16	1	0	500	1	-1	2	2	30	-1	0	-1	-1	-1	-1	-1	2	0	0	4	7.8152933	1	24	1	4	2	0	2	216	0	.66666669
140829_1453	3	16	1	-90	410	1	-1	2	3	30	-1	1	-1	-1	-1	-1	-1	0	5	0	4	7.8152933	1	24	1	4	2	0	2	216	.83333331	.16666667
140829_1453	4	16	1	0	410	1	-1	2	2	30	-1	0	-1	-1	-1	-1	-1	1	0	0	4	7.8152933	1	24	1	4	2	0	2	216	0	.83333331
140829_1453	5	16	1	155	565	1	-1	2	2	30	-1	1	-1	-1	-1	-1	-1	0	6	40	4	7.8152933	1	24	1	4	2	0	2	216	1	0
140829_1453	6	16	1	116	681	1	-1	2	2	30	-1	1	-1	-1	-1	-1	-1	0	6	40	4	7.8152933	1	24	1	4	2	0	2	216	1	0
140829_1453	7	16	1	0	681	1	-1	2	3	10	-1	0	-1	-1	-1	-1	-1	4	0	0	4	7.8152933	1	24	1	4	2	0	2	216	0	.33333334
140829_1453	8	16	1	0	681	1	-1	2	2	50	-1	0	-1	-1	-1	-1	-1	3	0	0	4	7.8152933	1	24	1	4	2	0	2	216	0	.5
140829_1453	9	16	1	0	681	1	-1	2	1	50	-1	0	-1	-1	-1	-1	-1	3	0	40	4	7.8152933	1	24	1	4	2	0	2	216	0	.5
140829_1453	10	16	1	0	681	1	-1	2	2	10	-1	0	-1	-1	-1	-1	-1	4	0	0	4	7.8152933	1	24	1	4	2	0	2	216	0	.33333334
140829_1453	11	16	1	0	681	1	-1	2	3	50	-1	0	-1	-1	-1	-1	-1	2	0	40	4	7.8152933	1	24	1	4	2	0	2	216	0	.66666669
140829_1453	12	16	1	0	681	1	-1	2	1	10	-1	0	-1	-1	-1	-1	-1	3	0	0	4	7.8152933	1	24	1	4	2	0	2	216	0	.5
140829_1453	13	16	1	226	907	1	-1	2	3	10	-1	1	-1	-1	-1	-1	-1	0	6	40	4	7.8152933	1	24	1	4	2	0	2	216	1	0
140829_1453	14	16	1	0	907	1	-1	2	3	50	-1	0	-1	-1	-1	-1	-1	1	0	40	4	7.8152933	1	24	1	4	2	0	2	216	0	.83333331
140829_1453	15	16	1	190	1097	1	-1	2	3	10	-1	1	-1	-1	-1	-1	-1	0	6	40	4	7.8152933	1	24	1	4	2	0	2	216	1	0
140829_1453	16	16	1	0	1097	1	-1	2	3	30	-1	0	-1	-1	-1	-1	-1	3	0	0	4	7.8152933	1	24	1	4	2	0	2	216	0	.5
140829_1453	17	16	1	200	1297	1	-1	2	1	10	-1	1	-1	-1	-1	-1	-1	0	6	40	4	7.8152933	1	24	1	4	2	0	2	216	1	0
140829_1453	18	16	1	0	1297	1	-1	2	2	50	-1	0	-1	-1	-1	-1	-1	2	0	0	4	7.8152933	1	24	1	4	2	0	2	216	0	.66666669
140829_1453	19	16	1	95	1392	1	-1	2	1	30	-1	1	-1	-1	-1	-1	-1	0	5	40	4	7.8152933	1	24	1	4	2	0	2	216	.83333331	.16666667
140829_1453	20	16	1	0	1392	1	-1	2	3	30	-1	0	-1	-1	-1	-1	-1	3	0	0	4	7.8152933	1	24	1	4	2	0	2	216	0	.5
140829_1453	1	17	1	0	480	2	5	-1	2	50	40	-1	60	-1	0	-1	-1	1	0	40	3	34.875328	1	28	4	4	3	0	2	217	0	.83333331
140829_1453	2	17	1	-5	475	2	5	-1	1	30	40	-1	45	-1	1	-1	-1	2	0	0	3	34.875328	1	28	4	4	3	0	2	217	0	.66666669
140829_1453	3	17	1	0	475	2	4	-1	1	30	10	-1	40	-1	0	-1	-1	4	0	0	3	34.875328	1	28	4	4	3	0	2	217	0	.33333334
140829_1453	4	17	1	0	475	2	5	-1	1	30	25	-1	45	-1	0	-1	-1	1	0	0	3	34.875328	1	28	4	4	3	0	2	217	0	.83333331
140829_1453	5	17	1	5	480	2	4	-1	2	30	40	-1	40	-1	-1	2	35	0	6	40	3	34.875328	1	28	4	4	3	0	2	217	1	0
140829_1453	6	17	1	160	640	2	6	-1	1	30	200	-1	40	-1	-1	2	40	0	5	40	3	34.875328	1	28	4	4	3	0	2	217	.83333331	.16666667
140829_1453	7	17	1	20	660	2	5	-1	2	10	40	-1	25	-1	-1	2	20	0	6	0	3	34.875328	1	28	4	4	3	0	2	217	1	0
140829_1453	8	17	1	0	660	2	5	-1	2	50	10	-1	65	-1	0	-1	-1	3	0	0	3	34.875328	1	28	4	4	3	0	2	217	0	.5
140829_1453	9	17	1	60	720	2	6	-1	3	50	120	-1	60	-1	-1	2	60	0	5	40	3	34.875328	1	28	4	4	3	0	2	217	.83333331	.16666667
140829_1453	10	17	1	-15	705	2	3	-1	2	10	25	-1	40	-1	1	-1	-1	4	0	0	3	34.875328	1	28	4	4	3	0	2	217	0	.33333334
140829_1453	11	17	1	0	705	2	4	-1	2	50	40	-1	70	-1	0	-1	-1	2	0	40	3	34.875328	1	28	4	4	3	0	2	217	0	.66666669
140829_1453	12	17	1	0	705	2	4	-1	1	10	25	-1	25	-1	0	-1	-1	3	0	0	3	34.875328	1	28	4	4	3	0	2	217	0	.5
140829_1453	13	17	1	90	795	2	4	-1	2	10	120	-1	20	-1	-1	2	30	1	5	40	3	34.875328	1	28	4	4	3	0	2	217	.83333331	0
140829_1453	14	17	1	60	855	2	3	-1	2	50	120	-1	60	-1	-1	1	-1	1	4	40	3	34.875328	1	28	4	4	3	0	2	217	.66666669	.16666667
140829_1453	15	17	1	10	865	2	4	-1	1	10	25	-1	20	-1	-1	2	15	0	6	40	3	34.875328	1	28	4	4	3	0	2	217	1	0
140829_1453	16	17	1	0	865	2	5	-1	1	30	40	-1	45	-1	0	-1	-1	1	0	0	3	34.875328	1	28	4	4	3	0	2	217	0	.83333331
140829_1453	17	17	1	30	895	2	5	-1	3	10	60	-1	30	-1	-1	2	30	0	6	40	3	34.875328	1	28	4	4	3	0	2	217	1	0
140829_1453	18	17	1	0	895	2	5	-1	3	50	10	-1	65	-1	0	-1	-1	1	0	0	3	34.875328	1	28	4	4	3	0	2	217	0	.83333331
140829_1453	19	17	1	0	895	2	5	-1	2	30	25	-1	40	-1	-1	0	-1	0	5	40	3	34.875328	1	28	4	4	3	0	2	217	.83333331	.16666667
140829_1453	20	17	1	0	895	2	5	-1	1	30	25	-1	45	-1	0	-1	-1	1	0	0	3	34.875328	1	28	4	4	3	0	2	217	0	.83333331
140829_1453	1	18	1	10	490	2	5	-1	1	50	40	-1	60	-1	-1	2	30	0	5	40	5	37.48241	0	27	6	5	3	0	2	218	.83333331	.16666667
140829_1453	2	18	1	0	490	2	5	-1	3	30	40	-1	130	-1	0	-1	-1	1	0	0	5	37.48241	0	27	6	5	3	0	2	218	0	.83333331
140829_1453	3	18	1	20	510	2	5	-1	1	30	60	-1	40	-1	1	-1	-1	4	0	0	5	37.48241	0	27	6	5	3	0	2	218	0	.33333334
140829_1453	4	18	1	0	510	2	6	-1	2	30	40	-1	45	-1	0	-1	-1	1	0	0	5	37.48241	0	27	6	5	3	0	2	218	0	.83333331
140829_1453	5	18	1	30	540	2	5	-1	2	30	60	-1	40	-1	-1	2	30	0	6	40	5	37.48241	0	27	6	5	3	0	2	218	1	0
140829_1453	6	18	1	155	695	2	4	-1	3	30	200	-1	45	-1	-1	1	-1	2	4	40	5	37.48241	0	27	6	5	3	0	2	218	.66666669	0
140829_1453	7	18	1	95	790	2	4	-1	1	10	120	-1	25	-1	1	-1	-1	5	0	0	5	37.48241	0	27	6	5	3	0	2	218	0	.16666667
140829_1453	8	18	1	0	790	2	6	-1	2	50	40	-1	65	-1	0	-1	-1	3	0	0	5	37.48241	0	27	6	5	3	0	2	218	0	.5
140829_1453	9	18	1	10	800	2	4	-1	2	50	40	-1	60	-1	-1	2	30	0	5	40	5	37.48241	0	27	6	5	3	0	2	218	.83333331	.16666667
140829_1453	10	18	1	0	800	2	4	-1	2	10	40	-1	40	-1	1	-1	-1	4	0	0	5	37.48241	0	27	6	5	3	0	2	218	0	.33333334
140829_1453	11	18	1	0	800	2	5	-1	2	50	10	-1	70	-1	0	-1	-1	2	0	40	5	37.48241	0	27	6	5	3	0	2	218	0	.66666669
140829_1453	12	18	1	0	800	2	4	-1	2	10	25	-1	30	-1	0	-1	-1	3	0	0	5	37.48241	0	27	6	5	3	0	2	218	0	.5
140829_1453	13	18	1	40	840	2	5	-1	1	10	40	-1	30	-1	-1	2	0	0	6	40	5	37.48241	0	27	6	5	3	0	2	218	1	0
140829_1453	14	18	1	0	840	2	4	-1	2	50	10	-1	60	-1	-1	0	-1	1	4	40	5	37.48241	0	27	6	5	3	0	2	218	.66666669	.16666667
140829_1453	15	18	1	10	850	2	5	-1	3	10	10	-1	35	-1	-1	2	0	0	6	40	5	37.48241	0	27	6	5	3	0	2	218	1	0
140829_1453	16	18	1	0	850	2	4	-1	3	30	10	-1	40	-1	0	-1	-1	3	0	0	5	37.48241	0	27	6	5	3	0	2	218	0	.5
140829_1453	17	18	1	200	1050	2	6	-1	2	10	200	-1	20	-1	-1	2	0	0	6	40	5	37.48241	0	27	6	5	3	0	2	218	1	0
140829_1453	18	18	1	0	1050	2	4	-1	2	50	60	-1	60	-1	1	-1	-1	2	0	0	5	37.48241	0	27	6	5	3	0	2	218	0	.66666669
140829_1453	19	18	1	10	1060	2	5	-1	1	30	25	-1	40	-1	-1	2	15	0	5	40	5	37.48241	0	27	6	5	3	0	2	218	.83333331	.16666667
140829_1453	20	18	1	0	1060	2	4	-1	3	30	25	-1	40	-1	0	-1	-1	3	0	0	5	37.48241	0	27	6	5	3	0	2	218	0	.5
140829_1453	1	19	1	0	480	2	6	-1	2	50	25	-1	60	-1	0	-1	-1	1	0	40	3	7.8152933	0	20	0	3	3	0	2	219	0	.83333331
140829_1453	2	19	1	0	480	2	5	-1	2	30	40	-1	40	-1	0	-1	-1	2	0	0	3	7.8152933	0	20	0	3	3	0	2	219	0	.66666669
140829_1453	3	19	1	0	480	2	6	-1	1	30	25	-1	40	-1	0	-1	-1	4	0	0	3	7.8152933	0	20	0	3	3	0	2	219	0	.33333334
140829_1453	4	19	1	0	480	2	6	-1	1	30	40	-1	45	-1	0	-1	-1	1	0	0	3	7.8152933	0	20	0	3	3	0	2	219	0	.83333331
140829_1453	5	19	1	40	520	2	4	-1	1	30	40	-1	40	-1	-1	2	0	0	6	40	3	7.8152933	0	20	0	3	3	0	2	219	1	0
140829_1453	6	19	1	25	545	2	5	-1	3	30	25	-1	45	-1	-1	2	0	2	4	40	3	7.8152933	0	20	0	3	3	0	2	219	.66666669	0
140829_1453	7	19	1	15	560	2	5	-1	1	10	40	-1	25	-1	1	-1	-1	5	0	0	3	7.8152933	0	20	0	3	3	0	2	219	0	.16666667
140829_1453	8	19	1	0	560	2	5	-1	1	50	10	-1	70	-1	0	-1	-1	3	0	0	3	7.8152933	0	20	0	3	3	0	2	219	0	.5
140829_1453	9	19	1	10	570	2	5	-1	2	50	10	-1	60	-1	-1	2	0	0	5	40	3	7.8152933	0	20	0	3	3	0	2	219	.83333331	.16666667
140829_1453	10	19	1	10	580	2	6	-1	3	10	10	-1	20	-1	-1	2	0	1	5	0	3	7.8152933	0	20	0	3	3	0	2	219	.83333331	0
140829_1453	11	19	1	10	590	2	5	-1	1	50	10	-1	-1	1	-1	-1	0	0	6	40	3	7.8152933	0	20	0	3	3	0	2	219	1	0
140829_1453	12	19	1	95	685	2	5	-1	1	10	120	-1	25	-1	1	-1	-1	3	0	0	3	7.8152933	0	20	0	3	3	0	2	219	0	.5
140829_1453	13	19	1	40	725	2	5	-1	2	10	40	-1	20	-1	-1	2	0	1	5	40	3	7.8152933	0	20	0	3	3	0	2	219	.83333331	0
140829_1453	14	19	1	0	725	2	6	-1	3	50	40	-1	75	-1	0	-1	-1	1	0	40	3	7.8152933	0	20	0	3	3	0	2	219	0	.83333331
140829_1453	15	19	1	10	735	2	5	-1	1	10	10	-1	20	-1	-1	2	0	0	6	40	3	7.8152933	0	20	0	3	3	0	2	219	1	0
140829_1453	16	19	1	15	750	2	6	-1	1	30	60	-1	45	-1	1	-1	-1	1	0	0	3	7.8152933	0	20	0	3	3	0	2	219	0	.83333331
140829_1453	17	19	1	10	760	2	4	-1	1	10	10	-1	20	-1	-1	2	0	0	6	40	3	7.8152933	0	20	0	3	3	0	2	219	1	0
140829_1453	18	19	1	0	760	2	5	-1	2	50	10	-1	60	-1	0	-1	-1	2	0	0	3	7.8152933	0	20	0	3	3	0	2	219	0	.66666669
140829_1453	19	19	1	25	785	2	5	-1	3	30	25	-1	40	-1	-1	2	0	0	5	40	3	7.8152933	0	20	0	3	3	0	2	219	.83333331	.16666667
140829_1453	20	19	1	0	785	2	5	-1	3	30	25	-1	40	-1	0	-1	-1	3	0	0	3	7.8152933	0	20	0	3	3	0	2	219	0	.5
140829_1453	1	20	1	30	510	2	5	-1	3	50	40	-1	130	-1	-1	2	10	0	5	40	6	26.87254	1	27	0	5	3	0	2	220	.83333331	.16666667
140829_1453	2	20	1	0	510	2	6	-1	1	30	25	-1	45	-1	0	-1	-1	2	0	0	6	26.87254	1	27	0	5	3	0	2	220	0	.66666669
140829_1453	3	20	1	50	560	2	5	-1	3	30	60	-1	60	-1	-1	2	10	0	5	0	6	26.87254	1	27	0	5	3	0	2	220	.83333331	.16666667
140829_1453	4	20	1	0	560	2	4	-1	3	30	40	-1	50	-1	0	-1	-1	1	0	0	6	26.87254	1	27	0	5	3	0	2	220	0	.83333331
140829_1453	5	20	1	50	610	2	5	-1	1	30	60	-1	40	-1	-1	2	10	0	6	40	6	26.87254	1	27	0	5	3	0	2	220	1	0
140829_1453	6	20	1	150	760	2	6	-1	3	30	200	-1	45	-1	-1	2	50	2	4	40	6	26.87254	1	27	0	5	3	0	2	220	.66666669	0
140829_1453	7	20	1	80	840	2	6	-1	2	10	120	-1	25	-1	-1	2	40	0	6	0	6	26.87254	1	27	0	5	3	0	2	220	1	0
140829_1453	8	20	1	0	840	2	6	-1	1	50	40	-1	70	-1	0	-1	-1	3	0	0	6	26.87254	1	27	0	5	3	0	2	220	0	.5
140829_1453	9	20	1	0	840	2	5	-1	1	50	10	-1	65	-1	0	-1	-1	3	0	40	6	26.87254	1	27	0	5	3	0	2	220	0	.5
140829_1453	10	20	1	80	920	2	5	-1	2	10	120	-1	40	-1	1	-1	-1	4	0	0	6	26.87254	1	27	0	5	3	0	2	220	0	.33333334
140829_1453	11	20	1	55	975	2	6	-1	3	50	120	-1	65	-1	1	-1	-1	2	0	40	6	26.87254	1	27	0	5	3	0	2	220	0	.66666669
140829_1453	12	20	1	90	1065	2	5	-1	2	10	120	-1	30	-1	1	-1	-1	3	0	0	6	26.87254	1	27	0	5	3	0	2	220	0	.5
140829_1453	13	20	1	165	1230	2	6	-1	3	10	200	-1	20	-1	-1	2	35	0	6	40	6	26.87254	1	27	0	5	3	0	2	220	1	0
140829_1453	14	20	1	0	1230	2	6	-1	1	50	40	-1	65	-1	0	-1	-1	1	0	40	6	26.87254	1	27	0	5	3	0	2	220	0	.83333331
140829_1453	15	20	1	40	1270	2	6	-1	1	10	60	-1	20	-1	-1	2	20	0	6	40	6	26.87254	1	27	0	5	3	0	2	220	1	0
140829_1453	16	20	1	0	1270	2	5	-1	3	30	40	-1	40	-1	1	-1	-1	3	0	0	6	26.87254	1	27	0	5	3	0	2	220	0	.5
140829_1453	17	20	1	50	1320	2	5	-1	1	10	60	-1	20	-1	-1	2	10	0	6	40	6	26.87254	1	27	0	5	3	0	2	220	1	0
140829_1453	18	20	1	0	1320	2	6	-1	2	50	40	-1	60	-1	0	-1	-1	2	0	0	6	26.87254	1	27	0	5	3	0	2	220	0	.66666669
140829_1453	19	20	1	10	1330	2	6	-1	1	30	40	-1	40	-1	-1	2	30	0	5	40	6	26.87254	1	27	0	5	3	0	2	220	.83333331	.16666667
140829_1453	20	20	1	0	1330	2	6	-1	1	30	40	-1	45	-1	0	-1	-1	1	0	0	6	26.87254	1	27	0	5	3	0	2	220	0	.83333331
140829_1453	1	21	1	20	500	2	6	-1	1	50	25	-1	60	-1	-1	2	5	0	5	40	5	26.87254	1	25	4	4	3	0	2	221	.83333331	.16666667
140829_1453	2	21	1	0	500	2	6	-1	3	30	25	-1	130	-1	0	-1	-1	1	0	0	5	26.87254	1	25	4	4	3	0	2	221	0	.83333331
140829_1453	3	21	1	0	500	2	6	-1	2	30	25	-1	45	-1	0	-1	-1	3	0	0	5	26.87254	1	25	4	4	3	0	2	221	0	.5
140829_1453	4	21	1	0	500	2	5	-1	3	30	25	-1	50	-1	0	-1	-1	1	0	0	5	26.87254	1	25	4	4	3	0	2	221	0	.83333331
140829_1453	5	21	1	190	690	2	6	-1	2	30	200	-1	40	-1	-1	2	10	0	6	40	5	26.87254	1	25	4	4	3	0	2	221	1	0
140829_1453	6	21	1	25	715	2	5	-1	2	30	25	-1	40	-1	-1	2	0	0	6	40	5	26.87254	1	25	4	4	3	0	2	221	1	0
140829_1453	7	21	1	90	805	2	6	-1	3	10	120	-1	30	-1	1	-1	-1	4	0	0	5	26.87254	1	25	4	4	3	0	2	221	0	.33333334
140829_1453	8	21	1	0	805	2	5	-1	3	50	10	-1	60	-1	0	-1	-1	3	0	0	5	26.87254	1	25	4	4	3	0	2	221	0	.5
140829_1453	9	21	1	55	860	2	6	-1	1	50	120	-1	65	-1	1	-1	-1	3	0	40	5	26.87254	1	25	4	4	3	0	2	221	0	.5
140829_1453	10	21	1	10	870	2	6	-1	1	10	10	-1	20	-1	-1	2	0	1	5	0	5	26.87254	1	25	4	4	3	0	2	221	.83333331	0
140829_1453	11	21	1	110	980	2	6	-1	1	50	120	-1	-1	1	-1	-1	10	0	6	40	5	26.87254	1	25	4	4	3	0	2	221	1	0
140829_1453	12	21	1	0	980	2	6	-1	1	10	25	-1	25	-1	0	-1	-1	3	0	0	5	26.87254	1	25	4	4	3	0	2	221	0	.5
140829_1453	13	21	1	190	1170	2	6	-1	1	10	200	-1	30	-1	-1	2	10	0	6	40	5	26.87254	1	25	4	4	3	0	2	221	1	0
140829_1453	14	21	1	40	1210	2	5	-1	2	50	40	-1	60	-1	-1	2	0	1	4	40	5	26.87254	1	25	4	4	3	0	2	221	.66666669	.16666667
140829_1453	15	21	1	60	1270	2	6	-1	3	10	60	-1	35	-1	-1	2	0	0	6	40	5	26.87254	1	25	4	4	3	0	2	221	1	0
140829_1453	16	21	1	10	1280	2	6	-1	2	30	60	-1	50	-1	1	-1	-1	1	0	0	5	26.87254	1	25	4	4	3	0	2	221	0	.83333331
140829_1453	17	21	1	190	1470	2	6	-1	3	10	200	-1	30	-1	-1	2	10	0	6	40	5	26.87254	1	25	4	4	3	0	2	221	1	0
140829_1453	18	21	1	0	1470	2	6	-1	1	50	40	-1	75	-1	0	-1	-1	1	0	0	5	26.87254	1	25	4	4	3	0	2	221	0	.83333331
140829_1453	19	21	1	40	1510	2	6	-1	2	30	40	-1	40	-1	-1	2	0	0	5	40	5	26.87254	1	25	4	4	3	0	2	221	.83333331	.16666667
140829_1453	20	21	1	0	1510	2	6	-1	2	30	40	-1	50	-1	0	-1	-1	1	0	0	5	26.87254	1	25	4	4	3	0	2	221	0	.83333331
140829_1453	1	22	1	15	495	2	6	-1	3	50	25	-1	130	-1	-1	2	10	0	5	40	5	45	0	28	7	4	3	0	2	222	.83333331	.16666667
140829_1453	2	22	1	0	495	2	6	-1	2	30	25	-1	40	-1	0	-1	-1	2	0	0	5	45	0	28	7	4	3	0	2	222	0	.66666669
140829_1453	3	22	1	15	510	2	6	-1	3	30	25	-1	60	-1	-1	2	10	0	5	0	5	45	0	28	7	4	3	0	2	222	.83333331	.16666667
140829_1453	4	22	1	0	510	2	6	-1	3	30	40	-1	50	-1	0	-1	-1	1	0	0	5	45	0	28	7	4	3	0	2	222	0	.83333331
140829_1453	5	22	1	190	700	2	6	-1	1	30	200	-1	40	-1	-1	2	10	0	6	40	5	45	0	28	7	4	3	0	2	222	1	0
140829_1453	6	22	1	190	890	2	6	-1	2	30	200	-1	40	-1	-1	2	10	0	6	40	5	45	0	28	7	4	3	0	2	222	1	0
140829_1453	7	22	1	95	985	2	6	-1	1	10	120	-1	25	-1	1	-1	-1	5	0	0	5	45	0	28	7	4	3	0	2	222	0	.16666667
140829_1453	8	22	1	0	985	2	6	-1	3	50	40	-1	60	-1	0	-1	-1	3	0	0	5	45	0	28	7	4	3	0	2	222	0	.5
140829_1453	9	22	1	110	1095	2	6	-1	2	50	120	-1	60	-1	-1	2	10	0	5	40	5	45	0	28	7	4	3	0	2	222	.83333331	.16666667
140829_1453	10	22	1	0	1095	2	6	-1	2	10	10	-1	40	-1	0	-1	-1	4	0	0	5	45	0	28	7	4	3	0	2	222	0	.33333334
140829_1453	11	22	1	50	1145	2	6	-1	2	50	120	-1	70	-1	1	-1	-1	2	0	40	5	45	0	28	7	4	3	0	2	222	0	.66666669
140829_1453	12	22	1	0	1145	2	6	-1	2	10	25	-1	30	-1	0	-1	-1	3	0	0	5	45	0	28	7	4	3	0	2	222	0	.5
140829_1453	13	22	1	190	1335	2	6	-1	2	10	200	-1	20	-1	-1	2	10	1	5	40	5	45	0	28	7	4	3	0	2	222	.83333331	0
140829_1453	14	22	1	30	1365	2	6	-1	2	50	40	-1	60	-1	-1	2	10	1	4	40	5	45	0	28	7	4	3	0	2	222	.66666669	.16666667
140829_1453	15	22	1	50	1415	2	6	-1	2	10	60	-1	20	-1	-1	2	10	0	6	40	5	45	0	28	7	4	3	0	2	222	1	0
140829_1453	16	22	1	20	1435	2	6	-1	3	30	60	-1	40	-1	1	-1	-1	3	0	0	5	45	0	28	7	4	3	0	2	222	0	.5
140829_1453	17	22	1	190	1625	2	6	-1	1	10	200	-1	20	-1	-1	2	10	0	6	40	5	45	0	28	7	4	3	0	2	222	1	0
140829_1453	18	22	1	0	1625	2	6	-1	3	50	40	-1	65	-1	0	-1	-1	1	0	0	5	45	0	28	7	4	3	0	2	222	0	.83333331
140829_1453	19	22	1	30	1655	2	6	-1	3	30	40	-1	40	-1	-1	2	10	0	5	40	5	45	0	28	7	4	3	0	2	222	.83333331	.16666667
140829_1453	20	22	1	0	1655	2	6	-1	3	30	40	-1	40	-1	1	-1	-1	3	0	0	5	45	0	28	7	4	3	0	2	222	0	.5
140829_1453	1	23	1	10	490	1	-1	1	2	50	-1	1	60	-1	-1	-1	-1	1	0	40	5	7.8152933	0	24	1	4	3	0	2	223	0	.83333331
140829_1453	2	23	1	20	510	1	-1	1	2	30	-1	1	40	-1	-1	-1	-1	2	0	0	5	7.8152933	0	24	1	4	3	0	2	223	0	.66666669
140829_1453	3	23	1	40	550	1	-1	1	1	30	-1	1	40	-1	-1	-1	-1	4	0	0	5	7.8152933	0	24	1	4	3	0	2	223	0	.33333334
140829_1453	4	23	1	20	570	1	-1	1	3	30	-1	1	50	-1	-1	-1	-1	1	0	0	5	7.8152933	0	24	1	4	3	0	2	223	0	.83333331
140829_1453	5	23	1	0	570	1	-1	1	1	30	-1	1	40	-1	-1	-1	-1	0	6	40	5	7.8152933	0	24	1	4	3	0	2	223	1	0
140829_1453	6	23	1	0	570	1	-1	1	2	30	-1	1	40	-1	-1	-1	-1	0	6	40	5	7.8152933	0	24	1	4	3	0	2	223	1	0
140829_1453	7	23	1	0	570	1	-1	1	2	10	-1	1	25	-1	-1	-1	-1	0	6	0	5	7.8152933	0	24	1	4	3	0	2	223	1	0
140829_1453	8	23	1	30	600	1	-1	1	3	50	-1	1	60	-1	-1	-1	-1	3	0	0	5	7.8152933	0	24	1	4	3	0	2	223	0	.5
140829_1453	9	23	1	0	600	1	-1	1	3	50	-1	1	60	-1	-1	-1	-1	0	5	40	5	7.8152933	0	24	1	4	3	0	2	223	.83333331	.16666667
140829_1453	10	23	1	10	610	1	-1	1	3	10	-1	1	20	-1	-1	-1	-1	1	5	0	5	7.8152933	0	24	1	4	3	0	2	223	.83333331	0
140829_1453	11	23	1	0	610	1	-1	1	1	50	-1	0	-1	-1	-1	-1	-1	0	6	40	5	7.8152933	0	24	1	4	3	0	2	223	1	0
140829_1453	12	23	1	90	700	1	-1	1	3	10	-1	1	25	-1	-1	-1	-1	6	0	0	5	7.8152933	0	24	1	4	3	0	2	223	0	0
140829_1453	13	23	1	0	700	1	-1	1	3	10	-1	1	20	-1	-1	-1	-1	0	6	40	5	7.8152933	0	24	1	4	3	0	2	223	1	0
140829_1453	14	23	1	25	725	1	-1	1	3	50	-1	1	75	-1	-1	-1	-1	1	0	40	5	7.8152933	0	24	1	4	3	0	2	223	0	.83333331
140829_1453	15	23	1	0	725	1	-1	1	2	10	-1	1	20	-1	-1	-1	-1	0	6	40	5	7.8152933	0	24	1	4	3	0	2	223	1	0
140829_1453	16	23	1	30	755	1	-1	1	3	30	-1	1	40	-1	-1	-1	-1	3	0	0	5	7.8152933	0	24	1	4	3	0	2	223	0	.5
140829_1453	17	23	1	0	755	1	-1	1	1	10	-1	1	20	-1	-1	-1	-1	0	6	40	5	7.8152933	0	24	1	4	3	0	2	223	1	0
140829_1453	18	23	1	25	780	1	-1	1	1	50	-1	1	75	-1	-1	-1	-1	1	0	0	5	7.8152933	0	24	1	4	3	0	2	223	0	.83333331
140829_1453	19	23	1	0	780	1	-1	1	1	30	-1	1	40	-1	-1	-1	-1	0	5	40	5	7.8152933	0	24	1	4	3	0	2	223	.83333331	.16666667
140829_1453	20	23	1	20	800	1	-1	1	2	30	-1	1	50	-1	-1	-1	-1	1	0	0	5	7.8152933	0	24	1	4	3	0	2	223	0	.83333331
140829_1453	1	24	1	-3	477	1	-1	2	1	50	-1	1	-1	-1	-1	-1	-1	0	5	40	5	34.875328	0	29	7	3	3	0	2	224	.83333331	.16666667
140829_1453	2	24	1	0	477	1	-1	2	1	30	-1	0	-1	-1	-1	-1	-1	2	0	0	5	34.875328	0	29	7	3	3	0	2	224	0	.66666669
140829_1453	3	24	1	0	477	1	-1	2	1	30	-1	0	-1	-1	-1	-1	-1	4	0	0	5	34.875328	0	29	7	3	3	0	2	224	0	.33333334
140829_1453	4	24	1	0	477	1	-1	2	1	30	-1	0	-1	-1	-1	-1	-1	1	0	0	5	34.875328	0	29	7	3	3	0	2	224	0	.83333331
140829_1453	5	24	1	62	539	1	-1	2	3	30	-1	1	-1	-1	-1	-1	-1	1	5	40	5	34.875328	0	29	7	3	3	0	2	224	.83333331	0
140829_1453	6	24	1	120	659	1	-1	2	3	30	-1	1	-1	-1	-1	-1	-1	2	4	40	5	34.875328	0	29	7	3	3	0	2	224	.66666669	0
140829_1453	7	24	1	16	675	1	-1	2	2	10	-1	1	-1	-1	-1	-1	-1	0	6	0	5	34.875328	0	29	7	3	3	0	2	224	1	0
140829_1453	8	24	1	0	675	1	-1	2	3	50	-1	0	-1	-1	-1	-1	-1	3	0	0	5	34.875328	0	29	7	3	3	0	2	224	0	.5
140829_1453	9	24	1	0	675	1	-1	2	2	50	-1	1	-1	-1	-1	-1	-1	0	5	40	5	34.875328	0	29	7	3	3	0	2	224	.83333331	.16666667
140829_1453	10	24	1	-39	636	1	-1	2	3	10	-1	1	-1	-1	-1	-1	-1	1	5	0	5	34.875328	0	29	7	3	3	0	2	224	.83333331	0
140829_1453	11	24	1	1	637	1	-1	2	1	50	-1	1	-1	-1	-1	-1	-1	0	6	40	5	34.875328	0	29	7	3	3	0	2	224	1	0
140829_1453	12	24	1	0	637	1	-1	2	2	10	-1	0	-1	-1	-1	-1	-1	3	0	0	5	34.875328	0	29	7	3	3	0	2	224	0	.5
140829_1453	13	24	1	190	827	1	-1	2	1	10	-1	1	-1	-1	-1	-1	-1	0	6	40	5	34.875328	0	29	7	3	3	0	2	224	1	0
140829_1453	14	24	1	0	827	1	-1	2	1	50	-1	0	-1	-1	-1	-1	-1	1	0	40	5	34.875328	0	29	7	3	3	0	2	224	0	.83333331
140829_1453	15	24	1	235	1062	1	-1	2	1	10	-1	1	-1	-1	-1	-1	-1	0	6	40	5	34.875328	0	29	7	3	3	0	2	224	1	0
140829_1453	16	24	1	0	1062	1	-1	2	2	30	-1	0	-1	-1	-1	-1	-1	1	0	0	5	34.875328	0	29	7	3	3	0	2	224	0	.83333331
140829_1453	17	24	1	235	1297	1	-1	2	2	10	-1	1	-1	-1	-1	-1	-1	0	6	40	5	34.875328	0	29	7	3	3	0	2	224	1	0
140829_1453	18	24	1	0	1297	1	-1	2	3	50	-1	0	-1	-1	-1	-1	-1	1	0	0	5	34.875328	0	29	7	3	3	0	2	224	0	.83333331
140829_1453	19	24	1	60	1357	1	-1	2	2	30	-1	1	-1	-1	-1	-1	-1	0	5	40	5	34.875328	0	29	7	3	3	0	2	224	.83333331	.16666667
140829_1453	20	24	1	0	1357	1	-1	2	2	30	-1	0	-1	-1	-1	-1	-1	1	0	0	5	34.875328	0	29	7	3	3	0	2	224	0	.83333331
