# Supplementary material for: Buyer and seller data from pay what you want and name your own price laboratory markets
Source: Data Brief. 2017 May 4;12:513–7. doi: 10.1016/j.dib.2017.04.049 (PMC5425341; doi:10.1016/j.dib.2017.04.049)
Supplement: Supplementary file 7 — Supplementary material [file mmc7.csv]

sessionid	period	subject	group	profit	totalprofit	type	buyer	seller	market	c	v	sellerentry	postedprice	purchasepwyw	purchasepp	purchaseppchoice	choicesellerpwyw	choicesellerpp	mechanism	postedprice2	pwywprice	numberpp1purchase	numberpp2purchase	numberpwywpurchase	b	risk_soep	svo_angle	female	age	study	mood	frequency	know	session_number	subject_id	pp1share	pp2share	pwywshare
140826_1144	1	1	1	10	490	2	1	-1	1	50	10	-1	55	-1	-1	-1	2	-1	1	-1	0	1	0	4	40	4	26.673565	0	25	0	4	0	0	1	101	.16666667	0	.66666669
140826_1144	2	1	1	167	657	2	1	-1	1	30	200	-1	45	-1	-1	-1	-1	2	0	33	-1	0	4	0	0	4	26.673565	0	25	0	4	0	0	1	101	0	.66666669	0
140826_1144	3	1	1	5	662	2	1	-1	2	30	40	-1	40	-1	-1	-1	-1	2	0	35	-1	0	4	0	0	4	26.673565	0	25	0	4	0	0	1	101	0	.66666669	0
140826_1144	4	1	1	0	662	2	1	-1	1	30	40	-1	50	-1	-1	-1	-1	0	0	40	-1	0	1	0	0	4	26.673565	0	25	0	4	0	0	1	101	0	.16666667	0
140826_1144	5	1	1	25	687	2	1	-1	3	30	25	-1	45	-1	-1	-1	2	-1	1	-1	0	0	0	5	40	4	26.673565	0	25	0	4	0	0	1	101	0	0	.83333331
140826_1144	6	1	1	40	727	2	1	-1	2	30	40	-1	200	-1	-1	-1	2	-1	1	-1	0	0	0	6	40	4	26.673565	0	25	0	4	0	0	1	101	0	0	1
140826_1144	7	1	1	5	732	2	1	-1	2	10	25	-1	20	-1	-1	-1	-1	2	0	20	-1	2	3	0	0	4	26.673565	0	25	0	4	0	0	1	101	.33333334	.5	0
140826_1144	8	1	1	147	879	2	1	-1	1	50	200	-1	53	-1	-1	-1	-1	1	0	59	-1	3	0	0	0	4	26.673565	0	25	0	4	0	0	1	101	.5	0	0
140826_1144	9	1	1	146	1025	2	1	-1	1	50	200	-1	55	-1	-1	-1	-1	2	0	54	-1	0	3	0	40	4	26.673565	0	25	0	4	0	0	1	101	0	.5	0
140826_1144	10	1	1	45	1070	2	1	-1	1	10	60	-1	15	-1	-1	-1	-1	2	0	15	-1	3	2	0	0	4	26.673565	0	25	0	4	0	0	1	101	.5	.33333334	0
140826_1144	11	1	1	0	1070	2	1	-1	1	50	40	-1	55	-1	-1	-1	-1	0	0	55	-1	2	0	0	40	4	26.673565	0	25	0	4	0	0	1	101	.33333334	0	0
140826_1144	12	1	1	10	1080	2	1	-1	2	10	25	-1	15	-1	-1	-1	-1	1	0	15	-1	4	2	0	0	4	26.673565	0	25	0	4	0	0	1	101	.66666669	.33333334	0
140826_1144	13	1	1	60	1140	2	1	-1	1	10	60	-1	55	-1	-1	-1	2	-1	1	-1	0	0	0	6	40	4	26.673565	0	25	0	4	0	0	1	101	0	0	1
140826_1144	14	1	1	0	1140	2	1	-1	3	50	40	-1	54	-1	-1	-1	-1	0	0	54	-1	1	0	0	40	4	26.673565	0	25	0	4	0	0	1	101	.16666667	0	0
140826_1144	15	1	1	60	1200	2	1	-1	3	10	60	-1	15	-1	-1	-1	2	-1	1	-1	0	0	0	6	40	4	26.673565	0	25	0	4	0	0	1	101	0	0	1
140826_1144	16	1	1	7	1207	2	1	-1	3	30	40	-1	34	-1	-1	-1	-1	2	0	33	-1	0	5	0	0	4	26.673565	0	25	0	4	0	0	1	101	0	.83333331	0
140826_1144	17	1	1	25	1232	2	1	-1	1	10	25	-1	100	-1	-1	-1	2	-1	1	-1	0	0	0	6	40	4	26.673565	0	25	0	4	0	0	1	101	0	0	1
140826_1144	18	1	1	8	1240	2	1	-1	3	50	60	-1	54	-1	-1	-1	-1	2	0	52	-1	0	3	0	0	4	26.673565	0	25	0	4	0	0	1	101	0	.5	0
140826_1144	19	1	1	60	1300	2	1	-1	1	30	60	-1	35	-1	-1	-1	2	-1	1	-1	0	0	0	6	40	4	26.673565	0	25	0	4	0	0	1	101	0	0	1
140826_1144	20	1	1	7	1307	2	1	-1	3	30	40	-1	33	-1	-1	-1	-1	2	0	33	-1	2	1	0	0	4	26.673565	0	25	0	4	0	0	1	101	.33333334	.16666667	0
140826_1144	1	2	1	0	480	2	1	-1	2	50	10	-1	55	-1	-1	-1	-1	0	0	70	-1	2	0	0	40	5	7.8152933	0	26	0	4	3	0	1	102	.33333334	0	0
140826_1144	2	2	1	165	645	2	1	-1	3	30	200	-1	35	-1	-1	-1	-1	1	0	45	-1	4	0	0	0	5	7.8152933	0	26	0	4	3	0	1	102	.66666669	0	0
140826_1144	3	2	1	5	650	2	1	-1	1	30	40	-1	50	-1	-1	-1	-1	2	0	35	-1	0	4	0	0	5	7.8152933	0	26	0	4	3	0	1	102	0	.66666669	0
140826_1144	4	2	1	6	656	2	1	-1	2	30	40	-1	34	-1	-1	-1	-1	1	0	36	-1	4	0	0	0	5	7.8152933	0	26	0	4	3	0	1	102	.66666669	0	0
140826_1144	5	2	1	25	681	2	1	-1	2	30	25	-1	40	-1	-1	-1	2	-1	1	-1	0	0	0	5	40	5	7.8152933	0	26	0	4	3	0	1	102	0	0	.83333331
140826_1144	6	2	1	200	881	2	2	-1	2	30	200	-1	200	-1	-1	-1	2	-1	1	-1	0	0	0	6	40	5	7.8152933	0	26	0	4	3	0	1	102	0	0	1
140826_1144	7	2	1	5	886	2	1	-1	3	10	25	-1	25	-1	-1	-1	-1	2	0	20	-1	0	5	0	0	5	7.8152933	0	26	0	4	3	0	1	102	0	.83333331	0
140826_1144	8	2	1	145	1031	2	1	-1	3	50	200	-1	55	-1	-1	-1	-1	1	0	100	-1	3	0	0	0	5	7.8152933	0	26	0	4	3	0	1	102	.5	0	0
140826_1144	9	2	1	146	1177	2	2	-1	1	50	200	-1	55	-1	-1	-1	-1	2	0	54	-1	0	3	0	40	5	7.8152933	0	26	0	4	3	0	1	102	0	.5	0
140826_1144	10	2	1	25	1202	2	2	-1	1	10	40	-1	15	-1	-1	-1	-1	1	0	15	-1	3	2	0	0	5	7.8152933	0	26	0	4	3	0	1	102	.5	.33333334	0
140826_1144	11	2	1	65	1267	2	2	-1	1	50	120	-1	55	-1	-1	-1	-1	1	0	55	-1	2	0	0	40	5	7.8152933	0	26	0	4	3	0	1	102	.33333334	0	0
140826_1144	12	2	1	11	1278	2	1	-1	3	10	25	-1	15	-1	-1	-1	-1	2	0	14	-1	0	6	0	0	5	7.8152933	0	26	0	4	3	0	1	102	0	1	0
140826_1144	13	2	1	60	1338	2	1	-1	2	10	60	-1	15	-1	-1	-1	2	-1	1	-1	0	1	0	5	40	5	7.8152933	0	26	0	4	3	0	1	102	.16666667	0	.83333331
140826_1144	14	2	1	0	1338	2	2	-1	3	50	60	-1	54	-1	-1	-1	-1	0	0	54	-1	1	0	0	40	5	7.8152933	0	26	0	4	3	0	1	102	.16666667	0	0
140826_1144	15	2	1	60	1398	2	1	-1	1	10	60	-1	30	-1	-1	-1	2	-1	1	-1	0	0	0	6	40	5	7.8152933	0	26	0	4	3	0	1	102	0	0	1
140826_1144	16	2	1	7	1405	2	1	-1	1	30	40	-1	35	-1	-1	-1	-1	2	0	33	-1	0	5	0	0	5	7.8152933	0	26	0	4	3	0	1	102	0	.83333331	0
140826_1144	17	2	1	25	1430	2	1	-1	2	10	25	-1	20	-1	-1	-1	2	-1	1	-1	0	0	0	6	40	5	7.8152933	0	26	0	4	3	0	1	102	0	0	1
140826_1144	18	2	1	0	1430	2	2	-1	3	50	40	-1	54	-1	-1	-1	-1	0	0	52	-1	0	3	0	0	5	7.8152933	0	26	0	4	3	0	1	102	0	.5	0
140826_1144	19	2	1	60	1490	2	1	-1	2	30	60	-1	33	-1	-1	-1	2	-1	1	-1	0	0	0	5	40	5	7.8152933	0	26	0	4	3	0	1	102	0	0	.83333331
140826_1144	20	2	1	0	1490	2	2	-1	3	30	10	-1	33	-1	-1	-1	-1	0	0	33	-1	2	1	0	0	5	7.8152933	0	26	0	4	3	0	1	102	.33333334	.16666667	0
140826_1144	1	3	1	0	480	2	1	-1	3	50	10	-1	60	-1	-1	-1	-1	0	0	55	-1	0	1	0	40	4	-7.8152933	1	23	2	4	0	0	1	103	0	.16666667	0
140826_1144	2	3	1	0	480	2	2	-1	3	30	25	-1	35	-1	-1	-1	-1	0	0	45	-1	4	0	0	0	4	-7.8152933	1	23	2	4	0	0	1	103	.66666669	0	0
140826_1144	3	3	1	25	505	2	2	-1	2	30	60	-1	40	-1	-1	-1	-1	2	0	35	-1	0	4	0	0	4	-7.8152933	1	23	2	4	0	0	1	103	0	.66666669	0
140826_1144	4	3	1	166	671	2	2	-1	2	30	200	-1	34	-1	-1	-1	-1	1	0	36	-1	4	0	0	0	4	-7.8152933	1	23	2	4	0	0	1	103	.66666669	0	0
140826_1144	5	3	1	10	681	2	2	-1	3	30	10	-1	45	-1	-1	-1	2	-1	1	-1	0	0	0	5	40	4	-7.8152933	1	23	2	4	0	0	1	103	0	0	.83333331
140826_1144	6	3	1	40	721	2	1	-1	1	30	40	-1	45	-1	-1	-1	2	-1	1	-1	0	0	0	6	40	4	-7.8152933	1	23	2	4	0	0	1	103	0	0	1
140826_1144	7	3	1	40	761	2	2	-1	3	10	60	-1	25	-1	-1	-1	-1	2	0	20	-1	0	5	0	0	4	-7.8152933	1	23	2	4	0	0	1	103	0	.83333331	0
140826_1144	8	3	1	65	826	2	2	-1	3	50	120	-1	55	-1	-1	-1	-1	1	0	100	-1	3	0	0	0	4	-7.8152933	1	23	2	4	0	0	1	103	.5	0	0
140826_1144	9	3	1	0	826	2	3	-1	1	50	10	-1	55	-1	-1	-1	-1	0	0	54	-1	0	3	0	40	4	-7.8152933	1	23	2	4	0	0	1	103	0	.5	0
140826_1144	10	3	1	45	871	2	1	-1	2	10	60	-1	15	-1	-1	-1	-1	1	0	25	-1	5	0	0	0	4	-7.8152933	1	23	2	4	0	0	1	103	.83333331	0	0
140826_1144	11	3	1	0	871	2	1	-1	3	50	40	-1	54	-1	-1	-1	-1	0	0	54	-1	2	0	0	40	4	-7.8152933	1	23	2	4	0	0	1	103	.33333334	0	0
140826_1144	12	3	1	11	882	2	1	-1	1	10	25	-1	14	-1	-1	-1	-1	1	0	20	-1	6	0	0	0	4	-7.8152933	1	23	2	4	0	0	1	103	1	0	0
140826_1144	13	3	1	60	942	2	1	-1	3	10	60	-1	14	-1	-1	-1	2	-1	1	-1	0	1	0	5	40	4	-7.8152933	1	23	2	4	0	0	1	103	.16666667	0	.83333331
140826_1144	14	3	1	0	942	2	1	-1	1	50	40	-1	54	-1	-1	-1	-1	0	0	53	-1	0	2	0	40	4	-7.8152933	1	23	2	4	0	0	1	103	0	.33333334	0
140826_1144	15	3	1	60	1002	2	2	-1	3	10	60	-1	15	-1	-1	-1	2	-1	1	-1	0	0	0	6	40	4	-7.8152933	1	23	2	4	0	0	1	103	0	0	1
140826_1144	16	3	1	7	1009	2	1	-1	2	30	40	-1	33	-1	-1	-1	-1	1	0	35	-1	5	0	0	0	4	-7.8152933	1	23	2	4	0	0	1	103	.83333331	0	0
140826_1144	17	3	1	25	1034	2	1	-1	3	10	25	-1	13	-1	-1	-1	2	-1	1	-1	0	1	0	5	40	4	-7.8152933	1	23	2	4	0	0	1	103	.16666667	0	.83333331
140826_1144	18	3	1	7	1041	2	1	-1	1	50	60	-1	55	-1	-1	-1	-1	2	0	53	-1	0	4	0	0	4	-7.8152933	1	23	2	4	0	0	1	103	0	.66666669	0
140826_1144	19	3	1	120	1161	2	2	-1	1	30	120	-1	35	-1	-1	-1	2	-1	1	-1	0	0	0	6	40	4	-7.8152933	1	23	2	4	0	0	1	103	0	0	1
140826_1144	20	3	1	7	1168	2	1	-1	2	30	40	-1	33	-1	-1	-1	-1	1	0	33	-1	3	0	0	0	4	-7.8152933	1	23	2	4	0	0	1	103	.5	0	0
140826_1144	1	4	1	5	485	2	2	-1	1	50	10	-1	55	-1	-1	-1	2	-1	1	-1	5	1	0	4	40	4	44.656914	1	24	2	3	2	0	1	104	.16666667	0	.66666669
140826_1144	2	4	1	155	640	2	1	-1	2	30	200	-1	45	-1	-1	-1	-1	1	0	50	-1	1	0	0	0	4	44.656914	1	24	2	3	2	0	1	104	.16666667	0	0
140826_1144	3	4	1	165	805	2	3	-1	2	30	200	-1	40	-1	-1	-1	-1	2	0	35	-1	0	4	0	0	4	44.656914	1	24	2	3	2	0	1	104	0	.66666669	0
140826_1144	4	4	1	160	965	2	2	-1	1	30	200	-1	50	-1	-1	-1	-1	2	0	40	-1	0	1	0	0	4	44.656914	1	24	2	3	2	0	1	104	0	.16666667	0
140826_1144	5	4	1	10	975	2	2	-1	2	30	10	-1	40	-1	-1	-1	2	-1	1	-1	0	0	0	5	40	4	44.656914	1	24	2	3	2	0	1	104	0	0	.83333331
140826_1144	6	4	1	25	1000	2	3	-1	2	30	25	-1	200	-1	-1	-1	2	-1	1	-1	0	0	0	6	40	4	44.656914	1	24	2	3	2	0	1	104	0	0	1
140826_1144	7	4	1	0	1000	2	3	-1	3	10	10	-1	25	-1	-1	-1	-1	0	0	20	-1	0	5	0	0	4	44.656914	1	24	2	3	2	0	1	104	0	.83333331	0
140826_1144	8	4	1	67	1067	2	2	-1	1	50	120	-1	53	-1	-1	-1	-1	1	0	59	-1	3	0	0	0	4	44.656914	1	24	2	3	2	0	1	104	.5	0	0
140826_1144	9	4	1	145	1212	2	1	-1	3	50	200	-1	55	-1	-1	-1	-1	2	0	55	-1	1	2	0	40	4	44.656914	1	24	2	3	2	0	1	104	.16666667	.33333334	0
140826_1144	10	4	1	25	1237	2	2	-1	2	10	40	-1	15	-1	-1	-1	-1	1	0	25	-1	5	0	0	0	4	44.656914	1	24	2	3	2	0	1	104	.83333331	0	0
140826_1144	11	4	1	0	1237	2	3	-1	1	50	40	-1	55	-1	-1	-1	-1	0	0	55	-1	2	0	0	40	4	44.656914	1	24	2	3	2	0	1	104	.33333334	0	0
140826_1144	12	4	1	186	1423	2	2	-1	3	10	200	-1	15	-1	-1	-1	-1	2	0	14	-1	0	6	0	0	4	44.656914	1	24	2	3	2	0	1	104	0	1	0
140826_1144	13	4	1	40	1463	2	2	-1	1	10	40	-1	55	-1	-1	-1	2	-1	1	-1	0	0	0	6	40	4	44.656914	1	24	2	3	2	0	1	104	0	0	1
140826_1144	14	4	1	7	1470	2	2	-1	1	50	60	-1	54	-1	-1	-1	-1	2	0	53	-1	0	2	0	40	4	44.656914	1	24	2	3	2	0	1	104	0	.33333334	0
140826_1144	15	4	1	60	1530	2	2	-1	1	10	60	-1	30	-1	-1	-1	2	-1	1	-1	0	0	0	6	40	4	44.656914	1	24	2	3	2	0	1	104	0	0	1
140826_1144	16	4	1	7	1537	2	2	-1	3	30	40	-1	34	-1	-1	-1	-1	2	0	33	-1	0	5	0	0	4	44.656914	1	24	2	3	2	0	1	104	0	.83333331	0
140826_1144	17	4	1	60	1597	2	2	-1	2	10	60	-1	20	-1	-1	-1	2	-1	1	-1	0	0	0	6	40	4	44.656914	1	24	2	3	2	0	1	104	0	0	1
140826_1144	18	4	1	0	1597	2	2	-1	1	50	40	-1	55	-1	-1	-1	-1	0	0	53	-1	0	4	0	0	4	44.656914	1	24	2	3	2	0	1	104	0	.66666669	0
140826_1144	19	4	1	120	1717	2	2	-1	2	30	120	-1	33	-1	-1	-1	2	-1	1	-1	0	0	0	5	40	4	44.656914	1	24	2	3	2	0	1	104	0	0	.83333331
140826_1144	20	4	1	7	1724	2	1	-1	1	30	40	-1	100	-1	-1	-1	-1	2	0	33	-1	0	3	0	0	4	44.656914	1	24	2	3	2	0	1	104	0	.5	0
140826_1144	1	5	1	0	480	2	2	-1	3	50	10	-1	60	-1	-1	-1	-1	0	0	55	-1	0	1	0	40	5	34.875328	1	26	6	3	0	0	1	105	0	.16666667	0
140826_1144	2	5	1	0	480	2	2	-1	2	30	25	-1	45	-1	-1	-1	-1	0	0	50	-1	1	0	0	0	5	34.875328	1	26	6	3	0	0	1	105	.16666667	0	0
140826_1144	3	5	1	0	480	2	4	-1	2	30	10	-1	40	-1	-1	-1	-1	0	0	35	-1	0	4	0	0	5	34.875328	1	26	6	3	0	0	1	105	0	.66666669	0
140826_1144	4	5	1	5	485	2	1	-1	3	30	40	-1	40	-1	-1	-1	-1	2	0	35	-1	0	4	0	0	5	34.875328	1	26	6	3	0	0	1	105	0	.66666669	0
140826_1144	5	5	1	0	485	2	3	-1	2	30	10	-1	40	-1	-1	-1	0	-1	1	-1	-1	0	0	5	40	5	34.875328	1	26	6	3	0	0	1	105	0	0	.83333331
140826_1144	6	5	1	160	645	2	2	-1	1	30	200	-1	45	-1	-1	-1	2	-1	1	-1	40	0	0	6	40	5	34.875328	1	26	6	3	0	0	1	105	0	0	1
140826_1144	7	5	1	5	650	2	1	-1	1	10	25	-1	23	-1	-1	-1	-1	2	0	20	-1	0	4	0	0	5	34.875328	1	26	6	3	0	0	1	105	0	.66666669	0
140826_1144	8	5	1	147	797	2	1	-1	2	50	200	-1	-1	-1	-1	1	-1	-1	0	53	-1	0	3	0	0	5	34.875328	1	26	6	3	0	0	1	105	0	.5	0
140826_1144	9	5	1	145	942	2	2	-1	3	50	200	-1	55	-1	-1	-1	-1	1	0	55	-1	1	2	0	40	5	34.875328	1	26	6	3	0	0	1	105	.16666667	.33333334	0
140826_1144	10	5	1	10	952	2	3	-1	1	10	25	-1	15	-1	-1	-1	-1	2	0	15	-1	3	2	0	0	5	34.875328	1	26	6	3	0	0	1	105	.5	.33333334	0
140826_1144	11	5	1	66	1018	2	2	-1	3	50	120	-1	54	-1	-1	-1	-1	1	0	54	-1	2	0	0	40	5	34.875328	1	26	6	3	0	0	1	105	.33333334	0	0
140826_1144	12	5	1	26	1044	2	3	-1	3	10	40	-1	15	-1	-1	-1	-1	2	0	14	-1	0	6	0	0	5	34.875328	1	26	6	3	0	0	1	105	0	1	0
140826_1144	13	5	1	25	1069	2	2	-1	3	10	40	-1	14	-1	-1	-1	2	-1	1	-1	15	1	0	5	40	5	34.875328	1	26	6	3	0	0	1	105	.16666667	0	.83333331
140826_1144	14	5	1	66	1135	2	3	-1	3	50	120	-1	54	-1	-1	-1	-1	1	0	54	-1	1	0	0	40	5	34.875328	1	26	6	3	0	0	1	105	.16666667	0	0
140826_1144	15	5	1	50	1185	2	1	-1	2	10	60	-1	200	-1	-1	-1	2	-1	1	-1	10	0	0	6	40	5	34.875328	1	26	6	3	0	0	1	105	0	0	1
140826_1144	16	5	1	7	1192	2	2	-1	1	30	40	-1	35	-1	-1	-1	-1	2	0	33	-1	0	5	0	0	5	34.875328	1	26	6	3	0	0	1	105	0	.83333331	0
140826_1144	17	5	1	47	1239	2	2	-1	1	10	60	-1	100	-1	-1	-1	2	-1	1	-1	13	0	0	6	40	5	34.875328	1	26	6	3	0	0	1	105	0	0	1
140826_1144	18	5	1	148	1387	2	3	-1	3	50	200	-1	54	-1	-1	-1	-1	2	0	52	-1	0	3	0	0	5	34.875328	1	26	6	3	0	0	1	105	0	.5	0
140826_1144	19	5	1	25	1412	2	1	-1	3	30	60	-1	100	-1	-1	-1	2	-1	1	-1	35	0	0	6	40	5	34.875328	1	26	6	3	0	0	1	105	0	0	1
140826_1144	20	5	1	0	1412	2	2	-1	2	30	10	-1	33	-1	-1	-1	-1	0	0	33	-1	3	0	0	0	5	34.875328	1	26	6	3	0	0	1	105	.5	0	0
140826_1144	1	6	1	65	545	2	3	-1	3	50	120	-1	60	-1	-1	-1	-1	2	0	55	-1	0	1	0	40	3	32.905243	1	26	6	5	3	0	1	106	0	.16666667	0
140826_1144	2	6	1	0	545	2	2	-1	1	30	25	-1	45	-1	-1	-1	-1	0	0	33	-1	0	4	0	0	3	32.905243	1	26	6	5	3	0	1	106	0	.66666669	0
140826_1144	3	6	1	5	550	2	1	-1	3	30	40	-1	35	-1	-1	-1	-1	1	0	43	-1	4	0	0	0	3	32.905243	1	26	6	5	3	0	1	106	.66666669	0	0
140826_1144	4	6	1	0	550	2	3	-1	1	30	25	-1	50	-1	-1	-1	-1	0	0	40	-1	0	1	0	0	3	32.905243	1	26	6	5	3	0	1	106	0	.16666667	0
140826_1144	5	6	1	0	550	2	3	-1	3	30	10	-1	45	-1	-1	-1	0	-1	1	-1	-1	0	0	5	40	3	32.905243	1	26	6	5	3	0	1	106	0	0	.83333331
140826_1144	6	6	1	10	560	2	1	-1	3	30	40	-1	50	-1	-1	-1	2	-1	1	-1	30	0	0	6	40	3	32.905243	1	26	6	5	3	0	1	106	0	0	1
140826_1144	7	6	1	40	600	2	2	-1	2	10	60	-1	20	-1	-1	-1	-1	1	0	20	-1	2	3	0	0	3	32.905243	1	26	6	5	3	0	1	106	.33333334	.5	0
140826_1144	8	6	1	67	667	2	2	-1	2	50	120	-1	-1	-1	-1	1	-1	-1	0	53	-1	0	3	0	0	3	32.905243	1	26	6	5	3	0	1	106	0	.5	0
140826_1144	9	6	1	0	667	2	3	-1	3	50	10	-1	55	-1	-1	-1	-1	0	0	55	-1	1	2	0	40	3	32.905243	1	26	6	5	3	0	1	106	.16666667	.33333334	0
140826_1144	10	6	1	45	712	2	1	-1	3	10	60	-1	15	-1	-1	-1	-1	1	0	20	-1	5	0	0	0	3	32.905243	1	26	6	5	3	0	1	106	.83333331	0	0
140826_1144	11	6	1	40	752	2	1	-1	2	50	40	-1	55	-1	-1	-1	2	-1	1	-1	0	0	0	6	40	3	32.905243	1	26	6	5	3	0	1	106	0	0	1
140826_1144	12	6	1	11	763	2	4	-1	3	10	25	-1	15	-1	-1	-1	-1	2	0	14	-1	0	6	0	0	3	32.905243	1	26	6	5	3	0	1	106	0	1	0
140826_1144	13	6	1	15	778	2	3	-1	3	10	25	-1	14	-1	-1	-1	2	-1	1	-1	10	1	0	5	40	3	32.905243	1	26	6	5	3	0	1	106	.16666667	0	.83333331
140826_1144	14	6	1	0	778	2	1	-1	2	50	40	-1	53	-1	-1	-1	-1	0	0	54	-1	2	0	0	40	3	32.905243	1	26	6	5	3	0	1	106	.33333334	0	0
140826_1144	15	6	1	30	808	2	3	-1	3	10	40	-1	15	-1	-1	-1	2	-1	1	-1	10	0	0	6	40	3	32.905243	1	26	6	5	3	0	1	106	0	0	1
140826_1144	16	6	1	7	815	2	3	-1	1	30	40	-1	35	-1	-1	-1	-1	2	0	33	-1	0	5	0	0	3	32.905243	1	26	6	5	3	0	1	106	0	.83333331	0
140826_1144	17	6	1	10	825	2	3	-1	2	10	10	-1	20	-1	-1	-1	2	-1	1	-1	0	0	0	6	40	3	32.905243	1	26	6	5	3	0	1	106	0	0	1
140826_1144	18	6	1	7	832	2	1	-1	2	50	60	-1	53	-1	-1	-1	-1	1	0	54	-1	3	0	0	0	3	32.905243	1	26	6	5	3	0	1	106	.5	0	0
140826_1144	19	6	1	90	922	2	3	-1	2	30	120	-1	33	-1	-1	-1	2	-1	1	-1	30	0	0	5	40	3	32.905243	1	26	6	5	3	0	1	106	0	0	.83333331
140826_1144	20	6	1	167	1089	2	3	-1	2	30	200	-1	33	-1	-1	-1	-1	1	0	33	-1	3	0	0	0	3	32.905243	1	26	6	5	3	0	1	106	.5	0	0
140826_1144	1	7	1	5	485	1	-1	1	1	50	-1	1	55	-1	-1	-1	-1	-1	-1	-1	-1	1	0	4	40	4	7.8152933	0	20	0	3	2	1	1	107	.16666667	0	.66666669
140826_1144	2	7	1	0	485	1	-1	1	1	30	-1	1	45	-1	-1	-1	-1	-1	-1	-1	-1	0	4	0	0	4	7.8152933	0	20	0	3	2	1	1	107	0	.66666669	0
140826_1144	3	7	1	0	485	1	-1	1	2	30	-1	1	40	-1	-1	-1	-1	-1	-1	-1	-1	0	4	0	0	4	7.8152933	0	20	0	3	2	1	1	107	0	.66666669	0
140826_1144	4	7	1	16	501	1	-1	1	2	30	-1	1	34	-1	-1	-1	-1	-1	-1	-1	-1	4	0	0	0	4	7.8152933	0	20	0	3	2	1	1	107	.66666669	0	0
140826_1144	5	7	1	0	501	1	-1	1	3	30	-1	1	45	-1	-1	-1	-1	-1	-1	-1	-1	0	0	5	40	4	7.8152933	0	20	0	3	2	1	1	107	0	0	.83333331
140826_1144	6	7	1	0	501	1	-1	1	3	30	-1	1	50	-1	-1	-1	-1	-1	-1	-1	-1	0	0	6	40	4	7.8152933	0	20	0	3	2	1	1	107	0	0	1
140826_1144	7	7	1	0	501	1	-1	1	1	10	-1	1	23	-1	-1	-1	-1	-1	-1	-1	-1	0	4	0	0	4	7.8152933	0	20	0	3	2	1	1	107	0	.66666669	0
140826_1144	8	7	1	0	501	1	-1	1	2	50	-1	0	-1	-1	-1	-1	-1	-1	-1	-1	-1	0	3	0	0	4	7.8152933	0	20	0	3	2	1	1	107	0	.5	0
140826_1144	9	7	1	0	501	1	-1	1	1	50	-1	1	55	-1	-1	-1	-1	-1	-1	-1	-1	0	3	0	40	4	7.8152933	0	20	0	3	2	1	1	107	0	.5	0
140826_1144	10	7	1	15	516	1	-1	1	1	10	-1	1	15	-1	-1	-1	-1	-1	-1	-1	-1	3	2	0	0	4	7.8152933	0	20	0	3	2	1	1	107	.5	.33333334	0
140826_1144	11	7	1	8	524	1	-1	1	3	50	-1	1	54	-1	-1	-1	-1	-1	-1	-1	-1	2	0	0	40	4	7.8152933	0	20	0	3	2	1	1	107	.33333334	0	0
140826_1144	12	7	1	24	548	1	-1	1	1	10	-1	1	14	-1	-1	-1	-1	-1	-1	-1	-1	6	0	0	0	4	7.8152933	0	20	0	3	2	1	1	107	1	0	0
140826_1144	13	7	1	5	553	1	-1	1	2	10	-1	1	15	-1	-1	-1	-1	-1	-1	-1	-1	1	0	5	40	4	7.8152933	0	20	0	3	2	1	1	107	.16666667	0	.83333331
140826_1144	14	7	1	0	553	1	-1	1	1	50	-1	1	54	-1	-1	-1	-1	-1	-1	-1	-1	0	2	0	40	4	7.8152933	0	20	0	3	2	1	1	107	0	.33333334	0
140826_1144	15	7	1	0	553	1	-1	1	1	10	-1	1	30	-1	-1	-1	-1	-1	-1	-1	-1	0	0	6	40	4	7.8152933	0	20	0	3	2	1	1	107	0	0	1
140826_1144	16	7	1	0	553	1	-1	1	1	30	-1	1	35	-1	-1	-1	-1	-1	-1	-1	-1	0	5	0	0	4	7.8152933	0	20	0	3	2	1	1	107	0	.83333331	0
140826_1144	17	7	1	0	553	1	-1	1	2	10	-1	1	20	-1	-1	-1	-1	-1	-1	-1	-1	0	0	6	40	4	7.8152933	0	20	0	3	2	1	1	107	0	0	1
140826_1144	18	7	1	0	553	1	-1	1	3	50	-1	1	54	-1	-1	-1	-1	-1	-1	-1	-1	0	3	0	0	4	7.8152933	0	20	0	3	2	1	1	107	0	.5	0
140826_1144	19	7	1	0	553	1	-1	1	3	30	-1	1	100	-1	-1	-1	-1	-1	-1	-1	-1	0	0	6	40	4	7.8152933	0	20	0	3	2	1	1	107	0	0	1
140826_1144	20	7	1	0	553	1	-1	1	1	30	-1	1	100	-1	-1	-1	-1	-1	-1	-1	-1	0	3	0	0	4	7.8152933	0	20	0	3	2	1	1	107	0	.5	0
140826_1144	1	8	1	0	480	1	-1	2	2	50	-1	1	-1	-1	-1	-1	-1	-1	0	70	-1	2	0	0	40	3	7.8152933	1	24	7	3	3	0	1	108	.33333334	0	0
140826_1144	2	8	1	0	480	1	-1	2	3	30	-1	1	-1	-1	-1	-1	-1	-1	0	45	-1	4	0	0	0	3	7.8152933	1	24	7	3	3	0	1	108	.66666669	0	0
140826_1144	3	8	1	20	500	1	-1	2	2	30	-1	1	-1	-1	-1	-1	-1	-1	0	35	-1	0	4	0	0	3	7.8152933	1	24	7	3	3	0	1	108	0	.66666669	0
140826_1144	4	8	1	20	520	1	-1	2	3	30	-1	1	-1	-1	-1	-1	-1	-1	0	35	-1	0	4	0	0	3	7.8152933	1	24	7	3	3	0	1	108	0	.66666669	0
140826_1144	5	8	1	100	620	1	-1	2	1	30	-1	1	-1	-1	-1	-1	-1	-1	1	-1	-1	0	0	6	40	3	7.8152933	1	24	7	3	3	0	1	108	0	0	1
140826_1144	6	8	1	155	775	1	-1	2	1	30	-1	1	-1	-1	-1	-1	-1	-1	1	-1	-1	0	0	6	40	3	7.8152933	1	24	7	3	3	0	1	108	0	0	1
140826_1144	7	8	1	40	815	1	-1	2	1	10	-1	1	-1	-1	-1	-1	-1	-1	0	20	-1	0	4	0	0	3	7.8152933	1	24	7	3	3	0	1	108	0	.66666669	0
140826_1144	8	8	1	0	815	1	-1	2	1	50	-1	1	-1	-1	-1	-1	-1	-1	0	59	-1	3	0	0	0	3	7.8152933	1	24	7	3	3	0	1	108	.5	0	0
140826_1144	9	8	1	10	825	1	-1	2	3	50	-1	1	-1	-1	-1	-1	-1	-1	0	55	-1	1	2	0	40	3	7.8152933	1	24	7	3	3	0	1	108	.16666667	.33333334	0
140826_1144	10	8	1	10	835	1	-1	2	1	10	-1	1	-1	-1	-1	-1	-1	-1	0	15	-1	3	2	0	0	3	7.8152933	1	24	7	3	3	0	1	108	.5	.33333334	0
140826_1144	11	8	1	-30	805	1	-1	2	2	50	-1	1	-1	-1	-1	-1	-1	-1	1	-1	-1	0	0	6	40	3	7.8152933	1	24	7	3	3	0	1	108	0	0	1
140826_1144	12	8	1	24	829	1	-1	2	3	10	-1	1	-1	-1	-1	-1	-1	-1	0	14	-1	0	6	0	0	3	7.8152933	1	24	7	3	3	0	1	108	0	1	0
140826_1144	13	8	1	166	995	1	-1	2	2	10	-1	1	-1	-1	-1	-1	-1	-1	1	-1	-1	1	0	5	40	3	7.8152933	1	24	7	3	3	0	1	108	.16666667	0	.83333331
140826_1144	14	8	1	0	995	1	-1	2	2	50	-1	1	-1	-1	-1	-1	-1	-1	0	54	-1	2	0	0	40	3	7.8152933	1	24	7	3	3	0	1	108	.33333334	0	0
140826_1144	15	8	1	198	1193	1	-1	2	2	10	-1	1	-1	-1	-1	-1	-1	-1	1	-1	-1	0	0	6	40	3	7.8152933	1	24	7	3	3	0	1	108	0	0	1
140826_1144	16	8	1	15	1208	1	-1	2	1	30	-1	1	-1	-1	-1	-1	-1	-1	0	33	-1	0	5	0	0	3	7.8152933	1	24	7	3	3	0	1	108	0	.83333331	0
140826_1144	17	8	1	163	1371	1	-1	2	3	10	-1	1	-1	-1	-1	-1	-1	-1	1	-1	-1	1	0	5	40	3	7.8152933	1	24	7	3	3	0	1	108	.16666667	0	.83333331
140826_1144	18	8	1	12	1383	1	-1	2	1	50	-1	1	-1	-1	-1	-1	-1	-1	0	53	-1	0	4	0	0	3	7.8152933	1	24	7	3	3	0	1	108	0	.66666669	0
140826_1144	19	8	1	95	1478	1	-1	2	3	30	-1	1	-1	-1	-1	-1	-1	-1	1	-1	-1	0	0	6	40	3	7.8152933	1	24	7	3	3	0	1	108	0	0	1
140826_1144	20	8	1	9	1487	1	-1	2	1	30	-1	1	-1	-1	-1	-1	-1	-1	0	33	-1	0	3	0	0	3	7.8152933	1	24	7	3	3	0	1	108	0	.5	0
140826_1144	1	9	1	0	480	2	2	-1	2	50	10	-1	55	-1	-1	-1	-1	0	0	70	-1	2	0	0	40	2	7.8152933	1	23	1	4	3	0	1	109	.33333334	0	0
140826_1144	2	9	1	7	487	2	3	-1	1	30	40	-1	45	-1	-1	-1	-1	2	0	33	-1	0	4	0	0	2	7.8152933	1	23	1	4	3	0	1	109	0	.66666669	0
140826_1144	3	9	1	25	512	2	2	-1	3	30	60	-1	35	-1	-1	-1	-1	1	0	43	-1	4	0	0	0	2	7.8152933	1	23	1	4	3	0	1	109	.66666669	0	0
140826_1144	4	9	1	0	512	2	4	-1	1	30	40	-1	50	-1	-1	-1	-1	0	0	40	-1	0	1	0	0	2	7.8152933	1	23	1	4	3	0	1	109	0	.16666667	0
140826_1144	5	9	1	25	537	2	1	-1	1	30	25	-1	35	-1	-1	-1	2	-1	1	-1	0	0	0	6	40	2	7.8152933	1	23	1	4	3	0	1	109	0	0	1
140826_1144	6	9	1	200	737	2	2	-1	3	30	200	-1	50	-1	-1	-1	2	-1	1	-1	0	0	0	6	40	2	7.8152933	1	23	1	4	3	0	1	109	0	0	1
140826_1144	7	9	1	0	737	2	3	-1	2	10	10	-1	20	-1	-1	-1	-1	0	0	20	-1	2	3	0	0	2	7.8152933	1	23	1	4	3	0	1	109	.33333334	.5	0
140826_1144	8	9	1	0	737	2	3	-1	3	50	25	-1	55	-1	-1	-1	-1	0	0	100	-1	3	0	0	0	2	7.8152933	1	23	1	4	3	0	1	109	.5	0	0
140826_1144	9	9	1	0	737	2	4	-1	1	50	40	-1	55	-1	-1	-1	-1	0	0	54	-1	0	3	0	40	2	7.8152933	1	23	1	4	3	0	1	109	0	.5	0
140826_1144	10	9	1	25	762	2	2	-1	3	10	40	-1	15	-1	-1	-1	-1	1	0	20	-1	5	0	0	0	2	7.8152933	1	23	1	4	3	0	1	109	.83333331	0	0
140826_1144	11	9	1	120	882	2	2	-1	2	50	120	-1	55	-1	-1	-1	2	-1	1	-1	0	0	0	6	40	2	7.8152933	1	23	1	4	3	0	1	109	0	0	1
140826_1144	12	9	1	186	1068	2	2	-1	1	10	200	-1	14	-1	-1	-1	-1	1	0	20	-1	6	0	0	0	2	7.8152933	1	23	1	4	3	0	1	109	1	0	0
140826_1144	13	9	1	25	1093	2	3	-1	1	10	25	-1	55	-1	-1	-1	2	-1	1	-1	0	0	0	6	40	2	7.8152933	1	23	1	4	3	0	1	109	0	0	1
140826_1144	14	9	1	67	1160	2	3	-1	1	50	120	-1	54	-1	-1	-1	-1	2	0	53	-1	0	2	0	40	2	7.8152933	1	23	1	4	3	0	1	109	0	.33333334	0
140826_1144	15	9	1	60	1220	2	2	-1	2	10	60	-1	200	-1	-1	-1	2	-1	1	-1	0	0	0	6	40	2	7.8152933	1	23	1	4	3	0	1	109	0	0	1
140826_1144	16	9	1	7	1227	2	2	-1	2	30	40	-1	33	-1	-1	-1	-1	1	0	35	-1	5	0	0	0	2	7.8152933	1	23	1	4	3	0	1	109	.83333331	0	0
140826_1144	17	9	1	10	1237	2	4	-1	2	10	10	-1	20	-1	-1	-1	2	-1	1	-1	0	0	0	6	40	2	7.8152933	1	23	1	4	3	0	1	109	0	0	1
140826_1144	18	9	1	0	1237	2	2	-1	2	50	40	-1	53	-1	-1	-1	-1	0	0	54	-1	3	0	0	0	2	7.8152933	1	23	1	4	3	0	1	109	.5	0	0
140826_1144	19	9	1	120	1357	2	2	-1	3	30	120	-1	100	-1	-1	-1	2	-1	1	-1	0	0	0	6	40	2	7.8152933	1	23	1	4	3	0	1	109	0	0	1
140826_1144	20	9	1	0	1357	2	2	-1	1	30	10	-1	100	-1	-1	-1	-1	0	0	33	-1	0	3	0	0	2	7.8152933	1	23	1	4	3	0	1	109	0	.5	0
140826_1144	1	10	1	0	480	2	4	-1	3	50	40	-1	60	-1	-1	-1	-1	0	0	55	-1	0	1	0	40	5	7.8152933	0	26	0	3	3	0	1	110	0	.16666667	0
140826_1144	2	10	1	5	485	2	3	-1	3	30	40	-1	35	-1	-1	-1	-1	1	0	45	-1	4	0	0	0	5	7.8152933	0	26	0	3	3	0	1	110	.66666669	0	0
140826_1144	3	10	1	25	510	2	2	-1	1	30	60	-1	50	-1	-1	-1	-1	2	0	35	-1	0	4	0	0	5	7.8152933	0	26	0	3	3	0	1	110	0	.66666669	0
140826_1144	4	10	1	0	510	2	3	-1	2	30	25	-1	34	-1	-1	-1	-1	0	0	36	-1	4	0	0	0	5	7.8152933	0	26	0	3	3	0	1	110	.66666669	0	0
140826_1144	5	10	1	5	515	2	2	-1	1	30	10	-1	35	-1	-1	-1	2	-1	1	-1	5	0	0	6	40	5	7.8152933	0	26	0	3	3	0	1	110	0	0	1
140826_1144	6	10	1	10	525	2	3	-1	3	30	25	-1	50	-1	-1	-1	2	-1	1	-1	15	0	0	6	40	5	7.8152933	0	26	0	3	3	0	1	110	0	0	1
140826_1144	7	10	1	100	625	2	4	-1	3	10	120	-1	25	-1	-1	-1	-1	2	0	20	-1	0	5	0	0	5	7.8152933	0	26	0	3	3	0	1	110	0	.83333331	0
140826_1144	8	10	1	0	625	2	3	-1	1	50	25	-1	53	-1	-1	-1	-1	0	0	59	-1	3	0	0	0	5	7.8152933	0	26	0	3	3	0	1	110	.5	0	0
140826_1144	9	10	1	147	772	2	1	-1	2	50	200	-1	53	-1	-1	-1	-1	1	0	59	-1	3	0	0	40	5	7.8152933	0	26	0	3	3	0	1	110	.5	0	0
140826_1144	10	10	1	10	782	2	3	-1	3	10	25	-1	15	-1	-1	-1	-1	1	0	20	-1	5	0	0	0	5	7.8152933	0	26	0	3	3	0	1	110	.83333331	0	0
140826_1144	11	10	1	0	782	2	3	-1	3	50	40	-1	54	-1	-1	-1	-1	0	0	54	-1	2	0	0	40	5	7.8152933	0	26	0	3	3	0	1	110	.33333334	0	0
140826_1144	12	10	1	106	888	2	5	-1	3	10	120	-1	15	-1	-1	-1	-1	2	0	14	-1	0	6	0	0	5	7.8152933	0	26	0	3	3	0	1	110	0	1	0
140826_1144	13	10	1	100	988	2	4	-1	3	10	120	-1	14	-1	-1	-1	2	-1	1	-1	20	1	0	5	40	5	7.8152933	0	26	0	3	3	0	1	110	.16666667	0	.83333331
140826_1144	14	10	1	0	988	2	4	-1	1	50	10	-1	54	-1	-1	-1	-1	0	0	53	-1	0	2	0	40	5	7.8152933	0	26	0	3	3	0	1	110	0	.33333334	0
140826_1144	15	10	1	35	1023	2	3	-1	2	10	40	-1	200	-1	-1	-1	2	-1	1	-1	5	0	0	6	40	5	7.8152933	0	26	0	3	3	0	1	110	0	0	1
140826_1144	16	10	1	0	1023	2	4	-1	1	30	10	-1	35	-1	-1	-1	-1	0	0	33	-1	0	5	0	0	5	7.8152933	0	26	0	3	3	0	1	110	0	.83333331	0
140826_1144	17	10	1	50	1073	2	2	-1	3	10	60	-1	13	-1	-1	-1	2	-1	1	-1	10	1	0	5	40	5	7.8152933	0	26	0	3	3	0	1	110	.16666667	0	.83333331
140826_1144	18	10	1	147	1220	2	3	-1	1	50	200	-1	55	-1	-1	-1	-1	2	0	53	-1	0	4	0	0	5	7.8152933	0	26	0	3	3	0	1	110	0	.66666669	0
140826_1144	19	10	1	120	1340	2	3	-1	3	30	120	-1	100	-1	-1	-1	2	-1	1	-1	0	0	0	6	40	5	7.8152933	0	26	0	3	3	0	1	110	0	0	1
140826_1144	20	10	1	167	1507	2	3	-1	1	30	200	-1	100	-1	-1	-1	-1	2	0	33	-1	0	3	0	0	5	7.8152933	0	26	0	3	3	0	1	110	0	.5	0
140826_1144	1	11	1	65	545	2	3	-1	2	50	120	-1	55	-1	-1	-1	-1	1	0	70	-1	2	0	0	40	6	37.48241	1	23	2	4	1	0	1	111	.33333334	0	0
140826_1144	2	11	1	7	552	2	4	-1	1	30	40	-1	45	-1	-1	-1	-1	2	0	33	-1	0	4	0	0	6	37.48241	1	23	2	4	1	0	1	111	0	.66666669	0
140826_1144	3	11	1	165	717	2	3	-1	3	30	200	-1	35	-1	-1	-1	-1	1	0	43	-1	4	0	0	0	6	37.48241	1	23	2	4	1	0	1	111	.66666669	0	0
140826_1144	4	11	1	165	882	2	2	-1	3	30	200	-1	40	-1	-1	-1	-1	2	0	35	-1	0	4	0	0	6	37.48241	1	23	2	4	1	0	1	111	0	.66666669	0
140826_1144	5	11	1	40	922	2	4	-1	3	30	40	-1	45	-1	-1	-1	2	-1	1	-1	0	0	0	5	40	6	37.48241	1	23	2	4	1	0	1	111	0	0	.83333331
140826_1144	6	11	1	25	947	2	3	-1	1	30	25	-1	45	-1	-1	-1	2	-1	1	-1	0	0	0	6	40	6	37.48241	1	23	2	4	1	0	1	111	0	0	1
140826_1144	7	11	1	0	947	2	2	-1	1	10	60	-1	23	-1	-1	-1	-1	0	0	20	-1	0	4	0	0	6	37.48241	1	23	2	4	1	0	1	111	0	.66666669	0
140826_1144	8	11	1	145	1092	2	4	-1	3	50	200	-1	55	-1	-1	-1	-1	1	0	100	-1	3	0	0	0	6	37.48241	1	23	2	4	1	0	1	111	.5	0	0
140826_1144	9	11	1	0	1092	2	4	-1	3	50	40	-1	55	-1	-1	-1	-1	0	0	55	-1	1	2	0	40	6	37.48241	1	23	2	4	1	0	1	111	.16666667	.33333334	0
140826_1144	10	11	1	25	1117	2	4	-1	3	10	40	-1	15	-1	-1	-1	-1	1	0	20	-1	5	0	0	0	6	37.48241	1	23	2	4	1	0	1	111	.83333331	0	0
140826_1144	11	11	1	0	1117	2	4	-1	3	50	40	-1	54	-1	-1	-1	-1	0	0	54	-1	2	0	0	40	6	37.48241	1	23	2	4	1	0	1	111	.33333334	0	0
140826_1144	12	11	1	11	1128	2	6	-1	3	10	25	-1	15	-1	-1	-1	-1	2	0	14	-1	0	6	0	0	6	37.48241	1	23	2	4	1	0	1	111	0	1	0
140826_1144	13	11	1	40	1168	2	2	-1	2	10	40	-1	15	-1	-1	-1	2	-1	1	-1	0	1	0	5	40	6	37.48241	1	23	2	4	1	0	1	111	.16666667	0	.83333331
140826_1144	14	11	1	7	1175	2	2	-1	2	50	60	-1	53	-1	-1	-1	-1	1	0	54	-1	2	0	0	40	6	37.48241	1	23	2	4	1	0	1	111	.33333334	0	0
140826_1144	15	11	1	25	1200	2	4	-1	2	10	25	-1	200	-1	-1	-1	2	-1	1	-1	0	0	0	6	40	6	37.48241	1	23	2	4	1	0	1	111	0	0	1
140826_1144	16	11	1	7	1207	2	3	-1	2	30	40	-1	33	-1	-1	-1	-1	1	0	35	-1	5	0	0	0	6	37.48241	1	23	2	4	1	0	1	111	.83333331	0	0
140826_1144	17	11	1	10	1217	2	3	-1	3	10	10	-1	13	-1	-1	-1	2	-1	1	-1	0	1	0	5	40	6	37.48241	1	23	2	4	1	0	1	111	.16666667	0	.83333331
140826_1144	18	11	1	7	1224	2	4	-1	1	50	60	-1	55	-1	-1	-1	-1	2	0	53	-1	0	4	0	0	6	37.48241	1	23	2	4	1	0	1	111	0	.66666669	0
140826_1144	19	11	1	10	1234	2	4	-1	3	30	10	-1	100	-1	-1	-1	2	-1	1	-1	0	0	0	6	40	6	37.48241	1	23	2	4	1	0	1	111	0	0	1
140826_1144	20	11	1	0	1234	2	4	-1	2	30	25	-1	33	-1	-1	-1	-1	0	0	33	-1	3	0	0	0	6	37.48241	1	23	2	4	1	0	1	111	.5	0	0
140826_1144	1	12	1	0	480	2	4	-1	2	50	40	-1	55	-1	-1	-1	-1	0	0	70	-1	2	0	0	40	2	34.875328	1	26	7	4	3	0	1	112	.33333334	0	0
140826_1144	2	12	1	0	480	2	3	-1	2	30	40	-1	45	-1	-1	-1	-1	0	0	50	-1	1	0	0	0	2	34.875328	1	26	7	4	3	0	1	112	.16666667	0	0
140826_1144	3	12	1	165	645	2	3	-1	1	30	200	-1	50	-1	-1	-1	-1	2	0	35	-1	0	4	0	0	2	34.875328	1	26	7	4	3	0	1	112	0	.66666669	0
140826_1144	4	12	1	6	651	2	4	-1	2	30	40	-1	34	-1	-1	-1	-1	1	0	36	-1	4	0	0	0	2	34.875328	1	26	7	4	3	0	1	112	.66666669	0	0
140826_1144	5	12	1	5	656	2	3	-1	1	30	10	-1	35	-1	-1	-1	2	-1	1	-1	5	0	0	6	40	2	34.875328	1	26	7	4	3	0	1	112	0	0	1
140826_1144	6	12	1	165	821	2	4	-1	1	30	200	-1	45	-1	-1	-1	2	-1	1	-1	35	0	0	6	40	2	34.875328	1	26	7	4	3	0	1	112	0	0	1
140826_1144	7	12	1	100	921	2	4	-1	2	10	120	-1	20	-1	-1	-1	-1	2	0	20	-1	2	3	0	0	2	34.875328	1	26	7	4	3	0	1	112	.33333334	.5	0
140826_1144	8	12	1	0	921	2	3	-1	2	50	25	-1	-1	-1	-1	0	-1	-1	0	53	-1	0	3	0	0	2	34.875328	1	26	7	4	3	0	1	112	0	.5	0
140826_1144	9	12	1	147	1068	2	2	-1	2	50	200	-1	53	-1	-1	-1	-1	1	0	59	-1	3	0	0	40	2	34.875328	1	26	7	4	3	0	1	112	.5	0	0
140826_1144	10	12	1	25	1093	2	4	-1	1	10	40	-1	15	-1	-1	-1	-1	1	0	15	-1	3	2	0	0	2	34.875328	1	26	7	4	3	0	1	112	.5	.33333334	0
140826_1144	11	12	1	0	1093	2	4	-1	1	50	40	-1	55	-1	-1	-1	-1	0	0	55	-1	2	0	0	40	2	34.875328	1	26	7	4	3	0	1	112	.33333334	0	0
140826_1144	12	12	1	185	1278	2	2	-1	2	10	200	-1	15	-1	-1	-1	-1	2	0	15	-1	4	2	0	0	2	34.875328	1	26	7	4	3	0	1	112	.66666669	.33333334	0
140826_1144	13	12	1	100	1378	2	4	-1	1	10	120	-1	55	-1	-1	-1	2	-1	1	-1	20	0	0	6	40	2	34.875328	1	26	7	4	3	0	1	112	0	0	1
140826_1144	14	12	1	0	1378	2	4	-1	3	50	10	-1	54	-1	-1	-1	-1	0	0	54	-1	1	0	0	40	2	34.875328	1	26	7	4	3	0	1	112	.16666667	0	0
140826_1144	15	12	1	7	1385	2	5	-1	2	10	10	-1	200	-1	-1	-1	2	-1	1	-1	3	0	0	6	40	2	34.875328	1	26	7	4	3	0	1	112	0	0	1
140826_1144	16	12	1	0	1385	2	4	-1	2	30	10	-1	33	-1	-1	-1	-1	0	0	35	-1	5	0	0	0	2	34.875328	1	26	7	4	3	0	1	112	.83333331	0	0
140826_1144	17	12	1	7	1392	2	4	-1	3	10	10	-1	13	-1	-1	-1	2	-1	1	-1	3	1	0	5	40	2	34.875328	1	26	7	4	3	0	1	112	.16666667	0	.83333331
140826_1144	18	12	1	8	1400	2	4	-1	3	50	60	-1	54	-1	-1	-1	-1	2	0	52	-1	0	3	0	0	2	34.875328	1	26	7	4	3	0	1	112	0	.5	0
140826_1144	19	12	1	90	1490	2	3	-1	1	30	120	-1	35	-1	-1	-1	2	-1	1	-1	30	0	0	6	40	2	34.875328	1	26	7	4	3	0	1	112	0	0	1
140826_1144	20	12	1	0	1490	2	5	-1	2	30	25	-1	33	-1	-1	-1	-1	0	0	33	-1	3	0	0	0	2	34.875328	1	26	7	4	3	0	1	112	.5	0	0
140826_1144	1	13	1	65	545	2	3	-1	1	50	120	-1	55	-1	-1	-1	1	-1	1	-1	-1	1	0	4	40	5	34.875328	1	20	2	3	2	1	1	113	.16666667	0	.66666669
140826_1144	2	13	1	5	550	2	4	-1	3	30	40	-1	35	-1	-1	-1	-1	1	0	45	-1	4	0	0	0	5	34.875328	1	20	2	3	2	1	1	113	.66666669	0	0
140826_1144	3	13	1	25	575	2	5	-1	2	30	60	-1	40	-1	-1	-1	-1	2	0	35	-1	0	4	0	0	5	34.875328	1	20	2	3	2	1	1	113	0	.66666669	0
140826_1144	4	13	1	0	575	2	5	-1	2	30	25	-1	34	-1	-1	-1	-1	0	0	36	-1	4	0	0	0	5	34.875328	1	20	2	3	2	1	1	113	.66666669	0	0
140826_1144	5	13	1	25	600	2	5	-1	3	30	60	-1	45	-1	-1	-1	2	-1	1	-1	35	0	0	5	40	5	34.875328	1	20	2	3	2	1	1	113	0	0	.83333331
140826_1144	6	13	1	120	720	2	4	-1	2	30	200	-1	200	-1	-1	-1	2	-1	1	-1	80	0	0	6	40	5	34.875328	1	20	2	3	2	1	1	113	0	0	1
140826_1144	7	13	1	20	740	2	5	-1	3	10	40	-1	25	-1	-1	-1	-1	2	0	20	-1	0	5	0	0	5	34.875328	1	20	2	3	2	1	1	113	0	.83333331	0
140826_1144	8	13	1	147	887	2	4	-1	2	50	200	-1	-1	-1	-1	1	-1	-1	0	53	-1	0	3	0	0	5	34.875328	1	20	2	3	2	1	1	113	0	.5	0
140826_1144	9	13	1	0	887	2	5	-1	3	50	10	-1	55	-1	-1	-1	-1	0	0	55	-1	1	2	0	40	5	34.875328	1	20	2	3	2	1	1	113	.16666667	.33333334	0
140826_1144	10	13	1	105	992	2	5	-1	1	10	120	-1	15	-1	-1	-1	-1	1	0	15	-1	3	2	0	0	5	34.875328	1	20	2	3	2	1	1	113	.5	.33333334	0
140826_1144	11	13	1	0	992	2	5	-1	3	50	10	-1	54	-1	-1	-1	-1	0	0	54	-1	2	0	0	40	5	34.875328	1	20	2	3	2	1	1	113	.33333334	0	0
140826_1144	12	13	1	25	1017	2	3	-1	2	10	40	-1	15	-1	-1	-1	-1	2	0	15	-1	4	2	0	0	5	34.875328	1	20	2	3	2	1	1	113	.66666669	.33333334	0
140826_1144	13	13	1	26	1043	2	5	-1	3	10	40	-1	14	-1	-1	-1	1	-1	1	-1	-1	1	0	5	40	5	34.875328	1	20	2	3	2	1	1	113	.16666667	0	.83333331
140826_1144	14	13	1	0	1043	2	5	-1	1	50	40	-1	54	-1	-1	-1	-1	0	0	53	-1	0	2	0	40	5	34.875328	1	20	2	3	2	1	1	113	0	.33333334	0
140826_1144	15	13	1	12	1055	2	4	-1	3	10	25	-1	15	-1	-1	-1	2	-1	1	-1	13	0	0	6	40	5	34.875328	1	20	2	3	2	1	1	113	0	0	1
140826_1144	16	13	1	7	1062	2	5	-1	2	30	40	-1	33	-1	-1	-1	-1	1	0	35	-1	5	0	0	0	5	34.875328	1	20	2	3	2	1	1	113	.83333331	0	0
140826_1144	17	13	1	2	1064	2	3	-1	1	10	10	-1	100	-1	-1	-1	2	-1	1	-1	8	0	0	6	40	5	34.875328	1	20	2	3	2	1	1	113	0	0	1
140826_1144	18	13	1	147	1211	2	3	-1	2	50	200	-1	53	-1	-1	-1	-1	1	0	54	-1	3	0	0	0	5	34.875328	1	20	2	3	2	1	1	113	.5	0	0
140826_1144	19	13	1	0	1211	2	4	-1	2	30	10	-1	33	-1	-1	-1	0	-1	1	-1	-1	0	0	5	40	5	34.875328	1	20	2	3	2	1	1	113	0	0	.83333331
140826_1144	20	13	1	0	1211	2	4	-1	1	30	25	-1	100	-1	-1	-1	-1	0	0	33	-1	0	3	0	0	5	34.875328	1	20	2	3	2	1	1	113	0	.5	0
140826_1144	1	14	1	0	480	2	4	-1	1	50	40	-1	55	-1	-1	-1	0	-1	1	-1	-1	1	0	4	40	2	7.8152933	0	28	7	4	3	0	1	114	.16666667	0	.66666669
140826_1144	2	14	1	0	480	2	4	-1	2	30	40	-1	45	-1	-1	-1	-1	0	0	50	-1	1	0	0	0	2	7.8152933	0	28	7	4	3	0	1	114	.16666667	0	0
140826_1144	3	14	1	0	480	2	4	-1	3	30	10	-1	35	-1	-1	-1	-1	0	0	43	-1	4	0	0	0	2	7.8152933	0	28	7	4	3	0	1	114	.66666669	0	0
140826_1144	4	14	1	0	480	2	3	-1	3	30	25	-1	40	-1	-1	-1	-1	0	0	35	-1	0	4	0	0	2	7.8152933	0	28	7	4	3	0	1	114	0	.66666669	0
140826_1144	5	14	1	165	645	2	6	-1	3	30	200	-1	45	-1	-1	-1	2	-1	1	-1	35	0	0	5	40	2	7.8152933	0	28	7	4	3	0	1	114	0	0	.83333331
140826_1144	6	14	1	10	655	2	5	-1	1	30	25	-1	45	-1	-1	-1	2	-1	1	-1	15	0	0	6	40	2	7.8152933	0	28	7	4	3	0	1	114	0	0	1
140826_1144	7	14	1	0	655	2	3	-1	1	10	10	-1	23	-1	-1	-1	-1	0	0	20	-1	0	4	0	0	2	7.8152933	0	28	7	4	3	0	1	114	0	.66666669	0
140826_1144	8	14	1	147	802	2	4	-1	1	50	200	-1	53	-1	-1	-1	-1	1	0	59	-1	3	0	0	0	2	7.8152933	0	28	7	4	3	0	1	114	.5	0	0
140826_1144	9	14	1	0	802	2	3	-1	2	50	10	-1	53	-1	-1	-1	-1	0	0	59	-1	3	0	0	40	2	7.8152933	0	28	7	4	3	0	1	114	.5	0	0
140826_1144	10	14	1	105	907	2	5	-1	3	10	120	-1	15	-1	-1	-1	-1	1	0	20	-1	5	0	0	0	2	7.8152933	0	28	7	4	3	0	1	114	.83333331	0	0
140826_1144	11	14	1	20	927	2	3	-1	2	50	40	-1	55	-1	-1	-1	2	-1	1	-1	20	0	0	6	40	2	7.8152933	0	28	7	4	3	0	1	114	0	0	1
140826_1144	12	14	1	26	953	2	3	-1	1	10	40	-1	14	-1	-1	-1	-1	1	0	20	-1	6	0	0	0	2	7.8152933	0	28	7	4	3	0	1	114	1	0	0
140826_1144	13	14	1	20	973	2	3	-1	2	10	25	-1	15	-1	-1	-1	2	-1	1	-1	5	1	0	5	40	2	7.8152933	0	28	7	4	3	0	1	114	.16666667	0	.83333331
140826_1144	14	14	1	0	973	2	5	-1	3	50	40	-1	54	-1	-1	-1	-1	0	0	54	-1	1	0	0	40	2	7.8152933	0	28	7	4	3	0	1	114	.16666667	0	0
140826_1144	15	14	1	30	1003	2	3	-1	1	10	40	-1	30	-1	-1	-1	2	-1	1	-1	10	0	0	6	40	2	7.8152933	0	28	7	4	3	0	1	114	0	0	1
140826_1144	16	14	1	7	1010	2	3	-1	3	30	40	-1	34	-1	-1	-1	-1	2	0	33	-1	0	5	0	0	2	7.8152933	0	28	7	4	3	0	1	114	0	.83333331	0
140826_1144	17	14	1	50	1060	2	5	-1	2	10	60	-1	20	-1	-1	-1	2	-1	1	-1	10	0	0	6	40	2	7.8152933	0	28	7	4	3	0	1	114	0	0	1
140826_1144	18	14	1	-43	1017	2	5	-1	1	50	10	-1	55	-1	-1	-1	-1	2	0	53	-1	0	4	0	0	2	7.8152933	0	28	7	4	3	0	1	114	0	.66666669	0
140826_1144	19	14	1	5	1022	2	4	-1	1	30	10	-1	35	-1	-1	-1	2	-1	1	-1	5	0	0	6	40	2	7.8152933	0	28	7	4	3	0	1	114	0	0	1
140826_1144	20	14	1	167	1189	2	3	-1	3	30	200	-1	33	-1	-1	-1	-1	1	0	33	-1	2	1	0	0	2	7.8152933	0	28	7	4	3	0	1	114	.33333334	.16666667	0
140826_1144	1	15	1	0	480	1	-1	1	3	50	-1	1	60	-1	-1	-1	-1	-1	-1	-1	-1	0	1	0	40	1	19.179008	0	22	2	4	3	0	1	115	0	.16666667	0
140826_1144	2	15	1	20	500	1	-1	1	3	30	-1	1	35	-1	-1	-1	-1	-1	-1	-1	-1	4	0	0	0	1	19.179008	0	22	2	4	3	0	1	115	.66666669	0	0
140826_1144	3	15	1	20	520	1	-1	1	3	30	-1	1	35	-1	-1	-1	-1	-1	-1	-1	-1	4	0	0	0	1	19.179008	0	22	2	4	3	0	1	115	.66666669	0	0
140826_1144	4	15	1	0	520	1	-1	1	1	30	-1	1	50	-1	-1	-1	-1	-1	-1	-1	-1	0	1	0	0	1	19.179008	0	22	2	4	3	0	1	115	0	.16666667	0
140826_1144	5	15	1	0	520	1	-1	1	2	30	-1	1	40	-1	-1	-1	-1	-1	-1	-1	-1	0	0	5	40	1	19.179008	0	22	2	4	3	0	1	115	0	0	.83333331
140826_1144	6	15	1	0	520	1	-1	1	1	30	-1	1	45	-1	-1	-1	-1	-1	-1	-1	-1	0	0	6	40	1	19.179008	0	22	2	4	3	0	1	115	0	0	1
140826_1144	7	15	1	0	520	1	-1	1	3	10	-1	1	25	-1	-1	-1	-1	-1	-1	-1	-1	0	5	0	0	1	19.179008	0	22	2	4	3	0	1	115	0	.83333331	0
140826_1144	8	15	1	9	529	1	-1	1	1	50	-1	1	53	-1	-1	-1	-1	-1	-1	-1	-1	3	0	0	0	1	19.179008	0	22	2	4	3	0	1	115	.5	0	0
140826_1144	9	15	1	9	538	1	-1	1	2	50	-1	1	53	-1	-1	-1	-1	-1	-1	-1	-1	3	0	0	40	1	19.179008	0	22	2	4	3	0	1	115	.5	0	0
140826_1144	10	15	1	25	563	1	-1	1	2	10	-1	1	15	-1	-1	-1	-1	-1	-1	-1	-1	5	0	0	0	1	19.179008	0	22	2	4	3	0	1	115	.83333331	0	0
140826_1144	11	15	1	0	563	1	-1	1	2	50	-1	1	55	-1	-1	-1	-1	-1	-1	-1	-1	0	0	6	40	1	19.179008	0	22	2	4	3	0	1	115	0	0	1
140826_1144	12	15	1	20	583	1	-1	1	2	10	-1	1	15	-1	-1	-1	-1	-1	-1	-1	-1	4	2	0	0	1	19.179008	0	22	2	4	3	0	1	115	.66666669	.33333334	0
140826_1144	13	15	1	0	583	1	-1	1	1	10	-1	1	55	-1	-1	-1	-1	-1	-1	-1	-1	0	0	6	40	1	19.179008	0	22	2	4	3	0	1	115	0	0	1
140826_1144	14	15	1	6	589	1	-1	1	2	50	-1	1	53	-1	-1	-1	-1	-1	-1	-1	-1	2	0	0	40	1	19.179008	0	22	2	4	3	0	1	115	.33333334	0	0
140826_1144	15	15	1	0	589	1	-1	1	3	10	-1	1	15	-1	-1	-1	-1	-1	-1	-1	-1	0	0	6	40	1	19.179008	0	22	2	4	3	0	1	115	0	0	1
140826_1144	16	15	1	15	604	1	-1	1	2	30	-1	1	33	-1	-1	-1	-1	-1	-1	-1	-1	5	0	0	0	1	19.179008	0	22	2	4	3	0	1	115	.83333331	0	0
140826_1144	17	15	1	3	607	1	-1	1	3	10	-1	1	13	-1	-1	-1	-1	-1	-1	-1	-1	1	0	5	40	1	19.179008	0	22	2	4	3	0	1	115	.16666667	0	.83333331
140826_1144	18	15	1	9	616	1	-1	1	2	50	-1	1	53	-1	-1	-1	-1	-1	-1	-1	-1	3	0	0	0	1	19.179008	0	22	2	4	3	0	1	115	.5	0	0
140826_1144	19	15	1	0	616	1	-1	1	2	30	-1	1	33	-1	-1	-1	-1	-1	-1	-1	-1	0	0	5	40	1	19.179008	0	22	2	4	3	0	1	115	0	0	.83333331
140826_1144	20	15	1	6	622	1	-1	1	3	30	-1	1	33	-1	-1	-1	-1	-1	-1	-1	-1	2	1	0	0	1	19.179008	0	22	2	4	3	0	1	115	.33333334	.16666667	0
140826_1144	1	16	1	5	485	1	-1	2	3	50	-1	1	-1	-1	-1	-1	-1	-1	0	55	-1	0	1	0	40	3	34.875328	1	21	0	4	3	0	1	116	0	.16666667	0
140826_1144	2	16	1	0	485	1	-1	2	2	30	-1	1	-1	-1	-1	-1	-1	-1	0	50	-1	1	0	0	0	3	34.875328	1	21	0	4	3	0	1	116	.16666667	0	0
140826_1144	3	16	1	0	485	1	-1	2	3	30	-1	1	-1	-1	-1	-1	-1	-1	0	43	-1	4	0	0	0	3	34.875328	1	21	0	4	3	0	1	116	.66666669	0	0
140826_1144	4	16	1	0	485	1	-1	2	2	30	-1	1	-1	-1	-1	-1	-1	-1	0	36	-1	4	0	0	0	3	34.875328	1	21	0	4	3	0	1	116	.66666669	0	0
140826_1144	5	16	1	55	540	1	-1	2	2	30	-1	1	-1	-1	-1	-1	-1	-1	1	-1	-1	0	0	5	40	3	34.875328	1	21	0	4	3	0	1	116	0	0	.83333331
140826_1144	6	16	1	140	680	1	-1	2	2	30	-1	1	-1	-1	-1	-1	-1	-1	1	-1	-1	0	0	6	40	3	34.875328	1	21	0	4	3	0	1	116	0	0	1
140826_1144	7	16	1	50	730	1	-1	2	3	10	-1	1	-1	-1	-1	-1	-1	-1	0	20	-1	0	5	0	0	3	34.875328	1	21	0	4	3	0	1	116	0	.83333331	0
140826_1144	8	16	1	9	739	1	-1	2	2	50	-1	1	-1	-1	-1	-1	-1	-1	0	53	-1	0	3	0	0	3	34.875328	1	21	0	4	3	0	1	116	0	.5	0
140826_1144	9	16	1	12	751	1	-1	2	1	50	-1	1	-1	-1	-1	-1	-1	-1	0	54	-1	0	3	0	40	3	34.875328	1	21	0	4	3	0	1	116	0	.5	0
140826_1144	10	16	1	0	751	1	-1	2	2	10	-1	1	-1	-1	-1	-1	-1	-1	0	25	-1	5	0	0	0	3	34.875328	1	21	0	4	3	0	1	116	.83333331	0	0
140826_1144	11	16	1	0	751	1	-1	2	3	50	-1	1	-1	-1	-1	-1	-1	-1	0	54	-1	2	0	0	40	3	34.875328	1	21	0	4	3	0	1	116	.33333334	0	0
140826_1144	12	16	1	0	751	1	-1	2	1	10	-1	1	-1	-1	-1	-1	-1	-1	0	20	-1	6	0	0	0	3	34.875328	1	21	0	4	3	0	1	116	1	0	0
140826_1144	13	16	1	195	946	1	-1	2	3	10	-1	1	-1	-1	-1	-1	-1	-1	1	-1	-1	1	0	5	40	3	34.875328	1	21	0	4	3	0	1	116	.16666667	0	.83333331
140826_1144	14	16	1	0	946	1	-1	2	3	50	-1	1	-1	-1	-1	-1	-1	-1	0	54	-1	1	0	0	40	3	34.875328	1	21	0	4	3	0	1	116	.16666667	0	0
140826_1144	15	16	1	203	1149	1	-1	2	3	10	-1	1	-1	-1	-1	-1	-1	-1	1	-1	-1	0	0	6	40	3	34.875328	1	21	0	4	3	0	1	116	0	0	1
140826_1144	16	16	1	15	1164	1	-1	2	3	30	-1	1	-1	-1	-1	-1	-1	-1	0	33	-1	0	5	0	0	3	34.875328	1	21	0	4	3	0	1	116	0	.83333331	0
140826_1144	17	16	1	206	1370	1	-1	2	1	10	-1	1	-1	-1	-1	-1	-1	-1	1	-1	-1	0	0	6	40	3	34.875328	1	21	0	4	3	0	1	116	0	0	1
140826_1144	18	16	1	0	1370	1	-1	2	2	50	-1	1	-1	-1	-1	-1	-1	-1	0	54	-1	3	0	0	0	3	34.875328	1	21	0	4	3	0	1	116	.5	0	0
140826_1144	19	16	1	95	1465	1	-1	2	1	30	-1	1	-1	-1	-1	-1	-1	-1	1	-1	-1	0	0	6	40	3	34.875328	1	21	0	4	3	0	1	116	0	0	1
140826_1144	20	16	1	3	1468	1	-1	2	3	30	-1	1	-1	-1	-1	-1	-1	-1	0	33	-1	2	1	0	0	3	34.875328	1	21	0	4	3	0	1	116	.33333334	.16666667	0
140826_1144	1	17	1	-15	465	2	5	-1	2	50	40	-1	55	-1	-1	-1	-1	1	0	70	-1	2	0	0	40	4	7.8152933	1	24	6	3	2	0	1	117	.33333334	0	0
140826_1144	2	17	1	7	472	2	5	-1	1	30	40	-1	45	-1	-1	-1	-1	2	0	33	-1	0	4	0	0	4	7.8152933	1	24	6	3	2	0	1	117	0	.66666669	0
140826_1144	3	17	1	0	472	2	4	-1	1	30	10	-1	50	-1	-1	-1	-1	0	0	35	-1	0	4	0	0	4	7.8152933	1	24	6	3	2	0	1	117	0	.66666669	0
140826_1144	4	17	1	0	472	2	5	-1	1	30	25	-1	50	-1	-1	-1	-1	0	0	40	-1	0	1	0	0	4	7.8152933	1	24	6	3	2	0	1	117	0	.16666667	0
140826_1144	5	17	1	35	507	2	4	-1	2	30	40	-1	40	-1	-1	-1	2	-1	1	-1	5	0	0	5	40	4	7.8152933	1	24	6	3	2	0	1	117	0	0	.83333331
140826_1144	6	17	1	195	702	2	6	-1	1	30	200	-1	45	-1	-1	-1	2	-1	1	-1	5	0	0	6	40	4	7.8152933	1	24	6	3	2	0	1	117	0	0	1
140826_1144	7	17	1	20	722	2	5	-1	2	10	40	-1	20	-1	-1	-1	-1	2	0	20	-1	2	3	0	0	4	7.8152933	1	24	6	3	2	0	1	117	.33333334	.5	0
140826_1144	8	17	1	0	722	2	5	-1	2	50	10	-1	-1	-1	-1	0	-1	-1	0	53	-1	0	3	0	0	4	7.8152933	1	24	6	3	2	0	1	117	0	.5	0
140826_1144	9	17	1	65	787	2	6	-1	3	50	120	-1	55	-1	-1	-1	-1	2	0	55	-1	1	2	0	40	4	7.8152933	1	24	6	3	2	0	1	117	.16666667	.33333334	0
140826_1144	10	17	1	10	797	2	3	-1	2	10	25	-1	15	-1	-1	-1	-1	1	0	25	-1	5	0	0	0	4	7.8152933	1	24	6	3	2	0	1	117	.83333331	0	0
140826_1144	11	17	1	30	827	2	4	-1	2	50	40	-1	55	-1	-1	-1	2	-1	1	-1	10	0	0	6	40	4	7.8152933	1	24	6	3	2	0	1	117	0	0	1
140826_1144	12	17	1	11	838	2	4	-1	1	10	25	-1	14	-1	-1	-1	-1	1	0	20	-1	6	0	0	0	4	7.8152933	1	24	6	3	2	0	1	117	1	0	0
140826_1144	13	17	1	105	943	2	4	-1	2	10	120	-1	15	-1	-1	-1	1	-1	1	-1	-1	1	0	5	40	4	7.8152933	1	24	6	3	2	0	1	117	.16666667	0	.83333331
140826_1144	14	17	1	67	1010	2	3	-1	2	50	120	-1	53	-1	-1	-1	-1	1	0	54	-1	2	0	0	40	4	7.8152933	1	24	6	3	2	0	1	117	.33333334	0	0
140826_1144	15	17	1	15	1025	2	4	-1	1	10	25	-1	30	-1	-1	-1	2	-1	1	-1	10	0	0	6	40	4	7.8152933	1	24	6	3	2	0	1	117	0	0	1
140826_1144	16	17	1	7	1032	2	5	-1	1	30	40	-1	35	-1	-1	-1	-1	2	0	33	-1	0	5	0	0	4	7.8152933	1	24	6	3	2	0	1	117	0	.83333331	0
140826_1144	17	17	1	47	1079	2	5	-1	3	10	60	-1	13	-1	-1	-1	1	-1	1	-1	-1	1	0	5	40	4	7.8152933	1	24	6	3	2	0	1	117	.16666667	0	.83333331
140826_1144	18	17	1	0	1079	2	5	-1	3	50	10	-1	54	-1	-1	-1	-1	0	0	52	-1	0	3	0	0	4	7.8152933	1	24	6	3	2	0	1	117	0	.5	0
140826_1144	19	17	1	17	1096	2	5	-1	2	30	25	-1	33	-1	-1	-1	2	-1	1	-1	8	0	0	5	40	4	7.8152933	1	24	6	3	2	0	1	117	0	0	.83333331
140826_1144	20	17	1	0	1096	2	5	-1	1	30	25	-1	100	-1	-1	-1	-1	0	0	33	-1	0	3	0	0	4	7.8152933	1	24	6	3	2	0	1	117	0	.5	0
140826_1144	1	18	1	40	520	2	5	-1	1	50	40	-1	55	-1	-1	-1	2	-1	1	-1	0	1	0	4	40	3	15.499275	0	18	0	4	3	0	1	118	.16666667	0	.66666669
140826_1144	2	18	1	5	525	2	5	-1	3	30	40	-1	35	-1	-1	-1	-1	1	0	45	-1	4	0	0	0	3	15.499275	0	18	0	4	3	0	1	118	.66666669	0	0
140826_1144	3	18	1	25	550	2	5	-1	1	30	60	-1	50	-1	-1	-1	-1	2	0	35	-1	0	4	0	0	3	15.499275	0	18	0	4	3	0	1	118	0	.66666669	0
140826_1144	4	18	1	6	556	2	6	-1	2	30	40	-1	34	-1	-1	-1	-1	1	0	36	-1	4	0	0	0	3	15.499275	0	18	0	4	3	0	1	118	.66666669	0	0
140826_1144	5	18	1	60	616	2	5	-1	2	30	60	-1	40	-1	-1	-1	2	-1	1	-1	0	0	0	5	40	3	15.499275	0	18	0	4	3	0	1	118	0	0	.83333331
140826_1144	6	18	1	180	796	2	4	-1	3	30	200	-1	50	-1	-1	-1	2	-1	1	-1	20	0	0	6	40	3	15.499275	0	18	0	4	3	0	1	118	0	0	1
140826_1144	7	18	1	100	896	2	4	-1	1	10	120	-1	23	-1	-1	-1	-1	2	0	20	-1	0	4	0	0	3	15.499275	0	18	0	4	3	0	1	118	0	.66666669	0
140826_1144	8	18	1	0	896	2	6	-1	2	50	40	-1	-1	-1	-1	0	-1	-1	0	53	-1	0	3	0	0	3	15.499275	0	18	0	4	3	0	1	118	0	.5	0
140826_1144	9	18	1	0	896	2	4	-1	2	50	40	-1	53	-1	-1	-1	-1	0	0	59	-1	3	0	0	40	3	15.499275	0	18	0	4	3	0	1	118	.5	0	0
140826_1144	10	18	1	25	921	2	4	-1	2	10	40	-1	15	-1	-1	-1	-1	1	0	25	-1	5	0	0	0	3	15.499275	0	18	0	4	3	0	1	118	.83333331	0	0
140826_1144	11	18	1	10	931	2	5	-1	2	50	10	-1	55	-1	-1	-1	2	-1	1	-1	0	0	0	6	40	3	15.499275	0	18	0	4	3	0	1	118	0	0	1
140826_1144	12	18	1	10	941	2	4	-1	2	10	25	-1	15	-1	-1	-1	-1	1	0	15	-1	4	2	0	0	3	15.499275	0	18	0	4	3	0	1	118	.66666669	.33333334	0
140826_1144	13	18	1	40	981	2	5	-1	1	10	40	-1	55	-1	-1	-1	2	-1	1	-1	0	0	0	6	40	3	15.499275	0	18	0	4	3	0	1	118	0	0	1
140826_1144	14	18	1	0	981	2	4	-1	2	50	10	-1	53	-1	-1	-1	-1	0	0	54	-1	2	0	0	40	3	15.499275	0	18	0	4	3	0	1	118	.33333334	0	0
140826_1144	15	18	1	10	991	2	5	-1	3	10	10	-1	15	-1	-1	-1	2	-1	1	-1	0	0	0	6	40	3	15.499275	0	18	0	4	3	0	1	118	0	0	1
140826_1144	16	18	1	0	991	2	4	-1	3	30	10	-1	34	-1	-1	-1	-1	0	0	33	-1	0	5	0	0	3	15.499275	0	18	0	4	3	0	1	118	0	.83333331	0
140826_1144	17	18	1	200	1191	2	6	-1	2	10	200	-1	20	-1	-1	-1	2	-1	1	-1	0	0	0	6	40	3	15.499275	0	18	0	4	3	0	1	118	0	0	1
140826_1144	18	18	1	7	1198	2	4	-1	2	50	60	-1	53	-1	-1	-1	-1	1	0	54	-1	3	0	0	0	3	15.499275	0	18	0	4	3	0	1	118	.5	0	0
140826_1144	19	18	1	25	1223	2	5	-1	1	30	25	-1	35	-1	-1	-1	2	-1	1	-1	0	0	0	6	40	3	15.499275	0	18	0	4	3	0	1	118	0	0	1
140826_1144	20	18	1	0	1223	2	4	-1	3	30	25	-1	33	-1	-1	-1	-1	0	0	33	-1	2	1	0	0	3	15.499275	0	18	0	4	3	0	1	118	.33333334	.16666667	0
140826_1144	1	19	1	0	480	2	6	-1	2	50	25	-1	55	-1	-1	-1	-1	0	0	70	-1	2	0	0	40	3	7.8152933	1	27	4	4	3	0	1	119	.33333334	0	0
140826_1144	2	19	1	0	480	2	5	-1	2	30	40	-1	45	-1	-1	-1	-1	0	0	50	-1	1	0	0	0	3	7.8152933	1	27	4	4	3	0	1	119	.16666667	0	0
140826_1144	3	19	1	0	480	2	6	-1	1	30	25	-1	50	-1	-1	-1	-1	0	0	35	-1	0	4	0	0	3	7.8152933	1	27	4	4	3	0	1	119	0	.66666669	0
140826_1144	4	19	1	0	480	2	6	-1	1	30	40	-1	50	-1	-1	-1	-1	0	0	40	-1	0	1	0	0	3	7.8152933	1	27	4	4	3	0	1	119	0	.16666667	0
140826_1144	5	19	1	10	490	2	4	-1	1	30	40	-1	35	-1	-1	-1	2	-1	1	-1	30	0	0	6	40	3	7.8152933	1	27	4	4	3	0	1	119	0	0	1
140826_1144	6	19	1	15	505	2	5	-1	3	30	25	-1	50	-1	-1	-1	2	-1	1	-1	10	0	0	6	40	3	7.8152933	1	27	4	4	3	0	1	119	0	0	1
140826_1144	7	19	1	20	525	2	5	-1	1	10	40	-1	23	-1	-1	-1	-1	2	0	20	-1	0	4	0	0	3	7.8152933	1	27	4	4	3	0	1	119	0	.66666669	0
140826_1144	8	19	1	0	525	2	5	-1	1	50	10	-1	53	-1	-1	-1	-1	0	0	59	-1	3	0	0	0	3	7.8152933	1	27	4	4	3	0	1	119	.5	0	0
140826_1144	9	19	1	0	525	2	5	-1	2	50	10	-1	53	-1	-1	-1	-1	0	0	59	-1	3	0	0	40	3	7.8152933	1	27	4	4	3	0	1	119	.5	0	0
140826_1144	10	19	1	0	525	2	6	-1	3	10	10	-1	15	-1	-1	-1	-1	0	0	20	-1	5	0	0	0	3	7.8152933	1	27	4	4	3	0	1	119	.83333331	0	0
140826_1144	11	19	1	0	525	2	5	-1	1	50	10	-1	55	-1	-1	-1	-1	0	0	55	-1	2	0	0	40	3	7.8152933	1	27	4	4	3	0	1	119	.33333334	0	0
140826_1144	12	19	1	106	631	2	5	-1	1	10	120	-1	14	-1	-1	-1	-1	1	0	20	-1	6	0	0	0	3	7.8152933	1	27	4	4	3	0	1	119	1	0	0
140826_1144	13	19	1	29	660	2	5	-1	2	10	40	-1	15	-1	-1	-1	2	-1	1	-1	11	1	0	5	40	3	7.8152933	1	27	4	4	3	0	1	119	.16666667	0	.83333331
140826_1144	14	19	1	0	660	2	6	-1	3	50	40	-1	54	-1	-1	-1	-1	0	0	54	-1	1	0	0	40	3	7.8152933	1	27	4	4	3	0	1	119	.16666667	0	0
140826_1144	15	19	1	5	665	2	5	-1	1	10	10	-1	30	-1	-1	-1	2	-1	1	-1	5	0	0	6	40	3	7.8152933	1	27	4	4	3	0	1	119	0	0	1
140826_1144	16	19	1	27	692	2	6	-1	1	30	60	-1	35	-1	-1	-1	-1	2	0	33	-1	0	5	0	0	3	7.8152933	1	27	4	4	3	0	1	119	0	.83333331	0
140826_1144	17	19	1	5	697	2	4	-1	1	10	10	-1	100	-1	-1	-1	2	-1	1	-1	5	0	0	6	40	3	7.8152933	1	27	4	4	3	0	1	119	0	0	1
140826_1144	18	19	1	0	697	2	5	-1	2	50	10	-1	53	-1	-1	-1	-1	0	0	54	-1	3	0	0	0	3	7.8152933	1	27	4	4	3	0	1	119	.5	0	0
140826_1144	19	19	1	25	722	2	5	-1	3	30	25	-1	100	-1	-1	-1	2	-1	1	-1	0	0	0	6	40	3	7.8152933	1	27	4	4	3	0	1	119	0	0	1
140826_1144	20	19	1	0	722	2	5	-1	3	30	25	-1	33	-1	-1	-1	-1	0	0	33	-1	2	1	0	0	3	7.8152933	1	27	4	4	3	0	1	119	.33333334	.16666667	0
140826_1144	1	20	1	0	480	2	5	-1	3	50	40	-1	60	-1	-1	-1	-1	0	0	55	-1	0	1	0	40	3	17.171822	1	23	3	4	2	0	1	120	0	.16666667	0
140826_1144	2	20	1	0	480	2	6	-1	1	30	25	-1	45	-1	-1	-1	-1	0	0	33	-1	0	4	0	0	3	17.171822	1	23	3	4	2	0	1	120	0	.66666669	0
140826_1144	3	20	1	25	505	2	5	-1	3	30	60	-1	35	-1	-1	-1	-1	1	0	43	-1	4	0	0	0	3	17.171822	1	23	3	4	2	0	1	120	.66666669	0	0
140826_1144	4	20	1	5	510	2	4	-1	3	30	40	-1	40	-1	-1	-1	-1	2	0	35	-1	0	4	0	0	3	17.171822	1	23	3	4	2	0	1	120	0	.66666669	0
140826_1144	5	20	1	60	570	2	5	-1	1	30	60	-1	35	-1	-1	-1	2	-1	1	-1	0	0	0	6	40	3	17.171822	1	23	3	4	2	0	1	120	0	0	1
140826_1144	6	20	1	200	770	2	6	-1	3	30	200	-1	50	-1	-1	-1	2	-1	1	-1	0	0	0	6	40	3	17.171822	1	23	3	4	2	0	1	120	0	0	1
140826_1144	7	20	1	100	870	2	6	-1	2	10	120	-1	20	-1	-1	-1	-1	1	0	20	-1	2	3	0	0	3	17.171822	1	23	3	4	2	0	1	120	.33333334	.5	0
140826_1144	8	20	1	0	870	2	6	-1	1	50	40	-1	53	-1	-1	-1	-1	0	0	59	-1	3	0	0	0	3	17.171822	1	23	3	4	2	0	1	120	.5	0	0
140826_1144	9	20	1	0	870	2	5	-1	1	50	10	-1	55	-1	-1	-1	-1	0	0	54	-1	0	3	0	40	3	17.171822	1	23	3	4	2	0	1	120	0	.5	0
140826_1144	10	20	1	105	975	2	5	-1	2	10	120	-1	15	-1	-1	-1	-1	1	0	25	-1	5	0	0	0	3	17.171822	1	23	3	4	2	0	1	120	.83333331	0	0
140826_1144	11	20	1	66	1041	2	6	-1	3	50	120	-1	54	-1	-1	-1	-1	1	0	54	-1	2	0	0	40	3	17.171822	1	23	3	4	2	0	1	120	.33333334	0	0
140826_1144	12	20	1	105	1146	2	5	-1	2	10	120	-1	15	-1	-1	-1	-1	1	0	15	-1	4	2	0	0	3	17.171822	1	23	3	4	2	0	1	120	.66666669	.33333334	0
140826_1144	13	20	1	200	1346	2	6	-1	3	10	200	-1	14	-1	-1	-1	2	-1	1	-1	0	1	0	5	40	3	17.171822	1	23	3	4	2	0	1	120	.16666667	0	.83333331
140826_1144	14	20	1	0	1346	2	6	-1	1	50	40	-1	54	-1	-1	-1	-1	0	0	53	-1	0	2	0	40	3	17.171822	1	23	3	4	2	0	1	120	0	.33333334	0
140826_1144	15	20	1	60	1406	2	6	-1	1	10	60	-1	30	-1	-1	-1	2	-1	1	-1	0	0	0	6	40	3	17.171822	1	23	3	4	2	0	1	120	0	0	1
140826_1144	16	20	1	7	1413	2	5	-1	3	30	40	-1	34	-1	-1	-1	-1	2	0	33	-1	0	5	0	0	3	17.171822	1	23	3	4	2	0	1	120	0	.83333331	0
140826_1144	17	20	1	60	1473	2	5	-1	1	10	60	-1	100	-1	-1	-1	2	-1	1	-1	0	0	0	6	40	3	17.171822	1	23	3	4	2	0	1	120	0	0	1
140826_1144	18	20	1	0	1473	2	6	-1	2	50	40	-1	53	-1	-1	-1	-1	0	0	54	-1	3	0	0	0	3	17.171822	1	23	3	4	2	0	1	120	.5	0	0
140826_1144	19	20	1	40	1513	2	6	-1	1	30	40	-1	35	-1	-1	-1	2	-1	1	-1	0	0	0	6	40	3	17.171822	1	23	3	4	2	0	1	120	0	0	1
140826_1144	20	20	1	7	1520	2	6	-1	1	30	40	-1	100	-1	-1	-1	-1	2	0	33	-1	0	3	0	0	3	17.171822	1	23	3	4	2	0	1	120	0	.5	0
140826_1144	1	21	1	25	505	2	6	-1	1	50	25	-1	55	-1	-1	-1	2	-1	1	-1	0	1	0	4	40	5	7.8152933	0	20	0	3	2	1	1	121	.16666667	0	.66666669
140826_1144	2	21	1	0	505	2	6	-1	3	30	25	-1	35	-1	-1	-1	-1	0	0	45	-1	4	0	0	0	5	7.8152933	0	20	0	3	2	1	1	121	.66666669	0	0
140826_1144	3	21	1	0	505	2	6	-1	2	30	25	-1	40	-1	-1	-1	-1	0	0	35	-1	0	4	0	0	5	7.8152933	0	20	0	3	2	1	1	121	0	.66666669	0
140826_1144	4	21	1	0	505	2	5	-1	3	30	25	-1	40	-1	-1	-1	-1	0	0	35	-1	0	4	0	0	5	7.8152933	0	20	0	3	2	1	1	121	0	.66666669	0
140826_1144	5	21	1	200	705	2	6	-1	2	30	200	-1	40	-1	-1	-1	2	-1	1	-1	0	0	0	5	40	5	7.8152933	0	20	0	3	2	1	1	121	0	0	.83333331
140826_1144	6	21	1	25	730	2	5	-1	2	30	25	-1	200	-1	-1	-1	2	-1	1	-1	0	0	0	6	40	5	7.8152933	0	20	0	3	2	1	1	121	0	0	1
140826_1144	7	21	1	100	830	2	6	-1	3	10	120	-1	25	-1	-1	-1	-1	2	0	20	-1	0	5	0	0	5	7.8152933	0	20	0	3	2	1	1	121	0	.83333331	0
140826_1144	8	21	1	0	830	2	5	-1	3	50	10	-1	55	-1	-1	-1	-1	0	0	100	-1	3	0	0	0	5	7.8152933	0	20	0	3	2	1	1	121	.5	0	0
140826_1144	9	21	1	66	896	2	6	-1	1	50	120	-1	55	-1	-1	-1	-1	2	0	54	-1	0	3	0	40	5	7.8152933	0	20	0	3	2	1	1	121	0	.5	0
140826_1144	10	21	1	0	896	2	6	-1	1	10	10	-1	15	-1	-1	-1	-1	0	0	15	-1	3	2	0	0	5	7.8152933	0	20	0	3	2	1	1	121	.5	.33333334	0
140826_1144	11	21	1	65	961	2	6	-1	1	50	120	-1	55	-1	-1	-1	-1	1	0	55	-1	2	0	0	40	5	7.8152933	0	20	0	3	2	1	1	121	.33333334	0	0
140826_1144	12	21	1	11	972	2	6	-1	1	10	25	-1	14	-1	-1	-1	-1	1	0	20	-1	6	0	0	0	5	7.8152933	0	20	0	3	2	1	1	121	1	0	0
140826_1144	13	21	1	200	1172	2	6	-1	1	10	200	-1	55	-1	-1	-1	2	-1	1	-1	0	0	0	6	40	5	7.8152933	0	20	0	3	2	1	1	121	0	0	1
140826_1144	14	21	1	0	1172	2	5	-1	2	50	40	-1	53	-1	-1	-1	-1	0	0	54	-1	2	0	0	40	5	7.8152933	0	20	0	3	2	1	1	121	.33333334	0	0
140826_1144	15	21	1	60	1232	2	6	-1	3	10	60	-1	15	-1	-1	-1	2	-1	1	-1	0	0	0	6	40	5	7.8152933	0	20	0	3	2	1	1	121	0	0	1
140826_1144	16	21	1	27	1259	2	6	-1	2	30	60	-1	33	-1	-1	-1	-1	1	0	35	-1	5	0	0	0	5	7.8152933	0	20	0	3	2	1	1	121	.83333331	0	0
140826_1144	17	21	1	200	1459	2	6	-1	3	10	200	-1	13	-1	-1	-1	2	-1	1	-1	0	1	0	5	40	5	7.8152933	0	20	0	3	2	1	1	121	.16666667	0	.83333331
140826_1144	18	21	1	0	1459	2	6	-1	1	50	40	-1	55	-1	-1	-1	-1	0	0	53	-1	0	4	0	0	5	7.8152933	0	20	0	3	2	1	1	121	0	.66666669	0
140826_1144	19	21	1	40	1499	2	6	-1	2	30	40	-1	33	-1	-1	-1	2	-1	1	-1	0	0	0	5	40	5	7.8152933	0	20	0	3	2	1	1	121	0	0	.83333331
140826_1144	20	21	1	7	1506	2	6	-1	2	30	40	-1	33	-1	-1	-1	-1	1	0	33	-1	3	0	0	0	5	7.8152933	0	20	0	3	2	1	1	121	.5	0	0
140826_1144	1	22	1	0	480	2	6	-1	3	50	25	-1	60	-1	-1	-1	-1	0	0	55	-1	0	1	0	40	5	7.8152933	0	19	0	2	3	1	1	122	0	.16666667	0
140826_1144	2	22	1	0	480	2	6	-1	2	30	25	-1	45	-1	-1	-1	-1	0	0	50	-1	1	0	0	0	5	7.8152933	0	19	0	2	3	1	1	122	.16666667	0	0
140826_1144	3	22	1	0	480	2	6	-1	3	30	25	-1	35	-1	-1	-1	-1	0	0	43	-1	4	0	0	0	5	7.8152933	0	19	0	2	3	1	1	122	.66666669	0	0
140826_1144	4	22	1	5	485	2	6	-1	3	30	40	-1	40	-1	-1	-1	-1	2	0	35	-1	0	4	0	0	5	7.8152933	0	19	0	2	3	1	1	122	0	.66666669	0
140826_1144	5	22	1	200	685	2	6	-1	1	30	200	-1	35	-1	-1	-1	2	-1	1	-1	0	0	0	6	40	5	7.8152933	0	19	0	2	3	1	1	122	0	0	1
140826_1144	6	22	1	200	885	2	6	-1	2	30	200	-1	200	-1	-1	-1	2	-1	1	-1	0	0	0	6	40	5	7.8152933	0	19	0	2	3	1	1	122	0	0	1
140826_1144	7	22	1	100	985	2	6	-1	1	10	120	-1	23	-1	-1	-1	-1	2	0	20	-1	0	4	0	0	5	7.8152933	0	19	0	2	3	1	1	122	0	.66666669	0
140826_1144	8	22	1	0	985	2	6	-1	3	50	40	-1	55	-1	-1	-1	-1	0	0	100	-1	3	0	0	0	5	7.8152933	0	19	0	2	3	1	1	122	.5	0	0
140826_1144	9	22	1	67	1052	2	6	-1	2	50	120	-1	53	-1	-1	-1	-1	1	0	59	-1	3	0	0	40	5	7.8152933	0	19	0	2	3	1	1	122	.5	0	0
140826_1144	10	22	1	0	1052	2	6	-1	2	10	10	-1	15	-1	-1	-1	-1	0	0	25	-1	5	0	0	0	5	7.8152933	0	19	0	2	3	1	1	122	.83333331	0	0
140826_1144	11	22	1	120	1172	2	6	-1	2	50	120	-1	55	-1	-1	-1	2	-1	1	-1	0	0	0	6	40	5	7.8152933	0	19	0	2	3	1	1	122	0	0	1
140826_1144	12	22	1	10	1182	2	6	-1	2	10	25	-1	15	-1	-1	-1	-1	1	0	15	-1	4	2	0	0	5	7.8152933	0	19	0	2	3	1	1	122	.66666669	.33333334	0
140826_1144	13	22	1	200	1382	2	6	-1	2	10	200	-1	15	-1	-1	-1	2	-1	1	-1	0	1	0	5	40	5	7.8152933	0	19	0	2	3	1	1	122	.16666667	0	.83333331
140826_1144	14	22	1	0	1382	2	6	-1	2	50	40	-1	53	-1	-1	-1	-1	0	0	54	-1	2	0	0	40	5	7.8152933	0	19	0	2	3	1	1	122	.33333334	0	0
140826_1144	15	22	1	60	1442	2	6	-1	2	10	60	-1	200	-1	-1	-1	2	-1	1	-1	0	0	0	6	40	5	7.8152933	0	19	0	2	3	1	1	122	0	0	1
140826_1144	16	22	1	27	1469	2	6	-1	3	30	60	-1	34	-1	-1	-1	-1	2	0	33	-1	0	5	0	0	5	7.8152933	0	19	0	2	3	1	1	122	0	.83333331	0
140826_1144	17	22	1	200	1669	2	6	-1	1	10	200	-1	100	-1	-1	-1	2	-1	1	-1	0	0	0	6	40	5	7.8152933	0	19	0	2	3	1	1	122	0	0	1
140826_1144	18	22	1	0	1669	2	6	-1	3	50	40	-1	54	-1	-1	-1	-1	0	0	52	-1	0	3	0	0	5	7.8152933	0	19	0	2	3	1	1	122	0	.5	0
140826_1144	19	22	1	40	1709	2	6	-1	3	30	40	-1	100	-1	-1	-1	2	-1	1	-1	0	0	0	6	40	5	7.8152933	0	19	0	2	3	1	1	122	0	0	1
140826_1144	20	22	1	7	1716	2	6	-1	3	30	40	-1	33	-1	-1	-1	-1	1	0	33	-1	2	1	0	0	5	7.8152933	0	19	0	2	3	1	1	122	.33333334	.16666667	0
140826_1144	1	23	1	10	490	1	-1	1	2	50	-1	1	55	-1	-1	-1	-1	-1	-1	-1	-1	2	0	0	40	1	7.8152933	0	21	4	3	3	0	1	123	.33333334	0	0
140826_1144	2	23	1	15	505	1	-1	1	2	30	-1	1	45	-1	-1	-1	-1	-1	-1	-1	-1	1	0	0	0	1	7.8152933	0	21	4	3	3	0	1	123	.16666667	0	0
140826_1144	3	23	1	0	505	1	-1	1	1	30	-1	1	50	-1	-1	-1	-1	-1	-1	-1	-1	0	4	0	0	1	7.8152933	0	21	4	3	3	0	1	123	0	.66666669	0
140826_1144	4	23	1	0	505	1	-1	1	3	30	-1	1	40	-1	-1	-1	-1	-1	-1	-1	-1	0	4	0	0	1	7.8152933	0	21	4	3	3	0	1	123	0	.66666669	0
140826_1144	5	23	1	0	505	1	-1	1	1	30	-1	1	35	-1	-1	-1	-1	-1	-1	-1	-1	0	0	6	40	1	7.8152933	0	21	4	3	3	0	1	123	0	0	1
140826_1144	6	23	1	0	505	1	-1	1	2	30	-1	1	200	-1	-1	-1	-1	-1	-1	-1	-1	0	0	6	40	1	7.8152933	0	21	4	3	3	0	1	123	0	0	1
140826_1144	7	23	1	20	525	1	-1	1	2	10	-1	1	20	-1	-1	-1	-1	-1	-1	-1	-1	2	3	0	0	1	7.8152933	0	21	4	3	3	0	1	123	.33333334	.5	0
140826_1144	8	23	1	15	540	1	-1	1	3	50	-1	1	55	-1	-1	-1	-1	-1	-1	-1	-1	3	0	0	0	1	7.8152933	0	21	4	3	3	0	1	123	.5	0	0
140826_1144	9	23	1	5	545	1	-1	1	3	50	-1	1	55	-1	-1	-1	-1	-1	-1	-1	-1	1	2	0	40	1	7.8152933	0	21	4	3	3	0	1	123	.16666667	.33333334	0
140826_1144	10	23	1	25	570	1	-1	1	3	10	-1	1	15	-1	-1	-1	-1	-1	-1	-1	-1	5	0	0	0	1	7.8152933	0	21	4	3	3	0	1	123	.83333331	0	0
140826_1144	11	23	1	10	580	1	-1	1	1	50	-1	1	55	-1	-1	-1	-1	-1	-1	-1	-1	2	0	0	40	1	7.8152933	0	21	4	3	3	0	1	123	.33333334	0	0
140826_1144	12	23	1	0	580	1	-1	1	3	10	-1	1	15	-1	-1	-1	-1	-1	-1	-1	-1	0	6	0	0	1	7.8152933	0	21	4	3	3	0	1	123	0	1	0
140826_1144	13	23	1	4	584	1	-1	1	3	10	-1	1	14	-1	-1	-1	-1	-1	-1	-1	-1	1	0	5	40	1	7.8152933	0	21	4	3	3	0	1	123	.16666667	0	.83333331
140826_1144	14	23	1	4	588	1	-1	1	3	50	-1	1	54	-1	-1	-1	-1	-1	-1	-1	-1	1	0	0	40	1	7.8152933	0	21	4	3	3	0	1	123	.16666667	0	0
140826_1144	15	23	1	0	588	1	-1	1	2	10	-1	1	200	-1	-1	-1	-1	-1	-1	-1	-1	0	0	6	40	1	7.8152933	0	21	4	3	3	0	1	123	0	0	1
140826_1144	16	23	1	0	588	1	-1	1	3	30	-1	1	34	-1	-1	-1	-1	-1	-1	-1	-1	0	5	0	0	1	7.8152933	0	21	4	3	3	0	1	123	0	.83333331	0
140826_1144	17	23	1	0	588	1	-1	1	1	10	-1	1	100	-1	-1	-1	-1	-1	-1	-1	-1	0	0	6	40	1	7.8152933	0	21	4	3	3	0	1	123	0	0	1
140826_1144	18	23	1	0	588	1	-1	1	1	50	-1	1	55	-1	-1	-1	-1	-1	-1	-1	-1	0	4	0	0	1	7.8152933	0	21	4	3	3	0	1	123	0	.66666669	0
140826_1144	19	23	1	0	588	1	-1	1	1	30	-1	1	35	-1	-1	-1	-1	-1	-1	-1	-1	0	0	6	40	1	7.8152933	0	21	4	3	3	0	1	123	0	0	1
140826_1144	20	23	1	9	597	1	-1	1	2	30	-1	1	33	-1	-1	-1	-1	-1	-1	-1	-1	3	0	0	0	1	7.8152933	0	21	4	3	3	0	1	123	.5	0	0
140826_1144	1	24	1	-35	445	1	-1	2	1	50	-1	1	-1	-1	-1	-1	-1	-1	1	-1	-1	1	0	4	40	3	34.875328	0	26	1	3	3	0	1	124	.16666667	0	.66666669
140826_1144	2	24	1	12	457	1	-1	2	1	30	-1	1	-1	-1	-1	-1	-1	-1	0	33	-1	0	4	0	0	3	34.875328	0	26	1	3	3	0	1	124	0	.66666669	0
140826_1144	3	24	1	20	477	1	-1	2	1	30	-1	1	-1	-1	-1	-1	-1	-1	0	35	-1	0	4	0	0	3	34.875328	0	26	1	3	3	0	1	124	0	.66666669	0
140826_1144	4	24	1	10	487	1	-1	2	1	30	-1	1	-1	-1	-1	-1	-1	-1	0	40	-1	0	1	0	0	3	34.875328	0	26	1	3	3	0	1	124	0	.16666667	0
140826_1144	5	24	1	120	607	1	-1	2	3	30	-1	1	-1	-1	-1	-1	-1	-1	1	-1	-1	0	0	5	40	3	34.875328	0	26	1	3	3	0	1	124	0	0	.83333331
140826_1144	6	24	1	135	742	1	-1	2	3	30	-1	1	-1	-1	-1	-1	-1	-1	1	-1	-1	0	0	6	40	3	34.875328	0	26	1	3	3	0	1	124	0	0	1
140826_1144	7	24	1	30	772	1	-1	2	2	10	-1	1	-1	-1	-1	-1	-1	-1	0	20	-1	2	3	0	0	3	34.875328	0	26	1	3	3	0	1	124	.33333334	.5	0
140826_1144	8	24	1	0	772	1	-1	2	3	50	-1	1	-1	-1	-1	-1	-1	-1	0	100	-1	3	0	0	0	3	34.875328	0	26	1	3	3	0	1	124	.5	0	0
140826_1144	9	24	1	0	772	1	-1	2	2	50	-1	1	-1	-1	-1	-1	-1	-1	0	59	-1	3	0	0	40	3	34.875328	0	26	1	3	3	0	1	124	.5	0	0
140826_1144	10	24	1	0	772	1	-1	2	3	10	-1	1	-1	-1	-1	-1	-1	-1	0	20	-1	5	0	0	0	3	34.875328	0	26	1	3	3	0	1	124	.83333331	0	0
140826_1144	11	24	1	0	772	1	-1	2	1	50	-1	1	-1	-1	-1	-1	-1	-1	0	55	-1	2	0	0	40	3	34.875328	0	26	1	3	3	0	1	124	.33333334	0	0
140826_1144	12	24	1	10	782	1	-1	2	2	10	-1	1	-1	-1	-1	-1	-1	-1	0	15	-1	4	2	0	0	3	34.875328	0	26	1	3	3	0	1	124	.66666669	.33333334	0
140826_1144	13	24	1	200	982	1	-1	2	1	10	-1	1	-1	-1	-1	-1	-1	-1	1	-1	-1	0	0	6	40	3	34.875328	0	26	1	3	3	0	1	124	0	0	1
140826_1144	14	24	1	6	988	1	-1	2	1	50	-1	1	-1	-1	-1	-1	-1	-1	0	53	-1	0	2	0	40	3	34.875328	0	26	1	3	3	0	1	124	0	.33333334	0
140826_1144	15	24	1	205	1193	1	-1	2	1	10	-1	1	-1	-1	-1	-1	-1	-1	1	-1	-1	0	0	6	40	3	34.875328	0	26	1	3	3	0	1	124	0	0	1
140826_1144	16	24	1	0	1193	1	-1	2	2	30	-1	1	-1	-1	-1	-1	-1	-1	0	35	-1	5	0	0	0	3	34.875328	0	26	1	3	3	0	1	124	.83333331	0	0
140826_1144	17	24	1	190	1383	1	-1	2	2	10	-1	1	-1	-1	-1	-1	-1	-1	1	-1	-1	0	0	6	40	3	34.875328	0	26	1	3	3	0	1	124	0	0	1
140826_1144	18	24	1	6	1389	1	-1	2	3	50	-1	1	-1	-1	-1	-1	-1	-1	0	52	-1	0	3	0	0	3	34.875328	0	26	1	3	3	0	1	124	0	.5	0
140826_1144	19	24	1	88	1477	1	-1	2	2	30	-1	1	-1	-1	-1	-1	-1	-1	1	-1	-1	0	0	5	40	3	34.875328	0	26	1	3	3	0	1	124	0	0	.83333331
140826_1144	20	24	1	0	1477	1	-1	2	2	30	-1	1	-1	-1	-1	-1	-1	-1	0	33	-1	3	0	0	0	3	34.875328	0	26	1	3	3	0	1	124	.5	0	0
140829_0814	1	1	1	0	480	2	1	-1	1	50	10	-1	57	-1	-1	-1	-1	0	0	60	-1	1	0	0	40	4	7.8152933	0	20	0	4	2	0	2	201	.16666667	0	0
140829_0814	2	1	1	165	645	2	1	-1	1	30	200	-1	42	-1	-1	-1	-1	2	0	35	-1	0	4	0	0	4	7.8152933	0	20	0	4	2	0	2	201	0	.66666669	0
140829_0814	3	1	1	5	650	2	1	-1	2	30	40	-1	37	-1	-1	-1	-1	2	0	35	-1	0	4	0	0	4	7.8152933	0	20	0	4	2	0	2	201	0	.66666669	0
140829_0814	4	1	1	7	657	2	1	-1	1	30	40	-1	39	-1	-1	-1	-1	2	0	33	-1	0	4	0	0	4	7.8152933	0	20	0	4	2	0	2	201	0	.66666669	0
140829_0814	5	1	1	25	682	2	1	-1	3	30	25	-1	35	-1	-1	-1	2	-1	1	-1	0	0	0	6	40	4	7.8152933	0	20	0	4	2	0	2	201	0	0	1
140829_0814	6	1	1	40	722	2	1	-1	2	30	40	-1	35	-1	-1	-1	2	-1	1	-1	0	0	0	6	40	4	7.8152933	0	20	0	4	2	0	2	201	0	0	1
140829_0814	7	1	1	11	733	2	1	-1	2	10	25	-1	15	-1	-1	-1	-1	2	0	14	-1	0	5	0	0	4	7.8152933	0	20	0	4	2	0	2	201	0	.83333331	0
140829_0814	8	1	1	146	879	2	1	-1	1	50	200	-1	65	-1	-1	-1	-1	2	0	54	-1	0	3	0	0	4	7.8152933	0	20	0	4	2	0	2	201	0	.5	0
140829_0814	9	1	1	147	1026	2	1	-1	1	50	200	-1	53	-1	-1	-1	-1	1	0	54	-1	3	0	0	40	4	7.8152933	0	20	0	4	2	0	2	201	.5	0	0
140829_0814	10	1	1	41	1067	2	1	-1	1	10	60	-1	19	-1	-1	-1	-1	1	0	33	-1	5	0	0	0	4	7.8152933	0	20	0	4	2	0	2	201	.83333331	0	0
140829_0814	11	1	1	0	1067	2	1	-1	1	50	40	-1	55	-1	-1	-1	-1	0	0	54	-1	0	2	0	40	4	7.8152933	0	20	0	4	2	0	2	201	0	.33333334	0
140829_0814	12	1	1	11	1078	2	1	-1	2	10	25	-1	18	-1	-1	-1	-1	2	0	14	-1	0	6	0	0	4	7.8152933	0	20	0	4	2	0	2	201	0	1	0
140829_0814	13	1	1	60	1138	2	1	-1	1	10	60	-1	15	-1	-1	-1	2	-1	1	-1	0	0	0	6	40	4	7.8152933	0	20	0	4	2	0	2	201	0	0	1
140829_0814	14	1	1	0	1138	2	1	-1	3	50	40	-1	55	-1	-1	-1	-1	0	0	53	-1	0	2	0	40	4	7.8152933	0	20	0	4	2	0	2	201	0	.33333334	0
140829_0814	15	1	1	60	1198	2	1	-1	3	10	60	-1	15	-1	-1	-1	2	-1	1	-1	0	0	0	6	40	4	7.8152933	0	20	0	4	2	0	2	201	0	0	1
140829_0814	16	1	1	5	1203	2	1	-1	3	30	40	-1	35	-1	-1	-1	-1	2	0	35	-1	3	2	0	0	4	7.8152933	0	20	0	4	2	0	2	201	.5	.33333334	0
140829_0814	17	1	1	25	1228	2	1	-1	1	10	25	-1	12	-1	-1	-1	2	-1	1	-1	0	0	0	6	40	4	7.8152933	0	20	0	4	2	0	2	201	0	0	1
140829_0814	18	1	1	6	1234	2	1	-1	3	50	60	-1	54	-1	-1	-1	-1	2	0	54	-1	2	2	0	0	4	7.8152933	0	20	0	4	2	0	2	201	.33333334	.33333334	0
140829_0814	19	1	1	60	1294	2	1	-1	1	30	60	-1	30	-1	-1	-1	2	-1	1	-1	0	0	0	6	40	4	7.8152933	0	20	0	4	2	0	2	201	0	0	1
140829_0814	20	1	1	7	1301	2	1	-1	3	30	40	-1	33	-1	-1	-1	-1	1	0	39	-1	3	0	0	0	4	7.8152933	0	20	0	4	2	0	2	201	.5	0	0
140829_0814	1	2	1	-13	467	2	1	-1	2	50	10	-1	60	-1	-1	-1	-1	2	0	23	-1	0	4	0	40	3	7.8152933	1	26	7	3	2	0	2	202	0	.66666669	0
140829_0814	2	2	1	162	629	2	1	-1	3	30	200	-1	38	-1	-1	-1	-1	1	0	45	-1	4	0	0	0	3	7.8152933	1	26	7	3	2	0	2	202	.66666669	0	0
140829_0814	3	2	1	5	634	2	1	-1	1	30	40	-1	35	-1	-1	-1	-1	1	0	35	-1	3	1	0	0	3	7.8152933	1	26	7	3	2	0	2	202	.5	.16666667	0
140829_0814	4	2	1	6	640	2	1	-1	2	30	40	-1	34	-1	-1	-1	-1	1	0	38	-1	4	0	0	0	3	7.8152933	1	26	7	3	2	0	2	202	.66666669	0	0
140829_0814	5	2	1	25	665	2	1	-1	2	30	25	-1	35	-1	-1	-1	2	-1	1	-1	0	0	0	5	40	3	7.8152933	1	26	7	3	2	0	2	202	0	0	.83333331
140829_0814	6	2	1	200	865	2	2	-1	2	30	200	-1	35	-1	-1	-1	2	-1	1	-1	0	0	0	6	40	3	7.8152933	1	26	7	3	2	0	2	202	0	0	1
140829_0814	7	2	1	5	870	2	1	-1	3	10	25	-1	24	-1	-1	-1	-1	2	0	20	-1	1	4	0	0	3	7.8152933	1	26	7	3	2	0	2	202	.16666667	.66666669	0
140829_0814	8	2	1	145	1015	2	1	-1	3	50	200	-1	55	-1	-1	-1	-1	2	0	55	-1	2	1	0	0	3	7.8152933	1	26	7	3	2	0	2	202	.33333334	.16666667	0
140829_0814	9	2	1	147	1162	2	2	-1	1	50	200	-1	53	-1	-1	-1	-1	1	0	54	-1	3	0	0	40	3	7.8152933	1	26	7	3	2	0	2	202	.5	0	0
140829_0814	10	2	1	21	1183	2	2	-1	1	10	40	-1	19	-1	-1	-1	-1	1	0	33	-1	5	0	0	0	3	7.8152933	1	26	7	3	2	0	2	202	.83333331	0	0
140829_0814	11	2	1	66	1249	2	2	-1	1	50	120	-1	55	-1	-1	-1	-1	2	0	54	-1	0	2	0	40	3	7.8152933	1	26	7	3	2	0	2	202	0	.33333334	0
140829_0814	12	2	1	25	1274	2	1	-1	3	10	25	-1	15	-1	-1	-1	2	-1	1	-1	0	2	0	4	0	3	7.8152933	1	26	7	3	2	0	2	202	.33333334	0	.66666669
140829_0814	13	2	1	60	1334	2	1	-1	2	10	60	-1	19	-1	-1	-1	2	-1	1	-1	0	0	0	6	40	3	7.8152933	1	26	7	3	2	0	2	202	0	0	1
140829_0814	14	2	1	7	1341	2	2	-1	3	50	60	-1	55	-1	-1	-1	-1	2	0	53	-1	0	2	0	40	3	7.8152933	1	26	7	3	2	0	2	202	0	.33333334	0
140829_0814	15	2	1	60	1401	2	1	-1	1	10	60	-1	14	-1	-1	-1	2	-1	1	-1	0	0	0	6	40	3	7.8152933	1	26	7	3	2	0	2	202	0	0	1
140829_0814	16	2	1	6	1407	2	1	-1	1	30	40	-1	34	-1	-1	-1	-1	1	0	39	-1	5	0	0	0	3	7.8152933	1	26	7	3	2	0	2	202	.83333331	0	0
140829_0814	17	2	1	25	1432	2	1	-1	2	10	25	-1	14	-1	-1	-1	2	-1	1	-1	0	0	0	6	40	3	7.8152933	1	26	7	3	2	0	2	202	0	0	1
140829_0814	18	2	1	-14	1418	2	2	-1	3	50	40	-1	54	-1	-1	-1	-1	2	0	54	-1	2	2	0	0	3	7.8152933	1	26	7	3	2	0	2	202	.33333334	.33333334	0
140829_0814	19	2	1	60	1478	2	1	-1	2	30	60	-1	33	-1	-1	-1	2	-1	1	-1	0	1	0	5	40	3	7.8152933	1	26	7	3	2	0	2	202	.16666667	0	.83333331
140829_0814	20	2	1	0	1478	2	2	-1	3	30	10	-1	33	-1	-1	-1	-1	0	0	39	-1	3	0	0	0	3	7.8152933	1	26	7	3	2	0	2	202	.5	0	0
140829_0814	1	3	1	10	490	2	1	-1	3	50	10	-1	60	-1	-1	-1	2	-1	1	-1	0	0	0	5	40	5	7.8152933	0	22	0	5	0	0	2	203	0	0	.83333331
140829_0814	2	3	1	0	490	2	2	-1	3	30	25	-1	38	-1	-1	-1	-1	0	0	45	-1	4	0	0	0	5	7.8152933	0	22	0	5	0	0	2	203	.66666669	0	0
140829_0814	3	3	1	25	515	2	2	-1	2	30	60	-1	37	-1	-1	-1	-1	2	0	35	-1	0	4	0	0	5	7.8152933	0	22	0	5	0	0	2	203	0	.66666669	0
140829_0814	4	3	1	166	681	2	2	-1	2	30	200	-1	34	-1	-1	-1	-1	1	0	38	-1	4	0	0	0	5	7.8152933	0	22	0	5	0	0	2	203	.66666669	0	0
140829_0814	5	3	1	10	691	2	2	-1	3	30	10	-1	35	-1	-1	-1	2	-1	1	-1	0	0	0	6	40	5	7.8152933	0	22	0	5	0	0	2	203	0	0	1
140829_0814	6	3	1	40	731	2	1	-1	1	30	40	-1	35	-1	-1	-1	2	-1	1	-1	0	1	0	5	40	5	7.8152933	0	22	0	5	0	0	2	203	.16666667	0	.83333331
140829_0814	7	3	1	40	771	2	2	-1	3	10	60	-1	24	-1	-1	-1	-1	2	0	20	-1	1	4	0	0	5	7.8152933	0	22	0	5	0	0	2	203	.16666667	.66666669	0
140829_0814	8	3	1	65	836	2	2	-1	3	50	120	-1	55	-1	-1	-1	-1	1	0	55	-1	2	1	0	0	5	7.8152933	0	22	0	5	0	0	2	203	.33333334	.16666667	0
140829_0814	9	3	1	0	836	2	3	-1	1	50	10	-1	53	-1	-1	-1	-1	0	0	54	-1	3	0	0	40	5	7.8152933	0	22	0	5	0	0	2	203	.5	0	0
140829_0814	10	3	1	42	878	2	1	-1	2	10	60	-1	22	-1	-1	-1	-1	2	0	18	-1	0	5	0	0	5	7.8152933	0	22	0	5	0	0	2	203	0	.83333331	0
140829_0814	11	3	1	0	878	2	1	-1	3	50	40	-1	54	-1	-1	-1	-1	0	0	55	-1	2	0	0	40	5	7.8152933	0	22	0	5	0	0	2	203	.33333334	0	0
140829_0814	12	3	1	6	884	2	1	-1	1	10	25	-1	19	-1	-1	-1	-1	1	0	19	-1	4	2	0	0	5	7.8152933	0	22	0	5	0	0	2	203	.66666669	.33333334	0
140829_0814	13	3	1	60	944	2	1	-1	3	10	60	-1	15	-1	-1	-1	2	-1	1	-1	0	0	0	6	40	5	7.8152933	0	22	0	5	0	0	2	203	0	0	1
140829_0814	14	3	1	0	944	2	1	-1	1	50	40	-1	54	-1	-1	-1	-1	0	0	55	-1	1	1	0	40	5	7.8152933	0	22	0	5	0	0	2	203	.16666667	.16666667	0
140829_0814	15	3	1	60	1004	2	2	-1	3	10	60	-1	15	-1	-1	-1	2	-1	1	-1	0	0	0	6	40	5	7.8152933	0	22	0	5	0	0	2	203	0	0	1
140829_0814	16	3	1	6	1010	2	1	-1	2	30	40	-1	34	-1	-1	-1	-1	1	0	35	-1	5	0	0	0	5	7.8152933	0	22	0	5	0	0	2	203	.83333331	0	0
140829_0814	17	3	1	25	1035	2	1	-1	3	10	25	-1	13	-1	-1	-1	2	-1	1	-1	0	0	0	6	40	5	7.8152933	0	22	0	5	0	0	2	203	0	0	1
140829_0814	18	3	1	6	1041	2	1	-1	1	50	60	-1	55	-1	-1	-1	-1	2	0	54	-1	1	2	0	0	5	7.8152933	0	22	0	5	0	0	2	203	.16666667	.33333334	0
140829_0814	19	3	1	120	1161	2	2	-1	1	30	120	-1	30	-1	-1	-1	2	-1	1	-1	0	0	0	6	40	5	7.8152933	0	22	0	5	0	0	2	203	0	0	1
140829_0814	20	3	1	7	1168	2	1	-1	2	30	40	-1	35	-1	-1	-1	-1	2	0	33	-1	0	3	0	0	5	7.8152933	0	22	0	5	0	0	2	203	0	.5	0
140829_0814	1	4	1	0	480	2	2	-1	1	50	10	-1	57	-1	-1	-1	-1	0	0	60	-1	1	0	0	40	2	15.475255	1	25	7	5	3	0	2	204	.16666667	0	0
140829_0814	2	4	1	165	645	2	1	-1	2	30	200	-1	35	-1	-1	-1	-1	1	0	43	-1	4	0	0	0	2	15.475255	1	25	7	5	3	0	2	204	.66666669	0	0
140829_0814	3	4	1	165	810	2	3	-1	2	30	200	-1	37	-1	-1	-1	-1	2	0	35	-1	0	4	0	0	2	15.475255	1	25	7	5	3	0	2	204	0	.66666669	0
140829_0814	4	4	1	167	977	2	2	-1	1	30	200	-1	39	-1	-1	-1	-1	2	0	33	-1	0	4	0	0	2	15.475255	1	25	7	5	3	0	2	204	0	.66666669	0
140829_0814	5	4	1	7	984	2	2	-1	2	30	10	-1	35	-1	-1	-1	2	-1	1	-1	3	0	0	5	40	2	15.475255	1	25	7	5	3	0	2	204	0	0	.83333331
140829_0814	6	4	1	20	1004	2	3	-1	2	30	25	-1	35	-1	-1	-1	2	-1	1	-1	5	0	0	6	40	2	15.475255	1	25	7	5	3	0	2	204	0	0	1
140829_0814	7	4	1	0	1004	2	3	-1	3	10	10	-1	24	-1	-1	-1	-1	0	0	20	-1	1	4	0	0	2	15.475255	1	25	7	5	3	0	2	204	.16666667	.66666669	0
140829_0814	8	4	1	66	1070	2	2	-1	1	50	120	-1	65	-1	-1	-1	-1	2	0	54	-1	0	3	0	0	2	15.475255	1	25	7	5	3	0	2	204	0	.5	0
140829_0814	9	4	1	146	1216	2	1	-1	3	50	200	-1	55	-1	-1	-1	-1	2	0	54	-1	0	3	0	40	2	15.475255	1	25	7	5	3	0	2	204	0	.5	0
140829_0814	10	4	1	22	1238	2	2	-1	2	10	40	-1	22	-1	-1	-1	-1	2	0	18	-1	0	5	0	0	2	15.475255	1	25	7	5	3	0	2	204	0	.83333331	0
140829_0814	11	4	1	0	1238	2	3	-1	1	50	40	-1	55	-1	-1	-1	-1	0	0	54	-1	0	2	0	40	2	15.475255	1	25	7	5	3	0	2	204	0	.33333334	0
140829_0814	12	4	1	185	1423	2	2	-1	3	10	200	-1	15	-1	-1	-1	1	-1	1	-1	-1	2	0	4	0	2	15.475255	1	25	7	5	3	0	2	204	.33333334	0	.66666669
140829_0814	13	4	1	30	1453	2	2	-1	1	10	40	-1	15	-1	-1	-1	2	-1	1	-1	10	0	0	6	40	2	15.475255	1	25	7	5	3	0	2	204	0	0	1
140829_0814	14	4	1	5	1458	2	2	-1	1	50	60	-1	54	-1	-1	-1	-1	2	0	55	-1	1	1	0	40	2	15.475255	1	25	7	5	3	0	2	204	.16666667	.16666667	0
140829_0814	15	4	1	60	1518	2	2	-1	1	10	60	-1	14	-1	-1	-1	2	-1	1	-1	0	0	0	6	40	2	15.475255	1	25	7	5	3	0	2	204	0	0	1
140829_0814	16	4	1	5	1523	2	2	-1	3	30	40	-1	35	-1	-1	-1	-1	1	0	35	-1	3	2	0	0	2	15.475255	1	25	7	5	3	0	2	204	.5	.33333334	0
140829_0814	17	4	1	50	1573	2	2	-1	2	10	60	-1	14	-1	-1	-1	2	-1	1	-1	10	0	0	6	40	2	15.475255	1	25	7	5	3	0	2	204	0	0	1
140829_0814	18	4	1	0	1573	2	2	-1	1	50	40	-1	55	-1	-1	-1	-1	0	0	54	-1	1	2	0	0	2	15.475255	1	25	7	5	3	0	2	204	.16666667	.33333334	0
140829_0814	19	4	1	87	1660	2	2	-1	2	30	120	-1	33	-1	-1	-1	1	-1	1	-1	-1	1	0	5	40	2	15.475255	1	25	7	5	3	0	2	204	.16666667	0	.83333331
140829_0814	20	4	1	6	1666	2	1	-1	1	30	40	-1	34	-1	-1	-1	-1	1	0	40	-1	3	0	0	0	2	15.475255	1	25	7	5	3	0	2	204	.5	0	0
140829_0814	1	5	1	0	480	2	2	-1	3	50	10	-1	60	-1	-1	-1	0	-1	1	-1	-1	0	0	5	40	5	7.8152933	0	23	1	5	3	0	2	205	0	0	.83333331
140829_0814	2	5	1	0	480	2	2	-1	2	30	25	-1	35	-1	-1	-1	-1	0	0	43	-1	4	0	0	0	5	7.8152933	0	23	1	5	3	0	2	205	.66666669	0	0
140829_0814	3	5	1	0	480	2	4	-1	2	30	10	-1	37	-1	-1	-1	-1	0	0	35	-1	0	4	0	0	5	7.8152933	0	23	1	5	3	0	2	205	0	.66666669	0
140829_0814	4	5	1	0	480	2	1	-1	3	30	40	-1	40	-1	-1	-1	-1	0	0	38	-1	0	3	0	0	5	7.8152933	0	23	1	5	3	0	2	205	0	.5	0
140829_0814	5	5	1	0	480	2	3	-1	2	30	10	-1	35	-1	-1	-1	0	-1	1	-1	-1	0	0	5	40	5	7.8152933	0	23	1	5	3	0	2	205	0	0	.83333331
140829_0814	6	5	1	165	645	2	2	-1	1	30	200	-1	35	-1	-1	-1	1	-1	1	-1	-1	1	0	5	40	5	7.8152933	0	23	1	5	3	0	2	205	.16666667	0	.83333331
140829_0814	7	5	1	10	655	2	1	-1	1	10	25	-1	15	-1	-1	-1	-1	1	0	34	-1	5	0	0	0	5	7.8152933	0	23	1	5	3	0	2	205	.83333331	0	0
140829_0814	8	5	1	147	802	2	1	-1	2	50	200	-1	54	-1	-1	-1	-1	2	0	53	-1	0	3	0	0	5	7.8152933	0	23	1	5	3	0	2	205	0	.5	0
140829_0814	9	5	1	146	948	2	2	-1	3	50	200	-1	55	-1	-1	-1	-1	2	0	54	-1	0	3	0	40	5	7.8152933	0	23	1	5	3	0	2	205	0	.5	0
140829_0814	10	5	1	6	954	2	3	-1	1	10	25	-1	19	-1	-1	-1	-1	1	0	33	-1	5	0	0	0	5	7.8152933	0	23	1	5	3	0	2	205	.83333331	0	0
140829_0814	11	5	1	66	1020	2	2	-1	3	50	120	-1	54	-1	-1	-1	-1	1	0	55	-1	2	0	0	40	5	7.8152933	0	23	1	5	3	0	2	205	.33333334	0	0
140829_0814	12	5	1	25	1045	2	3	-1	3	10	40	-1	15	-1	-1	-1	1	-1	1	-1	-1	2	0	4	0	5	7.8152933	0	23	1	5	3	0	2	205	.33333334	0	.66666669
140829_0814	13	5	1	28	1073	2	2	-1	3	10	40	-1	15	-1	-1	-1	2	-1	1	-1	12	0	0	6	40	5	7.8152933	0	23	1	5	3	0	2	205	0	0	1
140829_0814	14	5	1	67	1140	2	3	-1	3	50	120	-1	55	-1	-1	-1	-1	2	0	53	-1	0	2	0	40	5	7.8152933	0	23	1	5	3	0	2	205	0	.33333334	0
140829_0814	15	5	1	55	1195	2	1	-1	2	10	60	-1	15	-1	-1	-1	2	-1	1	-1	5	0	0	6	40	5	7.8152933	0	23	1	5	3	0	2	205	0	0	1
140829_0814	16	5	1	6	1201	2	2	-1	1	30	40	-1	34	-1	-1	-1	-1	1	0	39	-1	5	0	0	0	5	7.8152933	0	23	1	5	3	0	2	205	.83333331	0	0
140829_0814	17	5	1	58	1259	2	2	-1	1	10	60	-1	12	-1	-1	-1	2	-1	1	-1	2	0	0	6	40	5	7.8152933	0	23	1	5	3	0	2	205	0	0	1
140829_0814	18	5	1	146	1405	2	3	-1	3	50	200	-1	54	-1	-1	-1	-1	1	0	54	-1	2	2	0	0	5	7.8152933	0	23	1	5	3	0	2	205	.33333334	.33333334	0
140829_0814	19	5	1	56	1461	2	1	-1	3	30	60	-1	34	-1	-1	-1	2	-1	1	-1	4	0	0	6	40	5	7.8152933	0	23	1	5	3	0	2	205	0	0	1
140829_0814	20	5	1	0	1461	2	2	-1	2	30	10	-1	35	-1	-1	-1	-1	0	0	33	-1	0	3	0	0	5	7.8152933	0	23	1	5	3	0	2	205	0	.5	0
140829_0814	1	6	1	120	600	2	3	-1	3	50	120	-1	60	-1	-1	-1	2	-1	1	-1	0	0	0	5	40	4	29.384157	1	19	0	4	0	0	2	206	0	0	.83333331
140829_0814	2	6	1	0	600	2	2	-1	1	30	25	-1	42	-1	-1	-1	-1	0	0	35	-1	0	4	0	0	4	29.384157	1	19	0	4	0	0	2	206	0	.66666669	0
140829_0814	3	6	1	2	602	2	1	-1	3	30	40	-1	38	-1	-1	-1	-1	1	0	40	-1	4	0	0	0	4	29.384157	1	19	0	4	0	0	2	206	.66666669	0	0
140829_0814	4	6	1	0	602	2	3	-1	1	30	25	-1	39	-1	-1	-1	-1	0	0	33	-1	0	4	0	0	4	29.384157	1	19	0	4	0	0	2	206	0	.66666669	0
140829_0814	5	6	1	0	602	2	3	-1	3	30	10	-1	35	-1	-1	-1	2	-1	1	-1	10	0	0	6	40	4	29.384157	1	19	0	4	0	0	2	206	0	0	1
140829_0814	6	6	1	40	642	2	1	-1	3	30	40	-1	34	-1	-1	-1	2	-1	1	-1	0	0	0	6	40	4	29.384157	1	19	0	4	0	0	2	206	0	0	1
140829_0814	7	6	1	46	688	2	2	-1	2	10	60	-1	15	-1	-1	-1	-1	2	0	14	-1	0	5	0	0	4	29.384157	1	19	0	4	0	0	2	206	0	.83333331	0
140829_0814	8	6	1	67	755	2	2	-1	2	50	120	-1	54	-1	-1	-1	-1	2	0	53	-1	0	3	0	0	4	29.384157	1	19	0	4	0	0	2	206	0	.5	0
140829_0814	9	6	1	0	755	2	3	-1	3	50	10	-1	55	-1	-1	-1	-1	0	0	54	-1	0	3	0	40	4	29.384157	1	19	0	4	0	0	2	206	0	.5	0
140829_0814	10	6	1	46	801	2	1	-1	3	10	60	-1	20	-1	-1	-1	-1	2	0	14	-1	0	5	0	0	4	29.384157	1	19	0	4	0	0	2	206	0	.83333331	0
140829_0814	11	6	1	0	801	2	1	-1	2	50	40	-1	56	-1	-1	-1	-1	0	0	54	-1	0	2	0	40	4	29.384157	1	19	0	4	0	0	2	206	0	.33333334	0
140829_0814	12	6	1	25	826	2	4	-1	3	10	25	-1	15	-1	-1	-1	2	-1	1	-1	0	2	0	4	0	4	29.384157	1	19	0	4	0	0	2	206	.33333334	0	.66666669
140829_0814	13	6	1	25	851	2	3	-1	3	10	25	-1	15	-1	-1	-1	2	-1	1	-1	0	0	0	6	40	4	29.384157	1	19	0	4	0	0	2	206	0	0	1
140829_0814	14	6	1	0	851	2	1	-1	2	50	40	-1	55	-1	-1	-1	-1	0	0	54	-1	0	2	0	40	4	29.384157	1	19	0	4	0	0	2	206	0	.33333334	0
140829_0814	15	6	1	40	891	2	3	-1	3	10	40	-1	15	-1	-1	-1	2	-1	1	-1	0	0	0	6	40	4	29.384157	1	19	0	4	0	0	2	206	0	0	1
140829_0814	16	6	1	6	897	2	3	-1	1	30	40	-1	34	-1	-1	-1	-1	1	0	39	-1	5	0	0	0	4	29.384157	1	19	0	4	0	0	2	206	.83333331	0	0
140829_0814	17	6	1	10	907	2	3	-1	2	10	10	-1	14	-1	-1	-1	2	-1	1	-1	0	0	0	6	40	4	29.384157	1	19	0	4	0	0	2	206	0	0	1
140829_0814	18	6	1	7	914	2	1	-1	2	50	60	-1	54	-1	-1	-1	-1	2	0	53	-1	0	3	0	0	4	29.384157	1	19	0	4	0	0	2	206	0	.5	0
140829_0814	19	6	1	120	1034	2	3	-1	2	30	120	-1	33	-1	-1	-1	2	-1	1	-1	0	1	0	5	40	4	29.384157	1	19	0	4	0	0	2	206	.16666667	0	.83333331
140829_0814	20	6	1	167	1201	2	3	-1	2	30	200	-1	35	-1	-1	-1	-1	2	0	33	-1	0	3	0	0	4	29.384157	1	19	0	4	0	0	2	206	0	.5	0
140829_0814	1	7	1	7	487	1	-1	1	1	50	-1	1	57	-1	-1	-1	-1	-1	-1	-1	-1	1	0	0	40	3	7.8152933	1	21	6	3	3	0	2	207	.16666667	0	0
140829_0814	2	7	1	0	487	1	-1	1	1	30	-1	1	42	-1	-1	-1	-1	-1	-1	-1	-1	0	4	0	0	3	7.8152933	1	21	6	3	3	0	2	207	0	.66666669	0
140829_0814	3	7	1	0	487	1	-1	1	2	30	-1	1	37	-1	-1	-1	-1	-1	-1	-1	-1	0	4	0	0	3	7.8152933	1	21	6	3	3	0	2	207	0	.66666669	0
140829_0814	4	7	1	16	503	1	-1	1	2	30	-1	1	34	-1	-1	-1	-1	-1	-1	-1	-1	4	0	0	0	3	7.8152933	1	21	6	3	3	0	2	207	.66666669	0	0
140829_0814	5	7	1	0	503	1	-1	1	3	30	-1	1	35	-1	-1	-1	-1	-1	-1	-1	-1	0	0	6	40	3	7.8152933	1	21	6	3	3	0	2	207	0	0	1
140829_0814	6	7	1	0	503	1	-1	1	3	30	-1	1	34	-1	-1	-1	-1	-1	-1	-1	-1	0	0	6	40	3	7.8152933	1	21	6	3	3	0	2	207	0	0	1
140829_0814	7	7	1	25	528	1	-1	1	1	10	-1	1	15	-1	-1	-1	-1	-1	-1	-1	-1	5	0	0	0	3	7.8152933	1	21	6	3	3	0	2	207	.83333331	0	0
140829_0814	8	7	1	0	528	1	-1	1	2	50	-1	1	54	-1	-1	-1	-1	-1	-1	-1	-1	0	3	0	0	3	7.8152933	1	21	6	3	3	0	2	207	0	.5	0
140829_0814	9	7	1	9	537	1	-1	1	1	50	-1	1	53	-1	-1	-1	-1	-1	-1	-1	-1	3	0	0	40	3	7.8152933	1	21	6	3	3	0	2	207	.5	0	0
140829_0814	10	7	1	45	582	1	-1	1	1	10	-1	1	19	-1	-1	-1	-1	-1	-1	-1	-1	5	0	0	0	3	7.8152933	1	21	6	3	3	0	2	207	.83333331	0	0
140829_0814	11	7	1	8	590	1	-1	1	3	50	-1	1	54	-1	-1	-1	-1	-1	-1	-1	-1	2	0	0	40	3	7.8152933	1	21	6	3	3	0	2	207	.33333334	0	0
140829_0814	12	7	1	36	626	1	-1	1	1	10	-1	1	19	-1	-1	-1	-1	-1	-1	-1	-1	4	2	0	0	3	7.8152933	1	21	6	3	3	0	2	207	.66666669	.33333334	0
140829_0814	13	7	1	0	626	1	-1	1	2	10	-1	1	19	-1	-1	-1	-1	-1	-1	-1	-1	0	0	6	40	3	7.8152933	1	21	6	3	3	0	2	207	0	0	1
140829_0814	14	7	1	4	630	1	-1	1	1	50	-1	1	54	-1	-1	-1	-1	-1	-1	-1	-1	1	1	0	40	3	7.8152933	1	21	6	3	3	0	2	207	.16666667	.16666667	0
140829_0814	15	7	1	0	630	1	-1	1	1	10	-1	1	14	-1	-1	-1	-1	-1	-1	-1	-1	0	0	6	40	3	7.8152933	1	21	6	3	3	0	2	207	0	0	1
140829_0814	16	7	1	20	650	1	-1	1	1	30	-1	1	34	-1	-1	-1	-1	-1	-1	-1	-1	5	0	0	0	3	7.8152933	1	21	6	3	3	0	2	207	.83333331	0	0
140829_0814	17	7	1	0	650	1	-1	1	2	10	-1	1	14	-1	-1	-1	-1	-1	-1	-1	-1	0	0	6	40	3	7.8152933	1	21	6	3	3	0	2	207	0	0	1
140829_0814	18	7	1	8	658	1	-1	1	3	50	-1	1	54	-1	-1	-1	-1	-1	-1	-1	-1	2	2	0	0	3	7.8152933	1	21	6	3	3	0	2	207	.33333334	.33333334	0
140829_0814	19	7	1	0	658	1	-1	1	3	30	-1	1	34	-1	-1	-1	-1	-1	-1	-1	-1	0	0	6	40	3	7.8152933	1	21	6	3	3	0	2	207	0	0	1
140829_0814	20	7	1	12	670	1	-1	1	1	30	-1	1	34	-1	-1	-1	-1	-1	-1	-1	-1	3	0	0	0	3	7.8152933	1	21	6	3	3	0	2	207	.5	0	0
140829_0814	1	8	1	-108	372	1	-1	2	2	50	-1	1	-1	-1	-1	-1	-1	-1	0	23	-1	0	4	0	40	4	7.8152933	0	24	0	3	3	1	2	208	0	.66666669	0
140829_0814	2	8	1	0	372	1	-1	2	3	30	-1	1	-1	-1	-1	-1	-1	-1	0	45	-1	4	0	0	0	4	7.8152933	0	24	0	3	3	1	2	208	.66666669	0	0
140829_0814	3	8	1	20	392	1	-1	2	2	30	-1	1	-1	-1	-1	-1	-1	-1	0	35	-1	0	4	0	0	4	7.8152933	0	24	0	3	3	1	2	208	0	.66666669	0
140829_0814	4	8	1	24	416	1	-1	2	3	30	-1	1	-1	-1	-1	-1	-1	-1	0	38	-1	0	3	0	0	4	7.8152933	0	24	0	3	3	1	2	208	0	.5	0
140829_0814	5	8	1	105	521	1	-1	2	1	30	-1	1	-1	-1	-1	-1	-1	-1	1	-1	-1	0	0	6	40	4	7.8152933	0	24	0	3	3	1	2	208	0	0	1
140829_0814	6	8	1	70	591	1	-1	2	1	30	-1	1	-1	-1	-1	-1	-1	-1	1	-1	-1	1	0	5	40	4	7.8152933	0	24	0	3	3	1	2	208	.16666667	0	.83333331
140829_0814	7	8	1	0	591	1	-1	2	1	10	-1	1	-1	-1	-1	-1	-1	-1	0	34	-1	5	0	0	0	4	7.8152933	0	24	0	3	3	1	2	208	.83333331	0	0
140829_0814	8	8	1	12	603	1	-1	2	1	50	-1	1	-1	-1	-1	-1	-1	-1	0	54	-1	0	3	0	0	4	7.8152933	0	24	0	3	3	1	2	208	0	.5	0
140829_0814	9	8	1	12	615	1	-1	2	3	50	-1	1	-1	-1	-1	-1	-1	-1	0	54	-1	0	3	0	40	4	7.8152933	0	24	0	3	3	1	2	208	0	.5	0
140829_0814	10	8	1	0	615	1	-1	2	1	10	-1	1	-1	-1	-1	-1	-1	-1	0	33	-1	5	0	0	0	4	7.8152933	0	24	0	3	3	1	2	208	.83333331	0	0
140829_0814	11	8	1	8	623	1	-1	2	2	50	-1	1	-1	-1	-1	-1	-1	-1	0	54	-1	0	2	0	40	4	7.8152933	0	24	0	3	3	1	2	208	0	.33333334	0
140829_0814	12	8	1	-30	593	1	-1	2	3	10	-1	1	-1	-1	-1	-1	-1	-1	1	-1	-1	2	0	4	0	4	7.8152933	0	24	0	3	3	1	2	208	.33333334	0	.66666669
140829_0814	13	8	1	195	788	1	-1	2	2	10	-1	1	-1	-1	-1	-1	-1	-1	1	-1	-1	0	0	6	40	4	7.8152933	0	24	0	3	3	1	2	208	0	0	1
140829_0814	14	8	1	8	796	1	-1	2	2	50	-1	1	-1	-1	-1	-1	-1	-1	0	54	-1	0	2	0	40	4	7.8152933	0	24	0	3	3	1	2	208	0	.33333334	0
140829_0814	15	8	1	200	996	1	-1	2	2	10	-1	1	-1	-1	-1	-1	-1	-1	1	-1	-1	0	0	6	40	4	7.8152933	0	24	0	3	3	1	2	208	0	0	1
140829_0814	16	8	1	0	996	1	-1	2	1	30	-1	1	-1	-1	-1	-1	-1	-1	0	39	-1	5	0	0	0	4	7.8152933	0	24	0	3	3	1	2	208	.83333331	0	0
140829_0814	17	8	1	187	1183	1	-1	2	3	10	-1	1	-1	-1	-1	-1	-1	-1	1	-1	-1	0	0	6	40	4	7.8152933	0	24	0	3	3	1	2	208	0	0	1
140829_0814	18	8	1	8	1191	1	-1	2	1	50	-1	1	-1	-1	-1	-1	-1	-1	0	54	-1	1	2	0	0	4	7.8152933	0	24	0	3	3	1	2	208	.16666667	.33333334	0
140829_0814	19	8	1	79	1270	1	-1	2	3	30	-1	1	-1	-1	-1	-1	-1	-1	1	-1	-1	0	0	6	40	4	7.8152933	0	24	0	3	3	1	2	208	0	0	1
140829_0814	20	8	1	0	1270	1	-1	2	1	30	-1	1	-1	-1	-1	-1	-1	-1	0	40	-1	3	0	0	0	4	7.8152933	0	24	0	3	3	1	2	208	.5	0	0
140829_0814	1	9	1	0	480	2	2	-1	2	50	10	-1	60	-1	-1	-1	-1	0	0	23	-1	0	4	0	40	5	-7.8152933	1	24	2	4	3	0	2	209	0	.66666669	0
140829_0814	2	9	1	5	485	2	3	-1	1	30	40	-1	42	-1	-1	-1	-1	2	0	35	-1	0	4	0	0	5	-7.8152933	1	24	2	4	3	0	2	209	0	.66666669	0
140829_0814	3	9	1	22	507	2	2	-1	3	30	60	-1	38	-1	-1	-1	-1	1	0	40	-1	4	0	0	0	5	-7.8152933	1	24	2	4	3	0	2	209	.66666669	0	0
140829_0814	4	9	1	7	514	2	4	-1	1	30	40	-1	39	-1	-1	-1	-1	2	0	33	-1	0	4	0	0	5	-7.8152933	1	24	2	4	3	0	2	209	0	.66666669	0
140829_0814	5	9	1	25	539	2	1	-1	1	30	25	-1	35	-1	-1	-1	2	-1	1	-1	0	0	0	6	40	5	-7.8152933	1	24	2	4	3	0	2	209	0	0	1
140829_0814	6	9	1	200	739	2	2	-1	3	30	200	-1	34	-1	-1	-1	2	-1	1	-1	0	0	0	6	40	5	-7.8152933	1	24	2	4	3	0	2	209	0	0	1
140829_0814	7	9	1	0	739	2	3	-1	2	10	10	-1	15	-1	-1	-1	-1	0	0	14	-1	0	5	0	0	5	-7.8152933	1	24	2	4	3	0	2	209	0	.83333331	0
140829_0814	8	9	1	0	739	2	3	-1	3	50	25	-1	55	-1	-1	-1	-1	0	0	55	-1	2	1	0	0	5	-7.8152933	1	24	2	4	3	0	2	209	.33333334	.16666667	0
140829_0814	9	9	1	0	739	2	4	-1	1	50	40	-1	53	-1	-1	-1	-1	0	0	54	-1	3	0	0	40	5	-7.8152933	1	24	2	4	3	0	2	209	.5	0	0
140829_0814	10	9	1	26	765	2	2	-1	3	10	40	-1	20	-1	-1	-1	-1	2	0	14	-1	0	5	0	0	5	-7.8152933	1	24	2	4	3	0	2	209	0	.83333331	0
140829_0814	11	9	1	66	831	2	2	-1	2	50	120	-1	56	-1	-1	-1	-1	2	0	54	-1	0	2	0	40	5	-7.8152933	1	24	2	4	3	0	2	209	0	.33333334	0
140829_0814	12	9	1	181	1012	2	2	-1	1	10	200	-1	19	-1	-1	-1	-1	2	0	19	-1	4	2	0	0	5	-7.8152933	1	24	2	4	3	0	2	209	.66666669	.33333334	0
140829_0814	13	9	1	25	1037	2	3	-1	1	10	25	-1	15	-1	-1	-1	2	-1	1	-1	0	0	0	6	40	5	-7.8152933	1	24	2	4	3	0	2	209	0	0	1
140829_0814	14	9	1	66	1103	2	3	-1	1	50	120	-1	54	-1	-1	-1	-1	1	0	55	-1	1	1	0	40	5	-7.8152933	1	24	2	4	3	0	2	209	.16666667	.16666667	0
140829_0814	15	9	1	60	1163	2	2	-1	2	10	60	-1	15	-1	-1	-1	2	-1	1	-1	0	0	0	6	40	5	-7.8152933	1	24	2	4	3	0	2	209	0	0	1
140829_0814	16	9	1	6	1169	2	2	-1	2	30	40	-1	34	-1	-1	-1	-1	1	0	35	-1	5	0	0	0	5	-7.8152933	1	24	2	4	3	0	2	209	.83333331	0	0
140829_0814	17	9	1	10	1179	2	4	-1	2	10	10	-1	14	-1	-1	-1	2	-1	1	-1	0	0	0	6	40	5	-7.8152933	1	24	2	4	3	0	2	209	0	0	1
140829_0814	18	9	1	0	1179	2	2	-1	2	50	40	-1	54	-1	-1	-1	-1	0	0	53	-1	0	3	0	0	5	-7.8152933	1	24	2	4	3	0	2	209	0	.5	0
140829_0814	19	9	1	120	1299	2	2	-1	3	30	120	-1	34	-1	-1	-1	2	-1	1	-1	0	0	0	6	40	5	-7.8152933	1	24	2	4	3	0	2	209	0	0	1
140829_0814	20	9	1	0	1299	2	2	-1	1	30	10	-1	34	-1	-1	-1	-1	0	0	40	-1	3	0	0	0	5	-7.8152933	1	24	2	4	3	0	2	209	.5	0	0
140829_0814	1	10	1	40	520	2	4	-1	3	50	40	-1	60	-1	-1	-1	2	-1	1	-1	0	0	0	5	40	5	7.8152933	0	29	0	4	2	0	2	210	0	0	.83333331
140829_0814	2	10	1	2	522	2	3	-1	3	30	40	-1	38	-1	-1	-1	-1	1	0	45	-1	4	0	0	0	5	7.8152933	0	29	0	4	2	0	2	210	.66666669	0	0
140829_0814	3	10	1	25	547	2	2	-1	1	30	60	-1	35	-1	-1	-1	-1	1	0	35	-1	3	1	0	0	5	7.8152933	0	29	0	4	2	0	2	210	.5	.16666667	0
140829_0814	4	10	1	0	547	2	3	-1	2	30	25	-1	34	-1	-1	-1	-1	0	0	38	-1	4	0	0	0	5	7.8152933	0	29	0	4	2	0	2	210	.66666669	0	0
140829_0814	5	10	1	5	552	2	2	-1	1	30	10	-1	35	-1	-1	-1	2	-1	1	-1	5	0	0	6	40	5	7.8152933	0	29	0	4	2	0	2	210	0	0	1
140829_0814	6	10	1	20	572	2	3	-1	3	30	25	-1	34	-1	-1	-1	2	-1	1	-1	5	0	0	6	40	5	7.8152933	0	29	0	4	2	0	2	210	0	0	1
140829_0814	7	10	1	96	668	2	4	-1	3	10	120	-1	24	-1	-1	-1	-1	1	0	20	-1	1	4	0	0	5	7.8152933	0	29	0	4	2	0	2	210	.16666667	.66666669	0
140829_0814	8	10	1	0	668	2	3	-1	1	50	25	-1	65	-1	-1	-1	-1	0	0	54	-1	0	3	0	0	5	7.8152933	0	29	0	4	2	0	2	210	0	.5	0
140829_0814	9	10	1	142	810	2	1	-1	2	50	200	-1	58	-1	-1	-1	-1	1	0	54	-1	1	2	0	40	5	7.8152933	0	29	0	4	2	0	2	210	.16666667	.33333334	0
140829_0814	10	10	1	11	821	2	3	-1	3	10	25	-1	20	-1	-1	-1	-1	2	0	14	-1	0	5	0	0	5	7.8152933	0	29	0	4	2	0	2	210	0	.83333331	0
140829_0814	11	10	1	0	821	2	3	-1	3	50	40	-1	54	-1	-1	-1	-1	0	0	55	-1	2	0	0	40	5	7.8152933	0	29	0	4	2	0	2	210	.33333334	0	0
140829_0814	12	10	1	110	931	2	5	-1	3	10	120	-1	15	-1	-1	-1	2	-1	1	-1	10	2	0	4	0	5	7.8152933	0	29	0	4	2	0	2	210	.33333334	0	.66666669
140829_0814	13	10	1	110	1041	2	4	-1	3	10	120	-1	15	-1	-1	-1	2	-1	1	-1	10	0	0	6	40	5	7.8152933	0	29	0	4	2	0	2	210	0	0	1
140829_0814	14	10	1	0	1041	2	4	-1	1	50	10	-1	54	-1	-1	-1	-1	0	0	55	-1	1	1	0	40	5	7.8152933	0	29	0	4	2	0	2	210	.16666667	.16666667	0
140829_0814	15	10	1	35	1076	2	3	-1	2	10	40	-1	15	-1	-1	-1	2	-1	1	-1	5	0	0	6	40	5	7.8152933	0	29	0	4	2	0	2	210	0	0	1
140829_0814	16	10	1	0	1076	2	4	-1	1	30	10	-1	34	-1	-1	-1	-1	0	0	39	-1	5	0	0	0	5	7.8152933	0	29	0	4	2	0	2	210	.83333331	0	0
140829_0814	17	10	1	55	1131	2	2	-1	3	10	60	-1	13	-1	-1	-1	2	-1	1	-1	5	0	0	6	40	5	7.8152933	0	29	0	4	2	0	2	210	0	0	1
140829_0814	18	10	1	145	1276	2	3	-1	1	50	200	-1	55	-1	-1	-1	-1	1	0	54	-1	1	2	0	0	5	7.8152933	0	29	0	4	2	0	2	210	.16666667	.33333334	0
140829_0814	19	10	1	120	1396	2	3	-1	3	30	120	-1	34	-1	-1	-1	2	-1	1	-1	0	0	0	6	40	5	7.8152933	0	29	0	4	2	0	2	210	0	0	1
140829_0814	20	10	1	166	1562	2	3	-1	1	30	200	-1	34	-1	-1	-1	-1	1	0	40	-1	3	0	0	0	5	7.8152933	0	29	0	4	2	0	2	210	.5	0	0
140829_0814	1	11	1	97	577	2	3	-1	2	50	120	-1	60	-1	-1	-1	-1	2	0	23	-1	0	4	0	40	4	7.8152933	1	25	7	4	3	0	2	211	0	.66666669	0
140829_0814	2	11	1	5	582	2	4	-1	1	30	40	-1	42	-1	-1	-1	-1	2	0	35	-1	0	4	0	0	4	7.8152933	1	25	7	4	3	0	2	211	0	.66666669	0
140829_0814	3	11	1	162	744	2	3	-1	3	30	200	-1	38	-1	-1	-1	-1	1	0	40	-1	4	0	0	0	4	7.8152933	1	25	7	4	3	0	2	211	.66666669	0	0
140829_0814	4	11	1	162	906	2	2	-1	3	30	200	-1	40	-1	-1	-1	-1	2	0	38	-1	0	3	0	0	4	7.8152933	1	25	7	4	3	0	2	211	0	.5	0
140829_0814	5	11	1	40	946	2	4	-1	3	30	40	-1	35	-1	-1	-1	2	-1	1	-1	0	0	0	6	40	4	7.8152933	1	25	7	4	3	0	2	211	0	0	1
140829_0814	6	11	1	25	971	2	3	-1	1	30	25	-1	35	-1	-1	-1	2	-1	1	-1	0	1	0	5	40	4	7.8152933	1	25	7	4	3	0	2	211	.16666667	0	.83333331
140829_0814	7	11	1	45	1016	2	2	-1	1	10	60	-1	15	-1	-1	-1	-1	1	0	34	-1	5	0	0	0	4	7.8152933	1	25	7	4	3	0	2	211	.83333331	0	0
140829_0814	8	11	1	145	1161	2	4	-1	3	50	200	-1	55	-1	-1	-1	-1	1	0	55	-1	2	1	0	0	4	7.8152933	1	25	7	4	3	0	2	211	.33333334	.16666667	0
140829_0814	9	11	1	0	1161	2	4	-1	3	50	40	-1	55	-1	-1	-1	-1	0	0	54	-1	0	3	0	40	4	7.8152933	1	25	7	4	3	0	2	211	0	.5	0
140829_0814	10	11	1	26	1187	2	4	-1	3	10	40	-1	20	-1	-1	-1	-1	2	0	14	-1	0	5	0	0	4	7.8152933	1	25	7	4	3	0	2	211	0	.83333331	0
140829_0814	11	11	1	0	1187	2	4	-1	3	50	40	-1	54	-1	-1	-1	-1	0	0	55	-1	2	0	0	40	4	7.8152933	1	25	7	4	3	0	2	211	.33333334	0	0
140829_0814	12	11	1	25	1212	2	6	-1	3	10	25	-1	15	-1	-1	-1	2	-1	1	-1	0	2	0	4	0	4	7.8152933	1	25	7	4	3	0	2	211	.33333334	0	.66666669
140829_0814	13	11	1	40	1252	2	2	-1	2	10	40	-1	19	-1	-1	-1	2	-1	1	-1	0	0	0	6	40	4	7.8152933	1	25	7	4	3	0	2	211	0	0	1
140829_0814	14	11	1	6	1258	2	2	-1	2	50	60	-1	55	-1	-1	-1	-1	2	0	54	-1	0	2	0	40	4	7.8152933	1	25	7	4	3	0	2	211	0	.33333334	0
140829_0814	15	11	1	25	1283	2	4	-1	2	10	25	-1	15	-1	-1	-1	2	-1	1	-1	0	0	0	6	40	4	7.8152933	1	25	7	4	3	0	2	211	0	0	1
140829_0814	16	11	1	6	1289	2	3	-1	2	30	40	-1	34	-1	-1	-1	-1	1	0	35	-1	5	0	0	0	4	7.8152933	1	25	7	4	3	0	2	211	.83333331	0	0
140829_0814	17	11	1	10	1299	2	3	-1	3	10	10	-1	13	-1	-1	-1	2	-1	1	-1	0	0	0	6	40	4	7.8152933	1	25	7	4	3	0	2	211	0	0	1
140829_0814	18	11	1	6	1305	2	4	-1	1	50	60	-1	55	-1	-1	-1	-1	2	0	54	-1	1	2	0	0	4	7.8152933	1	25	7	4	3	0	2	211	.16666667	.33333334	0
140829_0814	19	11	1	10	1315	2	4	-1	3	30	10	-1	34	-1	-1	-1	2	-1	1	-1	0	0	0	6	40	4	7.8152933	1	25	7	4	3	0	2	211	0	0	1
140829_0814	20	11	1	0	1315	2	4	-1	2	30	25	-1	35	-1	-1	-1	-1	0	0	33	-1	0	3	0	0	4	7.8152933	1	25	7	4	3	0	2	211	0	.5	0
140829_0814	1	12	1	17	497	2	4	-1	2	50	40	-1	60	-1	-1	-1	-1	2	0	23	-1	0	4	0	40	5	26.45529	0	24	6	3	3	0	2	212	0	.66666669	0
140829_0814	2	12	1	5	502	2	3	-1	2	30	40	-1	35	-1	-1	-1	-1	1	0	43	-1	4	0	0	0	5	26.45529	0	24	6	3	3	0	2	212	.66666669	0	0
140829_0814	3	12	1	165	667	2	3	-1	1	30	200	-1	35	-1	-1	-1	-1	1	0	35	-1	3	1	0	0	5	26.45529	0	24	6	3	3	0	2	212	.5	.16666667	0
140829_0814	4	12	1	6	673	2	4	-1	2	30	40	-1	34	-1	-1	-1	-1	1	0	38	-1	4	0	0	0	5	26.45529	0	24	6	3	3	0	2	212	.66666669	0	0
140829_0814	5	12	1	5	678	2	3	-1	1	30	10	-1	35	-1	-1	-1	2	-1	1	-1	5	0	0	6	40	5	26.45529	0	24	6	3	3	0	2	212	0	0	1
140829_0814	6	12	1	180	858	2	4	-1	1	30	200	-1	35	-1	-1	-1	2	-1	1	-1	20	1	0	5	40	5	26.45529	0	24	6	3	3	0	2	212	.16666667	0	.83333331
140829_0814	7	12	1	106	964	2	4	-1	2	10	120	-1	15	-1	-1	-1	-1	2	0	14	-1	0	5	0	0	5	26.45529	0	24	6	3	3	0	2	212	0	.83333331	0
140829_0814	8	12	1	0	964	2	3	-1	2	50	25	-1	54	-1	-1	-1	-1	0	0	53	-1	0	3	0	0	5	26.45529	0	24	6	3	3	0	2	212	0	.5	0
140829_0814	9	12	1	146	1110	2	2	-1	2	50	200	-1	58	-1	-1	-1	-1	2	0	54	-1	1	2	0	40	5	26.45529	0	24	6	3	3	0	2	212	.16666667	.33333334	0
140829_0814	10	12	1	21	1131	2	4	-1	1	10	40	-1	19	-1	-1	-1	-1	1	0	33	-1	5	0	0	0	5	26.45529	0	24	6	3	3	0	2	212	.83333331	0	0
140829_0814	11	12	1	0	1131	2	4	-1	1	50	40	-1	55	-1	-1	-1	-1	0	0	54	-1	0	2	0	40	5	26.45529	0	24	6	3	3	0	2	212	0	.33333334	0
140829_0814	12	12	1	186	1317	2	2	-1	2	10	200	-1	18	-1	-1	-1	-1	2	0	14	-1	0	6	0	0	5	26.45529	0	24	6	3	3	0	2	212	0	1	0
140829_0814	13	12	1	110	1427	2	4	-1	1	10	120	-1	15	-1	-1	-1	2	-1	1	-1	10	0	0	6	40	5	26.45529	0	24	6	3	3	0	2	212	0	0	1
140829_0814	14	12	1	0	1427	2	4	-1	3	50	10	-1	55	-1	-1	-1	-1	0	0	53	-1	0	2	0	40	5	26.45529	0	24	6	3	3	0	2	212	0	.33333334	0
140829_0814	15	12	1	10	1437	2	5	-1	2	10	10	-1	15	-1	-1	-1	2	-1	1	-1	0	0	0	6	40	5	26.45529	0	24	6	3	3	0	2	212	0	0	1
140829_0814	16	12	1	0	1437	2	4	-1	2	30	10	-1	34	-1	-1	-1	-1	0	0	35	-1	5	0	0	0	5	26.45529	0	24	6	3	3	0	2	212	.83333331	0	0
140829_0814	17	12	1	10	1447	2	4	-1	3	10	10	-1	13	-1	-1	-1	2	-1	1	-1	0	0	0	6	40	5	26.45529	0	24	6	3	3	0	2	212	0	0	1
140829_0814	18	12	1	6	1453	2	4	-1	3	50	60	-1	54	-1	-1	-1	-1	1	0	54	-1	2	2	0	0	5	26.45529	0	24	6	3	3	0	2	212	.33333334	.33333334	0
140829_0814	19	12	1	120	1573	2	3	-1	1	30	120	-1	30	-1	-1	-1	2	-1	1	-1	0	0	0	6	40	5	26.45529	0	24	6	3	3	0	2	212	0	0	1
140829_0814	20	12	1	0	1573	2	5	-1	2	30	25	-1	35	-1	-1	-1	-1	0	0	33	-1	0	3	0	0	5	26.45529	0	24	6	3	3	0	2	212	0	.5	0
140829_0814	1	13	1	63	543	2	3	-1	1	50	120	-1	57	-1	-1	-1	-1	1	0	60	-1	1	0	0	40	3	23.889624	1	24	3	3	3	0	2	213	.16666667	0	0
140829_0814	2	13	1	2	545	2	4	-1	3	30	40	-1	38	-1	-1	-1	-1	1	0	45	-1	4	0	0	0	3	23.889624	1	24	3	3	3	0	2	213	.66666669	0	0
140829_0814	3	13	1	25	570	2	5	-1	2	30	60	-1	37	-1	-1	-1	-1	2	0	35	-1	0	4	0	0	3	23.889624	1	24	3	3	3	0	2	213	0	.66666669	0
140829_0814	4	13	1	0	570	2	5	-1	2	30	25	-1	34	-1	-1	-1	-1	0	0	38	-1	4	0	0	0	3	23.889624	1	24	3	3	3	0	2	213	.66666669	0	0
140829_0814	5	13	1	57	627	2	5	-1	3	30	60	-1	35	-1	-1	-1	2	-1	1	-1	3	0	0	6	40	3	23.889624	1	24	3	3	3	0	2	213	0	0	1
140829_0814	6	13	1	190	817	2	4	-1	2	30	200	-1	35	-1	-1	-1	2	-1	1	-1	10	0	0	6	40	3	23.889624	1	24	3	3	3	0	2	213	0	0	1
140829_0814	7	13	1	20	837	2	5	-1	3	10	40	-1	24	-1	-1	-1	-1	2	0	20	-1	1	4	0	0	3	23.889624	1	24	3	3	3	0	2	213	.16666667	.66666669	0
140829_0814	8	13	1	147	984	2	4	-1	2	50	200	-1	54	-1	-1	-1	-1	2	0	53	-1	0	3	0	0	3	23.889624	1	24	3	3	3	0	2	213	0	.5	0
140829_0814	9	13	1	0	984	2	5	-1	3	50	10	-1	55	-1	-1	-1	-1	0	0	54	-1	0	3	0	40	3	23.889624	1	24	3	3	3	0	2	213	0	.5	0
140829_0814	10	13	1	101	1085	2	5	-1	1	10	120	-1	19	-1	-1	-1	-1	1	0	33	-1	5	0	0	0	3	23.889624	1	24	3	3	3	0	2	213	.83333331	0	0
140829_0814	11	13	1	0	1085	2	5	-1	3	50	10	-1	54	-1	-1	-1	-1	0	0	55	-1	2	0	0	40	3	23.889624	1	24	3	3	3	0	2	213	.33333334	0	0
140829_0814	12	13	1	26	1111	2	3	-1	2	10	40	-1	18	-1	-1	-1	-1	2	0	14	-1	0	6	0	0	3	23.889624	1	24	3	3	3	0	2	213	0	1	0
140829_0814	13	13	1	35	1146	2	5	-1	3	10	40	-1	15	-1	-1	-1	2	-1	1	-1	5	0	0	6	40	3	23.889624	1	24	3	3	3	0	2	213	0	0	1
140829_0814	14	13	1	0	1146	2	5	-1	1	50	40	-1	54	-1	-1	-1	-1	0	0	55	-1	1	1	0	40	3	23.889624	1	24	3	3	3	0	2	213	.16666667	.16666667	0
140829_0814	15	13	1	23	1169	2	4	-1	3	10	25	-1	15	-1	-1	-1	2	-1	1	-1	2	0	0	6	40	3	23.889624	1	24	3	3	3	0	2	213	0	0	1
140829_0814	16	13	1	6	1175	2	5	-1	2	30	40	-1	34	-1	-1	-1	-1	1	0	35	-1	5	0	0	0	3	23.889624	1	24	3	3	3	0	2	213	.83333331	0	0
140829_0814	17	13	1	8	1183	2	3	-1	1	10	10	-1	12	-1	-1	-1	2	-1	1	-1	2	0	0	6	40	3	23.889624	1	24	3	3	3	0	2	213	0	0	1
140829_0814	18	13	1	147	1330	2	3	-1	2	50	200	-1	54	-1	-1	-1	-1	2	0	53	-1	0	3	0	0	3	23.889624	1	24	3	3	3	0	2	213	0	.5	0
140829_0814	19	13	1	9	1339	2	4	-1	2	30	10	-1	33	-1	-1	-1	2	-1	1	-1	1	1	0	5	40	3	23.889624	1	24	3	3	3	0	2	213	.16666667	0	.83333331
140829_0814	20	13	1	0	1339	2	4	-1	1	30	25	-1	34	-1	-1	-1	-1	0	0	40	-1	3	0	0	0	3	23.889624	1	24	3	3	3	0	2	213	.5	0	0
140829_0814	1	14	1	0	480	2	4	-1	1	50	40	-1	57	-1	-1	-1	-1	0	0	60	-1	1	0	0	40	3	37.48241	0	20	0	4	3	0	2	214	.16666667	0	0
140829_0814	2	14	1	5	485	2	4	-1	2	30	40	-1	35	-1	-1	-1	-1	1	0	43	-1	4	0	0	0	3	37.48241	0	20	0	4	3	0	2	214	.66666669	0	0
140829_0814	3	14	1	0	485	2	4	-1	3	30	10	-1	38	-1	-1	-1	-1	0	0	40	-1	4	0	0	0	3	37.48241	0	20	0	4	3	0	2	214	.66666669	0	0
140829_0814	4	14	1	0	485	2	3	-1	3	30	25	-1	40	-1	-1	-1	-1	0	0	38	-1	0	3	0	0	3	37.48241	0	20	0	4	3	0	2	214	0	.5	0
140829_0814	5	14	1	200	685	2	6	-1	3	30	200	-1	35	-1	-1	-1	2	-1	1	-1	0	0	0	6	40	3	37.48241	0	20	0	4	3	0	2	214	0	0	1
140829_0814	6	14	1	25	710	2	5	-1	1	30	25	-1	35	-1	-1	-1	2	-1	1	-1	0	1	0	5	40	3	37.48241	0	20	0	4	3	0	2	214	.16666667	0	.83333331
140829_0814	7	14	1	0	710	2	3	-1	1	10	10	-1	15	-1	-1	-1	-1	0	0	34	-1	5	0	0	0	3	37.48241	0	20	0	4	3	0	2	214	.83333331	0	0
140829_0814	8	14	1	146	856	2	4	-1	1	50	200	-1	65	-1	-1	-1	-1	2	0	54	-1	0	3	0	0	3	37.48241	0	20	0	4	3	0	2	214	0	.5	0
140829_0814	9	14	1	0	856	2	3	-1	2	50	10	-1	58	-1	-1	-1	-1	0	0	54	-1	1	2	0	40	3	37.48241	0	20	0	4	3	0	2	214	.16666667	.33333334	0
140829_0814	10	14	1	106	962	2	5	-1	3	10	120	-1	20	-1	-1	-1	-1	2	0	14	-1	0	5	0	0	3	37.48241	0	20	0	4	3	0	2	214	0	.83333331	0
140829_0814	11	14	1	0	962	2	3	-1	2	50	40	-1	56	-1	-1	-1	-1	0	0	54	-1	0	2	0	40	3	37.48241	0	20	0	4	3	0	2	214	0	.33333334	0
140829_0814	12	14	1	21	983	2	3	-1	1	10	40	-1	19	-1	-1	-1	-1	2	0	19	-1	4	2	0	0	3	37.48241	0	20	0	4	3	0	2	214	.66666669	.33333334	0
140829_0814	13	14	1	25	1008	2	3	-1	2	10	25	-1	19	-1	-1	-1	2	-1	1	-1	0	0	0	6	40	3	37.48241	0	20	0	4	3	0	2	214	0	0	1
140829_0814	14	14	1	0	1008	2	5	-1	3	50	40	-1	55	-1	-1	-1	-1	0	0	53	-1	0	2	0	40	3	37.48241	0	20	0	4	3	0	2	214	0	.33333334	0
140829_0814	15	14	1	40	1048	2	3	-1	1	10	40	-1	14	-1	-1	-1	2	-1	1	-1	0	0	0	6	40	3	37.48241	0	20	0	4	3	0	2	214	0	0	1
140829_0814	16	14	1	5	1053	2	3	-1	3	30	40	-1	35	-1	-1	-1	-1	2	0	35	-1	3	2	0	0	3	37.48241	0	20	0	4	3	0	2	214	.5	.33333334	0
140829_0814	17	14	1	60	1113	2	5	-1	2	10	60	-1	14	-1	-1	-1	2	-1	1	-1	0	0	0	6	40	3	37.48241	0	20	0	4	3	0	2	214	0	0	1
140829_0814	18	14	1	0	1113	2	5	-1	1	50	10	-1	55	-1	-1	-1	-1	0	0	54	-1	1	2	0	0	3	37.48241	0	20	0	4	3	0	2	214	.16666667	.33333334	0
140829_0814	19	14	1	10	1123	2	4	-1	1	30	10	-1	30	-1	-1	-1	2	-1	1	-1	0	0	0	6	40	3	37.48241	0	20	0	4	3	0	2	214	0	0	1
140829_0814	20	14	1	167	1290	2	3	-1	3	30	200	-1	33	-1	-1	-1	-1	1	0	39	-1	3	0	0	0	3	37.48241	0	20	0	4	3	0	2	214	.5	0	0
140829_0814	1	15	1	0	480	1	-1	1	3	50	-1	1	60	-1	-1	-1	-1	-1	-1	-1	-1	0	0	5	40	3	25.930807	1	26	6	4	2	0	2	215	0	0	.83333331
140829_0814	2	15	1	32	512	1	-1	1	3	30	-1	1	38	-1	-1	-1	-1	-1	-1	-1	-1	4	0	0	0	3	25.930807	1	26	6	4	2	0	2	215	.66666669	0	0
140829_0814	3	15	1	32	544	1	-1	1	3	30	-1	1	38	-1	-1	-1	-1	-1	-1	-1	-1	4	0	0	0	3	25.930807	1	26	6	4	2	0	2	215	.66666669	0	0
140829_0814	4	15	1	0	544	1	-1	1	1	30	-1	1	39	-1	-1	-1	-1	-1	-1	-1	-1	0	4	0	0	3	25.930807	1	26	6	4	2	0	2	215	0	.66666669	0
140829_0814	5	15	1	0	544	1	-1	1	2	30	-1	1	35	-1	-1	-1	-1	-1	-1	-1	-1	0	0	5	40	3	25.930807	1	26	6	4	2	0	2	215	0	0	.83333331
140829_0814	6	15	1	5	549	1	-1	1	1	30	-1	1	35	-1	-1	-1	-1	-1	-1	-1	-1	1	0	5	40	3	25.930807	1	26	6	4	2	0	2	215	.16666667	0	.83333331
140829_0814	7	15	1	14	563	1	-1	1	3	10	-1	1	24	-1	-1	-1	-1	-1	-1	-1	-1	1	4	0	0	3	25.930807	1	26	6	4	2	0	2	215	.16666667	.66666669	0
140829_0814	8	15	1	0	563	1	-1	1	1	50	-1	1	65	-1	-1	-1	-1	-1	-1	-1	-1	0	3	0	0	3	25.930807	1	26	6	4	2	0	2	215	0	.5	0
140829_0814	9	15	1	8	571	1	-1	1	2	50	-1	1	58	-1	-1	-1	-1	-1	-1	-1	-1	1	2	0	40	3	25.930807	1	26	6	4	2	0	2	215	.16666667	.33333334	0
140829_0814	10	15	1	0	571	1	-1	1	2	10	-1	1	22	-1	-1	-1	-1	-1	-1	-1	-1	0	5	0	0	3	25.930807	1	26	6	4	2	0	2	215	0	.83333331	0
140829_0814	11	15	1	0	571	1	-1	1	2	50	-1	1	56	-1	-1	-1	-1	-1	-1	-1	-1	0	2	0	40	3	25.930807	1	26	6	4	2	0	2	215	0	.33333334	0
140829_0814	12	15	1	0	571	1	-1	1	2	10	-1	1	18	-1	-1	-1	-1	-1	-1	-1	-1	0	6	0	0	3	25.930807	1	26	6	4	2	0	2	215	0	1	0
140829_0814	13	15	1	0	571	1	-1	1	1	10	-1	1	15	-1	-1	-1	-1	-1	-1	-1	-1	0	0	6	40	3	25.930807	1	26	6	4	2	0	2	215	0	0	1
140829_0814	14	15	1	0	571	1	-1	1	2	50	-1	1	55	-1	-1	-1	-1	-1	-1	-1	-1	0	2	0	40	3	25.930807	1	26	6	4	2	0	2	215	0	.33333334	0
140829_0814	15	15	1	0	571	1	-1	1	3	10	-1	1	15	-1	-1	-1	-1	-1	-1	-1	-1	0	0	6	40	3	25.930807	1	26	6	4	2	0	2	215	0	0	1
140829_0814	16	15	1	20	591	1	-1	1	2	30	-1	1	34	-1	-1	-1	-1	-1	-1	-1	-1	5	0	0	0	3	25.930807	1	26	6	4	2	0	2	215	.83333331	0	0
140829_0814	17	15	1	0	591	1	-1	1	3	10	-1	1	13	-1	-1	-1	-1	-1	-1	-1	-1	0	0	6	40	3	25.930807	1	26	6	4	2	0	2	215	0	0	1
140829_0814	18	15	1	0	591	1	-1	1	2	50	-1	1	54	-1	-1	-1	-1	-1	-1	-1	-1	0	3	0	0	3	25.930807	1	26	6	4	2	0	2	215	0	.5	0
140829_0814	19	15	1	3	594	1	-1	1	2	30	-1	1	33	-1	-1	-1	-1	-1	-1	-1	-1	1	0	5	40	3	25.930807	1	26	6	4	2	0	2	215	.16666667	0	.83333331
140829_0814	20	15	1	9	603	1	-1	1	3	30	-1	1	33	-1	-1	-1	-1	-1	-1	-1	-1	3	0	0	0	3	25.930807	1	26	6	4	2	0	2	215	.5	0	0
140829_0814	1	16	1	-42	438	1	-1	2	3	50	-1	1	-1	-1	-1	-1	-1	-1	1	-1	-1	0	0	5	40	3	17.203751	1	30	0	4	3	0	2	216	0	0	.83333331
140829_0814	2	16	1	0	438	1	-1	2	2	30	-1	1	-1	-1	-1	-1	-1	-1	0	43	-1	4	0	0	0	3	17.203751	1	30	0	4	3	0	2	216	.66666669	0	0
140829_0814	3	16	1	0	438	1	-1	2	3	30	-1	1	-1	-1	-1	-1	-1	-1	0	40	-1	4	0	0	0	3	17.203751	1	30	0	4	3	0	2	216	.66666669	0	0
140829_0814	4	16	1	0	438	1	-1	2	2	30	-1	1	-1	-1	-1	-1	-1	-1	0	38	-1	4	0	0	0	3	17.203751	1	30	0	4	3	0	2	216	.66666669	0	0
140829_0814	5	16	1	74	512	1	-1	2	2	30	-1	1	-1	-1	-1	-1	-1	-1	1	-1	-1	0	0	5	40	3	17.203751	1	30	0	4	3	0	2	216	0	0	.83333331
140829_0814	6	16	1	112	624	1	-1	2	2	30	-1	1	-1	-1	-1	-1	-1	-1	1	-1	-1	0	0	6	40	3	17.203751	1	30	0	4	3	0	2	216	0	0	1
140829_0814	7	16	1	40	664	1	-1	2	3	10	-1	1	-1	-1	-1	-1	-1	-1	0	20	-1	1	4	0	0	3	17.203751	1	30	0	4	3	0	2	216	.16666667	.66666669	0
140829_0814	8	16	1	9	673	1	-1	2	2	50	-1	1	-1	-1	-1	-1	-1	-1	0	53	-1	0	3	0	0	3	17.203751	1	30	0	4	3	0	2	216	0	.5	0
140829_0814	9	16	1	0	673	1	-1	2	1	50	-1	1	-1	-1	-1	-1	-1	-1	0	54	-1	3	0	0	40	3	17.203751	1	30	0	4	3	0	2	216	.5	0	0
140829_0814	10	16	1	40	713	1	-1	2	2	10	-1	1	-1	-1	-1	-1	-1	-1	0	18	-1	0	5	0	0	3	17.203751	1	30	0	4	3	0	2	216	0	.83333331	0
140829_0814	11	16	1	0	713	1	-1	2	3	50	-1	1	-1	-1	-1	-1	-1	-1	0	55	-1	2	0	0	40	3	17.203751	1	30	0	4	3	0	2	216	.33333334	0	0
140829_0814	12	16	1	18	731	1	-1	2	1	10	-1	1	-1	-1	-1	-1	-1	-1	0	19	-1	4	2	0	0	3	17.203751	1	30	0	4	3	0	2	216	.66666669	.33333334	0
140829_0814	13	16	1	207	938	1	-1	2	3	10	-1	1	-1	-1	-1	-1	-1	-1	1	-1	-1	0	0	6	40	3	17.203751	1	30	0	4	3	0	2	216	0	0	1
140829_0814	14	16	1	6	944	1	-1	2	3	50	-1	1	-1	-1	-1	-1	-1	-1	0	53	-1	0	2	0	40	3	17.203751	1	30	0	4	3	0	2	216	0	.33333334	0
140829_0814	15	16	1	185	1129	1	-1	2	3	10	-1	1	-1	-1	-1	-1	-1	-1	1	-1	-1	0	0	6	40	3	17.203751	1	30	0	4	3	0	2	216	0	0	1
140829_0814	16	16	1	10	1139	1	-1	2	3	30	-1	1	-1	-1	-1	-1	-1	-1	0	35	-1	3	2	0	0	3	17.203751	1	30	0	4	3	0	2	216	.5	.33333334	0
140829_0814	17	16	1	204	1343	1	-1	2	1	10	-1	1	-1	-1	-1	-1	-1	-1	1	-1	-1	0	0	6	40	3	17.203751	1	30	0	4	3	0	2	216	0	0	1
140829_0814	18	16	1	9	1352	1	-1	2	2	50	-1	1	-1	-1	-1	-1	-1	-1	0	53	-1	0	3	0	0	3	17.203751	1	30	0	4	3	0	2	216	0	.5	0
140829_0814	19	16	1	65	1417	1	-1	2	1	30	-1	1	-1	-1	-1	-1	-1	-1	1	-1	-1	0	0	6	40	3	17.203751	1	30	0	4	3	0	2	216	0	0	1
140829_0814	20	16	1	0	1417	1	-1	2	3	30	-1	1	-1	-1	-1	-1	-1	-1	0	39	-1	3	0	0	0	3	17.203751	1	30	0	4	3	0	2	216	.5	0	0
140829_0814	1	17	1	0	480	2	5	-1	2	50	40	-1	60	-1	-1	-1	-1	0	0	23	-1	0	4	0	40	1	16.260204	0	19	0	2	2	0	2	217	0	.66666669	0
140829_0814	2	17	1	5	485	2	5	-1	1	30	40	-1	42	-1	-1	-1	-1	2	0	35	-1	0	4	0	0	1	16.260204	0	19	0	2	2	0	2	217	0	.66666669	0
140829_0814	3	17	1	0	485	2	4	-1	1	30	10	-1	35	-1	-1	-1	-1	0	0	35	-1	3	1	0	0	1	16.260204	0	19	0	2	2	0	2	217	.5	.16666667	0
140829_0814	4	17	1	0	485	2	5	-1	1	30	25	-1	39	-1	-1	-1	-1	0	0	33	-1	0	4	0	0	1	16.260204	0	19	0	2	2	0	2	217	0	.66666669	0
140829_0814	5	17	1	40	525	2	4	-1	2	30	40	-1	35	-1	-1	-1	2	-1	1	-1	0	0	0	5	40	1	16.260204	0	19	0	2	2	0	2	217	0	0	.83333331
140829_0814	6	17	1	200	725	2	6	-1	1	30	200	-1	35	-1	-1	-1	2	-1	1	-1	0	1	0	5	40	1	16.260204	0	19	0	2	2	0	2	217	.16666667	0	.83333331
140829_0814	7	17	1	26	751	2	5	-1	2	10	40	-1	15	-1	-1	-1	-1	2	0	14	-1	0	5	0	0	1	16.260204	0	19	0	2	2	0	2	217	0	.83333331	0
140829_0814	8	17	1	0	751	2	5	-1	2	50	10	-1	54	-1	-1	-1	-1	0	0	53	-1	0	3	0	0	1	16.260204	0	19	0	2	2	0	2	217	0	.5	0
140829_0814	9	17	1	66	817	2	6	-1	3	50	120	-1	55	-1	-1	-1	-1	2	0	54	-1	0	3	0	40	1	16.260204	0	19	0	2	2	0	2	217	0	.5	0
140829_0814	10	17	1	7	824	2	3	-1	2	10	25	-1	22	-1	-1	-1	-1	2	0	18	-1	0	5	0	0	1	16.260204	0	19	0	2	2	0	2	217	0	.83333331	0
140829_0814	11	17	1	0	824	2	4	-1	2	50	40	-1	56	-1	-1	-1	-1	0	0	54	-1	0	2	0	40	1	16.260204	0	19	0	2	2	0	2	217	0	.33333334	0
140829_0814	12	17	1	6	830	2	4	-1	1	10	25	-1	19	-1	-1	-1	-1	1	0	19	-1	4	2	0	0	1	16.260204	0	19	0	2	2	0	2	217	.66666669	.33333334	0
140829_0814	13	17	1	120	950	2	4	-1	2	10	120	-1	19	-1	-1	-1	2	-1	1	-1	0	0	0	6	40	1	16.260204	0	19	0	2	2	0	2	217	0	0	1
140829_0814	14	17	1	66	1016	2	3	-1	2	50	120	-1	55	-1	-1	-1	-1	2	0	54	-1	0	2	0	40	1	16.260204	0	19	0	2	2	0	2	217	0	.33333334	0
140829_0814	15	17	1	25	1041	2	4	-1	1	10	25	-1	14	-1	-1	-1	2	-1	1	-1	0	0	0	6	40	1	16.260204	0	19	0	2	2	0	2	217	0	0	1
140829_0814	16	17	1	6	1047	2	5	-1	1	30	40	-1	34	-1	-1	-1	-1	1	0	39	-1	5	0	0	0	1	16.260204	0	19	0	2	2	0	2	217	.83333331	0	0
140829_0814	17	17	1	60	1107	2	5	-1	3	10	60	-1	13	-1	-1	-1	2	-1	1	-1	0	0	0	6	40	1	16.260204	0	19	0	2	2	0	2	217	0	0	1
140829_0814	18	17	1	0	1107	2	5	-1	3	50	10	-1	54	-1	-1	-1	-1	0	0	54	-1	2	2	0	0	1	16.260204	0	19	0	2	2	0	2	217	.33333334	.33333334	0
140829_0814	19	17	1	25	1132	2	5	-1	2	30	25	-1	33	-1	-1	-1	2	-1	1	-1	0	1	0	5	40	1	16.260204	0	19	0	2	2	0	2	217	.16666667	0	.83333331
140829_0814	20	17	1	0	1132	2	5	-1	1	30	25	-1	34	-1	-1	-1	-1	0	0	40	-1	3	0	0	0	1	16.260204	0	19	0	2	2	0	2	217	.5	0	0
140829_0814	1	18	1	0	480	2	5	-1	1	50	40	-1	57	-1	-1	-1	-1	0	0	60	-1	1	0	0	40	2	18.145578	1	28	2	3	3	0	2	218	.16666667	0	0
140829_0814	2	18	1	2	482	2	5	-1	3	30	40	-1	38	-1	-1	-1	-1	1	0	45	-1	4	0	0	0	2	18.145578	1	28	2	3	3	0	2	218	.66666669	0	0
140829_0814	3	18	1	25	507	2	5	-1	1	30	60	-1	35	-1	-1	-1	-1	2	0	35	-1	3	1	0	0	2	18.145578	1	28	2	3	3	0	2	218	.5	.16666667	0
140829_0814	4	18	1	6	513	2	6	-1	2	30	40	-1	34	-1	-1	-1	-1	1	0	38	-1	4	0	0	0	2	18.145578	1	28	2	3	3	0	2	218	.66666669	0	0
140829_0814	5	18	1	40	553	2	5	-1	2	30	60	-1	35	-1	-1	-1	2	-1	1	-1	20	0	0	5	40	2	18.145578	1	28	2	3	3	0	2	218	0	0	.83333331
140829_0814	6	18	1	160	713	2	4	-1	3	30	200	-1	34	-1	-1	-1	2	-1	1	-1	40	0	0	6	40	2	18.145578	1	28	2	3	3	0	2	218	0	0	1
140829_0814	7	18	1	105	818	2	4	-1	1	10	120	-1	15	-1	-1	-1	-1	1	0	34	-1	5	0	0	0	2	18.145578	1	28	2	3	3	0	2	218	.83333331	0	0
140829_0814	8	18	1	0	818	2	6	-1	2	50	40	-1	54	-1	-1	-1	-1	0	0	53	-1	0	3	0	0	2	18.145578	1	28	2	3	3	0	2	218	0	.5	0
140829_0814	9	18	1	0	818	2	4	-1	2	50	40	-1	58	-1	-1	-1	-1	0	0	54	-1	1	2	0	40	2	18.145578	1	28	2	3	3	0	2	218	.16666667	.33333334	0
140829_0814	10	18	1	22	840	2	4	-1	2	10	40	-1	22	-1	-1	-1	-1	2	0	18	-1	0	5	0	0	2	18.145578	1	28	2	3	3	0	2	218	0	.83333331	0
140829_0814	11	18	1	0	840	2	5	-1	2	50	10	-1	56	-1	-1	-1	-1	0	0	54	-1	0	2	0	40	2	18.145578	1	28	2	3	3	0	2	218	0	.33333334	0
140829_0814	12	18	1	11	851	2	4	-1	2	10	25	-1	18	-1	-1	-1	-1	2	0	14	-1	0	6	0	0	2	18.145578	1	28	2	3	3	0	2	218	0	1	0
140829_0814	13	18	1	35	886	2	5	-1	1	10	40	-1	15	-1	-1	-1	2	-1	1	-1	5	0	0	6	40	2	18.145578	1	28	2	3	3	0	2	218	0	0	1
140829_0814	14	18	1	0	886	2	4	-1	2	50	10	-1	55	-1	-1	-1	-1	0	0	54	-1	0	2	0	40	2	18.145578	1	28	2	3	3	0	2	218	0	.33333334	0
140829_0814	15	18	1	8	894	2	5	-1	3	10	10	-1	15	-1	-1	-1	2	-1	1	-1	2	0	0	6	40	2	18.145578	1	28	2	3	3	0	2	218	0	0	1
140829_0814	16	18	1	0	894	2	4	-1	3	30	10	-1	35	-1	-1	-1	-1	0	0	35	-1	3	2	0	0	2	18.145578	1	28	2	3	3	0	2	218	.5	.33333334	0
140829_0814	17	18	1	180	1074	2	6	-1	2	10	200	-1	14	-1	-1	-1	2	-1	1	-1	20	0	0	6	40	2	18.145578	1	28	2	3	3	0	2	218	0	0	1
140829_0814	18	18	1	7	1081	2	4	-1	2	50	60	-1	54	-1	-1	-1	-1	2	0	53	-1	0	3	0	0	2	18.145578	1	28	2	3	3	0	2	218	0	.5	0
140829_0814	19	18	1	20	1101	2	5	-1	1	30	25	-1	30	-1	-1	-1	2	-1	1	-1	5	0	0	6	40	2	18.145578	1	28	2	3	3	0	2	218	0	0	1
140829_0814	20	18	1	0	1101	2	4	-1	3	30	25	-1	33	-1	-1	-1	-1	0	0	39	-1	3	0	0	0	2	18.145578	1	28	2	3	3	0	2	218	.5	0	0
140829_0814	1	19	1	2	482	2	6	-1	2	50	25	-1	60	-1	-1	-1	-1	2	0	23	-1	0	4	0	40	2	34.875328	0	28	5	4	3	0	2	219	0	.66666669	0
140829_0814	2	19	1	5	487	2	5	-1	2	30	40	-1	35	-1	-1	-1	-1	1	0	43	-1	4	0	0	0	2	34.875328	0	28	5	4	3	0	2	219	.66666669	0	0
140829_0814	3	19	1	0	487	2	6	-1	1	30	25	-1	35	-1	-1	-1	-1	0	0	35	-1	3	1	0	0	2	34.875328	0	28	5	4	3	0	2	219	.5	.16666667	0
140829_0814	4	19	1	7	494	2	6	-1	1	30	40	-1	39	-1	-1	-1	-1	2	0	33	-1	0	4	0	0	2	34.875328	0	28	5	4	3	0	2	219	0	.66666669	0
140829_0814	5	19	1	40	534	2	4	-1	1	30	40	-1	35	-1	-1	-1	2	-1	1	-1	0	0	0	6	40	2	34.875328	0	28	5	4	3	0	2	219	0	0	1
140829_0814	6	19	1	25	559	2	5	-1	3	30	25	-1	34	-1	-1	-1	2	-1	1	-1	0	0	0	6	40	2	34.875328	0	28	5	4	3	0	2	219	0	0	1
140829_0814	7	19	1	25	584	2	5	-1	1	10	40	-1	15	-1	-1	-1	-1	1	0	34	-1	5	0	0	0	2	34.875328	0	28	5	4	3	0	2	219	.83333331	0	0
140829_0814	8	19	1	0	584	2	5	-1	1	50	10	-1	65	-1	-1	-1	-1	0	0	54	-1	0	3	0	0	2	34.875328	0	28	5	4	3	0	2	219	0	.5	0
140829_0814	9	19	1	0	584	2	5	-1	2	50	10	-1	58	-1	-1	-1	-1	0	0	54	-1	1	2	0	40	2	34.875328	0	28	5	4	3	0	2	219	.16666667	.33333334	0
140829_0814	10	19	1	0	584	2	6	-1	3	10	10	-1	20	-1	-1	-1	-1	0	0	14	-1	0	5	0	0	2	34.875328	0	28	5	4	3	0	2	219	0	.83333331	0
140829_0814	11	19	1	0	584	2	5	-1	1	50	10	-1	55	-1	-1	-1	-1	0	0	54	-1	0	2	0	40	2	34.875328	0	28	5	4	3	0	2	219	0	.33333334	0
140829_0814	12	19	1	101	685	2	5	-1	1	10	120	-1	19	-1	-1	-1	-1	1	0	19	-1	4	2	0	0	2	34.875328	0	28	5	4	3	0	2	219	.66666669	.33333334	0
140829_0814	13	19	1	40	725	2	5	-1	2	10	40	-1	19	-1	-1	-1	2	-1	1	-1	0	0	0	6	40	2	34.875328	0	28	5	4	3	0	2	219	0	0	1
140829_0814	14	19	1	0	725	2	6	-1	3	50	40	-1	55	-1	-1	-1	-1	0	0	53	-1	0	2	0	40	2	34.875328	0	28	5	4	3	0	2	219	0	.33333334	0
140829_0814	15	19	1	10	735	2	5	-1	1	10	10	-1	14	-1	-1	-1	2	-1	1	-1	0	0	0	6	40	2	34.875328	0	28	5	4	3	0	2	219	0	0	1
140829_0814	16	19	1	26	761	2	6	-1	1	30	60	-1	34	-1	-1	-1	-1	1	0	39	-1	5	0	0	0	2	34.875328	0	28	5	4	3	0	2	219	.83333331	0	0
140829_0814	17	19	1	10	771	2	4	-1	1	10	10	-1	12	-1	-1	-1	2	-1	1	-1	0	0	0	6	40	2	34.875328	0	28	5	4	3	0	2	219	0	0	1
140829_0814	18	19	1	0	771	2	5	-1	2	50	10	-1	54	-1	-1	-1	-1	0	0	53	-1	0	3	0	0	2	34.875328	0	28	5	4	3	0	2	219	0	.5	0
140829_0814	19	19	1	25	796	2	5	-1	3	30	25	-1	34	-1	-1	-1	2	-1	1	-1	0	0	0	6	40	2	34.875328	0	28	5	4	3	0	2	219	0	0	1
140829_0814	20	19	1	0	796	2	5	-1	3	30	25	-1	33	-1	-1	-1	-1	0	0	39	-1	3	0	0	0	2	34.875328	0	28	5	4	3	0	2	219	.5	0	0
140829_0814	1	20	1	40	520	2	5	-1	3	50	40	-1	60	-1	-1	-1	2	-1	1	-1	0	0	0	5	40	2	34.875328	1	25	1	4	2	0	2	220	0	0	.83333331
140829_0814	2	20	1	0	520	2	6	-1	1	30	25	-1	42	-1	-1	-1	-1	0	0	35	-1	0	4	0	0	2	34.875328	1	25	1	4	2	0	2	220	0	.66666669	0
140829_0814	3	20	1	22	542	2	5	-1	3	30	60	-1	38	-1	-1	-1	-1	1	0	40	-1	4	0	0	0	2	34.875328	1	25	1	4	2	0	2	220	.66666669	0	0
140829_0814	4	20	1	2	544	2	4	-1	3	30	40	-1	40	-1	-1	-1	-1	2	0	38	-1	0	3	0	0	2	34.875328	1	25	1	4	2	0	2	220	0	.5	0
140829_0814	5	20	1	60	604	2	5	-1	1	30	60	-1	35	-1	-1	-1	2	-1	1	-1	0	0	0	6	40	2	34.875328	1	25	1	4	2	0	2	220	0	0	1
140829_0814	6	20	1	200	804	2	6	-1	3	30	200	-1	34	-1	-1	-1	2	-1	1	-1	0	0	0	6	40	2	34.875328	1	25	1	4	2	0	2	220	0	0	1
140829_0814	7	20	1	106	910	2	6	-1	2	10	120	-1	15	-1	-1	-1	-1	2	0	14	-1	0	5	0	0	2	34.875328	1	25	1	4	2	0	2	220	0	.83333331	0
140829_0814	8	20	1	0	910	2	6	-1	1	50	40	-1	65	-1	-1	-1	-1	0	0	54	-1	0	3	0	0	2	34.875328	1	25	1	4	2	0	2	220	0	.5	0
140829_0814	9	20	1	0	910	2	5	-1	1	50	10	-1	53	-1	-1	-1	-1	0	0	54	-1	3	0	0	40	2	34.875328	1	25	1	4	2	0	2	220	.5	0	0
140829_0814	10	20	1	102	1012	2	5	-1	2	10	120	-1	22	-1	-1	-1	-1	2	0	18	-1	0	5	0	0	2	34.875328	1	25	1	4	2	0	2	220	0	.83333331	0
140829_0814	11	20	1	66	1078	2	6	-1	3	50	120	-1	54	-1	-1	-1	-1	1	0	55	-1	2	0	0	40	2	34.875328	1	25	1	4	2	0	2	220	.33333334	0	0
140829_0814	12	20	1	106	1184	2	5	-1	2	10	120	-1	18	-1	-1	-1	-1	2	0	14	-1	0	6	0	0	2	34.875328	1	25	1	4	2	0	2	220	0	1	0
140829_0814	13	20	1	200	1384	2	6	-1	3	10	200	-1	15	-1	-1	-1	2	-1	1	-1	0	0	0	6	40	2	34.875328	1	25	1	4	2	0	2	220	0	0	1
140829_0814	14	20	1	0	1384	2	6	-1	1	50	40	-1	54	-1	-1	-1	-1	0	0	55	-1	1	1	0	40	2	34.875328	1	25	1	4	2	0	2	220	.16666667	.16666667	0
140829_0814	15	20	1	60	1444	2	6	-1	1	10	60	-1	14	-1	-1	-1	2	-1	1	-1	0	0	0	6	40	2	34.875328	1	25	1	4	2	0	2	220	0	0	1
140829_0814	16	20	1	5	1449	2	5	-1	3	30	40	-1	35	-1	-1	-1	-1	1	0	35	-1	3	2	0	0	2	34.875328	1	25	1	4	2	0	2	220	.5	.33333334	0
140829_0814	17	20	1	60	1509	2	5	-1	1	10	60	-1	12	-1	-1	-1	2	-1	1	-1	0	0	0	6	40	2	34.875328	1	25	1	4	2	0	2	220	0	0	1
140829_0814	18	20	1	0	1509	2	6	-1	2	50	40	-1	54	-1	-1	-1	-1	0	0	53	-1	0	3	0	0	2	34.875328	1	25	1	4	2	0	2	220	0	.5	0
140829_0814	19	20	1	40	1549	2	6	-1	1	30	40	-1	30	-1	-1	-1	2	-1	1	-1	0	0	0	6	40	2	34.875328	1	25	1	4	2	0	2	220	0	0	1
140829_0814	20	20	1	6	1555	2	6	-1	1	30	40	-1	34	-1	-1	-1	-1	1	0	40	-1	3	0	0	0	2	34.875328	1	25	1	4	2	0	2	220	.5	0	0
140829_0814	1	21	1	0	480	2	6	-1	1	50	25	-1	57	-1	-1	-1	-1	0	0	60	-1	1	0	0	40	4	17.409304	1	25	7	3	3	0	2	221	.16666667	0	0
140829_0814	2	21	1	0	480	2	6	-1	3	30	25	-1	38	-1	-1	-1	-1	0	0	45	-1	4	0	0	0	4	17.409304	1	25	7	3	3	0	2	221	.66666669	0	0
140829_0814	3	21	1	0	480	2	6	-1	2	30	25	-1	37	-1	-1	-1	-1	0	0	35	-1	0	4	0	0	4	17.409304	1	25	7	3	3	0	2	221	0	.66666669	0
140829_0814	4	21	1	0	480	2	5	-1	3	30	25	-1	40	-1	-1	-1	-1	0	0	38	-1	0	3	0	0	4	17.409304	1	25	7	3	3	0	2	221	0	.5	0
140829_0814	5	21	1	199	679	2	6	-1	2	30	200	-1	35	-1	-1	-1	2	-1	1	-1	1	0	0	5	40	4	17.409304	1	25	7	3	3	0	2	221	0	0	.83333331
140829_0814	6	21	1	23	702	2	5	-1	2	30	25	-1	35	-1	-1	-1	2	-1	1	-1	2	0	0	6	40	4	17.409304	1	25	7	3	3	0	2	221	0	0	1
140829_0814	7	21	1	100	802	2	6	-1	3	10	120	-1	24	-1	-1	-1	-1	2	0	20	-1	1	4	0	0	4	17.409304	1	25	7	3	3	0	2	221	.16666667	.66666669	0
140829_0814	8	21	1	0	802	2	5	-1	3	50	10	-1	55	-1	-1	-1	-1	0	0	55	-1	2	1	0	0	4	17.409304	1	25	7	3	3	0	2	221	.33333334	.16666667	0
140829_0814	9	21	1	67	869	2	6	-1	1	50	120	-1	53	-1	-1	-1	-1	1	0	54	-1	3	0	0	40	4	17.409304	1	25	7	3	3	0	2	221	.5	0	0
140829_0814	10	21	1	0	869	2	6	-1	1	10	10	-1	19	-1	-1	-1	-1	0	0	33	-1	5	0	0	0	4	17.409304	1	25	7	3	3	0	2	221	.83333331	0	0
140829_0814	11	21	1	66	935	2	6	-1	1	50	120	-1	55	-1	-1	-1	-1	2	0	54	-1	0	2	0	40	4	17.409304	1	25	7	3	3	0	2	221	0	.33333334	0
140829_0814	12	21	1	6	941	2	6	-1	1	10	25	-1	19	-1	-1	-1	-1	1	0	19	-1	4	2	0	0	4	17.409304	1	25	7	3	3	0	2	221	.66666669	.33333334	0
140829_0814	13	21	1	195	1136	2	6	-1	1	10	200	-1	15	-1	-1	-1	2	-1	1	-1	5	0	0	6	40	4	17.409304	1	25	7	3	3	0	2	221	0	0	1
140829_0814	14	21	1	0	1136	2	5	-1	2	50	40	-1	55	-1	-1	-1	-1	0	0	54	-1	0	2	0	40	4	17.409304	1	25	7	3	3	0	2	221	0	.33333334	0
140829_0814	15	21	1	59	1195	2	6	-1	3	10	60	-1	15	-1	-1	-1	2	-1	1	-1	1	0	0	6	40	4	17.409304	1	25	7	3	3	0	2	221	0	0	1
140829_0814	16	21	1	26	1221	2	6	-1	2	30	60	-1	34	-1	-1	-1	-1	1	0	35	-1	5	0	0	0	4	17.409304	1	25	7	3	3	0	2	221	.83333331	0	0
140829_0814	17	21	1	198	1419	2	6	-1	3	10	200	-1	13	-1	-1	-1	2	-1	1	-1	2	0	0	6	40	4	17.409304	1	25	7	3	3	0	2	221	0	0	1
140829_0814	18	21	1	0	1419	2	6	-1	1	50	40	-1	55	-1	-1	-1	-1	0	0	54	-1	1	2	0	0	4	17.409304	1	25	7	3	3	0	2	221	.16666667	.33333334	0
140829_0814	19	21	1	39	1458	2	6	-1	2	30	40	-1	33	-1	-1	-1	2	-1	1	-1	1	1	0	5	40	4	17.409304	1	25	7	3	3	0	2	221	.16666667	0	.83333331
140829_0814	20	21	1	7	1465	2	6	-1	2	30	40	-1	35	-1	-1	-1	-1	2	0	33	-1	0	3	0	0	4	17.409304	1	25	7	3	3	0	2	221	0	.5	0
140829_0814	1	22	1	17	497	2	6	-1	3	50	25	-1	60	-1	-1	-1	2	-1	1	-1	8	0	0	5	40	4	7.8152933	1	28	3	4	3	0	2	222	0	0	.83333331
140829_0814	2	22	1	0	497	2	6	-1	2	30	25	-1	35	-1	-1	-1	-1	0	0	43	-1	4	0	0	0	4	7.8152933	1	28	3	4	3	0	2	222	.66666669	0	0
140829_0814	3	22	1	0	497	2	6	-1	3	30	25	-1	38	-1	-1	-1	-1	0	0	40	-1	4	0	0	0	4	7.8152933	1	28	3	4	3	0	2	222	.66666669	0	0
140829_0814	4	22	1	2	499	2	6	-1	3	30	40	-1	40	-1	-1	-1	-1	2	0	38	-1	0	3	0	0	4	7.8152933	1	28	3	4	3	0	2	222	0	.5	0
140829_0814	5	22	1	165	664	2	6	-1	1	30	200	-1	35	-1	-1	-1	2	-1	1	-1	35	0	0	6	40	4	7.8152933	1	28	3	4	3	0	2	222	0	0	1
140829_0814	6	22	1	165	829	2	6	-1	2	30	200	-1	35	-1	-1	-1	2	-1	1	-1	35	0	0	6	40	4	7.8152933	1	28	3	4	3	0	2	222	0	0	1
140829_0814	7	22	1	105	934	2	6	-1	1	10	120	-1	15	-1	-1	-1	-1	1	0	34	-1	5	0	0	0	4	7.8152933	1	28	3	4	3	0	2	222	.83333331	0	0
140829_0814	8	22	1	0	934	2	6	-1	3	50	40	-1	55	-1	-1	-1	-1	0	0	55	-1	2	1	0	0	4	7.8152933	1	28	3	4	3	0	2	222	.33333334	.16666667	0
140829_0814	9	22	1	66	1000	2	6	-1	2	50	120	-1	58	-1	-1	-1	-1	2	0	54	-1	1	2	0	40	4	7.8152933	1	28	3	4	3	0	2	222	.16666667	.33333334	0
140829_0814	10	22	1	0	1000	2	6	-1	2	10	10	-1	22	-1	-1	-1	-1	0	0	18	-1	0	5	0	0	4	7.8152933	1	28	3	4	3	0	2	222	0	.83333331	0
140829_0814	11	22	1	66	1066	2	6	-1	2	50	120	-1	56	-1	-1	-1	-1	2	0	54	-1	0	2	0	40	4	7.8152933	1	28	3	4	3	0	2	222	0	.33333334	0
140829_0814	12	22	1	11	1077	2	6	-1	2	10	25	-1	18	-1	-1	-1	-1	2	0	14	-1	0	6	0	0	4	7.8152933	1	28	3	4	3	0	2	222	0	1	0
140829_0814	13	22	1	185	1262	2	6	-1	2	10	200	-1	19	-1	-1	-1	2	-1	1	-1	15	0	0	6	40	4	7.8152933	1	28	3	4	3	0	2	222	0	0	1
140829_0814	14	22	1	0	1262	2	6	-1	2	50	40	-1	55	-1	-1	-1	-1	0	0	54	-1	0	2	0	40	4	7.8152933	1	28	3	4	3	0	2	222	0	.33333334	0
140829_0814	15	22	1	50	1312	2	6	-1	2	10	60	-1	15	-1	-1	-1	2	-1	1	-1	10	0	0	6	40	4	7.8152933	1	28	3	4	3	0	2	222	0	0	1
140829_0814	16	22	1	25	1337	2	6	-1	3	30	60	-1	35	-1	-1	-1	-1	1	0	35	-1	3	2	0	0	4	7.8152933	1	28	3	4	3	0	2	222	.5	.33333334	0
140829_0814	17	22	1	180	1517	2	6	-1	1	10	200	-1	12	-1	-1	-1	2	-1	1	-1	20	0	0	6	40	4	7.8152933	1	28	3	4	3	0	2	222	0	0	1
140829_0814	18	22	1	0	1517	2	6	-1	3	50	40	-1	54	-1	-1	-1	-1	0	0	54	-1	2	2	0	0	4	7.8152933	1	28	3	4	3	0	2	222	.33333334	.33333334	0
140829_0814	19	22	1	25	1542	2	6	-1	3	30	40	-1	34	-1	-1	-1	2	-1	1	-1	15	0	0	6	40	4	7.8152933	1	28	3	4	3	0	2	222	0	0	1
140829_0814	20	22	1	7	1549	2	6	-1	3	30	40	-1	33	-1	-1	-1	-1	1	0	39	-1	3	0	0	0	4	7.8152933	1	28	3	4	3	0	2	222	.5	0	0
140829_0814	1	23	1	0	480	1	-1	1	2	50	-1	1	60	-1	-1	-1	-1	-1	-1	-1	-1	0	4	0	40	3	32.562866	1	23	0	3	1	1	2	223	0	.66666669	0
140829_0814	2	23	1	20	500	1	-1	1	2	30	-1	1	35	-1	-1	-1	-1	-1	-1	-1	-1	4	0	0	0	3	32.562866	1	23	0	3	1	1	2	223	.66666669	0	0
140829_0814	3	23	1	15	515	1	-1	1	1	30	-1	1	35	-1	-1	-1	-1	-1	-1	-1	-1	3	1	0	0	3	32.562866	1	23	0	3	1	1	2	223	.5	.16666667	0
140829_0814	4	23	1	0	515	1	-1	1	3	30	-1	1	40	-1	-1	-1	-1	-1	-1	-1	-1	0	3	0	0	3	32.562866	1	23	0	3	1	1	2	223	0	.5	0
140829_0814	5	23	1	0	515	1	-1	1	1	30	-1	1	35	-1	-1	-1	-1	-1	-1	-1	-1	0	0	6	40	3	32.562866	1	23	0	3	1	1	2	223	0	0	1
140829_0814	6	23	1	0	515	1	-1	1	2	30	-1	1	35	-1	-1	-1	-1	-1	-1	-1	-1	0	0	6	40	3	32.562866	1	23	0	3	1	1	2	223	0	0	1
140829_0814	7	23	1	0	515	1	-1	1	2	10	-1	1	15	-1	-1	-1	-1	-1	-1	-1	-1	0	5	0	0	3	32.562866	1	23	0	3	1	1	2	223	0	.83333331	0
140829_0814	8	23	1	10	525	1	-1	1	3	50	-1	1	55	-1	-1	-1	-1	-1	-1	-1	-1	2	1	0	0	3	32.562866	1	23	0	3	1	1	2	223	.33333334	.16666667	0
140829_0814	9	23	1	0	525	1	-1	1	3	50	-1	1	55	-1	-1	-1	-1	-1	-1	-1	-1	0	3	0	40	3	32.562866	1	23	0	3	1	1	2	223	0	.5	0
140829_0814	10	23	1	0	525	1	-1	1	3	10	-1	1	20	-1	-1	-1	-1	-1	-1	-1	-1	0	5	0	0	3	32.562866	1	23	0	3	1	1	2	223	0	.83333331	0
140829_0814	11	23	1	0	525	1	-1	1	1	50	-1	1	55	-1	-1	-1	-1	-1	-1	-1	-1	0	2	0	40	3	32.562866	1	23	0	3	1	1	2	223	0	.33333334	0
140829_0814	12	23	1	10	535	1	-1	1	3	10	-1	1	15	-1	-1	-1	-1	-1	-1	-1	-1	2	0	4	0	3	32.562866	1	23	0	3	1	1	2	223	.33333334	0	.66666669
140829_0814	13	23	1	0	535	1	-1	1	3	10	-1	1	15	-1	-1	-1	-1	-1	-1	-1	-1	0	0	6	40	3	32.562866	1	23	0	3	1	1	2	223	0	0	1
140829_0814	14	23	1	0	535	1	-1	1	3	50	-1	1	55	-1	-1	-1	-1	-1	-1	-1	-1	0	2	0	40	3	32.562866	1	23	0	3	1	1	2	223	0	.33333334	0
140829_0814	15	23	1	0	535	1	-1	1	2	10	-1	1	15	-1	-1	-1	-1	-1	-1	-1	-1	0	0	6	40	3	32.562866	1	23	0	3	1	1	2	223	0	0	1
140829_0814	16	23	1	15	550	1	-1	1	3	30	-1	1	35	-1	-1	-1	-1	-1	-1	-1	-1	3	2	0	0	3	32.562866	1	23	0	3	1	1	2	223	.5	.33333334	0
140829_0814	17	23	1	0	550	1	-1	1	1	10	-1	1	12	-1	-1	-1	-1	-1	-1	-1	-1	0	0	6	40	3	32.562866	1	23	0	3	1	1	2	223	0	0	1
140829_0814	18	23	1	5	555	1	-1	1	1	50	-1	1	55	-1	-1	-1	-1	-1	-1	-1	-1	1	2	0	0	3	32.562866	1	23	0	3	1	1	2	223	.16666667	.33333334	0
140829_0814	19	23	1	0	555	1	-1	1	1	30	-1	1	30	-1	-1	-1	-1	-1	-1	-1	-1	0	0	6	40	3	32.562866	1	23	0	3	1	1	2	223	0	0	1
140829_0814	20	23	1	0	555	1	-1	1	2	30	-1	1	35	-1	-1	-1	-1	-1	-1	-1	-1	0	3	0	0	3	32.562866	1	23	0	3	1	1	2	223	0	.5	0
140829_0814	1	24	1	0	480	1	-1	2	1	50	-1	1	-1	-1	-1	-1	-1	-1	0	60	-1	1	0	0	40	1	7.8152933	1	24	5	4	2	0	2	224	.16666667	0	0
140829_0814	2	24	1	20	500	1	-1	2	1	30	-1	1	-1	-1	-1	-1	-1	-1	0	35	-1	0	4	0	0	1	7.8152933	1	24	5	4	2	0	2	224	0	.66666669	0
140829_0814	3	24	1	5	505	1	-1	2	1	30	-1	1	-1	-1	-1	-1	-1	-1	0	35	-1	3	1	0	0	1	7.8152933	1	24	5	4	2	0	2	224	.5	.16666667	0
140829_0814	4	24	1	12	517	1	-1	2	1	30	-1	1	-1	-1	-1	-1	-1	-1	0	33	-1	0	4	0	0	1	7.8152933	1	24	5	4	2	0	2	224	0	.66666669	0
140829_0814	5	24	1	73	590	1	-1	2	3	30	-1	1	-1	-1	-1	-1	-1	-1	1	-1	-1	0	0	6	40	1	7.8152933	1	24	5	4	2	0	2	224	0	0	1
140829_0814	6	24	1	105	695	1	-1	2	3	30	-1	1	-1	-1	-1	-1	-1	-1	1	-1	-1	0	0	6	40	1	7.8152933	1	24	5	4	2	0	2	224	0	0	1
140829_0814	7	24	1	20	715	1	-1	2	2	10	-1	1	-1	-1	-1	-1	-1	-1	0	14	-1	0	5	0	0	1	7.8152933	1	24	5	4	2	0	2	224	0	.83333331	0
140829_0814	8	24	1	5	720	1	-1	2	3	50	-1	1	-1	-1	-1	-1	-1	-1	0	55	-1	2	1	0	0	1	7.8152933	1	24	5	4	2	0	2	224	.33333334	.16666667	0
140829_0814	9	24	1	8	728	1	-1	2	2	50	-1	1	-1	-1	-1	-1	-1	-1	0	54	-1	1	2	0	40	1	7.8152933	1	24	5	4	2	0	2	224	.16666667	.33333334	0
140829_0814	10	24	1	20	748	1	-1	2	3	10	-1	1	-1	-1	-1	-1	-1	-1	0	14	-1	0	5	0	0	1	7.8152933	1	24	5	4	2	0	2	224	0	.83333331	0
140829_0814	11	24	1	8	756	1	-1	2	1	50	-1	1	-1	-1	-1	-1	-1	-1	0	54	-1	0	2	0	40	1	7.8152933	1	24	5	4	2	0	2	224	0	.33333334	0
140829_0814	12	24	1	24	780	1	-1	2	2	10	-1	1	-1	-1	-1	-1	-1	-1	0	14	-1	0	6	0	0	1	7.8152933	1	24	5	4	2	0	2	224	0	1	0
140829_0814	13	24	1	210	990	1	-1	2	1	10	-1	1	-1	-1	-1	-1	-1	-1	1	-1	-1	0	0	6	40	1	7.8152933	1	24	5	4	2	0	2	224	0	0	1
140829_0814	14	24	1	5	995	1	-1	2	1	50	-1	1	-1	-1	-1	-1	-1	-1	0	55	-1	1	1	0	40	1	7.8152933	1	24	5	4	2	0	2	224	.16666667	.16666667	0
140829_0814	15	24	1	180	1175	1	-1	2	1	10	-1	1	-1	-1	-1	-1	-1	-1	1	-1	-1	0	0	6	40	1	7.8152933	1	24	5	4	2	0	2	224	0	0	1
140829_0814	16	24	1	0	1175	1	-1	2	2	30	-1	1	-1	-1	-1	-1	-1	-1	0	35	-1	5	0	0	0	1	7.8152933	1	24	5	4	2	0	2	224	.83333331	0	0
140829_0814	17	24	1	210	1385	1	-1	2	2	10	-1	1	-1	-1	-1	-1	-1	-1	1	-1	-1	0	0	6	40	1	7.8152933	1	24	5	4	2	0	2	224	0	0	1
140829_0814	18	24	1	8	1393	1	-1	2	3	50	-1	1	-1	-1	-1	-1	-1	-1	0	54	-1	2	2	0	0	1	7.8152933	1	24	5	4	2	0	2	224	.33333334	.33333334	0
140829_0814	19	24	1	52	1445	1	-1	2	2	30	-1	1	-1	-1	-1	-1	-1	-1	1	-1	-1	1	0	5	40	1	7.8152933	1	24	5	4	2	0	2	224	.16666667	0	.83333331
140829_0814	20	24	1	9	1454	1	-1	2	2	30	-1	1	-1	-1	-1	-1	-1	-1	0	33	-1	0	3	0	0	1	7.8152933	1	24	5	4	2	0	2	224	0	.5	0
