# Supplementary material for: Buyer and seller data from pay what you want and name your own price laboratory markets
Source: Data Brief. 2017 May 4;12:513–7. doi: 10.1016/j.dib.2017.04.049 (PMC5425341; doi:10.1016/j.dib.2017.04.049)
Supplement: Supplementary file 8 — Supplementary material [file mmc8.csv]

sessionid	period	subject	group	profit	totalprofit	type	market	v	c	sellerentry	price	purchase	buyer	b	risk_soep	svo_angle	female	age	study	mood	frequency	know	session_number	subject_id	pwywshare
140411_0912	1	1	1	40	520	2	2	40	50	-1	0	1	2	40	4	7.8152933	1	19	1	3	2	0	3	301	1
140411_0912	2	1	1	40	560	2	1	40	30	-1	0	1	2	0	4	7.8152933	1	19	1	3	2	0	3	301	1
140411_0912	3	1	1	0	560	2	3	60	30	-1	-1	-1	3	0	4	7.8152933	1	19	1	3	2	0	3	301	0
140411_0912	4	1	1	0	560	2	1	40	30	-1	-1	-1	1	0	4	7.8152933	1	19	1	3	2	0	3	301	0
140411_0912	5	1	1	60	620	2	3	60	30	-1	0	1	1	40	4	7.8152933	1	19	1	3	2	0	3	301	1
140411_0912	6	1	1	200	820	2	1	200	30	-1	0	1	3	40	4	7.8152933	1	19	1	3	2	0	3	301	1
140411_0912	7	1	1	0	820	2	1	120	10	-1	-1	-1	3	0	4	7.8152933	1	19	1	3	2	0	3	301	0
140411_0912	8	1	1	0	820	2	3	200	50	-1	-1	-1	3	0	4	7.8152933	1	19	1	3	2	0	3	301	0
140411_0912	9	1	1	200	1020	2	3	200	50	-1	0	1	3	40	4	7.8152933	1	19	1	3	2	0	3	301	1
140411_0912	10	1	1	120	1140	2	2	120	10	-1	0	1	1	0	4	7.8152933	1	19	1	3	2	0	3	301	1
140411_0912	11	1	1	120	1260	2	1	120	50	-1	0	1	3	40	4	7.8152933	1	19	1	3	2	0	3	301	1
140411_0912	12	1	1	0	1260	2	1	200	10	-1	-1	-1	2	0	4	7.8152933	1	19	1	3	2	0	3	301	0
140411_0912	13	1	1	60	1320	2	3	60	10	-1	0	1	3	40	4	7.8152933	1	19	1	3	2	0	3	301	1
140411_0912	14	1	1	40	1360	2	1	40	50	-1	0	1	1	40	4	7.8152933	1	19	1	3	2	0	3	301	1
140411_0912	15	1	1	60	1420	2	1	60	10	-1	0	1	3	40	4	7.8152933	1	19	1	3	2	0	3	301	1
140411_0912	16	1	1	0	1420	2	2	60	30	-1	-1	-1	2	0	4	7.8152933	1	19	1	3	2	0	3	301	0
140411_0912	17	1	1	60	1480	2	1	60	10	-1	0	1	1	40	4	7.8152933	1	19	1	3	2	0	3	301	1
140411_0912	18	1	1	0	1480	2	2	200	50	-1	-1	-1	2	0	4	7.8152933	1	19	1	3	2	0	3	301	0
140411_0912	19	1	1	60	1540	2	3	60	30	-1	0	1	2	40	4	7.8152933	1	19	1	3	2	0	3	301	1
140411_0912	20	1	1	0	1540	2	1	200	30	-1	-1	-1	2	0	4	7.8152933	1	19	1	3	2	0	3	301	0
140411_0912	1	2	1	40	520	2	2	40	50	-1	0	1	1	40	4	7.8152933	0	23	5	5	3	0	3	302	1
140411_0912	2	2	1	0	520	2	3	40	30	-1	-1	-1	3	0	4	7.8152933	0	23	5	5	3	0	3	302	0
140411_0912	3	2	1	0	520	2	2	60	30	-1	-1	-1	1	0	4	7.8152933	0	23	5	5	3	0	3	302	0
140411_0912	4	2	1	0	520	2	1	200	30	-1	-1	-1	3	0	4	7.8152933	0	23	5	5	3	0	3	302	0
140411_0912	5	2	1	190	710	2	3	200	30	-1	10	1	3	40	4	7.8152933	0	23	5	5	3	0	3	302	1
140411_0912	6	2	1	190	900	2	1	200	30	-1	10	1	2	40	4	7.8152933	0	23	5	5	3	0	3	302	1
140411_0912	7	2	1	0	900	2	1	60	10	-1	-1	-1	1	0	4	7.8152933	0	23	5	5	3	0	3	302	0
140411_0912	8	2	1	0	900	2	1	200	50	-1	-1	-1	3	0	4	7.8152933	0	23	5	5	3	0	3	302	0
140411_0912	9	2	1	190	1090	2	3	200	50	-1	10	1	2	40	4	7.8152933	0	23	5	5	3	0	3	302	1
140411_0912	10	2	1	0	1090	2	3	40	10	-1	-1	-1	2	0	4	7.8152933	0	23	5	5	3	0	3	302	0
140411_0912	11	2	1	115	1205	2	1	120	50	-1	5	1	2	40	4	7.8152933	0	23	5	5	3	0	3	302	1
140411_0912	12	2	1	0	1205	2	3	200	10	-1	-1	-1	2	0	4	7.8152933	0	23	5	5	3	0	3	302	0
140411_0912	13	2	1	120	1325	2	3	120	10	-1	0	1	2	40	4	7.8152933	0	23	5	5	3	0	3	302	1
140411_0912	14	2	1	0	1325	2	3	120	50	-1	-1	-1	3	40	4	7.8152933	0	23	5	5	3	0	3	302	0
140411_0912	15	2	1	60	1385	2	3	60	10	-1	0	1	2	40	4	7.8152933	0	23	5	5	3	0	3	302	1
140411_0912	16	2	1	0	1385	2	3	40	30	-1	-1	-1	3	0	4	7.8152933	0	23	5	5	3	0	3	302	0
140411_0912	17	2	1	60	1445	2	2	60	10	-1	0	1	3	40	4	7.8152933	0	23	5	5	3	0	3	302	1
140411_0912	18	2	1	0	1445	2	2	60	50	-1	-1	-1	3	0	4	7.8152933	0	23	5	5	3	0	3	302	0
140411_0912	19	2	1	120	1565	2	1	120	30	-1	0	1	1	40	4	7.8152933	0	23	5	5	3	0	3	302	1
140411_0912	20	2	1	0	1565	2	3	200	30	-1	-1	-1	2	0	4	7.8152933	0	23	5	5	3	0	3	302	0
140411_0912	1	3	1	0	480	2	3	40	50	-1	-1	-1	1	40	4	10.385177	0	20	1	3	2	0	3	303	0
140411_0912	2	3	1	0	480	2	2	40	30	-1	-1	-1	2	0	4	10.385177	0	20	1	3	2	0	3	303	0
140411_0912	3	3	1	0	480	2	1	60	30	-1	-1	-1	1	0	4	10.385177	0	20	1	3	2	0	3	303	0
140411_0912	4	3	1	0	480	2	2	200	30	-1	-1	-1	3	0	4	10.385177	0	20	1	3	2	0	3	303	0
140411_0912	5	3	1	45	525	2	1	60	30	-1	15	1	1	40	4	10.385177	0	20	1	3	2	0	3	303	1
140411_0912	6	3	1	169	694	2	2	200	30	-1	31	1	2	40	4	10.385177	0	20	1	3	2	0	3	303	1
140411_0912	7	3	1	110	804	2	2	120	10	-1	10	1	2	0	4	10.385177	0	20	1	3	2	0	3	303	1
140411_0912	8	3	1	0	804	2	3	120	50	-1	-1	-1	2	0	4	10.385177	0	20	1	3	2	0	3	303	0
140411_0912	9	3	1	90	894	2	3	120	50	-1	30	1	1	40	4	10.385177	0	20	1	3	2	0	3	303	1
140411_0912	10	3	1	50	944	2	2	60	10	-1	10	1	3	0	4	10.385177	0	20	1	3	2	0	3	303	1
140411_0912	11	3	1	100	1044	2	3	120	50	-1	20	1	3	40	4	10.385177	0	20	1	3	2	0	3	303	1
140411_0912	12	3	1	0	1044	2	2	40	10	-1	-1	-1	1	0	4	10.385177	0	20	1	3	2	0	3	303	0
140411_0912	13	3	1	190	1234	2	3	200	10	-1	10	1	1	40	4	10.385177	0	20	1	3	2	0	3	303	1
140411_0912	14	3	1	100	1334	2	1	120	50	-1	20	1	3	40	4	10.385177	0	20	1	3	2	0	3	303	1
140411_0912	15	3	1	60	1394	2	2	60	10	-1	0	1	3	40	4	10.385177	0	20	1	3	2	0	3	303	1
140411_0912	16	3	1	0	1394	2	3	60	30	-1	-1	-1	2	0	4	10.385177	0	20	1	3	2	0	3	303	0
140411_0912	17	3	1	55	1449	2	3	60	10	-1	5	1	3	40	4	10.385177	0	20	1	3	2	0	3	303	1
140411_0912	18	3	1	0	1449	2	1	60	50	-1	-1	-1	3	0	4	10.385177	0	20	1	3	2	0	3	303	0
140411_0912	19	3	1	55	1504	2	2	60	30	-1	5	1	2	40	4	10.385177	0	20	1	3	2	0	3	303	1
140411_0912	20	3	1	0	1504	2	2	40	30	-1	-1	-1	1	0	4	10.385177	0	20	1	3	2	0	3	303	0
140411_0912	1	4	1	-30	450	1	2	-1	50	1	-1	-1	-1	40	5	24.614874	1	20	6	2	2	0	3	304	1
140411_0912	2	4	1	0	450	1	3	-1	30	0	-1	-1	-1	0	5	24.614874	1	20	6	2	2	0	3	304	0
140411_0912	3	4	1	0	450	1	3	-1	30	0	-1	-1	-1	0	5	24.614874	1	20	6	2	2	0	3	304	0
140411_0912	4	4	1	0	450	1	2	-1	30	0	-1	-1	-1	0	5	24.614874	1	20	6	2	2	0	3	304	0
140411_0912	5	4	1	75	525	1	1	-1	30	1	-1	-1	-1	40	5	24.614874	1	20	6	2	2	0	3	304	1
140411_0912	6	4	1	85	610	1	3	-1	30	1	-1	-1	-1	40	5	24.614874	1	20	6	2	2	0	3	304	1
140411_0912	7	4	1	-10	600	1	2	-1	10	1	-1	-1	-1	0	5	24.614874	1	20	6	2	2	0	3	304	1
140411_0912	8	4	1	0	600	1	3	-1	50	0	-1	-1	-1	0	5	24.614874	1	20	6	2	2	0	3	304	0
140411_0912	9	4	1	10	610	1	3	-1	50	1	-1	-1	-1	40	5	24.614874	1	20	6	2	2	0	3	304	1
140411_0912	10	4	1	0	610	1	1	-1	10	0	-1	-1	-1	0	5	24.614874	1	20	6	2	2	0	3	304	0
140411_0912	11	4	1	15	625	1	3	-1	50	1	-1	-1	-1	40	5	24.614874	1	20	6	2	2	0	3	304	1
140411_0912	12	4	1	0	625	1	2	-1	10	0	-1	-1	-1	0	5	24.614874	1	20	6	2	2	0	3	304	0
140411_0912	13	4	1	120	745	1	1	-1	10	1	-1	-1	-1	40	5	24.614874	1	20	6	2	2	0	3	304	1
140411_0912	14	4	1	-15	730	1	2	-1	50	1	-1	-1	-1	40	5	24.614874	1	20	6	2	2	0	3	304	1
140411_0912	15	4	1	100	830	1	1	-1	10	1	-1	-1	-1	40	5	24.614874	1	20	6	2	2	0	3	304	1
140411_0912	16	4	1	0	830	1	2	-1	30	0	-1	-1	-1	0	5	24.614874	1	20	6	2	2	0	3	304	0
140411_0912	17	4	1	100	930	1	2	-1	10	1	-1	-1	-1	40	5	24.614874	1	20	6	2	2	0	3	304	1
140411_0912	18	4	1	0	930	1	2	-1	50	0	-1	-1	-1	0	5	24.614874	1	20	6	2	2	0	3	304	0
140411_0912	19	4	1	35	965	1	1	-1	30	1	-1	-1	-1	40	5	24.614874	1	20	6	2	2	0	3	304	1
140411_0912	20	4	1	0	965	1	1	-1	30	0	-1	-1	-1	0	5	24.614874	1	20	6	2	2	0	3	304	0
140411_0912	1	5	1	0	480	2	3	120	50	-1	-1	-1	3	40	5	7.8152933	1	23	4	4	2	0	3	305	0
140411_0912	2	5	1	0	480	2	2	40	30	-1	-1	-1	3	0	5	7.8152933	1	23	4	4	2	0	3	305	0
140411_0912	3	5	1	0	480	2	2	200	30	-1	-1	-1	2	0	5	7.8152933	1	23	4	4	2	0	3	305	0
140411_0912	4	5	1	0	480	2	3	40	30	-1	-1	-1	1	0	5	7.8152933	1	23	4	4	2	0	3	305	0
140411_0912	5	5	1	40	520	2	2	40	30	-1	0	1	2	40	5	7.8152933	1	23	4	4	2	0	3	305	1
140411_0912	6	5	1	175	695	2	3	200	30	-1	25	1	2	40	5	7.8152933	1	23	4	4	2	0	3	305	1
140411_0912	7	5	1	115	810	2	3	120	10	-1	5	1	2	0	5	7.8152933	1	23	4	4	2	0	3	305	1
140411_0912	8	5	1	0	810	2	3	200	50	-1	-1	-1	1	0	5	7.8152933	1	23	4	4	2	0	3	305	0
140411_0912	9	5	1	0	810	2	1	120	50	-1	-1	-1	1	40	5	7.8152933	1	23	4	4	2	0	3	305	0
140411_0912	10	5	1	0	810	2	1	40	10	-1	-1	-1	2	0	5	7.8152933	1	23	4	4	2	0	3	305	0
140411_0912	11	5	1	100	910	2	2	120	50	-1	20	1	3	40	5	7.8152933	1	23	4	4	2	0	3	305	1
140411_0912	12	5	1	0	910	2	3	40	10	-1	-1	-1	1	0	5	7.8152933	1	23	4	4	2	0	3	305	0
140411_0912	13	5	1	60	970	2	2	60	10	-1	0	1	3	40	5	7.8152933	1	23	4	4	2	0	3	305	1
140411_0912	14	5	1	0	970	2	3	60	50	-1	-1	-1	2	40	5	7.8152933	1	23	4	4	2	0	3	305	0
140411_0912	15	5	1	60	1030	2	1	60	10	-1	0	1	1	40	5	7.8152933	1	23	4	4	2	0	3	305	1
140411_0912	16	5	1	0	1030	2	2	40	30	-1	-1	-1	1	0	5	7.8152933	1	23	4	4	2	0	3	305	0
140411_0912	17	5	1	200	1230	2	1	200	10	-1	0	1	2	40	5	7.8152933	1	23	4	4	2	0	3	305	1
140411_0912	18	5	1	0	1230	2	3	60	50	-1	-1	-1	3	0	5	7.8152933	1	23	4	4	2	0	3	305	0
140411_0912	19	5	1	120	1350	2	3	120	30	-1	0	1	3	40	5	7.8152933	1	23	4	4	2	0	3	305	1
140411_0912	20	5	1	0	1350	2	1	40	30	-1	-1	-1	1	0	5	7.8152933	1	23	4	4	2	0	3	305	0
140411_0912	1	6	1	120	600	2	1	120	50	-1	0	1	3	40	4	20.356905	0	20	2	4	2	0	3	306	1
140411_0912	2	6	1	0	600	2	3	200	30	-1	-1	-1	1	0	4	20.356905	0	20	2	4	2	0	3	306	0
140411_0912	3	6	1	0	600	2	1	200	30	-1	-1	-1	2	0	4	20.356905	0	20	2	4	2	0	3	306	0
140411_0912	4	6	1	0	600	2	3	40	30	-1	-1	-1	2	0	4	20.356905	0	20	2	4	2	0	3	306	0
140411_0912	5	6	1	200	800	2	2	200	30	-1	0	1	3	40	4	20.356905	0	20	2	4	2	0	3	306	1
140411_0912	6	6	1	200	1000	2	1	200	30	-1	0	1	1	40	4	20.356905	0	20	2	4	2	0	3	306	1
140411_0912	7	6	1	120	1120	2	2	120	10	-1	0	1	3	0	4	20.356905	0	20	2	4	2	0	3	306	1
140411_0912	8	6	1	0	1120	2	2	120	50	-1	-1	-1	2	0	4	20.356905	0	20	2	4	2	0	3	306	0
140411_0912	9	6	1	190	1310	2	2	200	50	-1	10	1	3	40	4	20.356905	0	20	2	4	2	0	3	306	1
140411_0912	10	6	1	0	1310	2	1	60	10	-1	-1	-1	3	0	4	20.356905	0	20	2	4	2	0	3	306	0
140411_0912	11	6	1	120	1430	2	2	120	50	-1	0	1	2	40	4	20.356905	0	20	2	4	2	0	3	306	1
140411_0912	12	6	1	0	1430	2	1	40	10	-1	-1	-1	1	0	4	20.356905	0	20	2	4	2	0	3	306	0
140411_0912	13	6	1	50	1480	2	1	60	10	-1	10	1	3	40	4	20.356905	0	20	2	4	2	0	3	306	1
140411_0912	14	6	1	0	1480	2	3	40	50	-1	-1	-1	1	40	4	20.356905	0	20	2	4	2	0	3	306	0
140411_0912	15	6	1	60	1540	2	3	60	10	-1	0	1	3	40	4	20.356905	0	20	2	4	2	0	3	306	1
140411_0912	16	6	1	0	1540	2	3	40	30	-1	-1	-1	1	0	4	20.356905	0	20	2	4	2	0	3	306	0
140411_0912	17	6	1	0	1540	2	1	60	10	-1	60	1	3	40	4	20.356905	0	20	2	4	2	0	3	306	1
140411_0912	18	6	1	0	1540	2	3	60	50	-1	-1	-1	1	0	4	20.356905	0	20	2	4	2	0	3	306	0
140411_0912	19	6	1	120	1660	2	1	120	30	-1	0	1	3	40	4	20.356905	0	20	2	4	2	0	3	306	1
140411_0912	20	6	1	0	1660	2	3	40	30	-1	-1	-1	1	0	4	20.356905	0	20	2	4	2	0	3	306	0
140411_0912	1	7	1	120	600	2	2	120	50	-1	0	1	3	40	3	3.4473867	1	20	1	4	1	0	3	307	1
140411_0912	2	7	1	0	600	2	3	40	30	-1	-1	-1	2	0	3	3.4473867	1	20	1	4	1	0	3	307	0
140411_0912	3	7	1	0	600	2	3	60	30	-1	-1	-1	1	0	3	3.4473867	1	20	1	4	1	0	3	307	0
140411_0912	4	7	1	0	600	2	2	40	30	-1	-1	-1	1	0	3	3.4473867	1	20	1	4	1	0	3	307	0
140411_0912	5	7	1	50	650	2	2	60	30	-1	10	1	1	40	3	3.4473867	1	20	1	4	1	0	3	307	1
140411_0912	6	7	1	195	845	2	3	200	30	-1	5	1	1	40	3	3.4473867	1	20	1	4	1	0	3	307	1
140411_0912	7	7	1	50	895	2	2	60	10	-1	10	1	1	0	3	3.4473867	1	20	1	4	1	0	3	307	1
140411_0912	8	7	1	0	895	2	2	200	50	-1	-1	-1	3	0	3	3.4473867	1	20	1	4	1	0	3	307	0
140411_0912	9	7	1	0	895	2	1	200	50	-1	-1	-1	3	40	3	3.4473867	1	20	1	4	1	0	3	307	0
140411_0912	10	7	1	0	895	2	1	120	10	-1	-1	-1	1	0	3	3.4473867	1	20	1	4	1	0	3	307	0
140411_0912	11	7	1	35	930	2	3	40	50	-1	5	1	1	40	3	3.4473867	1	20	1	4	1	0	3	307	1
140411_0912	12	7	1	0	930	2	3	120	10	-1	-1	-1	3	0	3	3.4473867	1	20	1	4	1	0	3	307	0
140411_0912	13	7	1	115	1045	2	2	120	10	-1	5	1	2	40	3	3.4473867	1	20	1	4	1	0	3	307	1
140411_0912	14	7	1	115	1160	2	2	120	50	-1	5	1	3	40	3	3.4473867	1	20	1	4	1	0	3	307	1
140411_0912	15	7	1	50	1210	2	3	60	10	-1	10	1	1	40	3	3.4473867	1	20	1	4	1	0	3	307	1
140411_0912	16	7	1	0	1210	2	2	40	30	-1	-1	-1	3	0	3	3.4473867	1	20	1	4	1	0	3	307	0
140411_0912	17	7	1	200	1410	2	2	200	10	-1	0	1	2	40	3	3.4473867	1	20	1	4	1	0	3	307	1
140411_0912	18	7	1	0	1410	2	1	200	50	-1	-1	-1	2	0	3	3.4473867	1	20	1	4	1	0	3	307	0
140411_0912	19	7	1	115	1525	2	2	120	30	-1	5	1	3	40	3	3.4473867	1	20	1	4	1	0	3	307	1
140411_0912	20	7	1	0	1525	2	2	40	30	-1	-1	-1	3	0	3	3.4473867	1	20	1	4	1	0	3	307	0
140411_0912	1	8	1	0	480	1	3	-1	50	0	-1	-1	-1	40	5	7.8152933	1	20	1	5	3	0	3	308	0
140411_0912	2	8	1	0	480	1	2	-1	30	0	-1	-1	-1	0	5	7.8152933	1	20	1	5	3	0	3	308	0
140411_0912	3	8	1	0	480	1	2	-1	30	0	-1	-1	-1	0	5	7.8152933	1	20	1	5	3	0	3	308	0
140411_0912	4	8	1	0	480	1	1	-1	30	0	-1	-1	-1	0	5	7.8152933	1	20	1	5	3	0	3	308	0
140411_0912	5	8	1	40	520	1	2	-1	30	1	-1	-1	-1	40	5	7.8152933	1	20	1	5	3	0	3	308	1
140411_0912	6	8	1	121	641	1	2	-1	30	1	-1	-1	-1	40	5	7.8152933	1	20	1	5	3	0	3	308	1
140411_0912	7	8	1	-2	639	1	3	-1	10	1	-1	-1	-1	0	5	7.8152933	1	20	1	5	3	0	3	308	1
140411_0912	8	8	1	0	639	1	2	-1	50	0	-1	-1	-1	0	5	7.8152933	1	20	1	5	3	0	3	308	0
140411_0912	9	8	1	80	719	1	2	-1	50	1	-1	-1	-1	40	5	7.8152933	1	20	1	5	3	0	3	308	1
140411_0912	10	8	1	-15	704	1	2	-1	10	1	-1	-1	-1	0	5	7.8152933	1	20	1	5	3	0	3	308	1
140411_0912	11	8	1	-20	684	1	1	-1	50	1	-1	-1	-1	40	5	7.8152933	1	20	1	5	3	0	3	308	1
140411_0912	12	8	1	0	684	1	3	-1	10	0	-1	-1	-1	0	5	7.8152933	1	20	1	5	3	0	3	308	0
140411_0912	13	8	1	100	784	1	3	-1	10	1	-1	-1	-1	40	5	7.8152933	1	20	1	5	3	0	3	308	1
140411_0912	14	8	1	-5	779	1	1	-1	50	1	-1	-1	-1	40	5	7.8152933	1	20	1	5	3	0	3	308	1
140411_0912	15	8	1	105	884	1	2	-1	10	1	-1	-1	-1	40	5	7.8152933	1	20	1	5	3	0	3	308	1
140411_0912	16	8	1	0	884	1	3	-1	30	0	-1	-1	-1	0	5	7.8152933	1	20	1	5	3	0	3	308	0
140411_0912	17	8	1	112	996	1	3	-1	10	1	-1	-1	-1	40	5	7.8152933	1	20	1	5	3	0	3	308	1
140411_0912	18	8	1	0	996	1	3	-1	50	0	-1	-1	-1	0	5	7.8152933	1	20	1	5	3	0	3	308	0
140411_0912	19	8	1	60	1056	1	3	-1	30	1	-1	-1	-1	40	5	7.8152933	1	20	1	5	3	0	3	308	1
140411_0912	20	8	1	0	1056	1	2	-1	30	0	-1	-1	-1	0	5	7.8152933	1	20	1	5	3	0	3	308	0
140411_0912	1	9	1	0	480	2	3	40	50	-1	-1	-1	2	40	3	27.507675	1	21	6	2	3	0	3	309	0
140411_0912	2	9	1	30	510	2	1	40	30	-1	10	1	3	0	3	27.507675	1	21	6	2	3	0	3	309	1
140411_0912	3	9	1	0	510	2	1	60	30	-1	-1	-1	3	0	3	27.507675	1	21	6	2	3	0	3	309	0
140411_0912	4	9	1	0	510	2	3	200	30	-1	-1	-1	3	0	3	27.507675	1	21	6	2	3	0	3	309	0
140411_0912	5	9	1	30	540	2	3	40	30	-1	10	1	2	40	3	27.507675	1	21	6	2	3	0	3	309	1
140411_0912	6	9	1	175	715	2	3	200	30	-1	25	1	3	40	3	27.507675	1	21	6	2	3	0	3	309	1
140411_0912	7	9	1	52	767	2	3	60	10	-1	8	1	1	0	3	27.507675	1	21	6	2	3	0	3	309	1
140411_0912	8	9	1	0	767	2	1	200	50	-1	-1	-1	1	0	3	27.507675	1	21	6	2	3	0	3	309	0
140411_0912	9	9	1	70	837	2	2	120	50	-1	50	1	1	40	3	27.507675	1	21	6	2	3	0	3	309	1
140411_0912	10	9	1	0	837	2	3	120	10	-1	-1	-1	1	0	3	27.507675	1	21	6	2	3	0	3	309	0
140411_0912	11	9	1	30	867	2	2	40	50	-1	10	1	1	40	3	27.507675	1	21	6	2	3	0	3	309	1
140411_0912	12	9	1	0	867	2	2	200	10	-1	-1	-1	2	0	3	27.507675	1	21	6	2	3	0	3	309	0
140411_0912	13	9	1	190	1057	2	1	200	10	-1	10	1	1	40	3	27.507675	1	21	6	2	3	0	3	309	1
140411_0912	14	9	1	30	1087	2	2	40	50	-1	10	1	1	40	3	27.507675	1	21	6	2	3	0	3	309	1
140411_0912	15	9	1	50	1137	2	2	60	10	-1	10	1	2	40	3	27.507675	1	21	6	2	3	0	3	309	1
140411_0912	16	9	1	0	1137	2	1	40	30	-1	-1	-1	3	0	3	27.507675	1	21	6	2	3	0	3	309	0
140411_0912	17	9	1	50	1187	2	2	60	10	-1	10	1	1	40	3	27.507675	1	21	6	2	3	0	3	309	1
140411_0912	18	9	1	0	1187	2	1	60	50	-1	-1	-1	1	0	3	27.507675	1	21	6	2	3	0	3	309	0
140411_0912	19	9	1	90	1277	2	3	120	30	-1	30	1	1	40	3	27.507675	1	21	6	2	3	0	3	309	1
140411_0912	20	9	1	0	1277	2	2	200	30	-1	-1	-1	2	0	3	27.507675	1	21	6	2	3	0	3	309	0
140411_0912	1	10	1	30	510	2	1	40	50	-1	10	1	2	40	5	25.84761	1	22	7	4	2	0	3	310	1
140411_0912	2	10	1	168	678	2	1	200	30	-1	32	1	1	0	5	25.84761	1	22	7	4	2	0	3	310	1
140411_0912	3	10	1	0	678	2	2	60	30	-1	-1	-1	3	0	5	25.84761	1	22	7	4	2	0	3	310	0
140411_0912	4	10	1	0	678	2	1	40	30	-1	-1	-1	2	0	5	25.84761	1	22	7	4	2	0	3	310	0
140411_0912	5	10	1	40	718	2	1	40	30	-1	0	1	2	40	5	25.84761	1	22	7	4	2	0	3	310	1
140411_0912	6	10	1	170	888	2	2	200	30	-1	30	1	3	40	5	25.84761	1	22	7	4	2	0	3	310	1
140411_0912	7	10	1	0	888	2	1	120	10	-1	-1	-1	2	0	5	25.84761	1	22	7	4	2	0	3	310	0
140411_0912	8	10	1	0	888	2	1	120	50	-1	-1	-1	2	0	5	25.84761	1	22	7	4	2	0	3	310	0
140411_0912	9	10	1	150	1038	2	2	200	50	-1	50	1	2	40	5	25.84761	1	22	7	4	2	0	3	310	1
140411_0912	10	10	1	0	1038	2	3	60	10	-1	-1	-1	3	0	5	25.84761	1	22	7	4	2	0	3	310	0
140411_0912	11	10	1	100	1138	2	3	120	50	-1	20	1	2	40	5	25.84761	1	22	7	4	2	0	3	310	1
140411_0912	12	10	1	0	1138	2	2	120	10	-1	-1	-1	3	0	5	25.84761	1	22	7	4	2	0	3	310	0
140411_0912	13	10	1	188	1326	2	2	200	10	-1	12	1	1	40	5	25.84761	1	22	7	4	2	0	3	310	1
140411_0912	14	10	1	60	1386	2	2	60	50	-1	0	1	2	40	5	25.84761	1	22	7	4	2	0	3	310	1
140411_0912	15	10	1	50	1436	2	1	60	10	-1	10	1	2	40	5	25.84761	1	22	7	4	2	0	3	310	1
140411_0912	16	10	1	0	1436	2	1	40	30	-1	-1	-1	1	0	5	25.84761	1	22	7	4	2	0	3	310	0
140411_0912	17	10	1	188	1624	2	3	200	10	-1	12	1	2	40	5	25.84761	1	22	7	4	2	0	3	310	1
140411_0912	18	10	1	0	1624	2	3	200	50	-1	-1	-1	2	0	5	25.84761	1	22	7	4	2	0	3	310	0
140411_0912	19	10	1	120	1744	2	2	120	30	-1	0	1	1	40	5	25.84761	1	22	7	4	2	0	3	310	1
140411_0912	20	10	1	0	1744	2	3	40	30	-1	-1	-1	3	0	5	25.84761	1	22	7	4	2	0	3	310	0
140411_0912	1	11	1	30	510	2	1	40	50	-1	10	1	1	40	2	21.037512	0	27	4	3	3	0	3	311	1
140411_0912	2	11	1	0	510	2	2	200	30	-1	-1	-1	1	0	2	21.037512	0	27	4	3	3	0	3	311	0
140411_0912	3	11	1	0	510	2	3	200	30	-1	-1	-1	2	0	2	21.037512	0	27	4	3	3	0	3	311	0
140411_0912	4	11	1	0	510	2	2	40	30	-1	-1	-1	2	0	2	21.037512	0	27	4	3	3	0	3	311	0
140411_0912	5	11	1	170	680	2	1	200	30	-1	30	1	3	40	2	21.037512	0	27	4	3	3	0	3	311	1
140411_0912	6	11	1	170	850	2	2	200	30	-1	30	1	1	40	2	21.037512	0	27	4	3	3	0	3	311	1
140411_0912	7	11	1	105	955	2	3	120	10	-1	15	1	3	0	2	21.037512	0	27	4	3	3	0	3	311	1
140411_0912	8	11	1	0	955	2	2	200	50	-1	-1	-1	1	0	2	21.037512	0	27	4	3	3	0	3	311	0
140411_0912	9	11	1	0	955	2	1	200	50	-1	-1	-1	2	40	2	21.037512	0	27	4	3	3	0	3	311	0
140411_0912	10	11	1	35	990	2	2	40	10	-1	5	1	2	0	2	21.037512	0	27	4	3	3	0	3	311	1
140411_0912	11	11	1	35	1025	2	1	40	50	-1	5	1	1	40	2	21.037512	0	27	4	3	3	0	3	311	1
140411_0912	12	11	1	0	1025	2	1	120	10	-1	-1	-1	3	0	2	21.037512	0	27	4	3	3	0	3	311	0
140411_0912	13	11	1	110	1135	2	1	120	10	-1	10	1	2	40	2	21.037512	0	27	4	3	3	0	3	311	1
140411_0912	14	11	1	55	1190	2	1	60	50	-1	5	1	2	40	2	21.037512	0	27	4	3	3	0	3	311	1
140411_0912	15	11	1	55	1245	2	2	60	10	-1	5	1	1	40	2	21.037512	0	27	4	3	3	0	3	311	1
140411_0912	16	11	1	0	1245	2	1	60	30	-1	-1	-1	2	0	2	21.037512	0	27	4	3	3	0	3	311	0
140411_0912	17	11	1	55	1300	2	3	60	10	-1	5	1	1	40	2	21.037512	0	27	4	3	3	0	3	311	1
140411_0912	18	11	1	0	1300	2	2	60	50	-1	-1	-1	1	0	2	21.037512	0	27	4	3	3	0	3	311	0
140411_0912	19	11	1	55	1355	2	1	60	30	-1	5	1	2	40	2	21.037512	0	27	4	3	3	0	3	311	1
140411_0912	20	11	1	0	1355	2	1	40	30	-1	-1	-1	3	0	2	21.037512	0	27	4	3	3	0	3	311	0
140411_0912	1	12	1	-10	470	1	1	-1	50	1	-1	-1	-1	40	3	18.145578	1	25	6	4	3	0	3	312	1
140411_0912	2	12	1	-48	422	1	1	-1	30	1	-1	-1	-1	0	3	18.145578	1	25	6	4	3	0	3	312	1
140411_0912	3	12	1	0	422	1	1	-1	30	0	-1	-1	-1	0	3	18.145578	1	25	6	4	3	0	3	312	0
140411_0912	4	12	1	0	422	1	3	-1	30	0	-1	-1	-1	0	3	18.145578	1	25	6	4	3	0	3	312	0
140411_0912	5	12	1	50	472	1	3	-1	30	1	-1	-1	-1	40	3	18.145578	1	25	6	4	3	0	3	312	1
140411_0912	6	12	1	40	512	1	1	-1	30	1	-1	-1	-1	40	3	18.145578	1	25	6	4	3	0	3	312	1
140411_0912	7	12	1	0	512	1	1	-1	10	0	-1	-1	-1	0	3	18.145578	1	25	6	4	3	0	3	312	0
140411_0912	8	12	1	0	512	1	1	-1	50	0	-1	-1	-1	0	3	18.145578	1	25	6	4	3	0	3	312	0
140411_0912	9	12	1	0	512	1	1	-1	50	0	-1	-1	-1	40	3	18.145578	1	25	6	4	3	0	3	312	0
140411_0912	10	12	1	0	512	1	3	-1	10	0	-1	-1	-1	0	3	18.145578	1	25	6	4	3	0	3	312	0
140411_0912	11	12	1	0	512	1	2	-1	50	1	-1	-1	-1	40	3	18.145578	1	25	6	4	3	0	3	312	1
140411_0912	12	12	1	0	512	1	1	-1	10	0	-1	-1	-1	0	3	18.145578	1	25	6	4	3	0	3	312	0
140411_0912	13	12	1	107	619	1	2	-1	10	1	-1	-1	-1	40	3	18.145578	1	25	6	4	3	0	3	312	1
140411_0912	14	12	1	0	619	1	3	-1	50	0	-1	-1	-1	40	3	18.145578	1	25	6	4	3	0	3	312	0
140411_0912	15	12	1	100	719	1	3	-1	10	1	-1	-1	-1	40	3	18.145578	1	25	6	4	3	0	3	312	1
140411_0912	16	12	1	0	719	1	1	-1	30	0	-1	-1	-1	0	3	18.145578	1	25	6	4	3	0	3	312	0
140411_0912	17	12	1	150	869	1	1	-1	10	1	-1	-1	-1	40	3	18.145578	1	25	6	4	3	0	3	312	1
140411_0912	18	12	1	0	869	1	1	-1	50	0	-1	-1	-1	0	3	18.145578	1	25	6	4	3	0	3	312	0
140411_0912	19	12	1	40	909	1	2	-1	30	1	-1	-1	-1	40	3	18.145578	1	25	6	4	3	0	3	312	1
140411_0912	20	12	1	0	909	1	3	-1	30	0	-1	-1	-1	0	3	18.145578	1	25	6	4	3	0	3	312	0
140411_0912	1	13	1	40	520	2	5	40	50	-1	0	1	2	40	2	7.8152933	1	31	6	4	3	0	3	313	1
140411_0912	2	13	1	0	520	2	4	40	30	-1	-1	-1	2	0	2	7.8152933	1	31	6	4	3	0	3	313	0
140411_0912	3	13	1	0	520	2	6	60	30	-1	-1	-1	3	0	2	7.8152933	1	31	6	4	3	0	3	313	0
140411_0912	4	13	1	0	520	2	4	40	30	-1	-1	-1	1	0	2	7.8152933	1	31	6	4	3	0	3	313	0
140411_0912	5	13	1	60	580	2	6	60	30	-1	0	1	1	40	2	7.8152933	1	31	6	4	3	0	3	313	1
140411_0912	6	13	1	200	780	2	4	200	30	-1	0	1	3	40	2	7.8152933	1	31	6	4	3	0	3	313	1
140411_0912	7	13	1	110	890	2	4	120	10	-1	10	1	3	0	2	7.8152933	1	31	6	4	3	0	3	313	1
140411_0912	8	13	1	0	890	2	6	200	50	-1	-1	-1	3	0	2	7.8152933	1	31	6	4	3	0	3	313	0
140411_0912	9	13	1	200	1090	2	6	200	50	-1	0	1	3	40	2	7.8152933	1	31	6	4	3	0	3	313	1
140411_0912	10	13	1	120	1210	2	5	120	10	-1	0	1	1	0	2	7.8152933	1	31	6	4	3	0	3	313	1
140411_0912	11	13	1	120	1330	2	4	120	50	-1	0	1	3	40	2	7.8152933	1	31	6	4	3	0	3	313	1
140411_0912	12	13	1	200	1530	2	4	200	10	-1	0	1	2	0	2	7.8152933	1	31	6	4	3	0	3	313	1
140411_0912	13	13	1	60	1590	2	6	60	10	-1	0	1	3	40	2	7.8152933	1	31	6	4	3	0	3	313	1
140411_0912	14	13	1	40	1630	2	4	40	50	-1	0	1	1	40	2	7.8152933	1	31	6	4	3	0	3	313	1
140411_0912	15	13	1	60	1690	2	4	60	10	-1	0	1	3	40	2	7.8152933	1	31	6	4	3	0	3	313	1
140411_0912	16	13	1	0	1690	2	5	60	30	-1	-1	-1	2	0	2	7.8152933	1	31	6	4	3	0	3	313	0
140411_0912	17	13	1	60	1750	2	4	60	10	-1	0	1	1	40	2	7.8152933	1	31	6	4	3	0	3	313	1
140411_0912	18	13	1	0	1750	2	5	200	50	-1	-1	-1	2	0	2	7.8152933	1	31	6	4	3	0	3	313	0
140411_0912	19	13	1	60	1810	2	6	60	30	-1	0	1	2	40	2	7.8152933	1	31	6	4	3	0	3	313	1
140411_0912	20	13	1	0	1810	2	4	200	30	-1	-1	-1	2	0	2	7.8152933	1	31	6	4	3	0	3	313	0
140411_0912	1	14	1	35	515	2	5	40	50	-1	5	1	1	40	3	28.532454	1	33	4	3	1	0	3	314	1
140411_0912	2	14	1	30	545	2	6	40	30	-1	10	1	3	0	3	28.532454	1	33	4	3	1	0	3	314	1
140411_0912	3	14	1	0	545	2	5	60	30	-1	-1	-1	1	0	3	28.532454	1	33	4	3	1	0	3	314	0
140411_0912	4	14	1	0	545	2	4	200	30	-1	-1	-1	3	0	3	28.532454	1	33	4	3	1	0	3	314	0
140411_0912	5	14	1	160	705	2	6	200	30	-1	40	1	3	40	3	28.532454	1	33	4	3	1	0	3	314	1
140411_0912	6	14	1	160	865	2	4	200	30	-1	40	1	2	40	3	28.532454	1	33	4	3	1	0	3	314	1
140411_0912	7	14	1	60	925	2	4	60	10	-1	0	1	1	0	3	28.532454	1	33	4	3	1	0	3	314	1
140411_0912	8	14	1	0	925	2	4	200	50	-1	-1	-1	3	0	3	28.532454	1	33	4	3	1	0	3	314	0
140411_0912	9	14	1	149	1074	2	6	200	50	-1	51	1	2	40	3	28.532454	1	33	4	3	1	0	3	314	1
140411_0912	10	14	1	29	1103	2	6	40	10	-1	11	1	2	0	3	28.532454	1	33	4	3	1	0	3	314	1
140411_0912	11	14	1	69	1172	2	4	120	50	-1	51	1	2	40	3	28.532454	1	33	4	3	1	0	3	314	1
140411_0912	12	14	1	0	1172	2	6	200	10	-1	-1	-1	2	0	3	28.532454	1	33	4	3	1	0	3	314	0
140411_0912	13	14	1	109	1281	2	6	120	10	-1	11	1	2	40	3	28.532454	1	33	4	3	1	0	3	314	1
140411_0912	14	14	1	69	1350	2	6	120	50	-1	51	1	3	40	3	28.532454	1	33	4	3	1	0	3	314	1
140411_0912	15	14	1	49	1399	2	6	60	10	-1	11	1	2	40	3	28.532454	1	33	4	3	1	0	3	314	1
140411_0912	16	14	1	0	1399	2	6	40	30	-1	-1	-1	3	0	3	28.532454	1	33	4	3	1	0	3	314	0
140411_0912	17	14	1	49	1448	2	5	60	10	-1	11	1	3	40	3	28.532454	1	33	4	3	1	0	3	314	1
140411_0912	18	14	1	0	1448	2	5	60	50	-1	-1	-1	3	0	3	28.532454	1	33	4	3	1	0	3	314	0
140411_0912	19	14	1	89	1537	2	4	120	30	-1	31	1	1	40	3	28.532454	1	33	4	3	1	0	3	314	1
140411_0912	20	14	1	0	1537	2	6	200	30	-1	-1	-1	2	0	3	28.532454	1	33	4	3	1	0	3	314	0
140411_0912	1	15	1	15	495	2	6	40	50	-1	25	1	1	40	4	43.773674	1	36	7	5	2	0	3	315	1
140411_0912	2	15	1	25	520	2	5	40	30	-1	15	1	2	0	4	43.773674	1	36	7	5	2	0	3	315	1
140411_0912	3	15	1	40	560	2	4	60	30	-1	20	1	1	0	4	43.773674	1	36	7	5	2	0	3	315	1
140411_0912	4	15	1	0	560	2	5	200	30	-1	-1	-1	3	0	4	43.773674	1	36	7	5	2	0	3	315	0
140411_0912	5	15	1	45	605	2	4	60	30	-1	15	1	1	40	4	43.773674	1	36	7	5	2	0	3	315	1
140411_0912	6	15	1	155	760	2	5	200	30	-1	45	1	2	40	4	43.773674	1	36	7	5	2	0	3	315	1
140411_0912	7	15	1	105	865	2	5	120	10	-1	15	1	2	0	4	43.773674	1	36	7	5	2	0	3	315	1
140411_0912	8	15	1	0	865	2	6	120	50	-1	-1	-1	2	0	4	43.773674	1	36	7	5	2	0	3	315	0
140411_0912	9	15	1	100	965	2	6	120	50	-1	20	1	1	40	4	43.773674	1	36	7	5	2	0	3	315	1
140411_0912	10	15	1	55	1020	2	5	60	10	-1	5	1	3	0	4	43.773674	1	36	7	5	2	0	3	315	1
140411_0912	11	15	1	100	1120	2	6	120	50	-1	20	1	3	40	4	43.773674	1	36	7	5	2	0	3	315	1
140411_0912	12	15	1	35	1155	2	5	40	10	-1	5	1	1	0	4	43.773674	1	36	7	5	2	0	3	315	1
140411_0912	13	15	1	185	1340	2	6	200	10	-1	15	1	1	40	4	43.773674	1	36	7	5	2	0	3	315	1
140411_0912	14	15	1	100	1440	2	4	120	50	-1	20	1	3	40	4	43.773674	1	36	7	5	2	0	3	315	1
140411_0912	15	15	1	50	1490	2	5	60	10	-1	10	1	3	40	4	43.773674	1	36	7	5	2	0	3	315	1
140411_0912	16	15	1	0	1490	2	6	60	30	-1	-1	-1	2	0	4	43.773674	1	36	7	5	2	0	3	315	0
140411_0912	17	15	1	60	1550	2	6	60	10	-1	0	1	3	40	4	43.773674	1	36	7	5	2	0	3	315	1
140411_0912	18	15	1	0	1550	2	4	60	50	-1	-1	-1	3	0	4	43.773674	1	36	7	5	2	0	3	315	0
140411_0912	19	15	1	55	1605	2	5	60	30	-1	5	1	2	40	4	43.773674	1	36	7	5	2	0	3	315	1
140411_0912	20	15	1	0	1605	2	5	40	30	-1	-1	-1	1	0	4	43.773674	1	36	7	5	2	0	3	315	0
140411_0912	1	16	1	35	515	1	5	-1	50	1	-1	-1	-1	40	3	7.8152933	1	23	7	3	3	0	3	316	1
140411_0912	2	16	1	-25	490	1	6	-1	30	1	-1	-1	-1	0	3	7.8152933	1	23	7	3	3	0	3	316	1
140411_0912	3	16	1	0	490	1	6	-1	30	0	-1	-1	-1	0	3	7.8152933	1	23	7	3	3	0	3	316	0
140411_0912	4	16	1	0	490	1	5	-1	30	0	-1	-1	-1	0	3	7.8152933	1	23	7	3	3	0	3	316	0
140411_0912	5	16	1	62	552	1	4	-1	30	1	-1	-1	-1	40	3	7.8152933	1	23	7	3	3	0	3	316	1
140411_0912	6	16	1	152	704	1	6	-1	30	1	-1	-1	-1	40	3	7.8152933	1	23	7	3	3	0	3	316	1
140411_0912	7	16	1	20	724	1	5	-1	10	1	-1	-1	-1	0	3	7.8152933	1	23	7	3	3	0	3	316	1
140411_0912	8	16	1	0	724	1	6	-1	50	0	-1	-1	-1	0	3	7.8152933	1	23	7	3	3	0	3	316	0
140411_0912	9	16	1	41	765	1	6	-1	50	1	-1	-1	-1	40	3	7.8152933	1	23	7	3	3	0	3	316	1
140411_0912	10	16	1	20	785	1	4	-1	10	1	-1	-1	-1	0	3	7.8152933	1	23	7	3	3	0	3	316	1
140411_0912	11	16	1	50	835	1	6	-1	50	1	-1	-1	-1	40	3	7.8152933	1	23	7	3	3	0	3	316	1
140411_0912	12	16	1	0	835	1	5	-1	10	1	-1	-1	-1	0	3	7.8152933	1	23	7	3	3	0	3	316	1
140411_0912	13	16	1	110	945	1	4	-1	10	1	-1	-1	-1	40	3	7.8152933	1	23	7	3	3	0	3	316	1
140411_0912	14	16	1	40	985	1	5	-1	50	1	-1	-1	-1	40	3	7.8152933	1	23	7	3	3	0	3	316	1
140411_0912	15	16	1	95	1080	1	4	-1	10	1	-1	-1	-1	40	3	7.8152933	1	23	7	3	3	0	3	316	1
140411_0912	16	16	1	0	1080	1	5	-1	30	0	-1	-1	-1	0	3	7.8152933	1	23	7	3	3	0	3	316	0
140411_0912	17	16	1	151	1231	1	5	-1	10	1	-1	-1	-1	40	3	7.8152933	1	23	7	3	3	0	3	316	1
140411_0912	18	16	1	0	1231	1	5	-1	50	0	-1	-1	-1	0	3	7.8152933	1	23	7	3	3	0	3	316	0
140411_0912	19	16	1	91	1322	1	4	-1	30	1	-1	-1	-1	40	3	7.8152933	1	23	7	3	3	0	3	316	1
140411_0912	20	16	1	0	1322	1	4	-1	30	0	-1	-1	-1	0	3	7.8152933	1	23	7	3	3	0	3	316	0
140411_0912	1	17	1	90	570	2	6	120	50	-1	30	1	3	40	2	34.359379	1	23	4	4	2	0	3	317	1
140411_0912	2	17	1	30	600	2	5	40	30	-1	10	1	3	0	2	34.359379	1	23	4	4	2	0	3	317	1
140411_0912	3	17	1	0	600	2	5	200	30	-1	-1	-1	2	0	2	34.359379	1	23	4	4	2	0	3	317	0
140411_0912	4	17	1	30	630	2	6	40	30	-1	10	1	1	0	2	34.359379	1	23	4	4	2	0	3	317	1
140411_0912	5	17	1	35	665	2	5	40	30	-1	5	1	2	40	2	34.359379	1	23	4	4	2	0	3	317	1
140411_0912	6	17	1	170	835	2	6	200	30	-1	30	1	2	40	2	34.359379	1	23	4	4	2	0	3	317	1
140411_0912	7	17	1	105	940	2	6	120	10	-1	15	1	2	0	2	34.359379	1	23	4	4	2	0	3	317	1
140411_0912	8	17	1	0	940	2	6	200	50	-1	-1	-1	1	0	2	34.359379	1	23	4	4	2	0	3	317	0
140411_0912	9	17	1	100	1040	2	4	120	50	-1	20	1	1	40	2	34.359379	1	23	4	4	2	0	3	317	1
140411_0912	10	17	1	30	1070	2	4	40	10	-1	10	1	2	0	2	34.359379	1	23	4	4	2	0	3	317	1
140411_0912	11	17	1	90	1160	2	5	120	50	-1	30	1	3	40	2	34.359379	1	23	4	4	2	0	3	317	1
140411_0912	12	17	1	0	1160	2	6	40	10	-1	-1	-1	1	0	2	34.359379	1	23	4	4	2	0	3	317	0
140411_0912	13	17	1	50	1210	2	5	60	10	-1	10	1	3	40	2	34.359379	1	23	4	4	2	0	3	317	1
140411_0912	14	17	1	30	1240	2	6	60	50	-1	30	1	2	40	2	34.359379	1	23	4	4	2	0	3	317	1
140411_0912	15	17	1	55	1295	2	4	60	10	-1	5	1	1	40	2	34.359379	1	23	4	4	2	0	3	317	1
140411_0912	16	17	1	0	1295	2	5	40	30	-1	-1	-1	1	0	2	34.359379	1	23	4	4	2	0	3	317	0
140411_0912	17	17	1	185	1480	2	4	200	10	-1	15	1	2	40	2	34.359379	1	23	4	4	2	0	3	317	1
140411_0912	18	17	1	0	1480	2	6	60	50	-1	-1	-1	3	0	2	34.359379	1	23	4	4	2	0	3	317	0
140411_0912	19	17	1	100	1580	2	6	120	30	-1	20	1	3	40	2	34.359379	1	23	4	4	2	0	3	317	1
140411_0912	20	17	1	0	1580	2	4	40	30	-1	-1	-1	1	0	2	34.359379	1	23	4	4	2	0	3	317	0
140411_0912	1	18	1	70	550	2	4	120	50	-1	50	1	3	40	5	-7.8152933	1	18	1	3	2	0	3	318	1
140411_0912	2	18	1	175	725	2	6	200	30	-1	25	1	1	0	5	-7.8152933	1	18	1	3	2	0	3	318	1
140411_0912	3	18	1	180	905	2	4	200	30	-1	20	1	2	0	5	-7.8152933	1	18	1	3	2	0	3	318	1
140411_0912	4	18	1	20	925	2	6	40	30	-1	20	1	2	0	5	-7.8152933	1	18	1	3	2	0	3	318	1
140411_0912	5	18	1	167	1092	2	5	200	30	-1	33	1	3	40	5	-7.8152933	1	18	1	3	2	0	3	318	1
140411_0912	6	18	1	171	1263	2	4	200	30	-1	29	1	1	40	5	-7.8152933	1	18	1	3	2	0	3	318	1
140411_0912	7	18	1	105	1368	2	5	120	10	-1	15	1	3	0	5	-7.8152933	1	18	1	3	2	0	3	318	1
140411_0912	8	18	1	0	1368	2	5	120	50	-1	-1	-1	2	0	5	-7.8152933	1	18	1	3	2	0	3	318	0
140411_0912	9	18	1	140	1508	2	5	200	50	-1	60	1	3	40	5	-7.8152933	1	18	1	3	2	0	3	318	1
140411_0912	10	18	1	50	1558	2	4	60	10	-1	10	1	3	0	5	-7.8152933	1	18	1	3	2	0	3	318	1
140411_0912	11	18	1	85	1643	2	5	120	50	-1	35	1	2	40	5	-7.8152933	1	18	1	3	2	0	3	318	1
140411_0912	12	18	1	32	1675	2	4	40	10	-1	8	1	1	0	5	-7.8152933	1	18	1	3	2	0	3	318	1
140411_0912	13	18	1	60	1735	2	4	60	10	-1	0	1	3	40	5	-7.8152933	1	18	1	3	2	0	3	318	1
140411_0912	14	18	1	30	1765	2	6	40	50	-1	10	1	1	40	5	-7.8152933	1	18	1	3	2	0	3	318	1
140411_0912	15	18	1	49	1814	2	6	60	10	-1	11	1	3	40	5	-7.8152933	1	18	1	3	2	0	3	318	1
140411_0912	16	18	1	0	1814	2	6	40	30	-1	-1	-1	1	0	5	-7.8152933	1	18	1	3	2	0	3	318	0
140411_0912	17	18	1	52	1866	2	4	60	10	-1	8	1	3	40	5	-7.8152933	1	18	1	3	2	0	3	318	1
140411_0912	18	18	1	0	1866	2	6	60	50	-1	-1	-1	1	0	5	-7.8152933	1	18	1	3	2	0	3	318	0
140411_0912	19	18	1	90	1956	2	4	120	30	-1	30	1	3	40	5	-7.8152933	1	18	1	3	2	0	3	318	1
140411_0912	20	18	1	0	1956	2	6	40	30	-1	-1	-1	1	0	5	-7.8152933	1	18	1	3	2	0	3	318	0
140411_0912	1	19	1	60	540	2	5	120	50	-1	60	1	3	40	3	37.48241	1	22	7	4	3	0	3	319	1
140411_0912	2	19	1	10	550	2	6	40	30	-1	30	1	2	0	3	37.48241	1	22	7	4	3	0	3	319	1
140411_0912	3	19	1	0	550	2	6	60	30	-1	-1	-1	1	0	3	37.48241	1	22	7	4	3	0	3	319	0
140411_0912	4	19	1	0	550	2	5	40	30	-1	-1	-1	1	0	3	37.48241	1	22	7	4	3	0	3	319	0
140411_0912	5	19	1	30	580	2	5	60	30	-1	30	1	1	40	3	37.48241	1	22	7	4	3	0	3	319	1
140411_0912	6	19	1	140	720	2	6	200	30	-1	60	1	1	40	3	37.48241	1	22	7	4	3	0	3	319	1
140411_0912	7	19	1	40	760	2	5	60	10	-1	20	1	1	0	3	37.48241	1	22	7	4	3	0	3	319	1
140411_0912	8	19	1	0	760	2	5	200	50	-1	-1	-1	3	0	3	37.48241	1	22	7	4	3	0	3	319	0
140411_0912	9	19	1	140	900	2	4	200	50	-1	60	1	3	40	3	37.48241	1	22	7	4	3	0	3	319	1
140411_0912	10	19	1	90	990	2	4	120	10	-1	30	1	1	0	3	37.48241	1	22	7	4	3	0	3	319	1
140411_0912	11	19	1	0	990	2	6	40	50	-1	40	1	1	40	3	37.48241	1	22	7	4	3	0	3	319	1
140411_0912	12	19	1	0	990	2	6	120	10	-1	-1	-1	3	0	3	37.48241	1	22	7	4	3	0	3	319	0
140411_0912	13	19	1	90	1080	2	5	120	10	-1	30	1	2	40	3	37.48241	1	22	7	4	3	0	3	319	1
140411_0912	14	19	1	60	1140	2	5	120	50	-1	60	1	3	40	3	37.48241	1	22	7	4	3	0	3	319	1
140411_0912	15	19	1	40	1180	2	6	60	10	-1	20	1	1	40	3	37.48241	1	22	7	4	3	0	3	319	1
140411_0912	16	19	1	0	1180	2	5	40	30	-1	-1	-1	3	0	3	37.48241	1	22	7	4	3	0	3	319	0
140411_0912	17	19	1	160	1340	2	5	200	10	-1	40	1	2	40	3	37.48241	1	22	7	4	3	0	3	319	1
140411_0912	18	19	1	0	1340	2	4	200	50	-1	-1	-1	2	0	3	37.48241	1	22	7	4	3	0	3	319	0
140411_0912	19	19	1	80	1420	2	5	120	30	-1	40	1	3	40	3	37.48241	1	22	7	4	3	0	3	319	1
140411_0912	20	19	1	0	1420	2	5	40	30	-1	-1	-1	3	0	3	37.48241	1	22	7	4	3	0	3	319	0
140411_0912	1	20	1	40	520	1	6	-1	50	1	-1	-1	-1	40	2	7.8152933	0	23	6	3	3	0	3	320	1
140411_0912	2	20	1	-65	455	1	5	-1	30	1	-1	-1	-1	0	2	7.8152933	0	23	6	3	3	0	3	320	1
140411_0912	3	20	1	0	455	1	5	-1	30	0	-1	-1	-1	0	2	7.8152933	0	23	6	3	3	0	3	320	0
140411_0912	4	20	1	0	455	1	4	-1	30	0	-1	-1	-1	0	2	7.8152933	0	23	6	3	3	0	3	320	0
140411_0912	5	20	1	98	553	1	5	-1	30	1	-1	-1	-1	40	2	7.8152933	0	23	6	3	3	0	3	320	1
140411_0912	6	20	1	85	638	1	5	-1	30	1	-1	-1	-1	40	2	7.8152933	0	23	6	3	3	0	3	320	1
140411_0912	7	20	1	-3	635	1	6	-1	10	1	-1	-1	-1	0	2	7.8152933	0	23	6	3	3	0	3	320	1
140411_0912	8	20	1	0	635	1	5	-1	50	0	-1	-1	-1	0	2	7.8152933	0	23	6	3	3	0	3	320	0
140411_0912	9	20	1	70	705	1	5	-1	50	1	-1	-1	-1	40	2	7.8152933	0	23	6	3	3	0	3	320	1
140411_0912	10	20	1	-25	680	1	5	-1	10	1	-1	-1	-1	0	2	7.8152933	0	23	6	3	3	0	3	320	1
140411_0912	11	20	1	21	701	1	4	-1	50	1	-1	-1	-1	40	2	7.8152933	0	23	6	3	3	0	3	320	1
140411_0912	12	20	1	0	701	1	6	-1	10	0	-1	-1	-1	0	2	7.8152933	0	23	6	3	3	0	3	320	0
140411_0912	13	20	1	116	817	1	6	-1	10	1	-1	-1	-1	40	2	7.8152933	0	23	6	3	3	0	3	320	1
140411_0912	14	20	1	-10	807	1	4	-1	50	1	-1	-1	-1	40	2	7.8152933	0	23	6	3	3	0	3	320	1
140411_0912	15	20	1	100	907	1	5	-1	10	1	-1	-1	-1	40	2	7.8152933	0	23	6	3	3	0	3	320	1
140411_0912	16	20	1	0	907	1	6	-1	30	0	-1	-1	-1	0	2	7.8152933	0	23	6	3	3	0	3	320	0
140411_0912	17	20	1	100	1007	1	6	-1	10	1	-1	-1	-1	40	2	7.8152933	0	23	6	3	3	0	3	320	1
140411_0912	18	20	1	0	1007	1	6	-1	50	0	-1	-1	-1	0	2	7.8152933	0	23	6	3	3	0	3	320	0
140411_0912	19	20	1	50	1057	1	6	-1	30	1	-1	-1	-1	40	2	7.8152933	0	23	6	3	3	0	3	320	1
140411_0912	20	20	1	0	1057	1	5	-1	30	0	-1	-1	-1	0	2	7.8152933	0	23	6	3	3	0	3	320	0
140411_0912	1	21	1	25	505	2	6	40	50	-1	15	1	2	40	5	7.8152933	0	25	1	4	3	0	3	321	1
140411_0912	2	21	1	0	505	2	4	40	30	-1	-1	-1	3	0	5	7.8152933	0	25	1	4	3	0	3	321	0
140411_0912	3	21	1	30	535	2	4	60	30	-1	30	1	3	0	5	7.8152933	0	25	1	4	3	0	3	321	1
140411_0912	4	21	1	165	700	2	6	200	30	-1	35	1	3	0	5	7.8152933	0	25	1	4	3	0	3	321	1
140411_0912	5	21	1	20	720	2	6	40	30	-1	20	1	2	40	5	7.8152933	0	25	1	4	3	0	3	321	1
140411_0912	6	21	1	168	888	2	6	200	30	-1	32	1	3	40	5	7.8152933	0	25	1	4	3	0	3	321	1
140411_0912	7	21	1	48	936	2	6	60	10	-1	12	1	1	0	5	7.8152933	0	25	1	4	3	0	3	321	1
140411_0912	8	21	1	0	936	2	4	200	50	-1	-1	-1	1	0	5	7.8152933	0	25	1	4	3	0	3	321	0
140411_0912	9	21	1	90	1026	2	5	120	50	-1	30	1	1	40	5	7.8152933	0	25	1	4	3	0	3	321	1
140411_0912	10	21	1	100	1126	2	6	120	10	-1	20	1	1	0	5	7.8152933	0	25	1	4	3	0	3	321	1
140411_0912	11	21	1	40	1166	2	5	40	50	-1	0	1	1	40	5	7.8152933	0	25	1	4	3	0	3	321	1
140411_0912	12	21	1	180	1346	2	5	200	10	-1	20	1	2	0	5	7.8152933	0	25	1	4	3	0	3	321	1
140411_0912	13	21	1	180	1526	2	4	200	10	-1	20	1	1	40	5	7.8152933	0	25	1	4	3	0	3	321	1
140411_0912	14	21	1	40	1566	2	5	40	50	-1	0	1	1	40	5	7.8152933	0	25	1	4	3	0	3	321	1
140411_0912	15	21	1	60	1626	2	5	60	10	-1	0	1	2	40	5	7.8152933	0	25	1	4	3	0	3	321	1
140411_0912	16	21	1	0	1626	2	4	40	30	-1	-1	-1	3	0	5	7.8152933	0	25	1	4	3	0	3	321	0
140411_0912	17	21	1	50	1676	2	5	60	10	-1	10	1	1	40	5	7.8152933	0	25	1	4	3	0	3	321	1
140411_0912	18	21	1	0	1676	2	4	60	50	-1	-1	-1	1	0	5	7.8152933	0	25	1	4	3	0	3	321	0
140411_0912	19	21	1	120	1796	2	6	120	30	-1	0	1	1	40	5	7.8152933	0	25	1	4	3	0	3	321	1
140411_0912	20	21	1	0	1796	2	5	200	30	-1	-1	-1	2	0	5	7.8152933	0	25	1	4	3	0	3	321	0
140411_0912	1	22	1	40	520	2	4	40	50	-1	0	1	2	40	2	33.822086	1	26	2	4	2	0	3	322	1
140411_0912	2	22	1	0	520	2	4	200	30	-1	-1	-1	1	0	2	33.822086	1	26	2	4	2	0	3	322	0
140411_0912	3	22	1	0	520	2	5	60	30	-1	-1	-1	3	0	2	33.822086	1	26	2	4	2	0	3	322	0
140411_0912	4	22	1	0	520	2	4	40	30	-1	-1	-1	2	0	2	33.822086	1	26	2	4	2	0	3	322	0
140411_0912	5	22	1	35	555	2	4	40	30	-1	5	1	2	40	2	33.822086	1	26	2	4	2	0	3	322	1
140411_0912	6	22	1	200	755	2	5	200	30	-1	0	1	3	40	2	33.822086	1	26	2	4	2	0	3	322	1
140411_0912	7	22	1	115	870	2	4	120	10	-1	5	1	2	0	2	33.822086	1	26	2	4	2	0	3	322	1
140411_0912	8	22	1	0	870	2	4	120	50	-1	-1	-1	2	0	2	33.822086	1	26	2	4	2	0	3	322	0
140411_0912	9	22	1	190	1060	2	5	200	50	-1	10	1	2	40	2	33.822086	1	26	2	4	2	0	3	322	1
140411_0912	10	22	1	60	1120	2	6	60	10	-1	0	1	3	0	2	33.822086	1	26	2	4	2	0	3	322	1
140411_0912	11	22	1	100	1220	2	6	120	50	-1	20	1	2	40	2	33.822086	1	26	2	4	2	0	3	322	1
140411_0912	12	22	1	115	1335	2	5	120	10	-1	5	1	3	0	2	33.822086	1	26	2	4	2	0	3	322	1
140411_0912	13	22	1	195	1530	2	5	200	10	-1	5	1	1	40	2	33.822086	1	26	2	4	2	0	3	322	1
140411_0912	14	22	1	50	1580	2	5	60	50	-1	10	1	2	40	2	33.822086	1	26	2	4	2	0	3	322	1
140411_0912	15	22	1	60	1640	2	4	60	10	-1	0	1	2	40	2	33.822086	1	26	2	4	2	0	3	322	1
140411_0912	16	22	1	0	1640	2	4	40	30	-1	-1	-1	1	0	2	33.822086	1	26	2	4	2	0	3	322	0
140411_0912	17	22	1	190	1830	2	6	200	10	-1	10	1	2	40	2	33.822086	1	26	2	4	2	0	3	322	1
140411_0912	18	22	1	0	1830	2	6	200	50	-1	-1	-1	2	0	2	33.822086	1	26	2	4	2	0	3	322	0
140411_0912	19	22	1	110	1940	2	5	120	30	-1	10	1	1	40	2	33.822086	1	26	2	4	2	0	3	322	1
140411_0912	20	22	1	0	1940	2	6	40	30	-1	-1	-1	3	0	2	33.822086	1	26	2	4	2	0	3	322	0
140411_0912	1	23	1	32	512	2	4	40	50	-1	8	1	1	40	3	17.18799	0	24	6	5	0	0	3	323	1
140411_0912	2	23	1	200	712	2	5	200	30	-1	0	1	1	0	3	17.18799	0	24	6	5	0	0	3	323	1
140411_0912	3	23	1	0	712	2	6	200	30	-1	-1	-1	2	0	3	17.18799	0	24	6	5	0	0	3	323	0
140411_0912	4	23	1	0	712	2	5	40	30	-1	-1	-1	2	0	3	17.18799	0	24	6	5	0	0	3	323	0
140411_0912	5	23	1	188	900	2	4	200	30	-1	12	1	3	40	3	17.18799	0	24	6	5	0	0	3	323	1
140411_0912	6	23	1	190	1090	2	5	200	30	-1	10	1	1	40	3	17.18799	0	24	6	5	0	0	3	323	1
140411_0912	7	23	1	120	1210	2	6	120	10	-1	0	1	3	0	3	17.18799	0	24	6	5	0	0	3	323	1
140411_0912	8	23	1	0	1210	2	5	200	50	-1	-1	-1	1	0	3	17.18799	0	24	6	5	0	0	3	323	0
140411_0912	9	23	1	190	1400	2	4	200	50	-1	10	1	2	40	3	17.18799	0	24	6	5	0	0	3	323	1
140411_0912	10	23	1	40	1440	2	5	40	10	-1	0	1	2	0	3	17.18799	0	24	6	5	0	0	3	323	1
140411_0912	11	23	1	40	1480	2	4	40	50	-1	0	1	1	40	3	17.18799	0	24	6	5	0	0	3	323	1
140411_0912	12	23	1	115	1595	2	4	120	10	-1	5	1	3	0	3	17.18799	0	24	6	5	0	0	3	323	1
140411_0912	13	23	1	120	1715	2	4	120	10	-1	0	1	2	40	3	17.18799	0	24	6	5	0	0	3	323	1
140411_0912	14	23	1	60	1775	2	4	60	50	-1	0	1	2	40	3	17.18799	0	24	6	5	0	0	3	323	1
140411_0912	15	23	1	60	1835	2	5	60	10	-1	0	1	1	40	3	17.18799	0	24	6	5	0	0	3	323	1
140411_0912	16	23	1	0	1835	2	4	60	30	-1	-1	-1	2	0	3	17.18799	0	24	6	5	0	0	3	323	0
140411_0912	17	23	1	60	1895	2	6	60	10	-1	0	1	1	40	3	17.18799	0	24	6	5	0	0	3	323	1
140411_0912	18	23	1	0	1895	2	5	60	50	-1	-1	-1	1	0	3	17.18799	0	24	6	5	0	0	3	323	0
140411_0912	19	23	1	60	1955	2	4	60	30	-1	0	1	2	40	3	17.18799	0	24	6	5	0	0	3	323	1
140411_0912	20	23	1	0	1955	2	4	40	30	-1	-1	-1	3	0	3	17.18799	0	24	6	5	0	0	3	323	0
140411_0912	1	24	1	28	508	1	4	-1	50	1	-1	-1	-1	40	1	35.336437	1	21	7	3	0	0	3	324	1
140411_0912	2	24	1	0	508	1	4	-1	30	0	-1	-1	-1	0	1	35.336437	1	21	7	3	0	0	3	324	0
140411_0912	3	24	1	-20	488	1	4	-1	30	1	-1	-1	-1	0	1	35.336437	1	21	7	3	0	0	3	324	1
140411_0912	4	24	1	-25	463	1	6	-1	30	1	-1	-1	-1	0	1	35.336437	1	21	7	3	0	0	3	324	1
140411_0912	5	24	1	90	553	1	6	-1	30	1	-1	-1	-1	40	1	35.336437	1	21	7	3	0	0	3	324	1
140411_0912	6	24	1	99	652	1	4	-1	30	1	-1	-1	-1	40	1	35.336437	1	21	7	3	0	0	3	324	1
140411_0912	7	24	1	-15	637	1	4	-1	10	1	-1	-1	-1	0	1	35.336437	1	21	7	3	0	0	3	324	1
140411_0912	8	24	1	0	637	1	4	-1	50	0	-1	-1	-1	0	1	35.336437	1	21	7	3	0	0	3	324	0
140411_0912	9	24	1	60	697	1	4	-1	50	1	-1	-1	-1	40	1	35.336437	1	21	7	3	0	0	3	324	1
140411_0912	10	24	1	1	698	1	6	-1	10	1	-1	-1	-1	0	1	35.336437	1	21	7	3	0	0	3	324	1
140411_0912	11	24	1	35	733	1	5	-1	50	1	-1	-1	-1	40	1	35.336437	1	21	7	3	0	0	3	324	1
140411_0912	12	24	1	-17	716	1	4	-1	10	1	-1	-1	-1	0	1	35.336437	1	21	7	3	0	0	3	324	1
140411_0912	13	24	1	135	851	1	5	-1	10	1	-1	-1	-1	40	1	35.336437	1	21	7	3	0	0	3	324	1
140411_0912	14	24	1	61	912	1	6	-1	50	1	-1	-1	-1	40	1	35.336437	1	21	7	3	0	0	3	324	1
140411_0912	15	24	1	132	1044	1	6	-1	10	1	-1	-1	-1	40	1	35.336437	1	21	7	3	0	0	3	324	1
140411_0912	16	24	1	0	1044	1	4	-1	30	0	-1	-1	-1	0	1	35.336437	1	21	7	3	0	0	3	324	0
140411_0912	17	24	1	113	1157	1	4	-1	10	1	-1	-1	-1	40	1	35.336437	1	21	7	3	0	0	3	324	1
140411_0912	18	24	1	0	1157	1	4	-1	50	0	-1	-1	-1	0	1	35.336437	1	21	7	3	0	0	3	324	0
140411_0912	19	24	1	85	1242	1	5	-1	30	1	-1	-1	-1	40	1	35.336437	1	21	7	3	0	0	3	324	1
140411_0912	20	24	1	0	1242	1	6	-1	30	0	-1	-1	-1	0	1	35.336437	1	21	7	3	0	0	3	324	0
140411_1229	1	1	1	40	520	2	2	40	50	-1	0	1	2	40	5	7.8152933	1	23	1	4	2	0	4	401	.66666669
140411_1229	2	1	1	0	520	2	1	40	30	-1	-1	-1	2	0	5	7.8152933	1	23	1	4	2	0	4	401	0
140411_1229	3	1	1	0	520	2	3	60	30	-1	-1	-1	3	0	5	7.8152933	1	23	1	4	2	0	4	401	0
140411_1229	4	1	1	0	520	2	1	40	30	-1	-1	-1	1	0	5	7.8152933	1	23	1	4	2	0	4	401	0
140411_1229	5	1	1	60	580	2	3	60	30	-1	0	1	1	40	5	7.8152933	1	23	1	4	2	0	4	401	1
140411_1229	6	1	1	200	780	2	1	200	30	-1	0	1	3	40	5	7.8152933	1	23	1	4	2	0	4	401	1
140411_1229	7	1	1	0	780	2	1	120	10	-1	-1	-1	3	0	5	7.8152933	1	23	1	4	2	0	4	401	0
140411_1229	8	1	1	0	780	2	3	200	50	-1	-1	-1	3	0	5	7.8152933	1	23	1	4	2	0	4	401	0
140411_1229	9	1	1	0	780	2	3	200	50	-1	-1	-1	3	40	5	7.8152933	1	23	1	4	2	0	4	401	0
140411_1229	10	1	1	0	780	2	2	120	10	-1	-1	-1	1	0	5	7.8152933	1	23	1	4	2	0	4	401	0
140411_1229	11	1	1	0	780	2	1	120	50	-1	-1	-1	3	40	5	7.8152933	1	23	1	4	2	0	4	401	0
140411_1229	12	1	1	0	780	2	1	200	10	-1	-1	-1	2	0	5	7.8152933	1	23	1	4	2	0	4	401	0
140411_1229	13	1	1	50	830	2	3	60	10	-1	10	1	3	40	5	7.8152933	1	23	1	4	2	0	4	401	1
140411_1229	14	1	1	0	830	2	1	40	50	-1	-1	-1	1	40	5	7.8152933	1	23	1	4	2	0	4	401	0
140411_1229	15	1	1	50	880	2	1	60	10	-1	10	1	3	40	5	7.8152933	1	23	1	4	2	0	4	401	1
140411_1229	16	1	1	0	880	2	2	60	30	-1	-1	-1	2	0	5	7.8152933	1	23	1	4	2	0	4	401	0
140411_1229	17	1	1	50	930	2	1	60	10	-1	10	1	1	40	5	7.8152933	1	23	1	4	2	0	4	401	1
140411_1229	18	1	1	0	930	2	2	200	50	-1	-1	-1	2	0	5	7.8152933	1	23	1	4	2	0	4	401	0
140411_1229	19	1	1	60	990	2	3	60	30	-1	0	1	2	40	5	7.8152933	1	23	1	4	2	0	4	401	1
140411_1229	20	1	1	0	990	2	1	200	30	-1	-1	-1	2	0	5	7.8152933	1	23	1	4	2	0	4	401	0
140411_1229	1	2	1	0	480	2	2	40	50	-1	-1	0	1	40	5	28.726131	1	23	7	3	2	0	4	402	.66666669
140411_1229	2	2	1	0	480	2	3	40	30	-1	-1	-1	3	0	5	28.726131	1	23	7	3	2	0	4	402	0
140411_1229	3	2	1	0	480	2	2	60	30	-1	-1	-1	1	0	5	28.726131	1	23	7	3	2	0	4	402	0
140411_1229	4	2	1	0	480	2	1	200	30	-1	-1	-1	3	0	5	28.726131	1	23	7	3	2	0	4	402	0
140411_1229	5	2	1	150	630	2	3	200	30	-1	50	1	3	40	5	28.726131	1	23	7	3	2	0	4	402	1
140411_1229	6	2	1	160	790	2	1	200	30	-1	40	1	2	40	5	28.726131	1	23	7	3	2	0	4	402	1
140411_1229	7	2	1	0	790	2	1	60	10	-1	-1	-1	1	0	5	28.726131	1	23	7	3	2	0	4	402	0
140411_1229	8	2	1	0	790	2	1	200	50	-1	-1	-1	3	0	5	28.726131	1	23	7	3	2	0	4	402	0
140411_1229	9	2	1	0	790	2	3	200	50	-1	-1	-1	2	40	5	28.726131	1	23	7	3	2	0	4	402	0
140411_1229	10	2	1	0	790	2	3	40	10	-1	-1	-1	2	0	5	28.726131	1	23	7	3	2	0	4	402	0
140411_1229	11	2	1	0	790	2	1	120	50	-1	-1	-1	2	40	5	28.726131	1	23	7	3	2	0	4	402	0
140411_1229	12	2	1	0	790	2	3	200	10	-1	-1	-1	2	0	5	28.726131	1	23	7	3	2	0	4	402	0
140411_1229	13	2	1	100	890	2	3	120	10	-1	20	1	2	40	5	28.726131	1	23	7	3	2	0	4	402	1
140411_1229	14	2	1	0	890	2	3	120	50	-1	-1	-1	3	40	5	28.726131	1	23	7	3	2	0	4	402	0
140411_1229	15	2	1	45	935	2	3	60	10	-1	15	1	2	40	5	28.726131	1	23	7	3	2	0	4	402	1
140411_1229	16	2	1	0	935	2	3	40	30	-1	-1	-1	3	0	5	28.726131	1	23	7	3	2	0	4	402	0
140411_1229	17	2	1	45	980	2	2	60	10	-1	15	1	3	40	5	28.726131	1	23	7	3	2	0	4	402	1
140411_1229	18	2	1	0	980	2	2	60	50	-1	-1	-1	3	0	5	28.726131	1	23	7	3	2	0	4	402	0
140411_1229	19	2	1	80	1060	2	1	120	30	-1	40	1	1	40	5	28.726131	1	23	7	3	2	0	4	402	1
140411_1229	20	2	1	0	1060	2	3	200	30	-1	-1	-1	2	0	5	28.726131	1	23	7	3	2	0	4	402	0
140411_1229	1	3	1	0	480	2	3	40	50	-1	-1	-1	1	40	5	12.977395	0	21	7	3	3	0	4	403	0
140411_1229	2	3	1	0	480	2	2	40	30	-1	-1	-1	2	0	5	12.977395	0	21	7	3	3	0	4	403	0
140411_1229	3	3	1	0	480	2	1	60	30	-1	-1	-1	1	0	5	12.977395	0	21	7	3	3	0	4	403	0
140411_1229	4	3	1	0	480	2	2	200	30	-1	-1	-1	3	0	5	12.977395	0	21	7	3	3	0	4	403	0
140411_1229	5	3	1	30	510	2	1	60	30	-1	30	1	1	40	5	12.977395	0	21	7	3	3	0	4	403	1
140411_1229	6	3	1	160	670	2	2	200	30	-1	40	1	2	40	5	12.977395	0	21	7	3	3	0	4	403	1
140411_1229	7	3	1	0	670	2	2	120	10	-1	-1	-1	2	0	5	12.977395	0	21	7	3	3	0	4	403	0
140411_1229	8	3	1	0	670	2	3	120	50	-1	-1	-1	2	0	5	12.977395	0	21	7	3	3	0	4	403	0
140411_1229	9	3	1	0	670	2	3	120	50	-1	-1	-1	1	40	5	12.977395	0	21	7	3	3	0	4	403	0
140411_1229	10	3	1	0	670	2	2	60	10	-1	-1	-1	3	0	5	12.977395	0	21	7	3	3	0	4	403	0
140411_1229	11	3	1	100	770	2	3	120	50	-1	20	1	3	40	5	12.977395	0	21	7	3	3	0	4	403	1
140411_1229	12	3	1	40	810	2	2	40	10	-1	0	1	1	0	5	12.977395	0	21	7	3	3	0	4	403	1
140411_1229	13	3	1	190	1000	2	3	200	10	-1	10	1	1	40	5	12.977395	0	21	7	3	3	0	4	403	1
140411_1229	14	3	1	0	1000	2	1	120	50	-1	-1	-1	3	40	5	12.977395	0	21	7	3	3	0	4	403	0
140411_1229	15	3	1	50	1050	2	2	60	10	-1	10	1	3	40	5	12.977395	0	21	7	3	3	0	4	403	1
140411_1229	16	3	1	0	1050	2	3	60	30	-1	-1	-1	2	0	5	12.977395	0	21	7	3	3	0	4	403	0
140411_1229	17	3	1	50	1100	2	3	60	10	-1	10	1	3	40	5	12.977395	0	21	7	3	3	0	4	403	1
140411_1229	18	3	1	0	1100	2	1	60	50	-1	-1	-1	3	0	5	12.977395	0	21	7	3	3	0	4	403	0
140411_1229	19	3	1	50	1150	2	2	60	30	-1	10	1	2	40	5	12.977395	0	21	7	3	3	0	4	403	1
140411_1229	20	3	1	0	1150	2	2	40	30	-1	-1	-1	1	0	5	12.977395	0	21	7	3	3	0	4	403	0
140411_1229	1	4	1	-20	460	1	2	-1	50	1	-1	-1	-1	40	4	7.8152933	0	31	4	3	3	0	4	404	.66666669
140411_1229	2	4	1	0	460	1	3	-1	30	0	-1	-1	-1	0	4	7.8152933	0	31	4	3	3	0	4	404	0
140411_1229	3	4	1	0	460	1	3	-1	30	0	-1	-1	-1	0	4	7.8152933	0	31	4	3	3	0	4	404	0
140411_1229	4	4	1	0	460	1	2	-1	30	0	-1	-1	-1	0	4	7.8152933	0	31	4	3	3	0	4	404	0
140411_1229	5	4	1	90	550	1	1	-1	30	1	-1	-1	-1	40	4	7.8152933	0	31	4	3	3	0	4	404	1
140411_1229	6	4	1	70	620	1	3	-1	30	1	-1	-1	-1	40	4	7.8152933	0	31	4	3	3	0	4	404	1
140411_1229	7	4	1	0	620	1	2	-1	10	0	-1	-1	-1	0	4	7.8152933	0	31	4	3	3	0	4	404	0
140411_1229	8	4	1	0	620	1	3	-1	50	0	-1	-1	-1	0	4	7.8152933	0	31	4	3	3	0	4	404	0
140411_1229	9	4	1	0	620	1	3	-1	50	0	-1	-1	-1	40	4	7.8152933	0	31	4	3	3	0	4	404	0
140411_1229	10	4	1	0	620	1	1	-1	10	0	-1	-1	-1	0	4	7.8152933	0	31	4	3	3	0	4	404	0
140411_1229	11	4	1	0	620	1	3	-1	50	1	-1	-1	-1	40	4	7.8152933	0	31	4	3	3	0	4	404	1
140411_1229	12	4	1	-30	590	1	2	-1	10	1	-1	-1	-1	0	4	7.8152933	0	31	4	3	3	0	4	404	1
140411_1229	13	4	1	120	710	1	1	-1	10	1	-1	-1	-1	40	4	7.8152933	0	31	4	3	3	0	4	404	1
140411_1229	14	4	1	0	710	1	2	-1	50	0	-1	-1	-1	40	4	7.8152933	0	31	4	3	3	0	4	404	0
140411_1229	15	4	1	100	810	1	1	-1	10	1	-1	-1	-1	40	4	7.8152933	0	31	4	3	3	0	4	404	1
140411_1229	16	4	1	0	810	1	2	-1	30	0	-1	-1	-1	0	4	7.8152933	0	31	4	3	3	0	4	404	0
140411_1229	17	4	1	105	915	1	2	-1	10	1	-1	-1	-1	40	4	7.8152933	0	31	4	3	3	0	4	404	1
140411_1229	18	4	1	0	915	1	2	-1	50	0	-1	-1	-1	0	4	7.8152933	0	31	4	3	3	0	4	404	0
140411_1229	19	4	1	140	1055	1	1	-1	30	1	-1	-1	-1	40	4	7.8152933	0	31	4	3	3	0	4	404	1
140411_1229	20	4	1	0	1055	1	1	-1	30	0	-1	-1	-1	0	4	7.8152933	0	31	4	3	3	0	4	404	0
140411_1229	1	5	1	0	480	2	3	120	50	-1	-1	-1	3	40	4	18.145578	1	21	1	1	1	0	4	405	0
140411_1229	2	5	1	0	480	2	2	40	30	-1	-1	-1	3	0	4	18.145578	1	21	1	1	1	0	4	405	0
140411_1229	3	5	1	0	480	2	2	200	30	-1	-1	-1	2	0	4	18.145578	1	21	1	1	1	0	4	405	0
140411_1229	4	5	1	0	480	2	3	40	30	-1	-1	-1	1	0	4	18.145578	1	21	1	1	1	0	4	405	0
140411_1229	5	5	1	40	520	2	2	40	30	-1	0	1	2	40	4	18.145578	1	21	1	1	1	0	4	405	1
140411_1229	6	5	1	170	690	2	3	200	30	-1	30	1	2	40	4	18.145578	1	21	1	1	1	0	4	405	1
140411_1229	7	5	1	120	810	2	3	120	10	-1	0	1	2	0	4	18.145578	1	21	1	1	1	0	4	405	1
140411_1229	8	5	1	0	810	2	3	200	50	-1	-1	-1	1	0	4	18.145578	1	21	1	1	1	0	4	405	0
140411_1229	9	5	1	0	810	2	1	120	50	-1	-1	-1	1	40	4	18.145578	1	21	1	1	1	0	4	405	0
140411_1229	10	5	1	0	810	2	1	40	10	-1	-1	-1	2	0	4	18.145578	1	21	1	1	1	0	4	405	0
140411_1229	11	5	1	0	810	2	2	120	50	-1	-1	-1	3	40	4	18.145578	1	21	1	1	1	0	4	405	0
140411_1229	12	5	1	0	810	2	3	40	10	-1	-1	-1	1	0	4	18.145578	1	21	1	1	1	0	4	405	0
140411_1229	13	5	1	60	870	2	2	60	10	-1	0	1	3	40	4	18.145578	1	21	1	1	1	0	4	405	1
140411_1229	14	5	1	0	870	2	3	60	50	-1	-1	-1	2	40	4	18.145578	1	21	1	1	1	0	4	405	0
140411_1229	15	5	1	60	930	2	1	60	10	-1	0	1	1	40	4	18.145578	1	21	1	1	1	0	4	405	1
140411_1229	16	5	1	0	930	2	2	40	30	-1	-1	-1	1	0	4	18.145578	1	21	1	1	1	0	4	405	0
140411_1229	17	5	1	200	1130	2	1	200	10	-1	0	1	2	40	4	18.145578	1	21	1	1	1	0	4	405	1
140411_1229	18	5	1	0	1130	2	3	60	50	-1	-1	-1	3	0	4	18.145578	1	21	1	1	1	0	4	405	0
140411_1229	19	5	1	120	1250	2	3	120	30	-1	0	1	3	40	4	18.145578	1	21	1	1	1	0	4	405	1
140411_1229	20	5	1	0	1250	2	1	40	30	-1	-1	-1	1	0	4	18.145578	1	21	1	1	1	0	4	405	0
140411_1229	1	6	1	0	480	2	1	120	50	-1	-1	-1	3	40	4	34.875328	0	27	7	4	3	0	4	406	0
140411_1229	2	6	1	0	480	2	3	200	30	-1	-1	-1	1	0	4	34.875328	0	27	7	4	3	0	4	406	0
140411_1229	3	6	1	0	480	2	1	200	30	-1	-1	-1	2	0	4	34.875328	0	27	7	4	3	0	4	406	0
140411_1229	4	6	1	0	480	2	3	40	30	-1	-1	-1	2	0	4	34.875328	0	27	7	4	3	0	4	406	0
140411_1229	5	6	1	170	650	2	2	200	30	-1	30	1	3	40	4	34.875328	0	27	7	4	3	0	4	406	1
140411_1229	6	6	1	170	820	2	1	200	30	-1	30	1	1	40	4	34.875328	0	27	7	4	3	0	4	406	1
140411_1229	7	6	1	0	820	2	2	120	10	-1	-1	-1	3	0	4	34.875328	0	27	7	4	3	0	4	406	0
140411_1229	8	6	1	0	820	2	2	120	50	-1	-1	-1	2	0	4	34.875328	0	27	7	4	3	0	4	406	0
140411_1229	9	6	1	0	820	2	2	200	50	-1	-1	-1	3	40	4	34.875328	0	27	7	4	3	0	4	406	0
140411_1229	10	6	1	0	820	2	1	60	10	-1	-1	-1	3	0	4	34.875328	0	27	7	4	3	0	4	406	0
140411_1229	11	6	1	0	820	2	2	120	50	-1	-1	-1	2	40	4	34.875328	0	27	7	4	3	0	4	406	0
140411_1229	12	6	1	0	820	2	1	40	10	-1	-1	-1	1	0	4	34.875328	0	27	7	4	3	0	4	406	0
140411_1229	13	6	1	40	860	2	1	60	10	-1	20	1	3	40	4	34.875328	0	27	7	4	3	0	4	406	1
140411_1229	14	6	1	0	860	2	3	40	50	-1	-1	-1	1	40	4	34.875328	0	27	7	4	3	0	4	406	0
140411_1229	15	6	1	40	900	2	3	60	10	-1	20	1	3	40	4	34.875328	0	27	7	4	3	0	4	406	1
140411_1229	16	6	1	0	900	2	3	40	30	-1	-1	-1	1	0	4	34.875328	0	27	7	4	3	0	4	406	0
140411_1229	17	6	1	40	940	2	1	60	10	-1	20	1	3	40	4	34.875328	0	27	7	4	3	0	4	406	1
140411_1229	18	6	1	0	940	2	3	60	50	-1	-1	-1	1	0	4	34.875328	0	27	7	4	3	0	4	406	0
140411_1229	19	6	1	80	1020	2	1	120	30	-1	40	1	3	40	4	34.875328	0	27	7	4	3	0	4	406	1
140411_1229	20	6	1	0	1020	2	3	40	30	-1	-1	-1	1	0	4	34.875328	0	27	7	4	3	0	4	406	0
140411_1229	1	7	1	120	600	2	2	120	50	-1	0	1	3	40	3	7.8152933	0	19	6	4	1	0	4	407	.66666669
140411_1229	2	7	1	0	600	2	3	40	30	-1	-1	-1	2	0	3	7.8152933	0	19	6	4	1	0	4	407	0
140411_1229	3	7	1	0	600	2	3	60	30	-1	-1	-1	1	0	3	7.8152933	0	19	6	4	1	0	4	407	0
140411_1229	4	7	1	0	600	2	2	40	30	-1	-1	-1	1	0	3	7.8152933	0	19	6	4	1	0	4	407	0
140411_1229	5	7	1	60	660	2	2	60	30	-1	0	1	1	40	3	7.8152933	0	19	6	4	1	0	4	407	1
140411_1229	6	7	1	200	860	2	3	200	30	-1	0	1	1	40	3	7.8152933	0	19	6	4	1	0	4	407	1
140411_1229	7	7	1	0	860	2	2	60	10	-1	-1	-1	1	0	3	7.8152933	0	19	6	4	1	0	4	407	0
140411_1229	8	7	1	0	860	2	2	200	50	-1	-1	-1	3	0	3	7.8152933	0	19	6	4	1	0	4	407	0
140411_1229	9	7	1	0	860	2	1	200	50	-1	-1	-1	3	40	3	7.8152933	0	19	6	4	1	0	4	407	0
140411_1229	10	7	1	0	860	2	1	120	10	-1	-1	-1	1	0	3	7.8152933	0	19	6	4	1	0	4	407	0
140411_1229	11	7	1	40	900	2	3	40	50	-1	0	1	1	40	3	7.8152933	0	19	6	4	1	0	4	407	1
140411_1229	12	7	1	0	900	2	3	120	10	-1	-1	-1	3	0	3	7.8152933	0	19	6	4	1	0	4	407	0
140411_1229	13	7	1	120	1020	2	2	120	10	-1	0	1	2	40	3	7.8152933	0	19	6	4	1	0	4	407	1
140411_1229	14	7	1	0	1020	2	2	120	50	-1	-1	-1	3	40	3	7.8152933	0	19	6	4	1	0	4	407	0
140411_1229	15	7	1	60	1080	2	3	60	10	-1	0	1	1	40	3	7.8152933	0	19	6	4	1	0	4	407	1
140411_1229	16	7	1	0	1080	2	2	40	30	-1	-1	-1	3	0	3	7.8152933	0	19	6	4	1	0	4	407	0
140411_1229	17	7	1	200	1280	2	2	200	10	-1	0	1	2	40	3	7.8152933	0	19	6	4	1	0	4	407	1
140411_1229	18	7	1	0	1280	2	1	200	50	-1	-1	-1	2	0	3	7.8152933	0	19	6	4	1	0	4	407	0
140411_1229	19	7	1	120	1400	2	2	120	30	-1	0	1	3	40	3	7.8152933	0	19	6	4	1	0	4	407	1
140411_1229	20	7	1	0	1400	2	2	40	30	-1	-1	-1	3	0	3	7.8152933	0	19	6	4	1	0	4	407	0
140411_1229	1	8	1	0	480	1	3	-1	50	0	-1	-1	-1	40	4	7.8152933	1	27	7	3	3	0	4	408	0
140411_1229	2	8	1	0	480	1	2	-1	30	0	-1	-1	-1	0	4	7.8152933	1	27	7	3	3	0	4	408	0
140411_1229	3	8	1	0	480	1	2	-1	30	0	-1	-1	-1	0	4	7.8152933	1	27	7	3	3	0	4	408	0
140411_1229	4	8	1	0	480	1	1	-1	30	0	-1	-1	-1	0	4	7.8152933	1	27	7	3	3	0	4	408	0
140411_1229	5	8	1	60	540	1	2	-1	30	1	-1	-1	-1	40	4	7.8152933	1	27	7	3	3	0	4	408	1
140411_1229	6	8	1	125	665	1	2	-1	30	1	-1	-1	-1	40	4	7.8152933	1	27	7	3	3	0	4	408	1
140411_1229	7	8	1	-20	645	1	3	-1	10	1	-1	-1	-1	0	4	7.8152933	1	27	7	3	3	0	4	408	1
140411_1229	8	8	1	0	645	1	2	-1	50	0	-1	-1	-1	0	4	7.8152933	1	27	7	3	3	0	4	408	0
140411_1229	9	8	1	0	645	1	2	-1	50	0	-1	-1	-1	40	4	7.8152933	1	27	7	3	3	0	4	408	0
140411_1229	10	8	1	0	645	1	2	-1	10	0	-1	-1	-1	0	4	7.8152933	1	27	7	3	3	0	4	408	0
140411_1229	11	8	1	0	645	1	1	-1	50	0	-1	-1	-1	40	4	7.8152933	1	27	7	3	3	0	4	408	0
140411_1229	12	8	1	0	645	1	3	-1	10	0	-1	-1	-1	0	4	7.8152933	1	27	7	3	3	0	4	408	0
140411_1229	13	8	1	130	775	1	3	-1	10	1	-1	-1	-1	40	4	7.8152933	1	27	7	3	3	0	4	408	1
140411_1229	14	8	1	0	775	1	1	-1	50	0	-1	-1	-1	40	4	7.8152933	1	27	7	3	3	0	4	408	0
140411_1229	15	8	1	110	885	1	2	-1	10	1	-1	-1	-1	40	4	7.8152933	1	27	7	3	3	0	4	408	1
140411_1229	16	8	1	0	885	1	3	-1	30	0	-1	-1	-1	0	4	7.8152933	1	27	7	3	3	0	4	408	0
140411_1229	17	8	1	110	995	1	3	-1	10	1	-1	-1	-1	40	4	7.8152933	1	27	7	3	3	0	4	408	1
140411_1229	18	8	1	0	995	1	3	-1	50	0	-1	-1	-1	0	4	7.8152933	1	27	7	3	3	0	4	408	0
140411_1229	19	8	1	30	1025	1	3	-1	30	1	-1	-1	-1	40	4	7.8152933	1	27	7	3	3	0	4	408	1
140411_1229	20	8	1	0	1025	1	2	-1	30	0	-1	-1	-1	0	4	7.8152933	1	27	7	3	3	0	4	408	0
140411_1229	1	9	1	0	480	2	3	40	50	-1	-1	-1	2	40	5	7.8152933	0	22	1	3	2	1	4	409	0
140411_1229	2	9	1	0	480	2	1	40	30	-1	-1	-1	3	0	5	7.8152933	0	22	1	3	2	1	4	409	0
140411_1229	3	9	1	0	480	2	1	60	30	-1	-1	-1	3	0	5	7.8152933	0	22	1	3	2	1	4	409	0
140411_1229	4	9	1	0	480	2	3	200	30	-1	-1	-1	3	0	5	7.8152933	0	22	1	3	2	1	4	409	0
140411_1229	5	9	1	40	520	2	3	40	30	-1	0	1	2	40	5	7.8152933	0	22	1	3	2	1	4	409	1
140411_1229	6	9	1	190	710	2	3	200	30	-1	10	1	3	40	5	7.8152933	0	22	1	3	2	1	4	409	1
140411_1229	7	9	1	60	770	2	3	60	10	-1	0	1	1	0	5	7.8152933	0	22	1	3	2	1	4	409	1
140411_1229	8	9	1	0	770	2	1	200	50	-1	-1	-1	1	0	5	7.8152933	0	22	1	3	2	1	4	409	0
140411_1229	9	9	1	0	770	2	2	120	50	-1	-1	-1	1	40	5	7.8152933	0	22	1	3	2	1	4	409	0
140411_1229	10	9	1	0	770	2	3	120	10	-1	-1	-1	1	0	5	7.8152933	0	22	1	3	2	1	4	409	0
140411_1229	11	9	1	0	770	2	2	40	50	-1	-1	-1	1	40	5	7.8152933	0	22	1	3	2	1	4	409	0
140411_1229	12	9	1	200	970	2	2	200	10	-1	0	1	2	0	5	7.8152933	0	22	1	3	2	1	4	409	1
140411_1229	13	9	1	200	1170	2	1	200	10	-1	0	1	1	40	5	7.8152933	0	22	1	3	2	1	4	409	1
140411_1229	14	9	1	0	1170	2	2	40	50	-1	-1	-1	1	40	5	7.8152933	0	22	1	3	2	1	4	409	0
140411_1229	15	9	1	60	1230	2	2	60	10	-1	0	1	2	40	5	7.8152933	0	22	1	3	2	1	4	409	1
140411_1229	16	9	1	0	1230	2	1	40	30	-1	-1	-1	3	0	5	7.8152933	0	22	1	3	2	1	4	409	0
140411_1229	17	9	1	60	1290	2	2	60	10	-1	0	1	1	40	5	7.8152933	0	22	1	3	2	1	4	409	1
140411_1229	18	9	1	0	1290	2	1	60	50	-1	-1	-1	1	0	5	7.8152933	0	22	1	3	2	1	4	409	0
140411_1229	19	9	1	120	1410	2	3	120	30	-1	0	1	1	40	5	7.8152933	0	22	1	3	2	1	4	409	1
140411_1229	20	9	1	0	1410	2	2	200	30	-1	-1	-1	2	0	5	7.8152933	0	22	1	3	2	1	4	409	0
140411_1229	1	10	1	0	480	2	1	40	50	-1	-1	-1	2	40	3	17.993088	1	24	6	5	2	0	4	410	0
140411_1229	2	10	1	0	480	2	1	200	30	-1	-1	-1	1	0	3	17.993088	1	24	6	5	2	0	4	410	0
140411_1229	3	10	1	0	480	2	2	60	30	-1	-1	-1	3	0	3	17.993088	1	24	6	5	2	0	4	410	0
140411_1229	4	10	1	0	480	2	1	40	30	-1	-1	-1	2	0	3	17.993088	1	24	6	5	2	0	4	410	0
140411_1229	5	10	1	40	520	2	1	40	30	-1	0	1	2	40	3	17.993088	1	24	6	5	2	0	4	410	1
140411_1229	6	10	1	175	695	2	2	200	30	-1	25	1	3	40	3	17.993088	1	24	6	5	2	0	4	410	1
140411_1229	7	10	1	0	695	2	1	120	10	-1	-1	-1	2	0	3	17.993088	1	24	6	5	2	0	4	410	0
140411_1229	8	10	1	0	695	2	1	120	50	-1	-1	-1	2	0	3	17.993088	1	24	6	5	2	0	4	410	0
140411_1229	9	10	1	0	695	2	2	200	50	-1	-1	-1	2	40	3	17.993088	1	24	6	5	2	0	4	410	0
140411_1229	10	10	1	0	695	2	3	60	10	-1	-1	-1	3	0	3	17.993088	1	24	6	5	2	0	4	410	0
140411_1229	11	10	1	110	805	2	3	120	50	-1	10	1	2	40	3	17.993088	1	24	6	5	2	0	4	410	1
140411_1229	12	10	1	120	925	2	2	120	10	-1	0	1	3	0	3	17.993088	1	24	6	5	2	0	4	410	1
140411_1229	13	10	1	190	1115	2	2	200	10	-1	10	1	1	40	3	17.993088	1	24	6	5	2	0	4	410	1
140411_1229	14	10	1	0	1115	2	2	60	50	-1	-1	-1	2	40	3	17.993088	1	24	6	5	2	0	4	410	0
140411_1229	15	10	1	60	1175	2	1	60	10	-1	0	1	2	40	3	17.993088	1	24	6	5	2	0	4	410	1
140411_1229	16	10	1	0	1175	2	1	40	30	-1	-1	-1	1	0	3	17.993088	1	24	6	5	2	0	4	410	0
140411_1229	17	10	1	200	1375	2	3	200	10	-1	0	1	2	40	3	17.993088	1	24	6	5	2	0	4	410	1
140411_1229	18	10	1	0	1375	2	3	200	50	-1	-1	-1	2	0	3	17.993088	1	24	6	5	2	0	4	410	0
140411_1229	19	10	1	115	1490	2	2	120	30	-1	5	1	1	40	3	17.993088	1	24	6	5	2	0	4	410	1
140411_1229	20	10	1	0	1490	2	3	40	30	-1	-1	-1	3	0	3	17.993088	1	24	6	5	2	0	4	410	0
140411_1229	1	11	1	0	480	2	1	40	50	-1	-1	-1	1	40	4	34.875328	1	24	0	4	1	1	4	411	0
140411_1229	2	11	1	0	480	2	2	200	30	-1	-1	-1	1	0	4	34.875328	1	24	0	4	1	1	4	411	0
140411_1229	3	11	1	0	480	2	3	200	30	-1	-1	-1	2	0	4	34.875328	1	24	0	4	1	1	4	411	0
140411_1229	4	11	1	0	480	2	2	40	30	-1	-1	-1	2	0	4	34.875328	1	24	0	4	1	1	4	411	0
140411_1229	5	11	1	170	650	2	1	200	30	-1	30	1	3	40	4	34.875328	1	24	0	4	1	1	4	411	1
140411_1229	6	11	1	170	820	2	2	200	30	-1	30	1	1	40	4	34.875328	1	24	0	4	1	1	4	411	1
140411_1229	7	11	1	110	930	2	3	120	10	-1	10	1	3	0	4	34.875328	1	24	0	4	1	1	4	411	1
140411_1229	8	11	1	0	930	2	2	200	50	-1	-1	-1	1	0	4	34.875328	1	24	0	4	1	1	4	411	0
140411_1229	9	11	1	0	930	2	1	200	50	-1	-1	-1	2	40	4	34.875328	1	24	0	4	1	1	4	411	0
140411_1229	10	11	1	0	930	2	2	40	10	-1	-1	-1	2	0	4	34.875328	1	24	0	4	1	1	4	411	0
140411_1229	11	11	1	0	930	2	1	40	50	-1	-1	-1	1	40	4	34.875328	1	24	0	4	1	1	4	411	0
140411_1229	12	11	1	0	930	2	1	120	10	-1	-1	-1	3	0	4	34.875328	1	24	0	4	1	1	4	411	0
140411_1229	13	11	1	110	1040	2	1	120	10	-1	10	1	2	40	4	34.875328	1	24	0	4	1	1	4	411	1
140411_1229	14	11	1	0	1040	2	1	60	50	-1	-1	-1	2	40	4	34.875328	1	24	0	4	1	1	4	411	0
140411_1229	15	11	1	50	1090	2	2	60	10	-1	10	1	1	40	4	34.875328	1	24	0	4	1	1	4	411	1
140411_1229	16	11	1	0	1090	2	1	60	30	-1	-1	-1	2	0	4	34.875328	1	24	0	4	1	1	4	411	0
140411_1229	17	11	1	50	1140	2	3	60	10	-1	10	1	1	40	4	34.875328	1	24	0	4	1	1	4	411	1
140411_1229	18	11	1	0	1140	2	2	60	50	-1	-1	-1	1	0	4	34.875328	1	24	0	4	1	1	4	411	0
140411_1229	19	11	1	30	1170	2	1	60	30	-1	30	1	2	40	4	34.875328	1	24	0	4	1	1	4	411	1
140411_1229	20	11	1	0	1170	2	1	40	30	-1	-1	-1	3	0	4	34.875328	1	24	0	4	1	1	4	411	0
140411_1229	1	12	1	0	480	1	1	-1	50	0	-1	-1	-1	40	4	7.8152933	0	23	0	4	2	1	4	412	0
140411_1229	2	12	1	0	480	1	1	-1	30	0	-1	-1	-1	0	4	7.8152933	0	23	0	4	2	1	4	412	0
140411_1229	3	12	1	0	480	1	1	-1	30	0	-1	-1	-1	0	4	7.8152933	0	23	0	4	2	1	4	412	0
140411_1229	4	12	1	0	480	1	3	-1	30	0	-1	-1	-1	0	4	7.8152933	0	23	0	4	2	1	4	412	0
140411_1229	5	12	1	80	560	1	3	-1	30	1	-1	-1	-1	40	4	7.8152933	0	23	0	4	2	1	4	412	1
140411_1229	6	12	1	100	660	1	1	-1	30	1	-1	-1	-1	40	4	7.8152933	0	23	0	4	2	1	4	412	1
140411_1229	7	12	1	0	660	1	1	-1	10	0	-1	-1	-1	0	4	7.8152933	0	23	0	4	2	1	4	412	0
140411_1229	8	12	1	0	660	1	1	-1	50	0	-1	-1	-1	0	4	7.8152933	0	23	0	4	2	1	4	412	0
140411_1229	9	12	1	0	660	1	1	-1	50	0	-1	-1	-1	40	4	7.8152933	0	23	0	4	2	1	4	412	0
140411_1229	10	12	1	0	660	1	3	-1	10	0	-1	-1	-1	0	4	7.8152933	0	23	0	4	2	1	4	412	0
140411_1229	11	12	1	0	660	1	2	-1	50	0	-1	-1	-1	40	4	7.8152933	0	23	0	4	2	1	4	412	0
140411_1229	12	12	1	0	660	1	1	-1	10	0	-1	-1	-1	0	4	7.8152933	0	23	0	4	2	1	4	412	0
140411_1229	13	12	1	100	760	1	2	-1	10	1	-1	-1	-1	40	4	7.8152933	0	23	0	4	2	1	4	412	1
140411_1229	14	12	1	0	760	1	3	-1	50	0	-1	-1	-1	40	4	7.8152933	0	23	0	4	2	1	4	412	0
140411_1229	15	12	1	125	885	1	3	-1	10	1	-1	-1	-1	40	4	7.8152933	0	23	0	4	2	1	4	412	1
140411_1229	16	12	1	0	885	1	1	-1	30	0	-1	-1	-1	0	4	7.8152933	0	23	0	4	2	1	4	412	0
140411_1229	17	12	1	120	1005	1	1	-1	10	1	-1	-1	-1	40	4	7.8152933	0	23	0	4	2	1	4	412	1
140411_1229	18	12	1	0	1005	1	1	-1	50	0	-1	-1	-1	0	4	7.8152933	0	23	0	4	2	1	4	412	0
140411_1229	19	12	1	45	1050	1	2	-1	30	1	-1	-1	-1	40	4	7.8152933	0	23	0	4	2	1	4	412	1
140411_1229	20	12	1	0	1050	1	3	-1	30	0	-1	-1	-1	0	4	7.8152933	0	23	0	4	2	1	4	412	0
140411_1229	1	13	1	0	480	2	5	40	50	-1	-1	-1	2	40	2	7.8152933	1	23	6	3	2	0	4	413	0
140411_1229	2	13	1	0	480	2	4	40	30	-1	-1	-1	2	0	2	7.8152933	1	23	6	3	2	0	4	413	0
140411_1229	3	13	1	0	480	2	6	60	30	-1	-1	-1	3	0	2	7.8152933	1	23	6	3	2	0	4	413	0
140411_1229	4	13	1	0	480	2	4	40	30	-1	-1	-1	1	0	2	7.8152933	1	23	6	3	2	0	4	413	0
140411_1229	5	13	1	30	510	2	6	60	30	-1	30	1	1	40	2	7.8152933	1	23	6	3	2	0	4	413	1
140411_1229	6	13	1	165	675	2	4	200	30	-1	35	1	3	40	2	7.8152933	1	23	6	3	2	0	4	413	1
140411_1229	7	13	1	105	780	2	4	120	10	-1	15	1	3	0	2	7.8152933	1	23	6	3	2	0	4	413	1
140411_1229	8	13	1	0	780	2	6	200	50	-1	-1	-1	3	0	2	7.8152933	1	23	6	3	2	0	4	413	0
140411_1229	9	13	1	200	980	2	6	200	50	-1	0	1	3	40	2	7.8152933	1	23	6	3	2	0	4	413	1
140411_1229	10	13	1	0	980	2	5	120	10	-1	-1	-1	1	0	2	7.8152933	1	23	6	3	2	0	4	413	0
140411_1229	11	13	1	0	980	2	4	120	50	-1	-1	-1	3	40	2	7.8152933	1	23	6	3	2	0	4	413	0
140411_1229	12	13	1	0	980	2	4	200	10	-1	-1	-1	2	0	2	7.8152933	1	23	6	3	2	0	4	413	0
140411_1229	13	13	1	55	1035	2	6	60	10	-1	5	1	3	40	2	7.8152933	1	23	6	3	2	0	4	413	1
140411_1229	14	13	1	0	1035	2	4	40	50	-1	-1	-1	1	40	2	7.8152933	1	23	6	3	2	0	4	413	0
140411_1229	15	13	1	60	1095	2	4	60	10	-1	0	1	3	40	2	7.8152933	1	23	6	3	2	0	4	413	1
140411_1229	16	13	1	0	1095	2	5	60	30	-1	-1	-1	2	0	2	7.8152933	1	23	6	3	2	0	4	413	0
140411_1229	17	13	1	60	1155	2	4	60	10	-1	0	1	1	40	2	7.8152933	1	23	6	3	2	0	4	413	1
140411_1229	18	13	1	0	1155	2	5	200	50	-1	-1	-1	2	0	2	7.8152933	1	23	6	3	2	0	4	413	0
140411_1229	19	13	1	60	1215	2	6	60	30	-1	0	1	2	40	2	7.8152933	1	23	6	3	2	0	4	413	1
140411_1229	20	13	1	0	1215	2	4	200	30	-1	-1	-1	2	0	2	7.8152933	1	23	6	3	2	0	4	413	0
140411_1229	1	14	1	0	480	2	5	40	50	-1	-1	-1	1	40	4	7.8152933	0	21	1	3	3	0	4	414	0
140411_1229	2	14	1	0	480	2	6	40	30	-1	-1	-1	3	0	4	7.8152933	0	21	1	3	3	0	4	414	0
140411_1229	3	14	1	0	480	2	5	60	30	-1	-1	-1	1	0	4	7.8152933	0	21	1	3	3	0	4	414	0
140411_1229	4	14	1	0	480	2	4	200	30	-1	-1	-1	3	0	4	7.8152933	0	21	1	3	3	0	4	414	0
140411_1229	5	14	1	200	680	2	6	200	30	-1	0	1	3	40	4	7.8152933	0	21	1	3	3	0	4	414	1
140411_1229	6	14	1	200	880	2	4	200	30	-1	0	1	2	40	4	7.8152933	0	21	1	3	3	0	4	414	1
140411_1229	7	14	1	60	940	2	4	60	10	-1	0	1	1	0	4	7.8152933	0	21	1	3	3	0	4	414	1
140411_1229	8	14	1	0	940	2	4	200	50	-1	-1	-1	3	0	4	7.8152933	0	21	1	3	3	0	4	414	0
140411_1229	9	14	1	200	1140	2	6	200	50	-1	0	1	2	40	4	7.8152933	0	21	1	3	3	0	4	414	1
140411_1229	10	14	1	40	1180	2	6	40	10	-1	0	1	2	0	4	7.8152933	0	21	1	3	3	0	4	414	1
140411_1229	11	14	1	0	1180	2	4	120	50	-1	-1	-1	2	40	4	7.8152933	0	21	1	3	3	0	4	414	0
140411_1229	12	14	1	0	1180	2	6	200	10	-1	-1	-1	2	0	4	7.8152933	0	21	1	3	3	0	4	414	0
140411_1229	13	14	1	120	1300	2	6	120	10	-1	0	1	2	40	4	7.8152933	0	21	1	3	3	0	4	414	1
140411_1229	14	14	1	120	1420	2	6	120	50	-1	0	1	3	40	4	7.8152933	0	21	1	3	3	0	4	414	1
140411_1229	15	14	1	60	1480	2	6	60	10	-1	0	1	2	40	4	7.8152933	0	21	1	3	3	0	4	414	1
140411_1229	16	14	1	0	1480	2	6	40	30	-1	-1	-1	3	0	4	7.8152933	0	21	1	3	3	0	4	414	0
140411_1229	17	14	1	60	1540	2	5	60	10	-1	0	1	3	40	4	7.8152933	0	21	1	3	3	0	4	414	1
140411_1229	18	14	1	0	1540	2	5	60	50	-1	-1	-1	3	0	4	7.8152933	0	21	1	3	3	0	4	414	0
140411_1229	19	14	1	0	1540	2	4	120	30	-1	-1	-1	1	40	4	7.8152933	0	21	1	3	3	0	4	414	0
140411_1229	20	14	1	0	1540	2	6	200	30	-1	-1	-1	2	0	4	7.8152933	0	21	1	3	3	0	4	414	0
140411_1229	1	15	1	0	480	2	6	40	50	-1	-1	-1	1	40	3	-16.260204	1	20	4	4	3	1	4	415	0
140411_1229	2	15	1	0	480	2	5	40	30	-1	-1	-1	2	0	3	-16.260204	1	20	4	4	3	1	4	415	0
140411_1229	3	15	1	0	480	2	4	60	30	-1	-1	-1	1	0	3	-16.260204	1	20	4	4	3	1	4	415	0
140411_1229	4	15	1	199	679	2	5	200	30	-1	1	1	3	0	3	-16.260204	1	20	4	4	3	1	4	415	1
140411_1229	5	15	1	59	738	2	4	60	30	-1	1	1	1	40	3	-16.260204	1	20	4	4	3	1	4	415	1
140411_1229	6	15	1	200	938	2	5	200	30	-1	0	1	2	40	3	-16.260204	1	20	4	4	3	1	4	415	1
140411_1229	7	15	1	0	938	2	5	120	10	-1	-1	-1	2	0	3	-16.260204	1	20	4	4	3	1	4	415	0
140411_1229	8	15	1	0	938	2	6	120	50	-1	-1	-1	2	0	3	-16.260204	1	20	4	4	3	1	4	415	0
140411_1229	9	15	1	120	1058	2	6	120	50	-1	0	1	1	40	3	-16.260204	1	20	4	4	3	1	4	415	1
140411_1229	10	15	1	0	1058	2	5	60	10	-1	-1	-1	3	0	3	-16.260204	1	20	4	4	3	1	4	415	0
140411_1229	11	15	1	120	1178	2	6	120	50	-1	0	1	3	40	3	-16.260204	1	20	4	4	3	1	4	415	1
140411_1229	12	15	1	0	1178	2	5	40	10	-1	-1	-1	1	0	3	-16.260204	1	20	4	4	3	1	4	415	0
140411_1229	13	15	1	200	1378	2	6	200	10	-1	0	1	1	40	3	-16.260204	1	20	4	4	3	1	4	415	1
140411_1229	14	15	1	0	1378	2	4	120	50	-1	-1	-1	3	40	3	-16.260204	1	20	4	4	3	1	4	415	0
140411_1229	15	15	1	60	1438	2	5	60	10	-1	0	1	3	40	3	-16.260204	1	20	4	4	3	1	4	415	1
140411_1229	16	15	1	0	1438	2	6	60	30	-1	-1	-1	2	0	3	-16.260204	1	20	4	4	3	1	4	415	0
140411_1229	17	15	1	60	1498	2	6	60	10	-1	0	1	3	40	3	-16.260204	1	20	4	4	3	1	4	415	1
140411_1229	18	15	1	0	1498	2	4	60	50	-1	-1	-1	3	0	3	-16.260204	1	20	4	4	3	1	4	415	0
140411_1229	19	15	1	60	1558	2	5	60	30	-1	0	1	2	40	3	-16.260204	1	20	4	4	3	1	4	415	1
140411_1229	20	15	1	0	1558	2	5	40	30	-1	-1	-1	1	0	3	-16.260204	1	20	4	4	3	1	4	415	0
140411_1229	1	16	1	0	480	1	5	-1	50	0	-1	-1	-1	40	5	10.911128	1	21	5	1	2	0	4	416	0
140411_1229	2	16	1	0	480	1	6	-1	30	0	-1	-1	-1	0	5	10.911128	1	21	5	1	2	0	4	416	0
140411_1229	3	16	1	0	480	1	6	-1	30	0	-1	-1	-1	0	5	10.911128	1	21	5	1	2	0	4	416	0
140411_1229	4	16	1	-64	416	1	5	-1	30	1	-1	-1	-1	0	5	10.911128	1	21	5	1	2	0	4	416	1
140411_1229	5	16	1	81	497	1	4	-1	30	1	-1	-1	-1	40	5	10.911128	1	21	5	1	2	0	4	416	1
140411_1229	6	16	1	75	572	1	6	-1	30	1	-1	-1	-1	40	5	10.911128	1	21	5	1	2	0	4	416	.66666669
140411_1229	7	16	1	0	572	1	5	-1	10	0	-1	-1	-1	0	5	10.911128	1	21	5	1	2	0	4	416	0
140411_1229	8	16	1	0	572	1	6	-1	50	0	-1	-1	-1	0	5	10.911128	1	21	5	1	2	0	4	416	0
140411_1229	9	16	1	-30	542	1	6	-1	50	1	-1	-1	-1	40	5	10.911128	1	21	5	1	2	0	4	416	1
140411_1229	10	16	1	-24	518	1	4	-1	10	1	-1	-1	-1	0	5	10.911128	1	21	5	1	2	0	4	416	1
140411_1229	11	16	1	-29	489	1	6	-1	50	1	-1	-1	-1	40	5	10.911128	1	21	5	1	2	0	4	416	1
140411_1229	12	16	1	0	489	1	5	-1	10	0	-1	-1	-1	0	5	10.911128	1	21	5	1	2	0	4	416	0
140411_1229	13	16	1	105	594	1	4	-1	10	1	-1	-1	-1	40	5	10.911128	1	21	5	1	2	0	4	416	1
140411_1229	14	16	1	0	594	1	5	-1	50	0	-1	-1	-1	40	5	10.911128	1	21	5	1	2	0	4	416	0
140411_1229	15	16	1	92	686	1	4	-1	10	1	-1	-1	-1	40	5	10.911128	1	21	5	1	2	0	4	416	1
140411_1229	16	16	1	0	686	1	5	-1	30	0	-1	-1	-1	0	5	10.911128	1	21	5	1	2	0	4	416	0
140411_1229	17	16	1	90	776	1	5	-1	10	1	-1	-1	-1	40	5	10.911128	1	21	5	1	2	0	4	416	1
140411_1229	18	16	1	0	776	1	5	-1	50	0	-1	-1	-1	0	5	10.911128	1	21	5	1	2	0	4	416	0
140411_1229	19	16	1	0	776	1	4	-1	30	0	-1	-1	-1	40	5	10.911128	1	21	5	1	2	0	4	416	0
140411_1229	20	16	1	0	776	1	4	-1	30	0	-1	-1	-1	0	5	10.911128	1	21	5	1	2	0	4	416	0
140411_1229	1	17	1	0	480	2	6	120	50	-1	-1	-1	3	40	3	7.8152933	1	21	2	5	2	0	4	417	0
140411_1229	2	17	1	0	480	2	5	40	30	-1	-1	-1	3	0	3	7.8152933	1	21	2	5	2	0	4	417	0
140411_1229	3	17	1	0	480	2	5	200	30	-1	-1	-1	2	0	3	7.8152933	1	21	2	5	2	0	4	417	0
140411_1229	4	17	1	30	510	2	6	40	30	-1	10	1	1	0	3	7.8152933	1	21	2	5	2	0	4	417	1
140411_1229	5	17	1	39	549	2	5	40	30	-1	1	1	2	40	3	7.8152933	1	21	2	5	2	0	4	417	1
140411_1229	6	17	1	160	709	2	6	200	30	-1	40	1	2	40	3	7.8152933	1	21	2	5	2	0	4	417	.66666669
140411_1229	7	17	1	120	829	2	6	120	10	-1	0	1	2	0	3	7.8152933	1	21	2	5	2	0	4	417	1
140411_1229	8	17	1	0	829	2	6	200	50	-1	-1	-1	1	0	3	7.8152933	1	21	2	5	2	0	4	417	0
140411_1229	9	17	1	105	934	2	4	120	50	-1	15	1	1	40	3	7.8152933	1	21	2	5	2	0	4	417	1
140411_1229	10	17	1	35	969	2	4	40	10	-1	5	1	2	0	3	7.8152933	1	21	2	5	2	0	4	417	1
140411_1229	11	17	1	100	1069	2	5	120	50	-1	20	1	3	40	3	7.8152933	1	21	2	5	2	0	4	417	1
140411_1229	12	17	1	0	1069	2	6	40	10	-1	-1	-1	1	0	3	7.8152933	1	21	2	5	2	0	4	417	0
140411_1229	13	17	1	55	1124	2	5	60	10	-1	5	1	3	40	3	7.8152933	1	21	2	5	2	0	4	417	1
140411_1229	14	17	1	60	1184	2	6	60	50	-1	0	1	2	40	3	7.8152933	1	21	2	5	2	0	4	417	1
140411_1229	15	17	1	58	1242	2	4	60	10	-1	2	1	1	40	3	7.8152933	1	21	2	5	2	0	4	417	1
140411_1229	16	17	1	0	1242	2	5	40	30	-1	-1	-1	1	0	3	7.8152933	1	21	2	5	2	0	4	417	0
140411_1229	17	17	1	200	1442	2	4	200	10	-1	0	1	2	40	3	7.8152933	1	21	2	5	2	0	4	417	1
140411_1229	18	17	1	0	1442	2	6	60	50	-1	-1	-1	3	0	3	7.8152933	1	21	2	5	2	0	4	417	0
140411_1229	19	17	1	120	1562	2	6	120	30	-1	0	1	3	40	3	7.8152933	1	21	2	5	2	0	4	417	1
140411_1229	20	17	1	0	1562	2	4	40	30	-1	-1	-1	1	0	3	7.8152933	1	21	2	5	2	0	4	417	0
140411_1229	1	18	1	120	600	2	4	120	50	-1	0	1	3	40	3	7.8152933	1	21	4	3	2	0	4	418	1
140411_1229	2	18	1	0	600	2	6	200	30	-1	-1	-1	1	0	3	7.8152933	1	21	4	3	2	0	4	418	0
140411_1229	3	18	1	0	600	2	4	200	30	-1	-1	-1	2	0	3	7.8152933	1	21	4	3	2	0	4	418	0
140411_1229	4	18	1	40	640	2	6	40	30	-1	0	1	2	0	3	7.8152933	1	21	4	3	2	0	4	418	1
140411_1229	5	18	1	180	820	2	5	200	30	-1	20	1	3	40	3	7.8152933	1	21	4	3	2	0	4	418	1
140411_1229	6	18	1	190	1010	2	4	200	30	-1	10	1	1	40	3	7.8152933	1	21	4	3	2	0	4	418	1
140411_1229	7	18	1	0	1010	2	5	120	10	-1	-1	-1	3	0	3	7.8152933	1	21	4	3	2	0	4	418	0
140411_1229	8	18	1	0	1010	2	5	120	50	-1	-1	-1	2	0	3	7.8152933	1	21	4	3	2	0	4	418	0
140411_1229	9	18	1	190	1200	2	5	200	50	-1	10	1	3	40	3	7.8152933	1	21	4	3	2	0	4	418	1
140411_1229	10	18	1	60	1260	2	4	60	10	-1	0	1	3	0	3	7.8152933	1	21	4	3	2	0	4	418	1
140411_1229	11	18	1	110	1370	2	5	120	50	-1	10	1	2	40	3	7.8152933	1	21	4	3	2	0	4	418	1
140411_1229	12	18	1	0	1370	2	4	40	10	-1	-1	-1	1	0	3	7.8152933	1	21	4	3	2	0	4	418	0
140411_1229	13	18	1	60	1430	2	4	60	10	-1	0	1	3	40	3	7.8152933	1	21	4	3	2	0	4	418	1
140411_1229	14	18	1	40	1470	2	6	40	50	-1	0	1	1	40	3	7.8152933	1	21	4	3	2	0	4	418	1
140411_1229	15	18	1	60	1530	2	6	60	10	-1	0	1	3	40	3	7.8152933	1	21	4	3	2	0	4	418	1
140411_1229	16	18	1	0	1530	2	6	40	30	-1	-1	-1	1	0	3	7.8152933	1	21	4	3	2	0	4	418	0
140411_1229	17	18	1	60	1590	2	4	60	10	-1	0	1	3	40	3	7.8152933	1	21	4	3	2	0	4	418	1
140411_1229	18	18	1	0	1590	2	6	60	50	-1	-1	-1	1	0	3	7.8152933	1	21	4	3	2	0	4	418	0
140411_1229	19	18	1	0	1590	2	4	120	30	-1	-1	-1	3	40	3	7.8152933	1	21	4	3	2	0	4	418	0
140411_1229	20	18	1	0	1590	2	6	40	30	-1	-1	-1	1	0	3	7.8152933	1	21	4	3	2	0	4	418	0
140411_1229	1	19	1	0	480	2	5	120	50	-1	-1	-1	3	40	3	12.063198	1	19	1	5	2	1	4	419	0
140411_1229	2	19	1	0	480	2	6	40	30	-1	-1	-1	2	0	3	12.063198	1	19	1	5	2	1	4	419	0
140411_1229	3	19	1	0	480	2	6	60	30	-1	-1	-1	1	0	3	12.063198	1	19	1	5	2	1	4	419	0
140411_1229	4	19	1	35	515	2	5	40	30	-1	5	1	1	0	3	12.063198	1	19	1	5	2	1	4	419	1
140411_1229	5	19	1	50	565	2	5	60	30	-1	10	1	1	40	3	12.063198	1	19	1	5	2	1	4	419	1
140411_1229	6	19	1	185	750	2	6	200	30	-1	15	1	1	40	3	12.063198	1	19	1	5	2	1	4	419	.66666669
140411_1229	7	19	1	0	750	2	5	60	10	-1	-1	-1	1	0	3	12.063198	1	19	1	5	2	1	4	419	0
140411_1229	8	19	1	0	750	2	5	200	50	-1	-1	-1	3	0	3	12.063198	1	19	1	5	2	1	4	419	0
140411_1229	9	19	1	180	930	2	4	200	50	-1	20	1	3	40	3	12.063198	1	19	1	5	2	1	4	419	1
140411_1229	10	19	1	119	1049	2	4	120	10	-1	1	1	1	0	3	12.063198	1	19	1	5	2	1	4	419	1
140411_1229	11	19	1	39	1088	2	6	40	50	-1	1	1	1	40	3	12.063198	1	19	1	5	2	1	4	419	1
140411_1229	12	19	1	0	1088	2	6	120	10	-1	-1	-1	3	0	3	12.063198	1	19	1	5	2	1	4	419	0
140411_1229	13	19	1	119	1207	2	5	120	10	-1	1	1	2	40	3	12.063198	1	19	1	5	2	1	4	419	1
140411_1229	14	19	1	0	1207	2	5	120	50	-1	-1	-1	3	40	3	12.063198	1	19	1	5	2	1	4	419	0
140411_1229	15	19	1	57	1264	2	6	60	10	-1	3	1	1	40	3	12.063198	1	19	1	5	2	1	4	419	1
140411_1229	16	19	1	0	1264	2	5	40	30	-1	-1	-1	3	0	3	12.063198	1	19	1	5	2	1	4	419	0
140411_1229	17	19	1	200	1464	2	5	200	10	-1	0	1	2	40	3	12.063198	1	19	1	5	2	1	4	419	1
140411_1229	18	19	1	0	1464	2	4	200	50	-1	-1	-1	2	0	3	12.063198	1	19	1	5	2	1	4	419	0
140411_1229	19	19	1	120	1584	2	5	120	30	-1	0	1	3	40	3	12.063198	1	19	1	5	2	1	4	419	1
140411_1229	20	19	1	0	1584	2	5	40	30	-1	-1	-1	3	0	3	12.063198	1	19	1	5	2	1	4	419	0
140411_1229	1	20	1	0	480	1	6	-1	50	0	-1	-1	-1	40	3	12.553367	0	22	1	4	3	0	4	420	0
140411_1229	2	20	1	0	480	1	5	-1	30	0	-1	-1	-1	0	3	12.553367	0	22	1	4	3	0	4	420	0
140411_1229	3	20	1	0	480	1	5	-1	30	0	-1	-1	-1	0	3	12.553367	0	22	1	4	3	0	4	420	0
140411_1229	4	20	1	0	480	1	4	-1	30	0	-1	-1	-1	0	3	12.553367	0	22	1	4	3	0	4	420	0
140411_1229	5	20	1	61	541	1	5	-1	30	1	-1	-1	-1	40	3	12.553367	0	22	1	4	3	0	4	420	1
140411_1229	6	20	1	65	606	1	5	-1	30	1	-1	-1	-1	40	3	12.553367	0	22	1	4	3	0	4	420	1
140411_1229	7	20	1	-21	585	1	6	-1	10	1	-1	-1	-1	0	3	12.553367	0	22	1	4	3	0	4	420	1
140411_1229	8	20	1	0	585	1	5	-1	50	0	-1	-1	-1	0	3	12.553367	0	22	1	4	3	0	4	420	0
140411_1229	9	20	1	-10	575	1	5	-1	50	1	-1	-1	-1	40	3	12.553367	0	22	1	4	3	0	4	420	1
140411_1229	10	20	1	0	575	1	5	-1	10	0	-1	-1	-1	0	3	12.553367	0	22	1	4	3	0	4	420	0
140411_1229	11	20	1	0	575	1	4	-1	50	0	-1	-1	-1	40	3	12.553367	0	22	1	4	3	0	4	420	0
140411_1229	12	20	1	0	575	1	6	-1	10	0	-1	-1	-1	0	3	12.553367	0	22	1	4	3	0	4	420	0
140411_1229	13	20	1	95	670	1	6	-1	10	1	-1	-1	-1	40	3	12.553367	0	22	1	4	3	0	4	420	1
140411_1229	14	20	1	0	670	1	4	-1	50	0	-1	-1	-1	40	3	12.553367	0	22	1	4	3	0	4	420	0
140411_1229	15	20	1	108	778	1	5	-1	10	1	-1	-1	-1	40	3	12.553367	0	22	1	4	3	0	4	420	1
140411_1229	16	20	1	0	778	1	6	-1	30	0	-1	-1	-1	0	3	12.553367	0	22	1	4	3	0	4	420	0
140411_1229	17	20	1	90	868	1	6	-1	10	1	-1	-1	-1	40	3	12.553367	0	22	1	4	3	0	4	420	1
140411_1229	18	20	1	0	868	1	6	-1	50	0	-1	-1	-1	0	3	12.553367	0	22	1	4	3	0	4	420	0
140411_1229	19	20	1	30	898	1	6	-1	30	1	-1	-1	-1	40	3	12.553367	0	22	1	4	3	0	4	420	1
140411_1229	20	20	1	0	898	1	5	-1	30	0	-1	-1	-1	0	3	12.553367	0	22	1	4	3	0	4	420	0
140411_1229	1	21	1	0	480	2	6	40	50	-1	-1	-1	2	40	6	-7.8152933	0	28	4	2	2	0	4	421	0
140411_1229	2	21	1	0	480	2	4	40	30	-1	-1	-1	3	0	6	-7.8152933	0	28	4	2	2	0	4	421	0
140411_1229	3	21	1	0	480	2	4	60	30	-1	-1	-1	3	0	6	-7.8152933	0	28	4	2	2	0	4	421	0
140411_1229	4	21	1	168	648	2	6	200	30	-1	32	1	3	0	6	-7.8152933	0	28	4	2	2	0	4	421	1
140411_1229	5	21	1	5	653	2	6	40	30	-1	35	1	2	40	6	-7.8152933	0	28	4	2	2	0	4	421	1
140411_1229	6	21	1	0	653	2	6	200	30	-1	-1	0	3	40	6	-7.8152933	0	28	4	2	2	0	4	421	.66666669
140411_1229	7	21	1	56	709	2	6	60	10	-1	4	1	1	0	6	-7.8152933	0	28	4	2	2	0	4	421	1
140411_1229	8	21	1	0	709	2	4	200	50	-1	-1	-1	1	0	6	-7.8152933	0	28	4	2	2	0	4	421	0
140411_1229	9	21	1	110	819	2	5	120	50	-1	10	1	1	40	6	-7.8152933	0	28	4	2	2	0	4	421	1
140411_1229	10	21	1	110	929	2	6	120	10	-1	10	1	1	0	6	-7.8152933	0	28	4	2	2	0	4	421	1
140411_1229	11	21	1	25	954	2	5	40	50	-1	15	1	1	40	6	-7.8152933	0	28	4	2	2	0	4	421	1
140411_1229	12	21	1	0	954	2	5	200	10	-1	-1	-1	2	0	6	-7.8152933	0	28	4	2	2	0	4	421	0
140411_1229	13	21	1	190	1144	2	4	200	10	-1	10	1	1	40	6	-7.8152933	0	28	4	2	2	0	4	421	1
140411_1229	14	21	1	0	1144	2	5	40	50	-1	-1	-1	1	40	6	-7.8152933	0	28	4	2	2	0	4	421	0
140411_1229	15	21	1	45	1189	2	5	60	10	-1	15	1	2	40	6	-7.8152933	0	28	4	2	2	0	4	421	1
140411_1229	16	21	1	0	1189	2	4	40	30	-1	-1	-1	3	0	6	-7.8152933	0	28	4	2	2	0	4	421	0
140411_1229	17	21	1	60	1249	2	5	60	10	-1	0	1	1	40	6	-7.8152933	0	28	4	2	2	0	4	421	1
140411_1229	18	21	1	0	1249	2	4	60	50	-1	-1	-1	1	0	6	-7.8152933	0	28	4	2	2	0	4	421	0
140411_1229	19	21	1	120	1369	2	6	120	30	-1	0	1	1	40	6	-7.8152933	0	28	4	2	2	0	4	421	1
140411_1229	20	21	1	0	1369	2	5	200	30	-1	-1	-1	2	0	6	-7.8152933	0	28	4	2	2	0	4	421	0
140411_1229	1	22	1	20	500	2	4	40	50	-1	20	1	2	40	2	12.824398	1	21	2	3	1	0	4	422	1
140411_1229	2	22	1	0	500	2	4	200	30	-1	-1	-1	1	0	2	12.824398	1	21	2	3	1	0	4	422	0
140411_1229	3	22	1	0	500	2	5	60	30	-1	-1	-1	3	0	2	12.824398	1	21	2	3	1	0	4	422	0
140411_1229	4	22	1	0	500	2	4	40	30	-1	-1	-1	2	0	2	12.824398	1	21	2	3	1	0	4	422	0
140411_1229	5	22	1	40	540	2	4	40	30	-1	0	1	2	40	2	12.824398	1	21	2	3	1	0	4	422	1
140411_1229	6	22	1	180	720	2	5	200	30	-1	20	1	3	40	2	12.824398	1	21	2	3	1	0	4	422	1
140411_1229	7	22	1	120	840	2	4	120	10	-1	0	1	2	0	2	12.824398	1	21	2	3	1	0	4	422	1
140411_1229	8	22	1	0	840	2	4	120	50	-1	-1	-1	2	0	2	12.824398	1	21	2	3	1	0	4	422	0
140411_1229	9	22	1	200	1040	2	5	200	50	-1	0	1	2	40	2	12.824398	1	21	2	3	1	0	4	422	1
140411_1229	10	22	1	60	1100	2	6	60	10	-1	0	1	3	0	2	12.824398	1	21	2	3	1	0	4	422	1
140411_1229	11	22	1	120	1220	2	6	120	50	-1	0	1	2	40	2	12.824398	1	21	2	3	1	0	4	422	1
140411_1229	12	22	1	0	1220	2	5	120	10	-1	-1	-1	3	0	2	12.824398	1	21	2	3	1	0	4	422	0
140411_1229	13	22	1	200	1420	2	5	200	10	-1	0	1	1	40	2	12.824398	1	21	2	3	1	0	4	422	1
140411_1229	14	22	1	0	1420	2	5	60	50	-1	-1	-1	2	40	2	12.824398	1	21	2	3	1	0	4	422	0
140411_1229	15	22	1	60	1480	2	4	60	10	-1	0	1	2	40	2	12.824398	1	21	2	3	1	0	4	422	1
140411_1229	16	22	1	0	1480	2	4	40	30	-1	-1	-1	1	0	2	12.824398	1	21	2	3	1	0	4	422	0
140411_1229	17	22	1	200	1680	2	6	200	10	-1	0	1	2	40	2	12.824398	1	21	2	3	1	0	4	422	1
140411_1229	18	22	1	0	1680	2	6	200	50	-1	-1	-1	2	0	2	12.824398	1	21	2	3	1	0	4	422	0
140411_1229	19	22	1	120	1800	2	5	120	30	-1	0	1	1	40	2	12.824398	1	21	2	3	1	0	4	422	1
140411_1229	20	22	1	0	1800	2	6	40	30	-1	-1	-1	3	0	2	12.824398	1	21	2	3	1	0	4	422	0
140411_1229	1	23	1	30	510	2	4	40	50	-1	10	1	1	40	3	8.3021612	1	29	6	3	2	0	4	423	1
140411_1229	2	23	1	0	510	2	5	200	30	-1	-1	-1	1	0	3	8.3021612	1	29	6	3	2	0	4	423	0
140411_1229	3	23	1	0	510	2	6	200	30	-1	-1	-1	2	0	3	8.3021612	1	29	6	3	2	0	4	423	0
140411_1229	4	23	1	20	530	2	5	40	30	-1	20	1	2	0	3	8.3021612	1	29	6	3	2	0	4	423	1
140411_1229	5	23	1	150	680	2	4	200	30	-1	50	1	3	40	3	8.3021612	1	29	6	3	2	0	4	423	1
140411_1229	6	23	1	185	865	2	5	200	30	-1	15	1	1	40	3	8.3021612	1	29	6	3	2	0	4	423	1
140411_1229	7	23	1	115	980	2	6	120	10	-1	5	1	3	0	3	8.3021612	1	29	6	3	2	0	4	423	1
140411_1229	8	23	1	0	980	2	5	200	50	-1	-1	-1	1	0	3	8.3021612	1	29	6	3	2	0	4	423	0
140411_1229	9	23	1	190	1170	2	4	200	50	-1	10	1	2	40	3	8.3021612	1	29	6	3	2	0	4	423	1
140411_1229	10	23	1	0	1170	2	5	40	10	-1	-1	-1	2	0	3	8.3021612	1	29	6	3	2	0	4	423	0
140411_1229	11	23	1	0	1170	2	4	40	50	-1	-1	-1	1	40	3	8.3021612	1	29	6	3	2	0	4	423	0
140411_1229	12	23	1	0	1170	2	4	120	10	-1	-1	-1	3	0	3	8.3021612	1	29	6	3	2	0	4	423	0
140411_1229	13	23	1	115	1285	2	4	120	10	-1	5	1	2	40	3	8.3021612	1	29	6	3	2	0	4	423	1
140411_1229	14	23	1	0	1285	2	4	60	50	-1	-1	-1	2	40	3	8.3021612	1	29	6	3	2	0	4	423	0
140411_1229	15	23	1	57	1342	2	5	60	10	-1	3	1	1	40	3	8.3021612	1	29	6	3	2	0	4	423	1
140411_1229	16	23	1	0	1342	2	4	60	30	-1	-1	-1	2	0	3	8.3021612	1	29	6	3	2	0	4	423	0
140411_1229	17	23	1	60	1402	2	6	60	10	-1	0	1	1	40	3	8.3021612	1	29	6	3	2	0	4	423	1
140411_1229	18	23	1	0	1402	2	5	60	50	-1	-1	-1	1	0	3	8.3021612	1	29	6	3	2	0	4	423	0
140411_1229	19	23	1	0	1402	2	4	60	30	-1	-1	-1	2	40	3	8.3021612	1	29	6	3	2	0	4	423	0
140411_1229	20	23	1	0	1402	2	4	40	30	-1	-1	-1	3	0	3	8.3021612	1	29	6	3	2	0	4	423	0
140411_1229	1	24	1	0	480	1	4	-1	50	1	-1	-1	-1	40	3	7.8152933	1	23	3	5	1	0	4	424	1
140411_1229	2	24	1	0	480	1	4	-1	30	0	-1	-1	-1	0	3	7.8152933	1	23	3	5	1	0	4	424	0
140411_1229	3	24	1	0	480	1	4	-1	30	0	-1	-1	-1	0	3	7.8152933	1	23	3	5	1	0	4	424	0
140411_1229	4	24	1	-48	432	1	6	-1	30	1	-1	-1	-1	0	3	7.8152933	1	23	3	5	1	0	4	424	1
140411_1229	5	24	1	95	527	1	6	-1	30	1	-1	-1	-1	40	3	7.8152933	1	23	3	5	1	0	4	424	1
140411_1229	6	24	1	75	602	1	4	-1	30	1	-1	-1	-1	40	3	7.8152933	1	23	3	5	1	0	4	424	1
140411_1229	7	24	1	-15	587	1	4	-1	10	1	-1	-1	-1	0	3	7.8152933	1	23	3	5	1	0	4	424	1
140411_1229	8	24	1	0	587	1	4	-1	50	0	-1	-1	-1	0	3	7.8152933	1	23	3	5	1	0	4	424	0
140411_1229	9	24	1	15	602	1	4	-1	50	1	-1	-1	-1	40	3	7.8152933	1	23	3	5	1	0	4	424	1
140411_1229	10	24	1	-20	582	1	6	-1	10	1	-1	-1	-1	0	3	7.8152933	1	23	3	5	1	0	4	424	1
140411_1229	11	24	1	15	597	1	5	-1	50	1	-1	-1	-1	40	3	7.8152933	1	23	3	5	1	0	4	424	1
140411_1229	12	24	1	0	597	1	4	-1	10	0	-1	-1	-1	0	3	7.8152933	1	23	3	5	1	0	4	424	0
140411_1229	13	24	1	96	693	1	5	-1	10	1	-1	-1	-1	40	3	7.8152933	1	23	3	5	1	0	4	424	1
140411_1229	14	24	1	-30	663	1	6	-1	50	1	-1	-1	-1	40	3	7.8152933	1	23	3	5	1	0	4	424	1
140411_1229	15	24	1	93	756	1	6	-1	10	1	-1	-1	-1	40	3	7.8152933	1	23	3	5	1	0	4	424	1
140411_1229	16	24	1	0	756	1	4	-1	30	0	-1	-1	-1	0	3	7.8152933	1	23	3	5	1	0	4	424	0
140411_1229	17	24	1	90	846	1	4	-1	10	1	-1	-1	-1	40	3	7.8152933	1	23	3	5	1	0	4	424	1
140411_1229	18	24	1	0	846	1	4	-1	50	0	-1	-1	-1	0	3	7.8152933	1	23	3	5	1	0	4	424	0
140411_1229	19	24	1	30	876	1	5	-1	30	1	-1	-1	-1	40	3	7.8152933	1	23	3	5	1	0	4	424	1
140411_1229	20	24	1	0	876	1	6	-1	30	0	-1	-1	-1	0	3	7.8152933	1	23	3	5	1	0	4	424	0
140312_0858	1	1	1	39	519	2	2	40	50	-1	1	1	2	40	3	18.145578	1	18	7	5	2	0	1	101	1
140312_0858	2	1	1	0	519	2	1	40	30	-1	-1	-1	2	0	3	18.145578	1	18	7	5	2	0	1	101	0
140312_0858	3	1	1	0	519	2	3	60	30	-1	-1	-1	3	0	3	18.145578	1	18	7	5	2	0	1	101	0
140312_0858	4	1	1	0	519	2	1	40	30	-1	-1	-1	1	0	3	18.145578	1	18	7	5	2	0	1	101	0
140312_0858	5	1	1	59	578	2	3	60	30	-1	1	1	1	40	3	18.145578	1	18	7	5	2	0	1	101	1
140312_0858	6	1	1	199	777	2	1	200	30	-1	1	1	3	40	3	18.145578	1	18	7	5	2	0	1	101	1
140312_0858	7	1	1	119	896	2	1	120	10	-1	1	1	3	0	3	18.145578	1	18	7	5	2	0	1	101	1
140312_0858	8	1	1	200	1096	2	3	200	50	-1	0	1	3	0	3	18.145578	1	18	7	5	2	0	1	101	1
140312_0858	9	1	1	190	1286	2	3	200	50	-1	10	1	3	40	3	18.145578	1	18	7	5	2	0	1	101	1
140312_0858	10	1	1	120	1406	2	2	120	10	-1	0	1	1	0	3	18.145578	1	18	7	5	2	0	1	101	1
140312_0858	11	1	1	120	1526	2	1	120	50	-1	0	1	3	40	3	18.145578	1	18	7	5	2	0	1	101	.66666669
140312_0858	12	1	1	0	1526	2	1	200	10	-1	-1	-1	2	0	3	18.145578	1	18	7	5	2	0	1	101	0
140312_0858	13	1	1	60	1586	2	3	60	10	-1	0	1	3	40	3	18.145578	1	18	7	5	2	0	1	101	1
140312_0858	14	1	1	40	1626	2	1	40	50	-1	0	1	1	40	3	18.145578	1	18	7	5	2	0	1	101	1
140312_0858	15	1	1	60	1686	2	1	60	10	-1	0	1	3	40	3	18.145578	1	18	7	5	2	0	1	101	1
140312_0858	16	1	1	0	1686	2	2	60	30	-1	-1	-1	2	0	3	18.145578	1	18	7	5	2	0	1	101	0
140312_0858	17	1	1	60	1746	2	1	60	10	-1	0	1	1	40	3	18.145578	1	18	7	5	2	0	1	101	1
140312_0858	18	1	1	0	1746	2	2	200	50	-1	-1	-1	2	0	3	18.145578	1	18	7	5	2	0	1	101	0
140312_0858	19	1	1	60	1806	2	3	60	30	-1	0	1	2	40	3	18.145578	1	18	7	5	2	0	1	101	1
140312_0858	20	1	1	0	1806	2	1	200	30	-1	-1	-1	2	0	3	18.145578	1	18	7	5	2	0	1	101	0
140312_0858	1	2	1	30	510	2	2	40	50	-1	10	1	1	40	3	18.733362	1	21	7	4	2	0	1	102	1
140312_0858	2	2	1	0	510	2	3	40	30	-1	-1	-1	3	0	3	18.733362	1	21	7	4	2	0	1	102	0
140312_0858	3	2	1	0	510	2	2	60	30	-1	-1	-1	1	0	3	18.733362	1	21	7	4	2	0	1	102	0
140312_0858	4	2	1	0	510	2	1	200	30	-1	-1	-1	3	0	3	18.733362	1	21	7	4	2	0	1	102	0
140312_0858	5	2	1	178	688	2	3	200	30	-1	22	1	3	40	3	18.733362	1	21	7	4	2	0	1	102	1
140312_0858	6	2	1	170	858	2	1	200	30	-1	30	1	2	40	3	18.733362	1	21	7	4	2	0	1	102	1
140312_0858	7	2	1	45	903	2	1	60	10	-1	15	1	1	0	3	18.733362	1	21	7	4	2	0	1	102	1
140312_0858	8	2	1	0	903	2	1	200	50	-1	-1	-1	3	0	3	18.733362	1	21	7	4	2	0	1	102	0
140312_0858	9	2	1	170	1073	2	3	200	50	-1	30	1	2	40	3	18.733362	1	21	7	4	2	0	1	102	1
140312_0858	10	2	1	0	1073	2	3	40	10	-1	-1	-1	2	0	3	18.733362	1	21	7	4	2	0	1	102	0
140312_0858	11	2	1	100	1173	2	1	120	50	-1	20	1	2	40	3	18.733362	1	21	7	4	2	0	1	102	.66666669
140312_0858	12	2	1	185	1358	2	3	200	10	-1	15	1	2	0	3	18.733362	1	21	7	4	2	0	1	102	1
140312_0858	13	2	1	105	1463	2	3	120	10	-1	15	1	2	40	3	18.733362	1	21	7	4	2	0	1	102	1
140312_0858	14	2	1	0	1463	2	3	120	50	-1	-1	-1	3	40	3	18.733362	1	21	7	4	2	0	1	102	0
140312_0858	15	2	1	50	1513	2	3	60	10	-1	10	1	2	40	3	18.733362	1	21	7	4	2	0	1	102	1
140312_0858	16	2	1	0	1513	2	3	40	30	-1	-1	-1	3	0	3	18.733362	1	21	7	4	2	0	1	102	0
140312_0858	17	2	1	50	1563	2	2	60	10	-1	10	1	3	40	3	18.733362	1	21	7	4	2	0	1	102	1
140312_0858	18	2	1	0	1563	2	2	60	50	-1	-1	-1	3	0	3	18.733362	1	21	7	4	2	0	1	102	0
140312_0858	19	2	1	105	1668	2	1	120	30	-1	15	1	1	40	3	18.733362	1	21	7	4	2	0	1	102	1
140312_0858	20	2	1	0	1668	2	3	200	30	-1	-1	-1	2	0	3	18.733362	1	21	7	4	2	0	1	102	0
140312_0858	1	3	1	0	480	2	3	40	50	-1	-1	-1	1	40	4	35.510433	1	23	4	5	1	0	1	103	0
140312_0858	2	3	1	0	480	2	2	40	30	-1	-1	-1	2	0	4	35.510433	1	23	4	5	1	0	1	103	0
140312_0858	3	3	1	0	480	2	1	60	30	-1	-1	-1	1	0	4	35.510433	1	23	4	5	1	0	1	103	0
140312_0858	4	3	1	0	480	2	2	200	30	-1	-1	-1	3	0	4	35.510433	1	23	4	5	1	0	1	103	0
140312_0858	5	3	1	30	510	2	1	60	30	-1	30	1	1	40	4	35.510433	1	23	4	5	1	0	1	103	1
140312_0858	6	3	1	150	660	2	2	200	30	-1	50	1	2	40	4	35.510433	1	23	4	5	1	0	1	103	1
140312_0858	7	3	1	105	765	2	2	120	10	-1	15	1	2	0	4	35.510433	1	23	4	5	1	0	1	103	1
140312_0858	8	3	1	60	825	2	3	120	50	-1	60	1	2	0	4	35.510433	1	23	4	5	1	0	1	103	1
140312_0858	9	3	1	120	945	2	3	120	50	-1	0	1	1	40	4	35.510433	1	23	4	5	1	0	1	103	1
140312_0858	10	3	1	50	995	2	2	60	10	-1	10	1	3	0	4	35.510433	1	23	4	5	1	0	1	103	1
140312_0858	11	3	1	90	1085	2	3	120	50	-1	30	1	3	40	4	35.510433	1	23	4	5	1	0	1	103	1
140312_0858	12	3	1	0	1085	2	2	40	10	-1	-1	-1	1	0	4	35.510433	1	23	4	5	1	0	1	103	0
140312_0858	13	3	1	175	1260	2	3	200	10	-1	25	1	1	40	4	35.510433	1	23	4	5	1	0	1	103	1
140312_0858	14	3	1	95	1355	2	1	120	50	-1	25	1	3	40	4	35.510433	1	23	4	5	1	0	1	103	1
140312_0858	15	3	1	60	1415	2	2	60	10	-1	0	1	3	40	4	35.510433	1	23	4	5	1	0	1	103	1
140312_0858	16	3	1	0	1415	2	3	60	30	-1	-1	-1	2	0	4	35.510433	1	23	4	5	1	0	1	103	0
140312_0858	17	3	1	50	1465	2	3	60	10	-1	10	1	3	40	4	35.510433	1	23	4	5	1	0	1	103	1
140312_0858	18	3	1	0	1465	2	1	60	50	-1	-1	-1	3	0	4	35.510433	1	23	4	5	1	0	1	103	0
140312_0858	19	3	1	40	1505	2	2	60	30	-1	20	1	2	40	4	35.510433	1	23	4	5	1	0	1	103	1
140312_0858	20	3	1	0	1505	2	2	40	30	-1	-1	-1	1	0	4	35.510433	1	23	4	5	1	0	1	103	0
140312_0858	1	4	1	-18	462	1	2	-1	50	1	-1	-1	-1	40	5	28.554415	1	27	2	4	3	0	1	104	1
140312_0858	2	4	1	0	462	1	3	-1	30	0	-1	-1	-1	0	5	28.554415	1	27	2	4	3	0	1	104	0
140312_0858	3	4	1	0	462	1	3	-1	30	0	-1	-1	-1	0	5	28.554415	1	27	2	4	3	0	1	104	0
140312_0858	4	4	1	0	462	1	2	-1	30	0	-1	-1	-1	0	5	28.554415	1	27	2	4	3	0	1	104	0
140312_0858	5	4	1	110	572	1	1	-1	30	1	-1	-1	-1	40	5	28.554415	1	27	2	4	3	0	1	104	1
140312_0858	6	4	1	110	682	1	3	-1	30	1	-1	-1	-1	40	5	28.554415	1	27	2	4	3	0	1	104	1
140312_0858	7	4	1	-15	667	1	2	-1	10	1	-1	-1	-1	0	5	28.554415	1	27	2	4	3	0	1	104	1
140312_0858	8	4	1	-70	597	1	3	-1	50	1	-1	-1	-1	0	5	28.554415	1	27	2	4	3	0	1	104	1
140312_0858	9	4	1	10	607	1	3	-1	50	1	-1	-1	-1	40	5	28.554415	1	27	2	4	3	0	1	104	1
140312_0858	10	4	1	0	607	1	1	-1	10	0	-1	-1	-1	0	5	28.554415	1	27	2	4	3	0	1	104	0
140312_0858	11	4	1	0	607	1	3	-1	50	1	-1	-1	-1	40	5	28.554415	1	27	2	4	3	0	1	104	1
140312_0858	12	4	1	0	607	1	2	-1	10	0	-1	-1	-1	0	5	28.554415	1	27	2	4	3	0	1	104	0
140312_0858	13	4	1	140	747	1	1	-1	10	1	-1	-1	-1	40	5	28.554415	1	27	2	4	3	0	1	104	1
140312_0858	14	4	1	-20	727	1	2	-1	50	1	-1	-1	-1	40	5	28.554415	1	27	2	4	3	0	1	104	1
140312_0858	15	4	1	120	847	1	1	-1	10	1	-1	-1	-1	40	5	28.554415	1	27	2	4	3	0	1	104	1
140312_0858	16	4	1	0	847	1	2	-1	30	0	-1	-1	-1	0	5	28.554415	1	27	2	4	3	0	1	104	0
140312_0858	17	4	1	100	947	1	2	-1	10	1	-1	-1	-1	40	5	28.554415	1	27	2	4	3	0	1	104	1
140312_0858	18	4	1	0	947	1	2	-1	50	0	-1	-1	-1	0	5	28.554415	1	27	2	4	3	0	1	104	0
140312_0858	19	4	1	45	992	1	1	-1	30	1	-1	-1	-1	40	5	28.554415	1	27	2	4	3	0	1	104	1
140312_0858	20	4	1	0	992	1	1	-1	30	0	-1	-1	-1	0	5	28.554415	1	27	2	4	3	0	1	104	0
140312_0858	1	5	1	0	480	2	3	120	50	-1	-1	-1	3	40	2	45	1	24	2	3	3	0	1	105	0
140312_0858	2	5	1	0	480	2	2	40	30	-1	-1	-1	3	0	2	45	1	24	2	3	3	0	1	105	0
140312_0858	3	5	1	0	480	2	2	200	30	-1	-1	-1	2	0	2	45	1	24	2	3	3	0	1	105	0
140312_0858	4	5	1	40	520	2	3	40	30	-1	0	1	1	0	2	45	1	24	2	3	3	0	1	105	1
140312_0858	5	5	1	40	560	2	2	40	30	-1	0	1	2	40	2	45	1	24	2	3	3	0	1	105	1
140312_0858	6	5	1	160	720	2	3	200	30	-1	40	1	2	40	2	45	1	24	2	3	3	0	1	105	1
140312_0858	7	5	1	90	810	2	3	120	10	-1	30	1	2	0	2	45	1	24	2	3	3	0	1	105	1
140312_0858	8	5	1	180	990	2	3	200	50	-1	20	1	1	0	2	45	1	24	2	3	3	0	1	105	1
140312_0858	9	5	1	0	990	2	1	120	50	-1	-1	-1	1	40	2	45	1	24	2	3	3	0	1	105	0
140312_0858	10	5	1	0	990	2	1	40	10	-1	-1	-1	2	0	2	45	1	24	2	3	3	0	1	105	0
140312_0858	11	5	1	0	990	2	2	120	50	-1	-1	-1	3	40	2	45	1	24	2	3	3	0	1	105	0
140312_0858	12	5	1	40	1030	2	3	40	10	-1	0	1	1	0	2	45	1	24	2	3	3	0	1	105	1
140312_0858	13	5	1	60	1090	2	2	60	10	-1	0	1	3	40	2	45	1	24	2	3	3	0	1	105	1
140312_0858	14	5	1	0	1090	2	3	60	50	-1	-1	-1	2	40	2	45	1	24	2	3	3	0	1	105	0
140312_0858	15	5	1	40	1130	2	1	60	10	-1	20	1	1	40	2	45	1	24	2	3	3	0	1	105	1
140312_0858	16	5	1	0	1130	2	2	40	30	-1	-1	-1	1	0	2	45	1	24	2	3	3	0	1	105	0
140312_0858	17	5	1	170	1300	2	1	200	10	-1	30	1	2	40	2	45	1	24	2	3	3	0	1	105	1
140312_0858	18	5	1	0	1300	2	3	60	50	-1	-1	-1	3	0	2	45	1	24	2	3	3	0	1	105	0
140312_0858	19	5	1	90	1390	2	3	120	30	-1	30	1	3	40	2	45	1	24	2	3	3	0	1	105	1
140312_0858	20	5	1	0	1390	2	1	40	30	-1	-1	-1	1	0	2	45	1	24	2	3	3	0	1	105	0
140312_0858	1	6	1	0	480	2	1	120	50	-1	-1	-1	3	40	4	7.8152933	0	24	1	4	1	0	1	106	0
140312_0858	2	6	1	0	480	2	3	200	30	-1	-1	-1	1	0	4	7.8152933	0	24	1	4	1	0	1	106	0
140312_0858	3	6	1	0	480	2	1	200	30	-1	-1	-1	2	0	4	7.8152933	0	24	1	4	1	0	1	106	0
140312_0858	4	6	1	20	500	2	3	40	30	-1	20	1	2	0	4	7.8152933	0	24	1	4	1	0	1	106	1
140312_0858	5	6	1	190	690	2	2	200	30	-1	10	1	3	40	4	7.8152933	0	24	1	4	1	0	1	106	1
140312_0858	6	6	1	195	885	2	1	200	30	-1	5	1	1	40	4	7.8152933	0	24	1	4	1	0	1	106	1
140312_0858	7	6	1	120	1005	2	2	120	10	-1	0	1	3	0	4	7.8152933	0	24	1	4	1	0	1	106	1
140312_0858	8	6	1	0	1005	2	2	120	50	-1	-1	-1	2	0	4	7.8152933	0	24	1	4	1	0	1	106	0
140312_0858	9	6	1	180	1185	2	2	200	50	-1	20	1	3	40	4	7.8152933	0	24	1	4	1	0	1	106	1
140312_0858	10	6	1	0	1185	2	1	60	10	-1	-1	-1	3	0	4	7.8152933	0	24	1	4	1	0	1	106	0
140312_0858	11	6	1	0	1185	2	2	120	50	-1	-1	-1	2	40	4	7.8152933	0	24	1	4	1	0	1	106	0
140312_0858	12	6	1	0	1185	2	1	40	10	-1	-1	-1	1	0	4	7.8152933	0	24	1	4	1	0	1	106	0
140312_0858	13	6	1	50	1235	2	1	60	10	-1	10	1	3	40	4	7.8152933	0	24	1	4	1	0	1	106	1
140312_0858	14	6	1	0	1235	2	3	40	50	-1	-1	-1	1	40	4	7.8152933	0	24	1	4	1	0	1	106	0
140312_0858	15	6	1	50	1285	2	3	60	10	-1	10	1	3	40	4	7.8152933	0	24	1	4	1	0	1	106	1
140312_0858	16	6	1	0	1285	2	3	40	30	-1	-1	-1	1	0	4	7.8152933	0	24	1	4	1	0	1	106	0
140312_0858	17	6	1	10	1295	2	1	60	10	-1	50	1	3	40	4	7.8152933	0	24	1	4	1	0	1	106	1
140312_0858	18	6	1	0	1295	2	3	60	50	-1	-1	-1	1	0	4	7.8152933	0	24	1	4	1	0	1	106	0
140312_0858	19	6	1	120	1415	2	1	120	30	-1	0	1	3	40	4	7.8152933	0	24	1	4	1	0	1	106	1
140312_0858	20	6	1	0	1415	2	3	40	30	-1	-1	-1	1	0	4	7.8152933	0	24	1	4	1	0	1	106	0
140312_0858	1	7	1	119	599	2	2	120	50	-1	1	1	3	40	5	7.8152933	0	31	2	4	3	0	1	107	1
140312_0858	2	7	1	0	599	2	3	40	30	-1	-1	-1	2	0	5	7.8152933	0	31	2	4	3	0	1	107	0
140312_0858	3	7	1	0	599	2	3	60	30	-1	-1	-1	1	0	5	7.8152933	0	31	2	4	3	0	1	107	0
140312_0858	4	7	1	0	599	2	2	40	30	-1	-1	-1	1	0	5	7.8152933	0	31	2	4	3	0	1	107	0
140312_0858	5	7	1	60	659	2	2	60	30	-1	0	1	1	40	5	7.8152933	0	31	2	4	3	0	1	107	1
140312_0858	6	7	1	200	859	2	3	200	30	-1	0	1	1	40	5	7.8152933	0	31	2	4	3	0	1	107	1
140312_0858	7	7	1	60	919	2	2	60	10	-1	0	1	1	0	5	7.8152933	0	31	2	4	3	0	1	107	1
140312_0858	8	7	1	0	919	2	2	200	50	-1	-1	-1	3	0	5	7.8152933	0	31	2	4	3	0	1	107	0
140312_0858	9	7	1	0	919	2	1	200	50	-1	-1	-1	3	40	5	7.8152933	0	31	2	4	3	0	1	107	0
140312_0858	10	7	1	0	919	2	1	120	10	-1	-1	-1	1	0	5	7.8152933	0	31	2	4	3	0	1	107	0
140312_0858	11	7	1	40	959	2	3	40	50	-1	0	1	1	40	5	7.8152933	0	31	2	4	3	0	1	107	1
140312_0858	12	7	1	120	1079	2	3	120	10	-1	0	1	3	0	5	7.8152933	0	31	2	4	3	0	1	107	1
140312_0858	13	7	1	120	1199	2	2	120	10	-1	0	1	2	40	5	7.8152933	0	31	2	4	3	0	1	107	1
140312_0858	14	7	1	120	1319	2	2	120	50	-1	0	1	3	40	5	7.8152933	0	31	2	4	3	0	1	107	1
140312_0858	15	7	1	60	1379	2	3	60	10	-1	0	1	1	40	5	7.8152933	0	31	2	4	3	0	1	107	1
140312_0858	16	7	1	0	1379	2	2	40	30	-1	-1	-1	3	0	5	7.8152933	0	31	2	4	3	0	1	107	0
140312_0858	17	7	1	200	1579	2	2	200	10	-1	0	1	2	40	5	7.8152933	0	31	2	4	3	0	1	107	1
140312_0858	18	7	1	0	1579	2	1	200	50	-1	-1	-1	2	0	5	7.8152933	0	31	2	4	3	0	1	107	0
140312_0858	19	7	1	120	1699	2	2	120	30	-1	0	1	3	40	5	7.8152933	0	31	2	4	3	0	1	107	1
140312_0858	20	7	1	0	1699	2	2	40	30	-1	-1	-1	3	0	5	7.8152933	0	31	2	4	3	0	1	107	0
140312_0858	1	8	1	0	480	1	3	-1	50	0	-1	-1	-1	40	5	7.8152933	0	27	6	4	2	0	1	108	0
140312_0858	2	8	1	0	480	1	2	-1	30	0	-1	-1	-1	0	5	7.8152933	0	27	6	4	2	0	1	108	0
140312_0858	3	8	1	0	480	1	2	-1	30	0	-1	-1	-1	0	5	7.8152933	0	27	6	4	2	0	1	108	0
140312_0858	4	8	1	0	480	1	1	-1	30	0	-1	-1	-1	0	5	7.8152933	0	27	6	4	2	0	1	108	0
140312_0858	5	8	1	40	520	1	2	-1	30	1	-1	-1	-1	40	5	7.8152933	0	27	6	4	2	0	1	108	1
140312_0858	6	8	1	150	670	1	2	-1	30	1	-1	-1	-1	40	5	7.8152933	0	27	6	4	2	0	1	108	1
140312_0858	7	8	1	40	710	1	3	-1	10	1	-1	-1	-1	0	5	7.8152933	0	27	6	4	2	0	1	108	1
140312_0858	8	8	1	0	710	1	2	-1	50	0	-1	-1	-1	0	5	7.8152933	0	27	6	4	2	0	1	108	0
140312_0858	9	8	1	20	730	1	2	-1	50	1	-1	-1	-1	40	5	7.8152933	0	27	6	4	2	0	1	108	1
140312_0858	10	8	1	0	730	1	2	-1	10	1	-1	-1	-1	0	5	7.8152933	0	27	6	4	2	0	1	108	1
140312_0858	11	8	1	0	730	1	1	-1	50	1	-1	-1	-1	40	5	7.8152933	0	27	6	4	2	0	1	108	.66666669
140312_0858	12	8	1	-15	715	1	3	-1	10	1	-1	-1	-1	0	5	7.8152933	0	27	6	4	2	0	1	108	1
140312_0858	13	8	1	130	845	1	3	-1	10	1	-1	-1	-1	40	5	7.8152933	0	27	6	4	2	0	1	108	1
140312_0858	14	8	1	45	890	1	1	-1	50	1	-1	-1	-1	40	5	7.8152933	0	27	6	4	2	0	1	108	1
140312_0858	15	8	1	110	1000	1	2	-1	10	1	-1	-1	-1	40	5	7.8152933	0	27	6	4	2	0	1	108	1
140312_0858	16	8	1	0	1000	1	3	-1	30	0	-1	-1	-1	0	5	7.8152933	0	27	6	4	2	0	1	108	0
140312_0858	17	8	1	120	1120	1	3	-1	10	1	-1	-1	-1	40	5	7.8152933	0	27	6	4	2	0	1	108	1
140312_0858	18	8	1	0	1120	1	3	-1	50	0	-1	-1	-1	0	5	7.8152933	0	27	6	4	2	0	1	108	0
140312_0858	19	8	1	70	1190	1	3	-1	30	1	-1	-1	-1	40	5	7.8152933	0	27	6	4	2	0	1	108	1
140312_0858	20	8	1	0	1190	1	2	-1	30	0	-1	-1	-1	0	5	7.8152933	0	27	6	4	2	0	1	108	0
140312_0858	1	9	1	0	480	2	3	40	50	-1	-1	-1	2	40	5	24.249205	0	26	7	4	3	0	1	109	0
140312_0858	2	9	1	0	480	2	1	40	30	-1	-1	-1	3	0	5	24.249205	0	26	7	4	3	0	1	109	0
140312_0858	3	9	1	0	480	2	1	60	30	-1	-1	-1	3	0	5	24.249205	0	26	7	4	3	0	1	109	0
140312_0858	4	9	1	190	670	2	3	200	30	-1	10	1	3	0	5	24.249205	0	26	7	4	3	0	1	109	1
140312_0858	5	9	1	30	700	2	3	40	30	-1	10	1	2	40	5	24.249205	0	26	7	4	3	0	1	109	1
140312_0858	6	9	1	160	860	2	3	200	30	-1	40	1	3	40	5	24.249205	0	26	7	4	3	0	1	109	1
140312_0858	7	9	1	50	910	2	3	60	10	-1	10	1	1	0	5	24.249205	0	26	7	4	3	0	1	109	1
140312_0858	8	9	1	0	910	2	1	200	50	-1	-1	-1	1	0	5	24.249205	0	26	7	4	3	0	1	109	0
140312_0858	9	9	1	100	1010	2	2	120	50	-1	20	1	1	40	5	24.249205	0	26	7	4	3	0	1	109	1
140312_0858	10	9	1	0	1010	2	3	120	10	-1	-1	-1	1	0	5	24.249205	0	26	7	4	3	0	1	109	0
140312_0858	11	9	1	0	1010	2	2	40	50	-1	-1	-1	1	40	5	24.249205	0	26	7	4	3	0	1	109	0
140312_0858	12	9	1	0	1010	2	2	200	10	-1	-1	-1	2	0	5	24.249205	0	26	7	4	3	0	1	109	0
140312_0858	13	9	1	180	1190	2	1	200	10	-1	20	1	1	40	5	24.249205	0	26	7	4	3	0	1	109	1
140312_0858	14	9	1	30	1220	2	2	40	50	-1	10	1	1	40	5	24.249205	0	26	7	4	3	0	1	109	1
140312_0858	15	9	1	50	1270	2	2	60	10	-1	10	1	2	40	5	24.249205	0	26	7	4	3	0	1	109	1
140312_0858	16	9	1	0	1270	2	1	40	30	-1	-1	-1	3	0	5	24.249205	0	26	7	4	3	0	1	109	0
140312_0858	17	9	1	60	1330	2	2	60	10	-1	0	1	1	40	5	24.249205	0	26	7	4	3	0	1	109	1
140312_0858	18	9	1	0	1330	2	1	60	50	-1	-1	-1	1	0	5	24.249205	0	26	7	4	3	0	1	109	0
140312_0858	19	9	1	110	1440	2	3	120	30	-1	10	1	1	40	5	24.249205	0	26	7	4	3	0	1	109	1
140312_0858	20	9	1	0	1440	2	2	200	30	-1	-1	-1	2	0	5	24.249205	0	26	7	4	3	0	1	109	0
140312_0858	1	10	1	0	480	2	1	40	50	-1	-1	-1	2	40	4	7.8152933	0	25	6	4	3	1	1	110	0
140312_0858	2	10	1	0	480	2	1	200	30	-1	-1	-1	1	0	4	7.8152933	0	25	6	4	3	1	1	110	0
140312_0858	3	10	1	0	480	2	2	60	30	-1	-1	-1	3	0	4	7.8152933	0	25	6	4	3	1	1	110	0
140312_0858	4	10	1	0	480	2	1	40	30	-1	-1	-1	2	0	4	7.8152933	0	25	6	4	3	1	1	110	0
140312_0858	5	10	1	40	520	2	1	40	30	-1	0	1	2	40	4	7.8152933	0	25	6	4	3	1	1	110	1
140312_0858	6	10	1	190	710	2	2	200	30	-1	10	1	3	40	4	7.8152933	0	25	6	4	3	1	1	110	1
140312_0858	7	10	1	120	830	2	1	120	10	-1	0	1	2	0	4	7.8152933	0	25	6	4	3	1	1	110	1
140312_0858	8	10	1	0	830	2	1	120	50	-1	-1	-1	2	0	4	7.8152933	0	25	6	4	3	1	1	110	0
140312_0858	9	10	1	190	1020	2	2	200	50	-1	10	1	2	40	4	7.8152933	0	25	6	4	3	1	1	110	1
140312_0858	10	10	1	0	1020	2	3	60	10	-1	-1	-1	3	0	4	7.8152933	0	25	6	4	3	1	1	110	0
140312_0858	11	10	1	120	1140	2	3	120	50	-1	0	1	2	40	4	7.8152933	0	25	6	4	3	1	1	110	1
140312_0858	12	10	1	0	1140	2	2	120	10	-1	-1	-1	3	0	4	7.8152933	0	25	6	4	3	1	1	110	0
140312_0858	13	10	1	190	1330	2	2	200	10	-1	10	1	1	40	4	7.8152933	0	25	6	4	3	1	1	110	1
140312_0858	14	10	1	60	1390	2	2	60	50	-1	0	1	2	40	4	7.8152933	0	25	6	4	3	1	1	110	1
140312_0858	15	10	1	50	1440	2	1	60	10	-1	10	1	2	40	4	7.8152933	0	25	6	4	3	1	1	110	1
140312_0858	16	10	1	0	1440	2	1	40	30	-1	-1	-1	1	0	4	7.8152933	0	25	6	4	3	1	1	110	0
140312_0858	17	10	1	190	1630	2	3	200	10	-1	10	1	2	40	4	7.8152933	0	25	6	4	3	1	1	110	1
140312_0858	18	10	1	0	1630	2	3	200	50	-1	-1	-1	2	0	4	7.8152933	0	25	6	4	3	1	1	110	0
140312_0858	19	10	1	120	1750	2	2	120	30	-1	0	1	1	40	4	7.8152933	0	25	6	4	3	1	1	110	1
140312_0858	20	10	1	0	1750	2	3	40	30	-1	-1	-1	3	0	4	7.8152933	0	25	6	4	3	1	1	110	0
140312_0858	1	11	1	0	480	2	1	40	50	-1	-1	-1	1	40	3	37.092838	0	22	4	2	1	0	1	111	0
140312_0858	2	11	1	0	480	2	2	200	30	-1	-1	-1	1	0	3	37.092838	0	22	4	2	1	0	1	111	0
140312_0858	3	11	1	0	480	2	3	200	30	-1	-1	-1	2	0	3	37.092838	0	22	4	2	1	0	1	111	0
140312_0858	4	11	1	0	480	2	2	40	30	-1	-1	-1	2	0	3	37.092838	0	22	4	2	1	0	1	111	0
140312_0858	5	11	1	150	630	2	1	200	30	-1	50	1	3	40	3	37.092838	0	22	4	2	1	0	1	111	1
140312_0858	6	11	1	140	770	2	2	200	30	-1	60	1	1	40	3	37.092838	0	22	4	2	1	0	1	111	1
140312_0858	7	11	1	90	860	2	3	120	10	-1	30	1	3	0	3	37.092838	0	22	4	2	1	0	1	111	1
140312_0858	8	11	1	0	860	2	2	200	50	-1	-1	-1	1	0	3	37.092838	0	22	4	2	1	0	1	111	0
140312_0858	9	11	1	0	860	2	1	200	50	-1	-1	-1	2	40	3	37.092838	0	22	4	2	1	0	1	111	0
140312_0858	10	11	1	20	880	2	2	40	10	-1	20	1	2	0	3	37.092838	0	22	4	2	1	0	1	111	1
140312_0858	11	11	1	0	880	2	1	40	50	-1	-1	0	1	40	3	37.092838	0	22	4	2	1	0	1	111	.66666669
140312_0858	12	11	1	0	880	2	1	120	10	-1	-1	-1	3	0	3	37.092838	0	22	4	2	1	0	1	111	0
140312_0858	13	11	1	100	980	2	1	120	10	-1	20	1	2	40	3	37.092838	0	22	4	2	1	0	1	111	1
140312_0858	14	11	1	10	990	2	1	60	50	-1	50	1	2	40	3	37.092838	0	22	4	2	1	0	1	111	1
140312_0858	15	11	1	50	1040	2	2	60	10	-1	10	1	1	40	3	37.092838	0	22	4	2	1	0	1	111	1
140312_0858	16	11	1	0	1040	2	1	60	30	-1	-1	-1	2	0	3	37.092838	0	22	4	2	1	0	1	111	0
140312_0858	17	11	1	50	1090	2	3	60	10	-1	10	1	1	40	3	37.092838	0	22	4	2	1	0	1	111	1
140312_0858	18	11	1	0	1090	2	2	60	50	-1	-1	-1	1	0	3	37.092838	0	22	4	2	1	0	1	111	0
140312_0858	19	11	1	60	1150	2	1	60	30	-1	0	1	2	40	3	37.092838	0	22	4	2	1	0	1	111	1
140312_0858	20	11	1	0	1150	2	1	40	30	-1	-1	-1	3	0	3	37.092838	0	22	4	2	1	0	1	111	0
140312_0858	1	12	1	0	480	1	1	-1	50	0	-1	-1	-1	40	3	37.48241	0	27	6	4	0	0	1	112	0
140312_0858	2	12	1	0	480	1	1	-1	30	0	-1	-1	-1	0	3	37.48241	0	27	6	4	0	0	1	112	0
140312_0858	3	12	1	0	480	1	1	-1	30	0	-1	-1	-1	0	3	37.48241	0	27	6	4	0	0	1	112	0
140312_0858	4	12	1	-60	420	1	3	-1	30	1	-1	-1	-1	0	3	37.48241	0	27	6	4	0	0	1	112	1
140312_0858	5	12	1	63	483	1	3	-1	30	1	-1	-1	-1	40	3	37.48241	0	27	6	4	0	0	1	112	1
140312_0858	6	12	1	66	549	1	1	-1	30	1	-1	-1	-1	40	3	37.48241	0	27	6	4	0	0	1	112	1
140312_0858	7	12	1	-14	535	1	1	-1	10	1	-1	-1	-1	0	3	37.48241	0	27	6	4	0	0	1	112	1
140312_0858	8	12	1	0	535	1	1	-1	50	0	-1	-1	-1	0	3	37.48241	0	27	6	4	0	0	1	112	0
140312_0858	9	12	1	0	535	1	1	-1	50	0	-1	-1	-1	40	3	37.48241	0	27	6	4	0	0	1	112	0
140312_0858	10	12	1	0	535	1	3	-1	10	0	-1	-1	-1	0	3	37.48241	0	27	6	4	0	0	1	112	0
140312_0858	11	12	1	0	535	1	2	-1	50	0	-1	-1	-1	40	3	37.48241	0	27	6	4	0	0	1	112	0
140312_0858	12	12	1	0	535	1	1	-1	10	0	-1	-1	-1	0	3	37.48241	0	27	6	4	0	0	1	112	0
140312_0858	13	12	1	100	635	1	2	-1	10	1	-1	-1	-1	40	3	37.48241	0	27	6	4	0	0	1	112	1
140312_0858	14	12	1	0	635	1	3	-1	50	0	-1	-1	-1	40	3	37.48241	0	27	6	4	0	0	1	112	0
140312_0858	15	12	1	110	745	1	3	-1	10	1	-1	-1	-1	40	3	37.48241	0	27	6	4	0	0	1	112	1
140312_0858	16	12	1	0	745	1	1	-1	30	0	-1	-1	-1	0	3	37.48241	0	27	6	4	0	0	1	112	0
140312_0858	17	12	1	170	915	1	1	-1	10	1	-1	-1	-1	40	3	37.48241	0	27	6	4	0	0	1	112	1
140312_0858	18	12	1	0	915	1	1	-1	50	0	-1	-1	-1	0	3	37.48241	0	27	6	4	0	0	1	112	0
140312_0858	19	12	1	50	965	1	2	-1	30	1	-1	-1	-1	40	3	37.48241	0	27	6	4	0	0	1	112	1
140312_0858	20	12	1	0	965	1	3	-1	30	0	-1	-1	-1	0	3	37.48241	0	27	6	4	0	0	1	112	0
140312_0858	1	13	1	10	490	2	5	40	50	-1	30	1	2	40	2	18.145578	1	25	4	2	3	0	1	113	1
140312_0858	2	13	1	0	490	2	4	40	30	-1	-1	-1	2	0	2	18.145578	1	25	4	2	3	0	1	113	0
140312_0858	3	13	1	0	490	2	6	60	30	-1	-1	-1	3	0	2	18.145578	1	25	4	2	3	0	1	113	0
140312_0858	4	13	1	0	490	2	4	40	30	-1	-1	-1	1	0	2	18.145578	1	25	4	2	3	0	1	113	0
140312_0858	5	13	1	40	530	2	6	60	30	-1	20	1	1	40	2	18.145578	1	25	4	2	3	0	1	113	1
140312_0858	6	13	1	200	730	2	4	200	30	-1	0	1	3	40	2	18.145578	1	25	4	2	3	0	1	113	1
140312_0858	7	13	1	120	850	2	4	120	10	-1	0	1	3	0	2	18.145578	1	25	4	2	3	0	1	113	1
140312_0858	8	13	1	0	850	2	6	200	50	-1	-1	-1	3	0	2	18.145578	1	25	4	2	3	0	1	113	0
140312_0858	9	13	1	200	1050	2	6	200	50	-1	0	1	3	40	2	18.145578	1	25	4	2	3	0	1	113	1
140312_0858	10	13	1	120	1170	2	5	120	10	-1	0	1	1	0	2	18.145578	1	25	4	2	3	0	1	113	1
140312_0858	11	13	1	120	1290	2	4	120	50	-1	0	1	3	40	2	18.145578	1	25	4	2	3	0	1	113	.66666669
140312_0858	12	13	1	0	1290	2	4	200	10	-1	-1	-1	2	0	2	18.145578	1	25	4	2	3	0	1	113	0
140312_0858	13	13	1	60	1350	2	6	60	10	-1	0	1	3	40	2	18.145578	1	25	4	2	3	0	1	113	1
140312_0858	14	13	1	0	1350	2	4	40	50	-1	-1	-1	1	40	2	18.145578	1	25	4	2	3	0	1	113	0
140312_0858	15	13	1	60	1410	2	4	60	10	-1	0	1	3	40	2	18.145578	1	25	4	2	3	0	1	113	1
140312_0858	16	13	1	0	1410	2	5	60	30	-1	-1	-1	2	0	2	18.145578	1	25	4	2	3	0	1	113	0
140312_0858	17	13	1	60	1470	2	4	60	10	-1	0	1	1	40	2	18.145578	1	25	4	2	3	0	1	113	1
140312_0858	18	13	1	0	1470	2	5	200	50	-1	-1	-1	2	0	2	18.145578	1	25	4	2	3	0	1	113	0
140312_0858	19	13	1	60	1530	2	6	60	30	-1	0	1	2	40	2	18.145578	1	25	4	2	3	0	1	113	1
140312_0858	20	13	1	0	1530	2	4	200	30	-1	-1	-1	2	0	2	18.145578	1	25	4	2	3	0	1	113	0
140312_0858	1	14	1	30	510	2	5	40	50	-1	10	1	1	40	6	34.875328	0	25	1	5	2	0	1	114	1
140312_0858	2	14	1	35	545	2	6	40	30	-1	5	1	3	0	6	34.875328	0	25	1	5	2	0	1	114	1
140312_0858	3	14	1	0	545	2	5	60	30	-1	-1	-1	1	0	6	34.875328	0	25	1	5	2	0	1	114	0
140312_0858	4	14	1	0	545	2	4	200	30	-1	-1	-1	3	0	6	34.875328	0	25	1	5	2	0	1	114	0
140312_0858	5	14	1	173	718	2	6	200	30	-1	27	1	3	40	6	34.875328	0	25	1	5	2	0	1	114	1
140312_0858	6	14	1	170	888	2	4	200	30	-1	30	1	2	40	6	34.875328	0	25	1	5	2	0	1	114	1
140312_0858	7	14	1	45	933	2	4	60	10	-1	15	1	1	0	6	34.875328	0	25	1	5	2	0	1	114	1
140312_0858	8	14	1	0	933	2	4	200	50	-1	-1	-1	3	0	6	34.875328	0	25	1	5	2	0	1	114	0
140312_0858	9	14	1	150	1083	2	6	200	50	-1	50	1	2	40	6	34.875328	0	25	1	5	2	0	1	114	1
140312_0858	10	14	1	0	1083	2	6	40	10	-1	-1	-1	2	0	6	34.875328	0	25	1	5	2	0	1	114	0
140312_0858	11	14	1	100	1183	2	4	120	50	-1	20	1	2	40	6	34.875328	0	25	1	5	2	0	1	114	.66666669
140312_0858	12	14	1	184	1367	2	6	200	10	-1	16	1	2	0	6	34.875328	0	25	1	5	2	0	1	114	1
140312_0858	13	14	1	106	1473	2	6	120	10	-1	14	1	2	40	6	34.875328	0	25	1	5	2	0	1	114	1
140312_0858	14	14	1	70	1543	2	6	120	50	-1	50	1	3	40	6	34.875328	0	25	1	5	2	0	1	114	1
140312_0858	15	14	1	50	1593	2	6	60	10	-1	10	1	2	40	6	34.875328	0	25	1	5	2	0	1	114	1
140312_0858	16	14	1	0	1593	2	6	40	30	-1	-1	-1	3	0	6	34.875328	0	25	1	5	2	0	1	114	0
140312_0858	17	14	1	50	1643	2	5	60	10	-1	10	1	3	40	6	34.875328	0	25	1	5	2	0	1	114	1
140312_0858	18	14	1	0	1643	2	5	60	50	-1	-1	-1	3	0	6	34.875328	0	25	1	5	2	0	1	114	0
140312_0858	19	14	1	120	1763	2	4	120	30	-1	0	1	1	40	6	34.875328	0	25	1	5	2	0	1	114	1
140312_0858	20	14	1	0	1763	2	6	200	30	-1	-1	-1	2	0	6	34.875328	0	25	1	5	2	0	1	114	0
140312_0858	1	15	1	30	510	2	6	40	50	-1	10	1	1	40	3	7.8152933	1	23	4	4	2	0	1	115	1
140312_0858	2	15	1	0	510	2	5	40	30	-1	-1	-1	2	0	3	7.8152933	1	23	4	4	2	0	1	115	0
140312_0858	3	15	1	0	510	2	4	60	30	-1	-1	-1	1	0	3	7.8152933	1	23	4	4	2	0	1	115	0
140312_0858	4	15	1	0	510	2	5	200	30	-1	-1	-1	3	0	3	7.8152933	1	23	4	4	2	0	1	115	0
140312_0858	5	15	1	20	530	2	4	60	30	-1	40	1	1	40	3	7.8152933	1	23	4	4	2	0	1	115	1
140312_0858	6	15	1	150	680	2	5	200	30	-1	50	1	2	40	3	7.8152933	1	23	4	4	2	0	1	115	1
140312_0858	7	15	1	0	680	2	5	120	10	-1	-1	-1	2	0	3	7.8152933	1	23	4	4	2	0	1	115	0
140312_0858	8	15	1	0	680	2	6	120	50	-1	-1	-1	2	0	3	7.8152933	1	23	4	4	2	0	1	115	0
140312_0858	9	15	1	110	790	2	6	120	50	-1	10	1	1	40	3	7.8152933	1	23	4	4	2	0	1	115	1
140312_0858	10	15	1	57	847	2	5	60	10	-1	3	1	3	0	3	7.8152933	1	23	4	4	2	0	1	115	1
140312_0858	11	15	1	108	955	2	6	120	50	-1	12	1	3	40	3	7.8152933	1	23	4	4	2	0	1	115	.66666669
140312_0858	12	15	1	39	994	2	5	40	10	-1	1	1	1	0	3	7.8152933	1	23	4	4	2	0	1	115	1
140312_0858	13	15	1	195	1189	2	6	200	10	-1	5	1	1	40	3	7.8152933	1	23	4	4	2	0	1	115	1
140312_0858	14	15	1	0	1189	2	4	120	50	-1	-1	-1	3	40	3	7.8152933	1	23	4	4	2	0	1	115	0
140312_0858	15	15	1	60	1249	2	5	60	10	-1	0	1	3	40	3	7.8152933	1	23	4	4	2	0	1	115	1
140312_0858	16	15	1	0	1249	2	6	60	30	-1	-1	-1	2	0	3	7.8152933	1	23	4	4	2	0	1	115	0
140312_0858	17	15	1	56	1305	2	6	60	10	-1	4	1	3	40	3	7.8152933	1	23	4	4	2	0	1	115	1
140312_0858	18	15	1	0	1305	2	4	60	50	-1	-1	-1	3	0	3	7.8152933	1	23	4	4	2	0	1	115	0
140312_0858	19	15	1	60	1365	2	5	60	30	-1	0	1	2	40	3	7.8152933	1	23	4	4	2	0	1	115	1
140312_0858	20	15	1	0	1365	2	5	40	30	-1	-1	-1	1	0	3	7.8152933	1	23	4	4	2	0	1	115	0
140312_0858	1	16	1	60	540	1	5	-1	50	1	-1	-1	-1	40	3	10.385177	0	20	7	4	0	0	1	116	1
140312_0858	2	16	1	-65	475	1	6	-1	30	1	-1	-1	-1	0	3	10.385177	0	20	7	4	0	0	1	116	1
140312_0858	3	16	1	0	475	1	6	-1	30	0	-1	-1	-1	0	3	10.385177	0	20	7	4	0	0	1	116	0
140312_0858	4	16	1	0	475	1	5	-1	30	0	-1	-1	-1	0	3	10.385177	0	20	7	4	0	0	1	116	0
140312_0858	5	16	1	131	606	1	4	-1	30	1	-1	-1	-1	40	3	10.385177	0	20	7	4	0	0	1	116	1
140312_0858	6	16	1	60	666	1	6	-1	30	1	-1	-1	-1	40	3	10.385177	0	20	7	4	0	0	1	116	1
140312_0858	7	16	1	0	666	1	5	-1	10	0	-1	-1	-1	0	3	10.385177	0	20	7	4	0	0	1	116	0
140312_0858	8	16	1	0	666	1	6	-1	50	0	-1	-1	-1	0	3	10.385177	0	20	7	4	0	0	1	116	0
140312_0858	9	16	1	30	696	1	6	-1	50	1	-1	-1	-1	40	3	10.385177	0	20	7	4	0	0	1	116	1
140312_0858	10	16	1	-20	676	1	4	-1	10	1	-1	-1	-1	0	3	10.385177	0	20	7	4	0	0	1	116	1
140312_0858	11	16	1	-7	669	1	6	-1	50	1	-1	-1	-1	40	3	10.385177	0	20	7	4	0	0	1	116	.66666669
140312_0858	12	16	1	-8	661	1	5	-1	10	1	-1	-1	-1	0	3	10.385177	0	20	7	4	0	0	1	116	1
140312_0858	13	16	1	145	806	1	4	-1	10	1	-1	-1	-1	40	3	10.385177	0	20	7	4	0	0	1	116	1
140312_0858	14	16	1	11	817	1	5	-1	50	1	-1	-1	-1	40	3	10.385177	0	20	7	4	0	0	1	116	1
140312_0858	15	16	1	91	908	1	4	-1	10	1	-1	-1	-1	40	3	10.385177	0	20	7	4	0	0	1	116	1
140312_0858	16	16	1	0	908	1	5	-1	30	0	-1	-1	-1	0	3	10.385177	0	20	7	4	0	0	1	116	0
140312_0858	17	16	1	120	1028	1	5	-1	10	1	-1	-1	-1	40	3	10.385177	0	20	7	4	0	0	1	116	1
140312_0858	18	16	1	0	1028	1	5	-1	50	0	-1	-1	-1	0	3	10.385177	0	20	7	4	0	0	1	116	0
140312_0858	19	16	1	85	1113	1	4	-1	30	1	-1	-1	-1	40	3	10.385177	0	20	7	4	0	0	1	116	1
140312_0858	20	16	1	0	1113	1	4	-1	30	0	-1	-1	-1	0	3	10.385177	0	20	7	4	0	0	1	116	0
140312_0858	1	17	1	120	600	2	6	120	50	-1	0	1	3	40	5	7.8152933	0	19	1	4	2	0	1	117	1
140312_0858	2	17	1	0	600	2	5	40	30	-1	-1	-1	3	0	5	7.8152933	0	19	1	4	2	0	1	117	0
140312_0858	3	17	1	0	600	2	5	200	30	-1	-1	-1	2	0	5	7.8152933	0	19	1	4	2	0	1	117	0
140312_0858	4	17	1	0	600	2	6	40	30	-1	-1	-1	1	0	5	7.8152933	0	19	1	4	2	0	1	117	0
140312_0858	5	17	1	40	640	2	5	40	30	-1	0	1	2	40	5	7.8152933	0	19	1	4	2	0	1	117	1
140312_0858	6	17	1	200	840	2	6	200	30	-1	0	1	2	40	5	7.8152933	0	19	1	4	2	0	1	117	1
140312_0858	7	17	1	120	960	2	6	120	10	-1	0	1	2	0	5	7.8152933	0	19	1	4	2	0	1	117	1
140312_0858	8	17	1	0	960	2	6	200	50	-1	-1	-1	1	0	5	7.8152933	0	19	1	4	2	0	1	117	0
140312_0858	9	17	1	120	1080	2	4	120	50	-1	0	1	1	40	5	7.8152933	0	19	1	4	2	0	1	117	1
140312_0858	10	17	1	40	1120	2	4	40	10	-1	0	1	2	0	5	7.8152933	0	19	1	4	2	0	1	117	1
140312_0858	11	17	1	120	1240	2	5	120	50	-1	0	1	3	40	5	7.8152933	0	19	1	4	2	0	1	117	1
140312_0858	12	17	1	40	1280	2	6	40	10	-1	0	1	1	0	5	7.8152933	0	19	1	4	2	0	1	117	1
140312_0858	13	17	1	60	1340	2	5	60	10	-1	0	1	3	40	5	7.8152933	0	19	1	4	2	0	1	117	1
140312_0858	14	17	1	60	1400	2	6	60	50	-1	0	1	2	40	5	7.8152933	0	19	1	4	2	0	1	117	1
140312_0858	15	17	1	60	1460	2	4	60	10	-1	0	1	1	40	5	7.8152933	0	19	1	4	2	0	1	117	1
140312_0858	16	17	1	0	1460	2	5	40	30	-1	-1	-1	1	0	5	7.8152933	0	19	1	4	2	0	1	117	0
140312_0858	17	17	1	200	1660	2	4	200	10	-1	0	1	2	40	5	7.8152933	0	19	1	4	2	0	1	117	1
140312_0858	18	17	1	0	1660	2	6	60	50	-1	-1	-1	3	0	5	7.8152933	0	19	1	4	2	0	1	117	0
140312_0858	19	17	1	120	1780	2	6	120	30	-1	0	1	3	40	5	7.8152933	0	19	1	4	2	0	1	117	1
140312_0858	20	17	1	0	1780	2	4	40	30	-1	-1	-1	1	0	5	7.8152933	0	19	1	4	2	0	1	117	0
140312_0858	1	18	1	100	580	2	4	120	50	-1	20	1	3	40	5	7.8152933	0	20	7	5	2	0	1	118	1
140312_0858	2	18	1	190	770	2	6	200	30	-1	10	1	1	0	5	7.8152933	0	20	7	5	2	0	1	118	1
140312_0858	3	18	1	0	770	2	4	200	30	-1	-1	-1	2	0	5	7.8152933	0	20	7	5	2	0	1	118	0
140312_0858	4	18	1	0	770	2	6	40	30	-1	-1	-1	2	0	5	7.8152933	0	20	7	5	2	0	1	118	0
140312_0858	5	18	1	190	960	2	5	200	30	-1	10	1	3	40	5	7.8152933	0	20	7	5	2	0	1	118	1
140312_0858	6	18	1	190	1150	2	4	200	30	-1	10	1	1	40	5	7.8152933	0	20	7	5	2	0	1	118	1
140312_0858	7	18	1	0	1150	2	5	120	10	-1	-1	-1	3	0	5	7.8152933	0	20	7	5	2	0	1	118	0
140312_0858	8	18	1	0	1150	2	5	120	50	-1	-1	-1	2	0	5	7.8152933	0	20	7	5	2	0	1	118	0
140312_0858	9	18	1	170	1320	2	5	200	50	-1	30	1	3	40	5	7.8152933	0	20	7	5	2	0	1	118	1
140312_0858	10	18	1	60	1380	2	4	60	10	-1	0	1	3	0	5	7.8152933	0	20	7	5	2	0	1	118	1
140312_0858	11	18	1	90	1470	2	5	120	50	-1	30	1	2	40	5	7.8152933	0	20	7	5	2	0	1	118	1
140312_0858	12	18	1	0	1470	2	4	40	10	-1	-1	-1	1	0	5	7.8152933	0	20	7	5	2	0	1	118	0
140312_0858	13	18	1	60	1530	2	4	60	10	-1	0	1	3	40	5	7.8152933	0	20	7	5	2	0	1	118	1
140312_0858	14	18	1	10	1540	2	6	40	50	-1	30	1	1	40	5	7.8152933	0	20	7	5	2	0	1	118	1
140312_0858	15	18	1	60	1600	2	6	60	10	-1	0	1	3	40	5	7.8152933	0	20	7	5	2	0	1	118	1
140312_0858	16	18	1	0	1600	2	6	40	30	-1	-1	-1	1	0	5	7.8152933	0	20	7	5	2	0	1	118	0
140312_0858	17	18	1	60	1660	2	4	60	10	-1	0	1	3	40	5	7.8152933	0	20	7	5	2	0	1	118	1
140312_0858	18	18	1	0	1660	2	6	60	50	-1	-1	-1	1	0	5	7.8152933	0	20	7	5	2	0	1	118	0
140312_0858	19	18	1	110	1770	2	4	120	30	-1	10	1	3	40	5	7.8152933	0	20	7	5	2	0	1	118	1
140312_0858	20	18	1	0	1770	2	6	40	30	-1	-1	-1	1	0	5	7.8152933	0	20	7	5	2	0	1	118	0
140312_0858	1	19	1	70	550	2	5	120	50	-1	50	1	3	40	4	37.48241	0	21	0	3	0	1	1	119	1
140312_0858	2	19	1	30	580	2	6	40	30	-1	10	1	2	0	4	37.48241	0	21	0	3	0	1	1	119	1
140312_0858	3	19	1	0	580	2	6	60	30	-1	-1	-1	1	0	4	37.48241	0	21	0	3	0	1	1	119	0
140312_0858	4	19	1	0	580	2	5	40	30	-1	-1	-1	1	0	4	37.48241	0	21	0	3	0	1	1	119	0
140312_0858	5	19	1	50	630	2	5	60	30	-1	10	1	1	40	4	37.48241	0	21	0	3	0	1	1	119	1
140312_0858	6	19	1	170	800	2	6	200	30	-1	30	1	1	40	4	37.48241	0	21	0	3	0	1	1	119	1
140312_0858	7	19	1	0	800	2	5	60	10	-1	-1	-1	1	0	4	37.48241	0	21	0	3	0	1	1	119	0
140312_0858	8	19	1	0	800	2	5	200	50	-1	-1	-1	3	0	4	37.48241	0	21	0	3	0	1	1	119	0
140312_0858	9	19	1	150	950	2	4	200	50	-1	50	1	3	40	4	37.48241	0	21	0	3	0	1	1	119	1
140312_0858	10	19	1	110	1060	2	4	120	10	-1	10	1	1	0	4	37.48241	0	21	0	3	0	1	1	119	1
140312_0858	11	19	1	0	1060	2	6	40	50	-1	-1	0	1	40	4	37.48241	0	21	0	3	0	1	1	119	.66666669
140312_0858	12	19	1	110	1170	2	6	120	10	-1	10	1	3	0	4	37.48241	0	21	0	3	0	1	1	119	1
140312_0858	13	19	1	110	1280	2	5	120	10	-1	10	1	2	40	4	37.48241	0	21	0	3	0	1	1	119	1
140312_0858	14	19	1	100	1380	2	5	120	50	-1	20	1	3	40	4	37.48241	0	21	0	3	0	1	1	119	1
140312_0858	15	19	1	50	1430	2	6	60	10	-1	10	1	1	40	4	37.48241	0	21	0	3	0	1	1	119	1
140312_0858	16	19	1	0	1430	2	5	40	30	-1	-1	-1	3	0	4	37.48241	0	21	0	3	0	1	1	119	0
140312_0858	17	19	1	190	1620	2	5	200	10	-1	10	1	2	40	4	37.48241	0	21	0	3	0	1	1	119	1
140312_0858	18	19	1	0	1620	2	4	200	50	-1	-1	-1	2	0	4	37.48241	0	21	0	3	0	1	1	119	0
140312_0858	19	19	1	90	1710	2	5	120	30	-1	30	1	3	40	4	37.48241	0	21	0	3	0	1	1	119	1
140312_0858	20	19	1	0	1710	2	5	40	30	-1	-1	-1	3	0	4	37.48241	0	21	0	3	0	1	1	119	0
140312_0858	1	20	1	-19	461	1	6	-1	50	1	-1	-1	-1	40	4	24.196253	0	23	0	1	1	0	1	120	1
140312_0858	2	20	1	0	461	1	5	-1	30	0	-1	-1	-1	0	4	24.196253	0	23	0	1	1	0	1	120	0
140312_0858	3	20	1	0	461	1	5	-1	30	0	-1	-1	-1	0	4	24.196253	0	23	0	1	1	0	1	120	0
140312_0858	4	20	1	0	461	1	4	-1	30	0	-1	-1	-1	0	4	24.196253	0	23	0	1	1	0	1	120	0
140312_0858	5	20	1	50	511	1	5	-1	30	1	-1	-1	-1	40	4	24.196253	0	23	0	1	1	0	1	120	1
140312_0858	6	20	1	136	647	1	5	-1	30	1	-1	-1	-1	40	4	24.196253	0	23	0	1	1	0	1	120	1
140312_0858	7	20	1	5	652	1	6	-1	10	1	-1	-1	-1	0	4	24.196253	0	23	0	1	1	0	1	120	1
140312_0858	8	20	1	0	652	1	5	-1	50	0	-1	-1	-1	0	4	24.196253	0	23	0	1	1	0	1	120	0
140312_0858	9	20	1	21	673	1	5	-1	50	1	-1	-1	-1	40	4	24.196253	0	23	0	1	1	0	1	120	1
140312_0858	10	20	1	-4	669	1	5	-1	10	1	-1	-1	-1	0	4	24.196253	0	23	0	1	1	0	1	120	1
140312_0858	11	20	1	0	669	1	4	-1	50	1	-1	-1	-1	40	4	24.196253	0	23	0	1	1	0	1	120	.66666669
140312_0858	12	20	1	-4	665	1	6	-1	10	1	-1	-1	-1	0	4	24.196253	0	23	0	1	1	0	1	120	1
140312_0858	13	20	1	109	774	1	6	-1	10	1	-1	-1	-1	40	4	24.196253	0	23	0	1	1	0	1	120	1
140312_0858	14	20	1	0	774	1	4	-1	50	0	-1	-1	-1	40	4	24.196253	0	23	0	1	1	0	1	120	0
140312_0858	15	20	1	122	896	1	5	-1	10	1	-1	-1	-1	40	4	24.196253	0	23	0	1	1	0	1	120	1
140312_0858	16	20	1	0	896	1	6	-1	30	0	-1	-1	-1	0	4	24.196253	0	23	0	1	1	0	1	120	0
140312_0858	17	20	1	118	1014	1	6	-1	10	1	-1	-1	-1	40	4	24.196253	0	23	0	1	1	0	1	120	1
140312_0858	18	20	1	0	1014	1	6	-1	50	0	-1	-1	-1	0	4	24.196253	0	23	0	1	1	0	1	120	0
140312_0858	19	20	1	50	1064	1	6	-1	30	1	-1	-1	-1	40	4	24.196253	0	23	0	1	1	0	1	120	1
140312_0858	20	20	1	0	1064	1	5	-1	30	0	-1	-1	-1	0	4	24.196253	0	23	0	1	1	0	1	120	0
140312_0858	1	21	1	39	519	2	6	40	50	-1	1	1	2	40	3	34.875328	0	21	5	3	1	0	1	121	1
140312_0858	2	21	1	0	519	2	4	40	30	-1	-1	-1	3	0	3	34.875328	0	21	5	3	1	0	1	121	0
140312_0858	3	21	1	0	519	2	4	60	30	-1	-1	-1	3	0	3	34.875328	0	21	5	3	1	0	1	121	0
140312_0858	4	21	1	0	519	2	6	200	30	-1	-1	-1	3	0	3	34.875328	0	21	5	3	1	0	1	121	0
140312_0858	5	21	1	40	559	2	6	40	30	-1	0	1	2	40	3	34.875328	0	21	5	3	1	0	1	121	1
140312_0858	6	21	1	200	759	2	6	200	30	-1	0	1	3	40	3	34.875328	0	21	5	3	1	0	1	121	1
140312_0858	7	21	1	55	814	2	6	60	10	-1	5	1	1	0	3	34.875328	0	21	5	3	1	0	1	121	1
140312_0858	8	21	1	0	814	2	4	200	50	-1	-1	-1	1	0	3	34.875328	0	21	5	3	1	0	1	121	0
140312_0858	9	21	1	100	914	2	5	120	50	-1	20	1	1	40	3	34.875328	0	21	5	3	1	0	1	121	1
140312_0858	10	21	1	0	914	2	6	120	10	-1	-1	-1	1	0	3	34.875328	0	21	5	3	1	0	1	121	0
140312_0858	11	21	1	39	953	2	5	40	50	-1	1	1	1	40	3	34.875328	0	21	5	3	1	0	1	121	1
140312_0858	12	21	1	180	1133	2	5	200	10	-1	20	1	2	0	3	34.875328	0	21	5	3	1	0	1	121	1
140312_0858	13	21	1	175	1308	2	4	200	10	-1	25	1	1	40	3	34.875328	0	21	5	3	1	0	1	121	1
140312_0858	14	21	1	20	1328	2	5	40	50	-1	20	1	1	40	3	34.875328	0	21	5	3	1	0	1	121	1
140312_0858	15	21	1	50	1378	2	5	60	10	-1	10	1	2	40	3	34.875328	0	21	5	3	1	0	1	121	1
140312_0858	16	21	1	0	1378	2	4	40	30	-1	-1	-1	3	0	3	34.875328	0	21	5	3	1	0	1	121	0
140312_0858	17	21	1	50	1428	2	5	60	10	-1	10	1	1	40	3	34.875328	0	21	5	3	1	0	1	121	1
140312_0858	18	21	1	0	1428	2	4	60	50	-1	-1	-1	1	0	3	34.875328	0	21	5	3	1	0	1	121	0
140312_0858	19	21	1	100	1528	2	6	120	30	-1	20	1	1	40	3	34.875328	0	21	5	3	1	0	1	121	1
140312_0858	20	21	1	0	1528	2	5	200	30	-1	-1	-1	2	0	3	34.875328	0	21	5	3	1	0	1	121	0
140312_0858	1	22	1	39	519	2	4	40	50	-1	1	1	2	40	3	7.8152933	1	27	1	3	2	0	1	122	1
140312_0858	2	22	1	0	519	2	4	200	30	-1	-1	-1	1	0	3	7.8152933	1	27	1	3	2	0	1	122	0
140312_0858	3	22	1	0	519	2	5	60	30	-1	-1	-1	3	0	3	7.8152933	1	27	1	3	2	0	1	122	0
140312_0858	4	22	1	0	519	2	4	40	30	-1	-1	-1	2	0	3	7.8152933	1	27	1	3	2	0	1	122	0
140312_0858	5	22	1	39	558	2	4	40	30	-1	1	1	2	40	3	7.8152933	1	27	1	3	2	0	1	122	1
140312_0858	6	22	1	199	757	2	5	200	30	-1	1	1	3	40	3	7.8152933	1	27	1	3	2	0	1	122	1
140312_0858	7	22	1	119	876	2	4	120	10	-1	1	1	2	0	3	7.8152933	1	27	1	3	2	0	1	122	1
140312_0858	8	22	1	0	876	2	4	120	50	-1	-1	-1	2	0	3	7.8152933	1	27	1	3	2	0	1	122	0
140312_0858	9	22	1	199	1075	2	5	200	50	-1	1	1	2	40	3	7.8152933	1	27	1	3	2	0	1	122	1
140312_0858	10	22	1	0	1075	2	6	60	10	-1	-1	-1	3	0	3	7.8152933	1	27	1	3	2	0	1	122	0
140312_0858	11	22	1	119	1194	2	6	120	50	-1	1	1	2	40	3	7.8152933	1	27	1	3	2	0	1	122	.66666669
140312_0858	12	22	1	119	1313	2	5	120	10	-1	1	1	3	0	3	7.8152933	1	27	1	3	2	0	1	122	1
140312_0858	13	22	1	199	1512	2	5	200	10	-1	1	1	1	40	3	7.8152933	1	27	1	3	2	0	1	122	1
140312_0858	14	22	1	59	1571	2	5	60	50	-1	1	1	2	40	3	7.8152933	1	27	1	3	2	0	1	122	1
140312_0858	15	22	1	59	1630	2	4	60	10	-1	1	1	2	40	3	7.8152933	1	27	1	3	2	0	1	122	1
140312_0858	16	22	1	0	1630	2	4	40	30	-1	-1	-1	1	0	3	7.8152933	1	27	1	3	2	0	1	122	0
140312_0858	17	22	1	199	1829	2	6	200	10	-1	1	1	2	40	3	7.8152933	1	27	1	3	2	0	1	122	1
140312_0858	18	22	1	0	1829	2	6	200	50	-1	-1	-1	2	0	3	7.8152933	1	27	1	3	2	0	1	122	0
140312_0858	19	22	1	119	1948	2	5	120	30	-1	1	1	1	40	3	7.8152933	1	27	1	3	2	0	1	122	1
140312_0858	20	22	1	0	1948	2	6	40	30	-1	-1	-1	3	0	3	7.8152933	1	27	1	3	2	0	1	122	0
140312_0858	1	23	1	15	495	2	4	40	50	-1	25	1	1	40	4	34.875328	1	23	6	4	3	0	1	123	1
140312_0858	2	23	1	0	495	2	5	200	30	-1	-1	-1	1	0	4	34.875328	1	23	6	4	3	0	1	123	0
140312_0858	3	23	1	0	495	2	6	200	30	-1	-1	-1	2	0	4	34.875328	1	23	6	4	3	0	1	123	0
140312_0858	4	23	1	0	495	2	5	40	30	-1	-1	-1	2	0	4	34.875328	1	23	6	4	3	0	1	123	0
140312_0858	5	23	1	140	635	2	4	200	30	-1	60	1	3	40	4	34.875328	1	23	6	4	3	0	1	123	1
140312_0858	6	23	1	145	780	2	5	200	30	-1	55	1	1	40	4	34.875328	1	23	6	4	3	0	1	123	1
140312_0858	7	23	1	90	870	2	6	120	10	-1	30	1	3	0	4	34.875328	1	23	6	4	3	0	1	123	1
140312_0858	8	23	1	0	870	2	5	200	50	-1	-1	-1	1	0	4	34.875328	1	23	6	4	3	0	1	123	0
140312_0858	9	23	1	125	995	2	4	200	50	-1	75	1	2	40	4	34.875328	1	23	6	4	3	0	1	123	1
140312_0858	10	23	1	17	1012	2	5	40	10	-1	23	1	2	0	4	34.875328	1	23	6	4	3	0	1	123	1
140312_0858	11	23	1	0	1012	2	4	40	50	-1	-1	0	1	40	4	34.875328	1	23	6	4	3	0	1	123	.66666669
140312_0858	12	23	1	0	1012	2	4	120	10	-1	-1	-1	3	0	4	34.875328	1	23	6	4	3	0	1	123	0
140312_0858	13	23	1	90	1102	2	4	120	10	-1	30	1	2	40	4	34.875328	1	23	6	4	3	0	1	123	1
140312_0858	14	23	1	0	1102	2	4	60	50	-1	-1	-1	2	40	4	34.875328	1	23	6	4	3	0	1	123	0
140312_0858	15	23	1	38	1140	2	5	60	10	-1	22	1	1	40	4	34.875328	1	23	6	4	3	0	1	123	1
140312_0858	16	23	1	0	1140	2	4	60	30	-1	-1	-1	2	0	4	34.875328	1	23	6	4	3	0	1	123	0
140312_0858	17	23	1	37	1177	2	6	60	10	-1	23	1	1	40	4	34.875328	1	23	6	4	3	0	1	123	1
140312_0858	18	23	1	0	1177	2	5	60	50	-1	-1	-1	1	0	4	34.875328	1	23	6	4	3	0	1	123	0
140312_0858	19	23	1	15	1192	2	4	60	30	-1	45	1	2	40	4	34.875328	1	23	6	4	3	0	1	123	1
140312_0858	20	23	1	0	1192	2	4	40	30	-1	-1	-1	3	0	4	34.875328	1	23	6	4	3	0	1	123	0
140312_0858	1	24	1	16	496	1	4	-1	50	1	-1	-1	-1	40	4	33.075478	0	21	0	3	3	1	1	124	1
140312_0858	2	24	1	0	496	1	4	-1	30	0	-1	-1	-1	0	4	33.075478	0	21	0	3	3	1	1	124	0
140312_0858	3	24	1	0	496	1	4	-1	30	0	-1	-1	-1	0	4	33.075478	0	21	0	3	3	1	1	124	0
140312_0858	4	24	1	0	496	1	6	-1	30	0	-1	-1	-1	0	4	33.075478	0	21	0	3	3	1	1	124	0
140312_0858	5	24	1	77	573	1	6	-1	30	1	-1	-1	-1	40	4	33.075478	0	21	0	3	3	1	1	124	1
140312_0858	6	24	1	70	643	1	4	-1	30	1	-1	-1	-1	40	4	33.075478	0	21	0	3	3	1	1	124	1
140312_0858	7	24	1	-14	629	1	4	-1	10	1	-1	-1	-1	0	4	33.075478	0	21	0	3	3	1	1	124	1
140312_0858	8	24	1	0	629	1	4	-1	50	0	-1	-1	-1	0	4	33.075478	0	21	0	3	3	1	1	124	0
140312_0858	9	24	1	95	724	1	4	-1	50	1	-1	-1	-1	40	4	33.075478	0	21	0	3	3	1	1	124	1
140312_0858	10	24	1	0	724	1	6	-1	10	0	-1	-1	-1	0	4	33.075478	0	21	0	3	3	1	1	124	0
140312_0858	11	24	1	1	725	1	5	-1	50	1	-1	-1	-1	40	4	33.075478	0	21	0	3	3	1	1	124	1
140312_0858	12	24	1	0	725	1	4	-1	10	0	-1	-1	-1	0	4	33.075478	0	21	0	3	3	1	1	124	0
140312_0858	13	24	1	101	826	1	5	-1	10	1	-1	-1	-1	40	4	33.075478	0	21	0	3	3	1	1	124	1
140312_0858	14	24	1	50	876	1	6	-1	50	1	-1	-1	-1	40	4	33.075478	0	21	0	3	3	1	1	124	1
140312_0858	15	24	1	110	986	1	6	-1	10	1	-1	-1	-1	40	4	33.075478	0	21	0	3	3	1	1	124	1
140312_0858	16	24	1	0	986	1	4	-1	30	0	-1	-1	-1	0	4	33.075478	0	21	0	3	3	1	1	124	0
140312_0858	17	24	1	90	1076	1	4	-1	10	1	-1	-1	-1	40	4	33.075478	0	21	0	3	3	1	1	124	1
140312_0858	18	24	1	0	1076	1	4	-1	50	0	-1	-1	-1	0	4	33.075478	0	21	0	3	3	1	1	124	0
140312_0858	19	24	1	61	1137	1	5	-1	30	1	-1	-1	-1	40	4	33.075478	0	21	0	3	3	1	1	124	1
140312_0858	20	24	1	0	1137	1	6	-1	30	0	-1	-1	-1	0	4	33.075478	0	21	0	3	3	1	1	124	0
140312_1146	1	1	1	20	500	2	2	40	50	-1	20	1	2	40	3	33.822086	0	25	5	4	3	0	2	201	1
140312_1146	2	1	1	0	500	2	1	40	30	-1	-1	-1	2	0	3	33.822086	0	25	5	4	3	0	2	201	0
140312_1146	3	1	1	0	500	2	3	60	30	-1	-1	-1	3	0	3	33.822086	0	25	5	4	3	0	2	201	0
140312_1146	4	1	1	0	500	2	1	40	30	-1	-1	-1	1	0	3	33.822086	0	25	5	4	3	0	2	201	0
140312_1146	5	1	1	20	520	2	3	60	30	-1	40	1	1	40	3	33.822086	0	25	5	4	3	0	2	201	1
140312_1146	6	1	1	130	650	2	1	200	30	-1	70	1	3	40	3	33.822086	0	25	5	4	3	0	2	201	1
140312_1146	7	1	1	70	720	2	1	120	10	-1	50	1	3	0	3	33.822086	0	25	5	4	3	0	2	201	1
140312_1146	8	1	1	0	720	2	3	200	50	-1	-1	-1	3	0	3	33.822086	0	25	5	4	3	0	2	201	0
140312_1146	9	1	1	110	830	2	3	200	50	-1	90	1	3	40	3	33.822086	0	25	5	4	3	0	2	201	1
140312_1146	10	1	1	70	900	2	2	120	10	-1	50	1	1	0	3	33.822086	0	25	5	4	3	0	2	201	.66666669
140312_1146	11	1	1	0	900	2	1	120	50	-1	-1	-1	3	40	3	33.822086	0	25	5	4	3	0	2	201	0
140312_1146	12	1	1	0	900	2	1	200	10	-1	-1	-1	2	0	3	33.822086	0	25	5	4	3	0	2	201	0
140312_1146	13	1	1	40	940	2	3	60	10	-1	20	1	3	40	3	33.822086	0	25	5	4	3	0	2	201	1
140312_1146	14	1	1	0	940	2	1	40	50	-1	-1	0	1	40	3	33.822086	0	25	5	4	3	0	2	201	.66666669
140312_1146	15	1	1	40	980	2	1	60	10	-1	20	1	3	40	3	33.822086	0	25	5	4	3	0	2	201	1
140312_1146	16	1	1	0	980	2	2	60	30	-1	-1	-1	2	0	3	33.822086	0	25	5	4	3	0	2	201	0
140312_1146	17	1	1	40	1020	2	1	60	10	-1	20	1	1	40	3	33.822086	0	25	5	4	3	0	2	201	1
140312_1146	18	1	1	0	1020	2	2	200	50	-1	-1	-1	2	0	3	33.822086	0	25	5	4	3	0	2	201	0
140312_1146	19	1	1	20	1040	2	3	60	30	-1	40	1	2	40	3	33.822086	0	25	5	4	3	0	2	201	1
140312_1146	20	1	1	0	1040	2	1	200	30	-1	-1	-1	2	0	3	33.822086	0	25	5	4	3	0	2	201	0
140312_1146	1	2	1	40	520	2	2	40	50	-1	0	1	1	40	3	34.875328	1	27	4	3	3	0	2	202	1
140312_1146	2	2	1	0	520	2	3	40	30	-1	-1	-1	3	0	3	34.875328	1	27	4	3	3	0	2	202	0
140312_1146	3	2	1	0	520	2	2	60	30	-1	-1	-1	1	0	3	34.875328	1	27	4	3	3	0	2	202	0
140312_1146	4	2	1	0	520	2	1	200	30	-1	-1	-1	3	0	3	34.875328	1	27	4	3	3	0	2	202	0
140312_1146	5	2	1	170	690	2	3	200	30	-1	30	1	3	40	3	34.875328	1	27	4	3	3	0	2	202	1
140312_1146	6	2	1	170	860	2	1	200	30	-1	30	1	2	40	3	34.875328	1	27	4	3	3	0	2	202	1
140312_1146	7	2	1	50	910	2	1	60	10	-1	10	1	1	0	3	34.875328	1	27	4	3	3	0	2	202	1
140312_1146	8	2	1	0	910	2	1	200	50	-1	-1	-1	3	0	3	34.875328	1	27	4	3	3	0	2	202	0
140312_1146	9	2	1	150	1060	2	3	200	50	-1	50	1	2	40	3	34.875328	1	27	4	3	3	0	2	202	1
140312_1146	10	2	1	40	1100	2	3	40	10	-1	0	1	2	0	3	34.875328	1	27	4	3	3	0	2	202	1
140312_1146	11	2	1	0	1100	2	1	120	50	-1	-1	-1	2	40	3	34.875328	1	27	4	3	3	0	2	202	0
140312_1146	12	2	1	190	1290	2	3	200	10	-1	10	1	2	0	3	34.875328	1	27	4	3	3	0	2	202	1
140312_1146	13	2	1	110	1400	2	3	120	10	-1	10	1	2	40	3	34.875328	1	27	4	3	3	0	2	202	1
140312_1146	14	2	1	70	1470	2	3	120	50	-1	50	1	3	40	3	34.875328	1	27	4	3	3	0	2	202	1
140312_1146	15	2	1	50	1520	2	3	60	10	-1	10	1	2	40	3	34.875328	1	27	4	3	3	0	2	202	1
140312_1146	16	2	1	0	1520	2	3	40	30	-1	-1	-1	3	0	3	34.875328	1	27	4	3	3	0	2	202	0
140312_1146	17	2	1	50	1570	2	2	60	10	-1	10	1	3	40	3	34.875328	1	27	4	3	3	0	2	202	1
140312_1146	18	2	1	0	1570	2	2	60	50	-1	-1	-1	3	0	3	34.875328	1	27	4	3	3	0	2	202	0
140312_1146	19	2	1	120	1690	2	1	120	30	-1	0	1	1	40	3	34.875328	1	27	4	3	3	0	2	202	1
140312_1146	20	2	1	0	1690	2	3	200	30	-1	-1	-1	2	0	3	34.875328	1	27	4	3	3	0	2	202	0
140312_1146	1	3	1	40	520	2	3	40	50	-1	0	1	1	40	5	36.869896	0	24	0	5	2	0	2	203	1
140312_1146	2	3	1	40	560	2	2	40	30	-1	0	1	2	0	5	36.869896	0	24	0	5	2	0	2	203	1
140312_1146	3	3	1	60	620	2	1	60	30	-1	0	1	1	0	5	36.869896	0	24	0	5	2	0	2	203	1
140312_1146	4	3	1	200	820	2	2	200	30	-1	0	1	3	0	5	36.869896	0	24	0	5	2	0	2	203	1
140312_1146	5	3	1	60	880	2	1	60	30	-1	0	1	1	40	5	36.869896	0	24	0	5	2	0	2	203	1
140312_1146	6	3	1	200	1080	2	2	200	30	-1	0	1	2	40	5	36.869896	0	24	0	5	2	0	2	203	1
140312_1146	7	3	1	120	1200	2	2	120	10	-1	0	1	2	0	5	36.869896	0	24	0	5	2	0	2	203	1
140312_1146	8	3	1	0	1200	2	3	120	50	-1	-1	-1	2	0	5	36.869896	0	24	0	5	2	0	2	203	0
140312_1146	9	3	1	120	1320	2	3	120	50	-1	0	1	1	40	5	36.869896	0	24	0	5	2	0	2	203	1
140312_1146	10	3	1	60	1380	2	2	60	10	-1	0	1	3	0	5	36.869896	0	24	0	5	2	0	2	203	.66666669
140312_1146	11	3	1	120	1500	2	3	120	50	-1	0	1	3	40	5	36.869896	0	24	0	5	2	0	2	203	.66666669
140312_1146	12	3	1	0	1500	2	2	40	10	-1	-1	-1	1	0	5	36.869896	0	24	0	5	2	0	2	203	0
140312_1146	13	3	1	200	1700	2	3	200	10	-1	0	1	1	40	5	36.869896	0	24	0	5	2	0	2	203	1
140312_1146	14	3	1	120	1820	2	1	120	50	-1	0	1	3	40	5	36.869896	0	24	0	5	2	0	2	203	.66666669
140312_1146	15	3	1	60	1880	2	2	60	10	-1	0	1	3	40	5	36.869896	0	24	0	5	2	0	2	203	1
140312_1146	16	3	1	0	1880	2	3	60	30	-1	-1	-1	2	0	5	36.869896	0	24	0	5	2	0	2	203	0
140312_1146	17	3	1	60	1940	2	3	60	10	-1	0	1	3	40	5	36.869896	0	24	0	5	2	0	2	203	1
140312_1146	18	3	1	0	1940	2	1	60	50	-1	-1	-1	3	0	5	36.869896	0	24	0	5	2	0	2	203	0
140312_1146	19	3	1	60	2000	2	2	60	30	-1	0	1	2	40	5	36.869896	0	24	0	5	2	0	2	203	1
140312_1146	20	3	1	0	2000	2	2	40	30	-1	-1	-1	1	0	5	36.869896	0	24	0	5	2	0	2	203	0
140312_1146	1	4	1	30	510	1	2	-1	50	1	-1	-1	-1	40	4	10.385177	0	20	7	3	2	0	2	204	1
140312_1146	2	4	1	0	510	1	3	-1	30	0	-1	-1	-1	0	4	10.385177	0	20	7	3	2	0	2	204	0
140312_1146	3	4	1	0	510	1	3	-1	30	0	-1	-1	-1	0	4	10.385177	0	20	7	3	2	0	2	204	0
140312_1146	4	4	1	-76	434	1	2	-1	30	1	-1	-1	-1	0	4	10.385177	0	20	7	3	2	0	2	204	1
140312_1146	5	4	1	98	532	1	1	-1	30	1	-1	-1	-1	40	4	10.385177	0	20	7	3	2	0	2	204	1
140312_1146	6	4	1	153	685	1	3	-1	30	1	-1	-1	-1	40	4	10.385177	0	20	7	3	2	0	2	204	1
140312_1146	7	4	1	-20	665	1	2	-1	10	1	-1	-1	-1	0	4	10.385177	0	20	7	3	2	0	2	204	1
140312_1146	8	4	1	0	665	1	3	-1	50	0	-1	-1	-1	0	4	10.385177	0	20	7	3	2	0	2	204	0
140312_1146	9	4	1	110	775	1	3	-1	50	1	-1	-1	-1	40	4	10.385177	0	20	7	3	2	0	2	204	1
140312_1146	10	4	1	0	775	1	1	-1	10	0	-1	-1	-1	0	4	10.385177	0	20	7	3	2	0	2	204	0
140312_1146	11	4	1	-20	755	1	3	-1	50	1	-1	-1	-1	40	4	10.385177	0	20	7	3	2	0	2	204	.66666669
140312_1146	12	4	1	0	755	1	2	-1	10	0	-1	-1	-1	0	4	10.385177	0	20	7	3	2	0	2	204	0
140312_1146	13	4	1	112	867	1	1	-1	10	1	-1	-1	-1	40	4	10.385177	0	20	7	3	2	0	2	204	1
140312_1146	14	4	1	0	867	1	2	-1	50	0	-1	-1	-1	40	4	10.385177	0	20	7	3	2	0	2	204	0
140312_1146	15	4	1	133	1000	1	1	-1	10	1	-1	-1	-1	40	4	10.385177	0	20	7	3	2	0	2	204	1
140312_1146	16	4	1	0	1000	1	2	-1	30	0	-1	-1	-1	0	4	10.385177	0	20	7	3	2	0	2	204	0
140312_1146	17	4	1	132	1132	1	2	-1	10	1	-1	-1	-1	40	4	10.385177	0	20	7	3	2	0	2	204	1
140312_1146	18	4	1	0	1132	1	2	-1	50	0	-1	-1	-1	0	4	10.385177	0	20	7	3	2	0	2	204	0
140312_1146	19	4	1	31	1163	1	1	-1	30	1	-1	-1	-1	40	4	10.385177	0	20	7	3	2	0	2	204	1
140312_1146	20	4	1	0	1163	1	1	-1	30	0	-1	-1	-1	0	4	10.385177	0	20	7	3	2	0	2	204	0
140312_1146	1	5	1	120	600	2	3	120	50	-1	0	1	3	40	2	37.092838	0	21	6	4	2	0	2	205	1
140312_1146	2	5	1	25	625	2	2	40	30	-1	15	1	3	0	2	37.092838	0	21	6	4	2	0	2	205	1
140312_1146	3	5	1	0	625	2	2	200	30	-1	-1	-1	2	0	2	37.092838	0	21	6	4	2	0	2	205	0
140312_1146	4	5	1	0	625	2	3	40	30	-1	-1	-1	1	0	2	37.092838	0	21	6	4	2	0	2	205	0
140312_1146	5	5	1	10	635	2	2	40	30	-1	30	1	2	40	2	37.092838	0	21	6	4	2	0	2	205	1
140312_1146	6	5	1	169	804	2	3	200	30	-1	31	1	2	40	2	37.092838	0	21	6	4	2	0	2	205	1
140312_1146	7	5	1	109	913	2	3	120	10	-1	11	1	2	0	2	37.092838	0	21	6	4	2	0	2	205	1
140312_1146	8	5	1	0	913	2	3	200	50	-1	-1	-1	1	0	2	37.092838	0	21	6	4	2	0	2	205	0
140312_1146	9	5	1	120	1033	2	1	120	50	-1	0	1	1	40	2	37.092838	0	21	6	4	2	0	2	205	1
140312_1146	10	5	1	0	1033	2	1	40	10	-1	-1	-1	2	0	2	37.092838	0	21	6	4	2	0	2	205	0
140312_1146	11	5	1	69	1102	2	2	120	50	-1	51	1	3	40	2	37.092838	0	21	6	4	2	0	2	205	1
140312_1146	12	5	1	29	1131	2	3	40	10	-1	11	1	1	0	2	37.092838	0	21	6	4	2	0	2	205	1
140312_1146	13	5	1	49	1180	2	2	60	10	-1	11	1	3	40	2	37.092838	0	21	6	4	2	0	2	205	1
140312_1146	14	5	1	60	1240	2	3	60	50	-1	0	1	2	40	2	37.092838	0	21	6	4	2	0	2	205	1
140312_1146	15	5	1	37	1277	2	1	60	10	-1	23	1	1	40	2	37.092838	0	21	6	4	2	0	2	205	1
140312_1146	16	5	1	0	1277	2	2	40	30	-1	-1	-1	1	0	2	37.092838	0	21	6	4	2	0	2	205	0
140312_1146	17	5	1	179	1456	2	1	200	10	-1	21	1	2	40	2	37.092838	0	21	6	4	2	0	2	205	1
140312_1146	18	5	1	0	1456	2	3	60	50	-1	-1	-1	3	0	2	37.092838	0	21	6	4	2	0	2	205	0
140312_1146	19	5	1	85	1541	2	3	120	30	-1	35	1	3	40	2	37.092838	0	21	6	4	2	0	2	205	1
140312_1146	20	5	1	0	1541	2	1	40	30	-1	-1	-1	1	0	2	37.092838	0	21	6	4	2	0	2	205	0
140312_1146	1	6	1	120	600	2	1	120	50	-1	0	1	3	40	2	7.8152933	1	20	6	4	0	0	2	206	1
140312_1146	2	6	1	0	600	2	3	200	30	-1	-1	-1	1	0	2	7.8152933	1	20	6	4	0	0	2	206	0
140312_1146	3	6	1	200	800	2	1	200	30	-1	0	1	2	0	2	7.8152933	1	20	6	4	0	0	2	206	1
140312_1146	4	6	1	0	800	2	3	40	30	-1	-1	-1	2	0	2	7.8152933	1	20	6	4	0	0	2	206	0
140312_1146	5	6	1	200	1000	2	2	200	30	-1	0	1	3	40	2	7.8152933	1	20	6	4	0	0	2	206	1
140312_1146	6	6	1	200	1200	2	1	200	30	-1	0	1	1	40	2	7.8152933	1	20	6	4	0	0	2	206	1
140312_1146	7	6	1	120	1320	2	2	120	10	-1	0	1	3	0	2	7.8152933	1	20	6	4	0	0	2	206	1
140312_1146	8	6	1	0	1320	2	2	120	50	-1	-1	-1	2	0	2	7.8152933	1	20	6	4	0	0	2	206	0
140312_1146	9	6	1	0	1320	2	2	200	50	-1	-1	-1	3	40	2	7.8152933	1	20	6	4	0	0	2	206	0
140312_1146	10	6	1	0	1320	2	1	60	10	-1	-1	-1	3	0	2	7.8152933	1	20	6	4	0	0	2	206	0
140312_1146	11	6	1	120	1440	2	2	120	50	-1	0	1	2	40	2	7.8152933	1	20	6	4	0	0	2	206	1
140312_1146	12	6	1	0	1440	2	1	40	10	-1	-1	-1	1	0	2	7.8152933	1	20	6	4	0	0	2	206	0
140312_1146	13	6	1	60	1500	2	1	60	10	-1	0	1	3	40	2	7.8152933	1	20	6	4	0	0	2	206	1
140312_1146	14	6	1	40	1540	2	3	40	50	-1	0	1	1	40	2	7.8152933	1	20	6	4	0	0	2	206	1
140312_1146	15	6	1	60	1600	2	3	60	10	-1	0	1	3	40	2	7.8152933	1	20	6	4	0	0	2	206	1
140312_1146	16	6	1	0	1600	2	3	40	30	-1	-1	-1	1	0	2	7.8152933	1	20	6	4	0	0	2	206	0
140312_1146	17	6	1	60	1660	2	1	60	10	-1	0	1	3	40	2	7.8152933	1	20	6	4	0	0	2	206	1
140312_1146	18	6	1	0	1660	2	3	60	50	-1	-1	-1	1	0	2	7.8152933	1	20	6	4	0	0	2	206	0
140312_1146	19	6	1	120	1780	2	1	120	30	-1	0	1	3	40	2	7.8152933	1	20	6	4	0	0	2	206	1
140312_1146	20	6	1	0	1780	2	3	40	30	-1	-1	-1	1	0	2	7.8152933	1	20	6	4	0	0	2	206	0
140312_1146	1	7	1	80	560	2	2	120	50	-1	40	1	3	40	2	31.855133	1	20	5	4	0	0	2	207	1
140312_1146	2	7	1	0	560	2	3	40	30	-1	-1	-1	2	0	2	31.855133	1	20	5	4	0	0	2	207	0
140312_1146	3	7	1	0	560	2	3	60	30	-1	-1	-1	1	0	2	31.855133	1	20	5	4	0	0	2	207	0
140312_1146	4	7	1	40	600	2	2	40	30	-1	0	1	1	0	2	31.855133	1	20	5	4	0	0	2	207	1
140312_1146	5	7	1	40	640	2	2	60	30	-1	20	1	1	40	2	31.855133	1	20	5	4	0	0	2	207	1
140312_1146	6	7	1	120	760	2	3	200	30	-1	80	1	1	40	2	31.855133	1	20	5	4	0	0	2	207	1
140312_1146	7	7	1	50	810	2	2	60	10	-1	10	1	1	0	2	31.855133	1	20	5	4	0	0	2	207	1
140312_1146	8	7	1	0	810	2	2	200	50	-1	-1	-1	3	0	2	31.855133	1	20	5	4	0	0	2	207	0
140312_1146	9	7	1	150	960	2	1	200	50	-1	50	1	3	40	2	31.855133	1	20	5	4	0	0	2	207	1
140312_1146	10	7	1	0	960	2	1	120	10	-1	-1	-1	1	0	2	31.855133	1	20	5	4	0	0	2	207	0
140312_1146	11	7	1	0	960	2	3	40	50	-1	-1	0	1	40	2	31.855133	1	20	5	4	0	0	2	207	.66666669
140312_1146	12	7	1	105	1065	2	3	120	10	-1	15	1	3	0	2	31.855133	1	20	5	4	0	0	2	207	1
140312_1146	13	7	1	105	1170	2	2	120	10	-1	15	1	2	40	2	31.855133	1	20	5	4	0	0	2	207	1
140312_1146	14	7	1	0	1170	2	2	120	50	-1	-1	-1	3	40	2	31.855133	1	20	5	4	0	0	2	207	0
140312_1146	15	7	1	40	1210	2	3	60	10	-1	20	1	1	40	2	31.855133	1	20	5	4	0	0	2	207	1
140312_1146	16	7	1	0	1210	2	2	40	30	-1	-1	-1	3	0	2	31.855133	1	20	5	4	0	0	2	207	0
140312_1146	17	7	1	170	1380	2	2	200	10	-1	30	1	2	40	2	31.855133	1	20	5	4	0	0	2	207	1
140312_1146	18	7	1	0	1380	2	1	200	50	-1	-1	-1	2	0	2	31.855133	1	20	5	4	0	0	2	207	0
140312_1146	19	7	1	80	1460	2	2	120	30	-1	40	1	3	40	2	31.855133	1	20	5	4	0	0	2	207	1
140312_1146	20	7	1	0	1460	2	2	40	30	-1	-1	-1	3	0	2	31.855133	1	20	5	4	0	0	2	207	0
140312_1146	1	8	1	-27	453	1	3	-1	50	1	-1	-1	-1	40	2	11.53462	1	24	7	3	3	0	2	208	1
140312_1146	2	8	1	-55	398	1	2	-1	30	1	-1	-1	-1	0	2	11.53462	1	24	7	3	3	0	2	208	1
140312_1146	3	8	1	0	398	1	2	-1	30	0	-1	-1	-1	0	2	11.53462	1	24	7	3	3	0	2	208	0
140312_1146	4	8	1	0	398	1	1	-1	30	0	-1	-1	-1	0	2	11.53462	1	24	7	3	3	0	2	208	0
140312_1146	5	8	1	80	478	1	2	-1	30	1	-1	-1	-1	40	2	11.53462	1	24	7	3	3	0	2	208	1
140312_1146	6	8	1	81	559	1	2	-1	30	1	-1	-1	-1	40	2	11.53462	1	24	7	3	3	0	2	208	1
140312_1146	7	8	1	-7	552	1	3	-1	10	1	-1	-1	-1	0	2	11.53462	1	24	7	3	3	0	2	208	1
140312_1146	8	8	1	0	552	1	2	-1	50	0	-1	-1	-1	0	2	11.53462	1	24	7	3	3	0	2	208	0
140312_1146	9	8	1	0	552	1	2	-1	50	0	-1	-1	-1	40	2	11.53462	1	24	7	3	3	0	2	208	0
140312_1146	10	8	1	30	582	1	2	-1	10	1	-1	-1	-1	0	2	11.53462	1	24	7	3	3	0	2	208	.66666669
140312_1146	11	8	1	0	582	1	1	-1	50	0	-1	-1	-1	40	2	11.53462	1	24	7	3	3	0	2	208	0
140312_1146	12	8	1	6	588	1	3	-1	10	1	-1	-1	-1	0	2	11.53462	1	24	7	3	3	0	2	208	1
140312_1146	13	8	1	120	708	1	3	-1	10	1	-1	-1	-1	40	2	11.53462	1	24	7	3	3	0	2	208	1
140312_1146	14	8	1	-15	693	1	1	-1	50	1	-1	-1	-1	40	2	11.53462	1	24	7	3	3	0	2	208	.66666669
140312_1146	15	8	1	95	788	1	2	-1	10	1	-1	-1	-1	40	2	11.53462	1	24	7	3	3	0	2	208	1
140312_1146	16	8	1	0	788	1	3	-1	30	0	-1	-1	-1	0	2	11.53462	1	24	7	3	3	0	2	208	0
140312_1146	17	8	1	90	878	1	3	-1	10	1	-1	-1	-1	40	2	11.53462	1	24	7	3	3	0	2	208	1
140312_1146	18	8	1	0	878	1	3	-1	50	0	-1	-1	-1	0	2	11.53462	1	24	7	3	3	0	2	208	0
140312_1146	19	8	1	115	993	1	3	-1	30	1	-1	-1	-1	40	2	11.53462	1	24	7	3	3	0	2	208	1
140312_1146	20	8	1	0	993	1	2	-1	30	0	-1	-1	-1	0	2	11.53462	1	24	7	3	3	0	2	208	0
140312_1146	1	9	1	37	517	2	3	40	50	-1	3	1	2	40	4	7.8152933	1	25	5	4	2	0	2	209	1
140312_1146	2	9	1	0	517	2	1	40	30	-1	-1	-1	3	0	4	7.8152933	1	25	5	4	2	0	2	209	0
140312_1146	3	9	1	59	576	2	1	60	30	-1	1	1	3	0	4	7.8152933	1	25	5	4	2	0	2	209	1
140312_1146	4	9	1	0	576	2	3	200	30	-1	-1	-1	3	0	4	7.8152933	1	25	5	4	2	0	2	209	0
140312_1146	5	9	1	30	606	2	3	40	30	-1	10	1	2	40	4	7.8152933	1	25	5	4	2	0	2	209	1
140312_1146	6	9	1	188	794	2	3	200	30	-1	12	1	3	40	4	7.8152933	1	25	5	4	2	0	2	209	1
140312_1146	7	9	1	53	847	2	3	60	10	-1	7	1	1	0	4	7.8152933	1	25	5	4	2	0	2	209	1
140312_1146	8	9	1	0	847	2	1	200	50	-1	-1	-1	1	0	4	7.8152933	1	25	5	4	2	0	2	209	0
140312_1146	9	9	1	0	847	2	2	120	50	-1	-1	-1	1	40	4	7.8152933	1	25	5	4	2	0	2	209	0
140312_1146	10	9	1	116	963	2	3	120	10	-1	4	1	1	0	4	7.8152933	1	25	5	4	2	0	2	209	1
140312_1146	11	9	1	35	998	2	2	40	50	-1	5	1	1	40	4	7.8152933	1	25	5	4	2	0	2	209	1
140312_1146	12	9	1	0	998	2	2	200	10	-1	-1	-1	2	0	4	7.8152933	1	25	5	4	2	0	2	209	0
140312_1146	13	9	1	193	1191	2	1	200	10	-1	7	1	1	40	4	7.8152933	1	25	5	4	2	0	2	209	1
140312_1146	14	9	1	0	1191	2	2	40	50	-1	-1	-1	1	40	4	7.8152933	1	25	5	4	2	0	2	209	0
140312_1146	15	9	1	55	1246	2	2	60	10	-1	5	1	2	40	4	7.8152933	1	25	5	4	2	0	2	209	1
140312_1146	16	9	1	0	1246	2	1	40	30	-1	-1	-1	3	0	4	7.8152933	1	25	5	4	2	0	2	209	0
140312_1146	17	9	1	58	1304	2	2	60	10	-1	2	1	1	40	4	7.8152933	1	25	5	4	2	0	2	209	1
140312_1146	18	9	1	0	1304	2	1	60	50	-1	-1	-1	1	0	4	7.8152933	1	25	5	4	2	0	2	209	0
140312_1146	19	9	1	110	1414	2	3	120	30	-1	10	1	1	40	4	7.8152933	1	25	5	4	2	0	2	209	1
140312_1146	20	9	1	0	1414	2	2	200	30	-1	-1	-1	2	0	4	7.8152933	1	25	5	4	2	0	2	209	0
140312_1146	1	10	1	20	500	2	1	40	50	-1	20	1	2	40	2	36.109577	0	30	6	3	3	0	2	210	1
140312_1146	2	10	1	0	500	2	1	200	30	-1	-1	-1	1	0	2	36.109577	0	30	6	3	3	0	2	210	0
140312_1146	3	10	1	0	500	2	2	60	30	-1	-1	-1	3	0	2	36.109577	0	30	6	3	3	0	2	210	0
140312_1146	4	10	1	0	500	2	1	40	30	-1	-1	-1	2	0	2	36.109577	0	30	6	3	3	0	2	210	0
140312_1146	5	10	1	39	539	2	1	40	30	-1	1	1	2	40	2	36.109577	0	30	6	3	3	0	2	210	1
140312_1146	6	10	1	190	729	2	2	200	30	-1	10	1	3	40	2	36.109577	0	30	6	3	3	0	2	210	1
140312_1146	7	10	1	119	848	2	1	120	10	-1	1	1	2	0	2	36.109577	0	30	6	3	3	0	2	210	1
140312_1146	8	10	1	0	848	2	1	120	50	-1	-1	-1	2	0	2	36.109577	0	30	6	3	3	0	2	210	0
140312_1146	9	10	1	0	848	2	2	200	50	-1	-1	-1	2	40	2	36.109577	0	30	6	3	3	0	2	210	0
140312_1146	10	10	1	60	908	2	3	60	10	-1	0	1	3	0	2	36.109577	0	30	6	3	3	0	2	210	1
140312_1146	11	10	1	120	1028	2	3	120	50	-1	0	1	2	40	2	36.109577	0	30	6	3	3	0	2	210	.66666669
140312_1146	12	10	1	0	1028	2	2	120	10	-1	-1	-1	3	0	2	36.109577	0	30	6	3	3	0	2	210	0
140312_1146	13	10	1	200	1228	2	2	200	10	-1	0	1	1	40	2	36.109577	0	30	6	3	3	0	2	210	1
140312_1146	14	10	1	0	1228	2	2	60	50	-1	-1	-1	2	40	2	36.109577	0	30	6	3	3	0	2	210	0
140312_1146	15	10	1	60	1288	2	1	60	10	-1	0	1	2	40	2	36.109577	0	30	6	3	3	0	2	210	1
140312_1146	16	10	1	0	1288	2	1	40	30	-1	-1	-1	1	0	2	36.109577	0	30	6	3	3	0	2	210	0
140312_1146	17	10	1	200	1488	2	3	200	10	-1	0	1	2	40	2	36.109577	0	30	6	3	3	0	2	210	1
140312_1146	18	10	1	0	1488	2	3	200	50	-1	-1	-1	2	0	2	36.109577	0	30	6	3	3	0	2	210	0
140312_1146	19	10	1	120	1608	2	2	120	30	-1	0	1	1	40	2	36.109577	0	30	6	3	3	0	2	210	1
140312_1146	20	10	1	0	1608	2	3	40	30	-1	-1	-1	3	0	2	36.109577	0	30	6	3	3	0	2	210	0
140312_1146	1	11	1	37	517	2	1	40	50	-1	3	1	1	40	6	26.344259	0	27	6	3	3	0	2	211	1
140312_1146	2	11	1	180	697	2	2	200	30	-1	20	1	1	0	6	26.344259	0	27	6	3	3	0	2	211	1
140312_1146	3	11	1	0	697	2	3	200	30	-1	-1	-1	2	0	6	26.344259	0	27	6	3	3	0	2	211	0
140312_1146	4	11	1	26	723	2	2	40	30	-1	14	1	2	0	6	26.344259	0	27	6	3	3	0	2	211	1
140312_1146	5	11	1	133	856	2	1	200	30	-1	67	1	3	40	6	26.344259	0	27	6	3	3	0	2	211	1
140312_1146	6	11	1	159	1015	2	2	200	30	-1	41	1	1	40	6	26.344259	0	27	6	3	3	0	2	211	1
140312_1146	7	11	1	115	1130	2	3	120	10	-1	5	1	3	0	6	26.344259	0	27	6	3	3	0	2	211	1
140312_1146	8	11	1	0	1130	2	2	200	50	-1	-1	-1	1	0	6	26.344259	0	27	6	3	3	0	2	211	0
140312_1146	9	11	1	162	1292	2	1	200	50	-1	38	1	2	40	6	26.344259	0	27	6	3	3	0	2	211	1
140312_1146	10	11	1	0	1292	2	2	40	10	-1	-1	0	2	0	6	26.344259	0	27	6	3	3	0	2	211	.66666669
140312_1146	11	11	1	0	1292	2	1	40	50	-1	-1	-1	1	40	6	26.344259	0	27	6	3	3	0	2	211	0
140312_1146	12	11	1	0	1292	2	1	120	10	-1	-1	-1	3	0	6	26.344259	0	27	6	3	3	0	2	211	0
140312_1146	13	11	1	105	1397	2	1	120	10	-1	15	1	2	40	6	26.344259	0	27	6	3	3	0	2	211	1
140312_1146	14	11	1	55	1452	2	1	60	50	-1	5	1	2	40	6	26.344259	0	27	6	3	3	0	2	211	.66666669
140312_1146	15	11	1	60	1512	2	2	60	10	-1	0	1	1	40	6	26.344259	0	27	6	3	3	0	2	211	1
140312_1146	16	11	1	0	1512	2	1	60	30	-1	-1	-1	2	0	6	26.344259	0	27	6	3	3	0	2	211	0
140312_1146	17	11	1	60	1572	2	3	60	10	-1	0	1	1	40	6	26.344259	0	27	6	3	3	0	2	211	1
140312_1146	18	11	1	0	1572	2	2	60	50	-1	-1	-1	1	0	6	26.344259	0	27	6	3	3	0	2	211	0
140312_1146	19	11	1	59	1631	2	1	60	30	-1	1	1	2	40	6	26.344259	0	27	6	3	3	0	2	211	1
140312_1146	20	11	1	0	1631	2	1	40	30	-1	-1	-1	3	0	6	26.344259	0	27	6	3	3	0	2	211	0
140312_1146	1	12	1	-7	473	1	1	-1	50	1	-1	-1	-1	40	4	7.8152933	1	18	7	2	2	0	2	212	1
140312_1146	2	12	1	0	473	1	1	-1	30	0	-1	-1	-1	0	4	7.8152933	1	18	7	2	2	0	2	212	0
140312_1146	3	12	1	-89	384	1	1	-1	30	1	-1	-1	-1	0	4	7.8152933	1	18	7	2	2	0	2	212	1
140312_1146	4	12	1	0	384	1	3	-1	30	0	-1	-1	-1	0	4	7.8152933	1	18	7	2	2	0	2	212	0
140312_1146	5	12	1	110	494	1	3	-1	30	1	-1	-1	-1	40	4	7.8152933	1	18	7	2	2	0	2	212	1
140312_1146	6	12	1	130	624	1	1	-1	30	1	-1	-1	-1	40	4	7.8152933	1	18	7	2	2	0	2	212	1
140312_1146	7	12	1	31	655	1	1	-1	10	1	-1	-1	-1	0	4	7.8152933	1	18	7	2	2	0	2	212	1
140312_1146	8	12	1	0	655	1	1	-1	50	0	-1	-1	-1	0	4	7.8152933	1	18	7	2	2	0	2	212	0
140312_1146	9	12	1	58	713	1	1	-1	50	1	-1	-1	-1	40	4	7.8152933	1	18	7	2	2	0	2	212	1
140312_1146	10	12	1	-26	687	1	3	-1	10	1	-1	-1	-1	0	4	7.8152933	1	18	7	2	2	0	2	212	1
140312_1146	11	12	1	26	713	1	2	-1	50	1	-1	-1	-1	40	4	7.8152933	1	18	7	2	2	0	2	212	1
140312_1146	12	12	1	0	713	1	1	-1	10	0	-1	-1	-1	0	4	7.8152933	1	18	7	2	2	0	2	212	0
140312_1146	13	12	1	116	829	1	2	-1	10	1	-1	-1	-1	40	4	7.8152933	1	18	7	2	2	0	2	212	1
140312_1146	14	12	1	20	849	1	3	-1	50	1	-1	-1	-1	40	4	7.8152933	1	18	7	2	2	0	2	212	1
140312_1146	15	12	1	120	969	1	3	-1	10	1	-1	-1	-1	40	4	7.8152933	1	18	7	2	2	0	2	212	1
140312_1146	16	12	1	0	969	1	1	-1	30	0	-1	-1	-1	0	4	7.8152933	1	18	7	2	2	0	2	212	0
140312_1146	17	12	1	131	1100	1	1	-1	10	1	-1	-1	-1	40	4	7.8152933	1	18	7	2	2	0	2	212	1
140312_1146	18	12	1	0	1100	1	1	-1	50	0	-1	-1	-1	0	4	7.8152933	1	18	7	2	2	0	2	212	0
140312_1146	19	12	1	70	1170	1	2	-1	30	1	-1	-1	-1	40	4	7.8152933	1	18	7	2	2	0	2	212	1
140312_1146	20	12	1	0	1170	1	3	-1	30	0	-1	-1	-1	0	4	7.8152933	1	18	7	2	2	0	2	212	0
140312_1146	1	13	1	20	500	2	5	40	50	-1	20	1	2	40	2	25.806929	1	30	3	4	2	0	2	213	1
140312_1146	2	13	1	0	500	2	4	40	30	-1	-1	-1	2	0	2	25.806929	1	30	3	4	2	0	2	213	0
140312_1146	3	13	1	0	500	2	6	60	30	-1	-1	-1	3	0	2	25.806929	1	30	3	4	2	0	2	213	0
140312_1146	4	13	1	0	500	2	4	40	30	-1	-1	-1	1	0	2	25.806929	1	30	3	4	2	0	2	213	0
140312_1146	5	13	1	40	540	2	6	60	30	-1	20	1	1	40	2	25.806929	1	30	3	4	2	0	2	213	1
140312_1146	6	13	1	160	700	2	4	200	30	-1	40	1	3	40	2	25.806929	1	30	3	4	2	0	2	213	1
140312_1146	7	13	1	110	810	2	4	120	10	-1	10	1	3	0	2	25.806929	1	30	3	4	2	0	2	213	1
140312_1146	8	13	1	0	810	2	6	200	50	-1	-1	-1	3	0	2	25.806929	1	30	3	4	2	0	2	213	0
140312_1146	9	13	1	0	810	2	6	200	50	-1	-1	-1	3	40	2	25.806929	1	30	3	4	2	0	2	213	0
140312_1146	10	13	1	0	810	2	5	120	10	-1	-1	-1	1	0	2	25.806929	1	30	3	4	2	0	2	213	0
140312_1146	11	13	1	0	810	2	4	120	50	-1	-1	-1	3	40	2	25.806929	1	30	3	4	2	0	2	213	0
140312_1146	12	13	1	0	810	2	4	200	10	-1	-1	-1	2	0	2	25.806929	1	30	3	4	2	0	2	213	0
140312_1146	13	13	1	50	860	2	6	60	10	-1	10	1	3	40	2	25.806929	1	30	3	4	2	0	2	213	1
140312_1146	14	13	1	0	860	2	4	40	50	-1	-1	0	1	40	2	25.806929	1	30	3	4	2	0	2	213	.66666669
140312_1146	15	13	1	40	900	2	4	60	10	-1	20	1	3	40	2	25.806929	1	30	3	4	2	0	2	213	1
140312_1146	16	13	1	0	900	2	5	60	30	-1	-1	-1	2	0	2	25.806929	1	30	3	4	2	0	2	213	0
140312_1146	17	13	1	50	950	2	4	60	10	-1	10	1	1	40	2	25.806929	1	30	3	4	2	0	2	213	1
140312_1146	18	13	1	0	950	2	5	200	50	-1	-1	-1	2	0	2	25.806929	1	30	3	4	2	0	2	213	0
140312_1146	19	13	1	50	1000	2	6	60	30	-1	10	1	2	40	2	25.806929	1	30	3	4	2	0	2	213	1
140312_1146	20	13	1	0	1000	2	4	200	30	-1	-1	-1	2	0	2	25.806929	1	30	3	4	2	0	2	213	0
140312_1146	1	14	1	40	520	2	5	40	50	-1	0	1	1	40	5	37.092838	0	23	0	4	3	0	2	214	1
140312_1146	2	14	1	0	520	2	6	40	30	-1	-1	-1	3	0	5	37.092838	0	23	0	4	3	0	2	214	0
140312_1146	3	14	1	60	580	2	5	60	30	-1	0	1	1	0	5	37.092838	0	23	0	4	3	0	2	214	1
140312_1146	4	14	1	0	580	2	4	200	30	-1	-1	-1	3	0	5	37.092838	0	23	0	4	3	0	2	214	0
140312_1146	5	14	1	150	730	2	6	200	30	-1	50	1	3	40	5	37.092838	0	23	0	4	3	0	2	214	1
140312_1146	6	14	1	180	910	2	4	200	30	-1	20	1	2	40	5	37.092838	0	23	0	4	3	0	2	214	1
140312_1146	7	14	1	50	960	2	4	60	10	-1	10	1	1	0	5	37.092838	0	23	0	4	3	0	2	214	1
140312_1146	8	14	1	0	960	2	4	200	50	-1	-1	-1	3	0	5	37.092838	0	23	0	4	3	0	2	214	0
140312_1146	9	14	1	0	960	2	6	200	50	-1	-1	-1	2	40	5	37.092838	0	23	0	4	3	0	2	214	0
140312_1146	10	14	1	0	960	2	6	40	10	-1	-1	-1	2	0	5	37.092838	0	23	0	4	3	0	2	214	0
140312_1146	11	14	1	0	960	2	4	120	50	-1	-1	-1	2	40	5	37.092838	0	23	0	4	3	0	2	214	0
140312_1146	12	14	1	0	960	2	6	200	10	-1	-1	-1	2	0	5	37.092838	0	23	0	4	3	0	2	214	0
140312_1146	13	14	1	100	1060	2	6	120	10	-1	20	1	2	40	5	37.092838	0	23	0	4	3	0	2	214	1
140312_1146	14	14	1	90	1150	2	6	120	50	-1	30	1	3	40	5	37.092838	0	23	0	4	3	0	2	214	1
140312_1146	15	14	1	60	1210	2	6	60	10	-1	0	1	2	40	5	37.092838	0	23	0	4	3	0	2	214	1
140312_1146	16	14	1	0	1210	2	6	40	30	-1	-1	-1	3	0	5	37.092838	0	23	0	4	3	0	2	214	0
140312_1146	17	14	1	50	1260	2	5	60	10	-1	10	1	3	40	5	37.092838	0	23	0	4	3	0	2	214	1
140312_1146	18	14	1	0	1260	2	5	60	50	-1	-1	-1	3	0	5	37.092838	0	23	0	4	3	0	2	214	0
140312_1146	19	14	1	120	1380	2	4	120	30	-1	0	1	1	40	5	37.092838	0	23	0	4	3	0	2	214	1
140312_1146	20	14	1	0	1380	2	6	200	30	-1	-1	-1	2	0	5	37.092838	0	23	0	4	3	0	2	214	0
140312_1146	1	15	1	40	520	2	6	40	50	-1	0	1	1	40	3	23.589991	0	22	6	4	0	0	2	215	.66666669
140312_1146	2	15	1	0	520	2	5	40	30	-1	-1	-1	2	0	3	23.589991	0	22	6	4	0	0	2	215	0
140312_1146	3	15	1	0	520	2	4	60	30	-1	-1	-1	1	0	3	23.589991	0	22	6	4	0	0	2	215	0
140312_1146	4	15	1	0	520	2	5	200	30	-1	-1	-1	3	0	3	23.589991	0	22	6	4	0	0	2	215	0
140312_1146	5	15	1	30	550	2	4	60	30	-1	30	1	1	40	3	23.589991	0	22	6	4	0	0	2	215	.66666669
140312_1146	6	15	1	150	700	2	5	200	30	-1	50	1	2	40	3	23.589991	0	22	6	4	0	0	2	215	1
140312_1146	7	15	1	0	700	2	5	120	10	-1	-1	-1	2	0	3	23.589991	0	22	6	4	0	0	2	215	0
140312_1146	8	15	1	0	700	2	6	120	50	-1	-1	-1	2	0	3	23.589991	0	22	6	4	0	0	2	215	0
140312_1146	9	15	1	0	700	2	6	120	50	-1	-1	-1	1	40	3	23.589991	0	22	6	4	0	0	2	215	0
140312_1146	10	15	1	0	700	2	5	60	10	-1	-1	-1	3	0	3	23.589991	0	22	6	4	0	0	2	215	0
140312_1146	11	15	1	0	700	2	6	120	50	-1	-1	-1	3	40	3	23.589991	0	22	6	4	0	0	2	215	0
140312_1146	12	15	1	0	700	2	5	40	10	-1	-1	-1	1	0	3	23.589991	0	22	6	4	0	0	2	215	0
140312_1146	13	15	1	175	875	2	6	200	10	-1	25	1	1	40	3	23.589991	0	22	6	4	0	0	2	215	1
140312_1146	14	15	1	60	935	2	4	120	50	-1	60	1	3	40	3	23.589991	0	22	6	4	0	0	2	215	.66666669
140312_1146	15	15	1	45	980	2	5	60	10	-1	15	1	3	40	3	23.589991	0	22	6	4	0	0	2	215	1
140312_1146	16	15	1	0	980	2	6	60	30	-1	-1	-1	2	0	3	23.589991	0	22	6	4	0	0	2	215	0
140312_1146	17	15	1	40	1020	2	6	60	10	-1	20	1	3	40	3	23.589991	0	22	6	4	0	0	2	215	1
140312_1146	18	15	1	0	1020	2	4	60	50	-1	-1	-1	3	0	3	23.589991	0	22	6	4	0	0	2	215	0
140312_1146	19	15	1	60	1080	2	5	60	30	-1	0	1	2	40	3	23.589991	0	22	6	4	0	0	2	215	1
140312_1146	20	15	1	0	1080	2	5	40	30	-1	-1	-1	1	0	3	23.589991	0	22	6	4	0	0	2	215	0
140312_1146	1	16	1	-10	470	1	5	-1	50	1	-1	-1	-1	40	5	-7.8152933	0	26	7	4	3	0	2	216	1
140312_1146	2	16	1	0	470	1	6	-1	30	0	-1	-1	-1	0	5	-7.8152933	0	26	7	4	3	0	2	216	0
140312_1146	3	16	1	0	470	1	6	-1	30	0	-1	-1	-1	0	5	-7.8152933	0	26	7	4	3	0	2	216	0
140312_1146	4	16	1	0	470	1	5	-1	30	0	-1	-1	-1	0	5	-7.8152933	0	26	7	4	3	0	2	216	0
140312_1146	5	16	1	65	535	1	4	-1	30	1	-1	-1	-1	40	5	-7.8152933	0	26	7	4	3	0	2	216	.66666669
140312_1146	6	16	1	90	625	1	6	-1	30	1	-1	-1	-1	40	5	-7.8152933	0	26	7	4	3	0	2	216	1
140312_1146	7	16	1	0	625	1	5	-1	10	0	-1	-1	-1	0	5	-7.8152933	0	26	7	4	3	0	2	216	0
140312_1146	8	16	1	0	625	1	6	-1	50	0	-1	-1	-1	0	5	-7.8152933	0	26	7	4	3	0	2	216	0
140312_1146	9	16	1	0	625	1	6	-1	50	0	-1	-1	-1	40	5	-7.8152933	0	26	7	4	3	0	2	216	0
140312_1146	10	16	1	0	625	1	4	-1	10	0	-1	-1	-1	0	5	-7.8152933	0	26	7	4	3	0	2	216	0
140312_1146	11	16	1	0	625	1	6	-1	50	0	-1	-1	-1	40	5	-7.8152933	0	26	7	4	3	0	2	216	0
140312_1146	12	16	1	0	625	1	5	-1	10	0	-1	-1	-1	0	5	-7.8152933	0	26	7	4	3	0	2	216	0
140312_1146	13	16	1	101	726	1	4	-1	10	1	-1	-1	-1	40	5	-7.8152933	0	26	7	4	3	0	2	216	1
140312_1146	14	16	1	0	726	1	5	-1	50	0	-1	-1	-1	40	5	-7.8152933	0	26	7	4	3	0	2	216	0
140312_1146	15	16	1	140	866	1	4	-1	10	1	-1	-1	-1	40	5	-7.8152933	0	26	7	4	3	0	2	216	1
140312_1146	16	16	1	0	866	1	5	-1	30	0	-1	-1	-1	0	5	-7.8152933	0	26	7	4	3	0	2	216	0
140312_1146	17	16	1	136	1002	1	5	-1	10	1	-1	-1	-1	40	5	-7.8152933	0	26	7	4	3	0	2	216	1
140312_1146	18	16	1	0	1002	1	5	-1	50	0	-1	-1	-1	0	5	-7.8152933	0	26	7	4	3	0	2	216	0
140312_1146	19	16	1	31	1033	1	4	-1	30	1	-1	-1	-1	40	5	-7.8152933	0	26	7	4	3	0	2	216	1
140312_1146	20	16	1	0	1033	1	4	-1	30	0	-1	-1	-1	0	5	-7.8152933	0	26	7	4	3	0	2	216	0
140312_1146	1	17	1	120	600	2	6	120	50	-1	0	1	3	40	5	7.8152933	0	21	1	4	2	0	2	217	.66666669
140312_1146	2	17	1	0	600	2	5	40	30	-1	-1	-1	3	0	5	7.8152933	0	21	1	4	2	0	2	217	0
140312_1146	3	17	1	200	800	2	5	200	30	-1	0	1	2	0	5	7.8152933	0	21	1	4	2	0	2	217	1
140312_1146	4	17	1	0	800	2	6	40	30	-1	-1	-1	1	0	5	7.8152933	0	21	1	4	2	0	2	217	0
140312_1146	5	17	1	30	830	2	5	40	30	-1	10	1	2	40	5	7.8152933	0	21	1	4	2	0	2	217	1
140312_1146	6	17	1	200	1030	2	6	200	30	-1	0	1	2	40	5	7.8152933	0	21	1	4	2	0	2	217	1
140312_1146	7	17	1	110	1140	2	6	120	10	-1	10	1	2	0	5	7.8152933	0	21	1	4	2	0	2	217	1
140312_1146	8	17	1	0	1140	2	6	200	50	-1	-1	-1	1	0	5	7.8152933	0	21	1	4	2	0	2	217	0
140312_1146	9	17	1	120	1260	2	4	120	50	-1	0	1	1	40	5	7.8152933	0	21	1	4	2	0	2	217	1
140312_1146	10	17	1	0	1260	2	4	40	10	-1	-1	-1	2	0	5	7.8152933	0	21	1	4	2	0	2	217	0
140312_1146	11	17	1	120	1380	2	5	120	50	-1	0	1	3	40	5	7.8152933	0	21	1	4	2	0	2	217	1
140312_1146	12	17	1	0	1380	2	6	40	10	-1	-1	-1	1	0	5	7.8152933	0	21	1	4	2	0	2	217	0
140312_1146	13	17	1	40	1420	2	5	60	10	-1	20	1	3	40	5	7.8152933	0	21	1	4	2	0	2	217	1
140312_1146	14	17	1	60	1480	2	6	60	50	-1	0	1	2	40	5	7.8152933	0	21	1	4	2	0	2	217	1
140312_1146	15	17	1	40	1520	2	4	60	10	-1	20	1	1	40	5	7.8152933	0	21	1	4	2	0	2	217	1
140312_1146	16	17	1	0	1520	2	5	40	30	-1	-1	-1	1	0	5	7.8152933	0	21	1	4	2	0	2	217	0
140312_1146	17	17	1	200	1720	2	4	200	10	-1	0	1	2	40	5	7.8152933	0	21	1	4	2	0	2	217	1
140312_1146	18	17	1	0	1720	2	6	60	50	-1	-1	-1	3	0	5	7.8152933	0	21	1	4	2	0	2	217	0
140312_1146	19	17	1	120	1840	2	6	120	30	-1	0	1	3	40	5	7.8152933	0	21	1	4	2	0	2	217	1
140312_1146	20	17	1	0	1840	2	4	40	30	-1	-1	-1	1	0	5	7.8152933	0	21	1	4	2	0	2	217	0
140312_1146	1	18	1	108	588	2	4	120	50	-1	12	1	3	40	4	31.087505	1	28	2	4	0	0	2	218	1
140312_1146	2	18	1	0	588	2	6	200	30	-1	-1	-1	1	0	4	31.087505	1	28	2	4	0	0	2	218	0
140312_1146	3	18	1	0	588	2	4	200	30	-1	-1	-1	2	0	4	31.087505	1	28	2	4	0	0	2	218	0
140312_1146	4	18	1	0	588	2	6	40	30	-1	-1	-1	2	0	4	31.087505	1	28	2	4	0	0	2	218	0
140312_1146	5	18	1	200	788	2	5	200	30	-1	0	1	3	40	4	31.087505	1	28	2	4	0	0	2	218	1
140312_1146	6	18	1	200	988	2	4	200	30	-1	0	1	1	40	4	31.087505	1	28	2	4	0	0	2	218	1
140312_1146	7	18	1	0	988	2	5	120	10	-1	-1	-1	3	0	4	31.087505	1	28	2	4	0	0	2	218	0
140312_1146	8	18	1	0	988	2	5	120	50	-1	-1	-1	2	0	4	31.087505	1	28	2	4	0	0	2	218	0
140312_1146	9	18	1	190	1178	2	5	200	50	-1	10	1	3	40	4	31.087505	1	28	2	4	0	0	2	218	1
140312_1146	10	18	1	0	1178	2	4	60	10	-1	-1	-1	3	0	4	31.087505	1	28	2	4	0	0	2	218	0
140312_1146	11	18	1	110	1288	2	5	120	50	-1	10	1	2	40	4	31.087505	1	28	2	4	0	0	2	218	1
140312_1146	12	18	1	0	1288	2	4	40	10	-1	-1	-1	1	0	4	31.087505	1	28	2	4	0	0	2	218	0
140312_1146	13	18	1	60	1348	2	4	60	10	-1	0	1	3	40	4	31.087505	1	28	2	4	0	0	2	218	1
140312_1146	14	18	1	40	1388	2	6	40	50	-1	0	1	1	40	4	31.087505	1	28	2	4	0	0	2	218	1
140312_1146	15	18	1	60	1448	2	6	60	10	-1	0	1	3	40	4	31.087505	1	28	2	4	0	0	2	218	1
140312_1146	16	18	1	0	1448	2	6	40	30	-1	-1	-1	1	0	4	31.087505	1	28	2	4	0	0	2	218	0
140312_1146	17	18	1	50	1498	2	4	60	10	-1	10	1	3	40	4	31.087505	1	28	2	4	0	0	2	218	1
140312_1146	18	18	1	0	1498	2	6	60	50	-1	-1	-1	1	0	4	31.087505	1	28	2	4	0	0	2	218	0
140312_1146	19	18	1	120	1618	2	4	120	30	-1	0	1	3	40	4	31.087505	1	28	2	4	0	0	2	218	1
140312_1146	20	18	1	0	1618	2	6	40	30	-1	-1	-1	1	0	4	31.087505	1	28	2	4	0	0	2	218	0
140312_1146	1	19	1	120	600	2	5	120	50	-1	0	1	3	40	5	16.260204	0	22	6	5	3	0	2	219	1
140312_1146	2	19	1	0	600	2	6	40	30	-1	-1	-1	2	0	5	16.260204	0	22	6	5	3	0	2	219	0
140312_1146	3	19	1	0	600	2	6	60	30	-1	-1	-1	1	0	5	16.260204	0	22	6	5	3	0	2	219	0
140312_1146	4	19	1	0	600	2	5	40	30	-1	-1	-1	1	0	5	16.260204	0	22	6	5	3	0	2	219	0
140312_1146	5	19	1	35	635	2	5	60	30	-1	25	1	1	40	5	16.260204	0	22	6	5	3	0	2	219	1
140312_1146	6	19	1	160	795	2	6	200	30	-1	40	1	1	40	5	16.260204	0	22	6	5	3	0	2	219	1
140312_1146	7	19	1	0	795	2	5	60	10	-1	-1	-1	1	0	5	16.260204	0	22	6	5	3	0	2	219	0
140312_1146	8	19	1	0	795	2	5	200	50	-1	-1	-1	3	0	5	16.260204	0	22	6	5	3	0	2	219	0
140312_1146	9	19	1	150	945	2	4	200	50	-1	50	1	3	40	5	16.260204	0	22	6	5	3	0	2	219	1
140312_1146	10	19	1	0	945	2	4	120	10	-1	-1	-1	1	0	5	16.260204	0	22	6	5	3	0	2	219	0
140312_1146	11	19	1	0	945	2	6	40	50	-1	-1	-1	1	40	5	16.260204	0	22	6	5	3	0	2	219	0
140312_1146	12	19	1	0	945	2	6	120	10	-1	-1	-1	3	0	5	16.260204	0	22	6	5	3	0	2	219	0
140312_1146	13	19	1	100	1045	2	5	120	10	-1	20	1	2	40	5	16.260204	0	22	6	5	3	0	2	219	1
140312_1146	14	19	1	0	1045	2	5	120	50	-1	-1	-1	3	40	5	16.260204	0	22	6	5	3	0	2	219	0
140312_1146	15	19	1	50	1095	2	6	60	10	-1	10	1	1	40	5	16.260204	0	22	6	5	3	0	2	219	1
140312_1146	16	19	1	0	1095	2	5	40	30	-1	-1	-1	3	0	5	16.260204	0	22	6	5	3	0	2	219	0
140312_1146	17	19	1	170	1265	2	5	200	10	-1	30	1	2	40	5	16.260204	0	22	6	5	3	0	2	219	1
140312_1146	18	19	1	0	1265	2	4	200	50	-1	-1	-1	2	0	5	16.260204	0	22	6	5	3	0	2	219	0
140312_1146	19	19	1	80	1345	2	5	120	30	-1	40	1	3	40	5	16.260204	0	22	6	5	3	0	2	219	1
140312_1146	20	19	1	0	1345	2	5	40	30	-1	-1	-1	3	0	5	16.260204	0	22	6	5	3	0	2	219	0
140312_1146	1	20	1	-20	460	1	6	-1	50	1	-1	-1	-1	40	3	31.855133	0	21	6	4	3	0	2	220	.66666669
140312_1146	2	20	1	0	460	1	5	-1	30	0	-1	-1	-1	0	3	31.855133	0	21	6	4	3	0	2	220	0
140312_1146	3	20	1	-90	370	1	5	-1	30	1	-1	-1	-1	0	3	31.855133	0	21	6	4	3	0	2	220	1
140312_1146	4	20	1	0	370	1	4	-1	30	0	-1	-1	-1	0	3	31.855133	0	21	6	4	3	0	2	220	0
140312_1146	5	20	1	65	435	1	5	-1	30	1	-1	-1	-1	40	3	31.855133	0	21	6	4	3	0	2	220	1
140312_1146	6	20	1	90	525	1	5	-1	30	1	-1	-1	-1	40	3	31.855133	0	21	6	4	3	0	2	220	1
140312_1146	7	20	1	-13	512	1	6	-1	10	1	-1	-1	-1	0	3	31.855133	0	21	6	4	3	0	2	220	1
140312_1146	8	20	1	0	512	1	5	-1	50	0	-1	-1	-1	0	3	31.855133	0	21	6	4	3	0	2	220	0
140312_1146	9	20	1	-20	492	1	5	-1	50	1	-1	-1	-1	40	3	31.855133	0	21	6	4	3	0	2	220	1
140312_1146	10	20	1	0	492	1	5	-1	10	0	-1	-1	-1	0	3	31.855133	0	21	6	4	3	0	2	220	0
140312_1146	11	20	1	0	492	1	4	-1	50	0	-1	-1	-1	40	3	31.855133	0	21	6	4	3	0	2	220	0
140312_1146	12	20	1	0	492	1	6	-1	10	0	-1	-1	-1	0	3	31.855133	0	21	6	4	3	0	2	220	0
140312_1146	13	20	1	145	637	1	6	-1	10	1	-1	-1	-1	40	3	31.855133	0	21	6	4	3	0	2	220	1
140312_1146	14	20	1	41	678	1	4	-1	50	1	-1	-1	-1	40	3	31.855133	0	21	6	4	3	0	2	220	.66666669
140312_1146	15	20	1	106	784	1	5	-1	10	1	-1	-1	-1	40	3	31.855133	0	21	6	4	3	0	2	220	1
140312_1146	16	20	1	0	784	1	6	-1	30	0	-1	-1	-1	0	3	31.855133	0	21	6	4	3	0	2	220	0
140312_1146	17	20	1	121	905	1	6	-1	10	1	-1	-1	-1	40	3	31.855133	0	21	6	4	3	0	2	220	1
140312_1146	18	20	1	0	905	1	6	-1	50	0	-1	-1	-1	0	3	31.855133	0	21	6	4	3	0	2	220	0
140312_1146	19	20	1	52	957	1	6	-1	30	1	-1	-1	-1	40	3	31.855133	0	21	6	4	3	0	2	220	1
140312_1146	20	20	1	0	957	1	5	-1	30	0	-1	-1	-1	0	3	31.855133	0	21	6	4	3	0	2	220	0
140312_1146	1	21	1	0	480	2	6	40	50	-1	-1	0	2	40	5	20.969826	1	22	6	3	1	0	2	221	.66666669
140312_1146	2	21	1	0	480	2	4	40	30	-1	-1	-1	3	0	5	20.969826	1	22	6	3	1	0	2	221	0
140312_1146	3	21	1	0	480	2	4	60	30	-1	-1	-1	3	0	5	20.969826	1	22	6	3	1	0	2	221	0
140312_1146	4	21	1	0	480	2	6	200	30	-1	-1	-1	3	0	5	20.969826	1	22	6	3	1	0	2	221	0
140312_1146	5	21	1	28	508	2	6	40	30	-1	12	1	2	40	5	20.969826	1	22	6	3	1	0	2	221	1
140312_1146	6	21	1	180	688	2	6	200	30	-1	20	1	3	40	5	20.969826	1	22	6	3	1	0	2	221	1
140312_1146	7	21	1	54	742	2	6	60	10	-1	6	1	1	0	5	20.969826	1	22	6	3	1	0	2	221	1
140312_1146	8	21	1	0	742	2	4	200	50	-1	-1	-1	1	0	5	20.969826	1	22	6	3	1	0	2	221	0
140312_1146	9	21	1	120	862	2	5	120	50	-1	0	1	1	40	5	20.969826	1	22	6	3	1	0	2	221	1
140312_1146	10	21	1	0	862	2	6	120	10	-1	-1	-1	1	0	5	20.969826	1	22	6	3	1	0	2	221	0
140312_1146	11	21	1	35	897	2	5	40	50	-1	5	1	1	40	5	20.969826	1	22	6	3	1	0	2	221	1
140312_1146	12	21	1	0	897	2	5	200	10	-1	-1	-1	2	0	5	20.969826	1	22	6	3	1	0	2	221	0
140312_1146	13	21	1	190	1087	2	4	200	10	-1	10	1	1	40	5	20.969826	1	22	6	3	1	0	2	221	1
140312_1146	14	21	1	0	1087	2	5	40	50	-1	-1	-1	1	40	5	20.969826	1	22	6	3	1	0	2	221	0
140312_1146	15	21	1	60	1147	2	5	60	10	-1	0	1	2	40	5	20.969826	1	22	6	3	1	0	2	221	1
140312_1146	16	21	1	0	1147	2	4	40	30	-1	-1	-1	3	0	5	20.969826	1	22	6	3	1	0	2	221	0
140312_1146	17	21	1	54	1201	2	5	60	10	-1	6	1	1	40	5	20.969826	1	22	6	3	1	0	2	221	1
140312_1146	18	21	1	0	1201	2	4	60	50	-1	-1	-1	1	0	5	20.969826	1	22	6	3	1	0	2	221	0
140312_1146	19	21	1	108	1309	2	6	120	30	-1	12	1	1	40	5	20.969826	1	22	6	3	1	0	2	221	1
140312_1146	20	21	1	0	1309	2	5	200	30	-1	-1	-1	2	0	5	20.969826	1	22	6	3	1	0	2	221	0
140312_1146	1	22	1	38	518	2	4	40	50	-1	2	1	2	40	5	32.158104	0	18	1	4	2	0	2	222	1
140312_1146	2	22	1	0	518	2	4	200	30	-1	-1	-1	1	0	5	32.158104	0	18	1	4	2	0	2	222	0
140312_1146	3	22	1	60	578	2	5	60	30	-1	0	1	3	0	5	32.158104	0	18	1	4	2	0	2	222	1
140312_1146	4	22	1	0	578	2	4	40	30	-1	-1	-1	2	0	5	32.158104	0	18	1	4	2	0	2	222	0
140312_1146	5	22	1	25	603	2	4	40	30	-1	15	1	2	40	5	32.158104	0	18	1	4	2	0	2	222	.66666669
140312_1146	6	22	1	200	803	2	5	200	30	-1	0	1	3	40	5	32.158104	0	18	1	4	2	0	2	222	1
140312_1146	7	22	1	110	913	2	4	120	10	-1	10	1	2	0	5	32.158104	0	18	1	4	2	0	2	222	1
140312_1146	8	22	1	0	913	2	4	120	50	-1	-1	-1	2	0	5	32.158104	0	18	1	4	2	0	2	222	0
140312_1146	9	22	1	200	1113	2	5	200	50	-1	0	1	2	40	5	32.158104	0	18	1	4	2	0	2	222	1
140312_1146	10	22	1	0	1113	2	6	60	10	-1	-1	-1	3	0	5	32.158104	0	18	1	4	2	0	2	222	0
140312_1146	11	22	1	0	1113	2	6	120	50	-1	-1	-1	2	40	5	32.158104	0	18	1	4	2	0	2	222	0
140312_1146	12	22	1	0	1113	2	5	120	10	-1	-1	-1	3	0	5	32.158104	0	18	1	4	2	0	2	222	0
140312_1146	13	22	1	180	1293	2	5	200	10	-1	20	1	1	40	5	32.158104	0	18	1	4	2	0	2	222	1
140312_1146	14	22	1	0	1293	2	5	60	50	-1	-1	-1	2	40	5	32.158104	0	18	1	4	2	0	2	222	0
140312_1146	15	22	1	50	1343	2	4	60	10	-1	10	1	2	40	5	32.158104	0	18	1	4	2	0	2	222	1
140312_1146	16	22	1	0	1343	2	4	40	30	-1	-1	-1	1	0	5	32.158104	0	18	1	4	2	0	2	222	0
140312_1146	17	22	1	190	1533	2	6	200	10	-1	10	1	2	40	5	32.158104	0	18	1	4	2	0	2	222	1
140312_1146	18	22	1	0	1533	2	6	200	50	-1	-1	-1	2	0	5	32.158104	0	18	1	4	2	0	2	222	0
140312_1146	19	22	1	120	1653	2	5	120	30	-1	0	1	1	40	5	32.158104	0	18	1	4	2	0	2	222	1
140312_1146	20	22	1	0	1653	2	6	40	30	-1	-1	-1	3	0	5	32.158104	0	18	1	4	2	0	2	222	0
140312_1146	1	23	1	30	510	2	4	40	50	-1	10	1	1	40	2	26.87254	1	29	0	2	2	0	2	223	1
140312_1146	2	23	1	0	510	2	5	200	30	-1	-1	-1	1	0	2	26.87254	1	29	0	2	2	0	2	223	0
140312_1146	3	23	1	0	510	2	6	200	30	-1	-1	-1	2	0	2	26.87254	1	29	0	2	2	0	2	223	0
140312_1146	4	23	1	0	510	2	5	40	30	-1	-1	-1	2	0	2	26.87254	1	29	0	2	2	0	2	223	0
140312_1146	5	23	1	0	510	2	4	200	30	-1	-1	0	3	40	2	26.87254	1	29	0	2	2	0	2	223	.66666669
140312_1146	6	23	1	190	700	2	5	200	30	-1	10	1	1	40	2	26.87254	1	29	0	2	2	0	2	223	1
140312_1146	7	23	1	119	819	2	6	120	10	-1	1	1	3	0	2	26.87254	1	29	0	2	2	0	2	223	1
140312_1146	8	23	1	0	819	2	5	200	50	-1	-1	-1	1	0	2	26.87254	1	29	0	2	2	0	2	223	0
140312_1146	9	23	1	199	1018	2	4	200	50	-1	1	1	2	40	2	26.87254	1	29	0	2	2	0	2	223	1
140312_1146	10	23	1	0	1018	2	5	40	10	-1	-1	-1	2	0	2	26.87254	1	29	0	2	2	0	2	223	0
140312_1146	11	23	1	0	1018	2	4	40	50	-1	-1	-1	1	40	2	26.87254	1	29	0	2	2	0	2	223	0
140312_1146	12	23	1	0	1018	2	4	120	10	-1	-1	-1	3	0	2	26.87254	1	29	0	2	2	0	2	223	0
140312_1146	13	23	1	119	1137	2	4	120	10	-1	1	1	2	40	2	26.87254	1	29	0	2	2	0	2	223	1
140312_1146	14	23	1	59	1196	2	4	60	50	-1	1	1	2	40	2	26.87254	1	29	0	2	2	0	2	223	.66666669
140312_1146	15	23	1	59	1255	2	5	60	10	-1	1	1	1	40	2	26.87254	1	29	0	2	2	0	2	223	1
140312_1146	16	23	1	0	1255	2	4	60	30	-1	-1	-1	2	0	2	26.87254	1	29	0	2	2	0	2	223	0
140312_1146	17	23	1	59	1314	2	6	60	10	-1	1	1	1	40	2	26.87254	1	29	0	2	2	0	2	223	1
140312_1146	18	23	1	0	1314	2	5	60	50	-1	-1	-1	1	0	2	26.87254	1	29	0	2	2	0	2	223	0
140312_1146	19	23	1	59	1373	2	4	60	30	-1	1	1	2	40	2	26.87254	1	29	0	2	2	0	2	223	1
140312_1146	20	23	1	0	1373	2	4	40	30	-1	-1	-1	3	0	2	26.87254	1	29	0	2	2	0	2	223	0
140312_1146	1	24	1	-6	474	1	4	-1	50	1	-1	-1	-1	40	4	23.838739	0	21	2	4	0	0	2	224	1
140312_1146	2	24	1	0	474	1	4	-1	30	0	-1	-1	-1	0	4	23.838739	0	21	2	4	0	0	2	224	0
140312_1146	3	24	1	0	474	1	4	-1	30	0	-1	-1	-1	0	4	23.838739	0	21	2	4	0	0	2	224	0
140312_1146	4	24	1	0	474	1	6	-1	30	0	-1	-1	-1	0	4	23.838739	0	21	2	4	0	0	2	224	0
140312_1146	5	24	1	112	586	1	6	-1	30	1	-1	-1	-1	40	4	23.838739	0	21	2	4	0	0	2	224	1
140312_1146	6	24	1	90	676	1	4	-1	30	1	-1	-1	-1	40	4	23.838739	0	21	2	4	0	0	2	224	1
140312_1146	7	24	1	0	676	1	4	-1	10	1	-1	-1	-1	0	4	23.838739	0	21	2	4	0	0	2	224	1
140312_1146	8	24	1	0	676	1	4	-1	50	0	-1	-1	-1	0	4	23.838739	0	21	2	4	0	0	2	224	0
140312_1146	9	24	1	21	697	1	4	-1	50	1	-1	-1	-1	40	4	23.838739	0	21	2	4	0	0	2	224	1
140312_1146	10	24	1	0	697	1	6	-1	10	0	-1	-1	-1	0	4	23.838739	0	21	2	4	0	0	2	224	0
140312_1146	11	24	1	-15	682	1	5	-1	50	1	-1	-1	-1	40	4	23.838739	0	21	2	4	0	0	2	224	1
140312_1146	12	24	1	0	682	1	4	-1	10	0	-1	-1	-1	0	4	23.838739	0	21	2	4	0	0	2	224	0
140312_1146	13	24	1	150	832	1	5	-1	10	1	-1	-1	-1	40	4	23.838739	0	21	2	4	0	0	2	224	1
140312_1146	14	24	1	0	832	1	6	-1	50	1	-1	-1	-1	40	4	23.838739	0	21	2	4	0	0	2	224	1
140312_1146	15	24	1	100	932	1	6	-1	10	1	-1	-1	-1	40	4	23.838739	0	21	2	4	0	0	2	224	1
140312_1146	16	24	1	0	932	1	4	-1	30	0	-1	-1	-1	0	4	23.838739	0	21	2	4	0	0	2	224	0
140312_1146	17	24	1	110	1042	1	4	-1	10	1	-1	-1	-1	40	4	23.838739	0	21	2	4	0	0	2	224	1
140312_1146	18	24	1	0	1042	1	4	-1	50	0	-1	-1	-1	0	4	23.838739	0	21	2	4	0	0	2	224	0
140312_1146	19	24	1	70	1112	1	5	-1	30	1	-1	-1	-1	40	4	23.838739	0	21	2	4	0	0	2	224	1
140312_1146	20	24	1	0	1112	1	6	-1	30	0	-1	-1	-1	0	4	23.838739	0	21	2	4	0	0	2	224	0
