# Supplementary material for: Buyer and seller data from pay what you want and name your own price laboratory markets
Source: Data Brief. 2017 May 4;12:513–7. doi: 10.1016/j.dib.2017.04.049 (PMC5425341; doi:10.1016/j.dib.2017.04.049)
Supplement: Supplementary file 9 — Supplementary material [file mmc9.csv]

sessionid	subject	type	choiceseller	marketenv	marketentrypp	marketentrynyop	marketenv2	marketenv3	csinvest	risk_soep	svo_angle	female	age	study	mood	frequency	know	session_number	subject_id	revenuenyop3456	costsnyop3456	profitnyop3456	revenuepp3456	costspp3456	profitpp3456	salespp12	salesnyop12	offernyop12	marketsharepp12	marketsharenyop12	marketsharenyopoffer12	marketsharenobuy12	salespp3456	salesnyop3456	offernyop3456	marketsharepp3456	marketsharenyop3456	marketsharenyopoffer3456	marketsharenobuy3456	marketsharenyopoffer	marketsharenyop	marketsharepp
151021_1322	1	Well-Informed	PP	Both entered	1	1	Only PP available	Both available	-1	4	7.8152933	1	20	7	3	3	0	1	101							2	0	0	1	0	0	0	3	0	0	.75	0	0	.25	0	0	.83333331
151021_1322	2	Well-Informed	NYOP	Both entered	1	1	Only NYOP available	Both available	-1	3	7.8152933	1	23	2	3	2	0	1	102							0	2	2	0	1	1	0	0	2	4	0	.5	1	.5	1	.66666669	0
151021_1322	3	Follow-Up	NYOP REJECT Purchase	Both entered	1	1	Both available	Both available	Don't invest search cost	3	34.875328	0	25	7	4	3	0	1	103							2	0	1	1	0	.5	0	2	0	4	.5	0	1	.5	.83333331	0	.66666669
151021_1322	4	Follow-Up	PP	Both entered	1	1	Only PP available	Only PP available	Don't invest search cost	3	7.8152933	1	25	4	4	3	0	1	104							2	0	0	1	0	0	0	3	0	0	.75	0	0	.25	0	0	.83333331
151021_1322	5	Follow-Up	NYOP	Both entered	1	1	Only NYOP available	Only NYOP available	Don't invest search cost	5	7.8152933	0	38	7	4	3	0	1	105							0	2	2	0	1	1	0	0	2	4	0	.5	1	.5	1	.66666669	0
151021_1322	6	Follow-Up	No purchase	Both entered	1	1	Only PP available	Only PP available	Don't invest search cost	3	18.145578	0	23	1	3	1	0	1	106							2	0	0	1	0	0	0	3	0	0	.75	0	0	.25	0	0	.83333331
151021_1322	7	PP	-1	Both entered	1	1	Only NYOP available	Both available	-1	5	18.145578	0	48	1	3	1	0	1	107				0	0	0	0	2	2	0	1	1	0	0	2	4	0	.5	1	.5	1	.66666669	0
151021_1322	8	NYOP	-1	Both entered	1	1	Both available	Both available	-1	3	-7.8152933	0	22	1	3	3	0	1	108	0	0	0				2	0	1	1	0	.5	0	2	0	4	.5	0	1	.5	.83333331	0	.66666669
151021_1322	9	Well-Informed	NYOP REJECT Purchase	Both entered	1	1	Both available	Both available	-1	2	22.020597	0	29	0	3	3	0	1	109							2	0	1	1	0	.5	0	2	0	4	.5	0	1	.5	.83333331	0	.66666669
151021_1322	10	Well-Informed	PP	Both entered	1	1	Both available	Both available	-1	3	37.48241	1	20	1	5	3	2	1	110							2	0	1	1	0	.5	0	2	0	4	.5	0	1	.5	.83333331	0	.66666669
151021_1322	11	Follow-Up	PP	Both entered	1	1	Only PP available	Only PP available	Don't invest search cost	3	30.429066	0	28	6	4	2	0	1	111							2	0	0	1	0	0	0	3	0	0	.75	0	0	.25	0	0	.83333331
151021_1322	12	Follow-Up	NYOP	Both entered	1	1	Only NYOP available	Only NYOP available	Don't invest search cost	3	23.838739	0	20	1	4	2	0	1	112							0	2	2	0	1	1	0	0	2	4	0	.5	1	.5	1	.66666669	0
151021_1322	13	Follow-Up	NYOP REJECT No Purchase	Both entered	1	1	Both available	Both available	Don't invest search cost	5	16.260204	0	24	3	4	2	0	1	113							2	0	1	1	0	.5	0	2	0	4	.5	0	1	.5	.83333331	0	.66666669
151021_1322	14	Follow-Up	NYOP REJECT No Purchase	Both entered	1	1	Both available	Both available	Don't invest search cost	2	7.9382644	1	26	1	5	2	1	1	114							2	0	1	1	0	.5	0	2	0	4	.5	0	1	.5	.83333331	0	.66666669
151021_1322	15	PP	-1	Both entered	1	1	Both available	Both available	-1	4	33.486168	1	20	3	3	2	0	1	115				50	20	30	2	0	1	1	0	.5	0	2	0	4	.5	0	1	.5	.83333331	0	.66666669
151021_1322	16	NYOP	-1	Both entered	1	1	Only PP available	Both available	-1	3	7.8152933	1	22	4	4	3	0	1	116	0	0	0				2	0	0	1	0	0	0	3	0	0	.75	0	0	.25	0	0	.83333331
151021_1322	17	Well-Informed	NYOP	Both entered	1	1	Only NYOP available	Both available	-1	3	7.8152933	0	29	6	5	3	0	1	117							0	2	2	0	1	1	0	0	2	4	0	.5	1	.5	1	.66666669	0
151021_1322	18	Well-Informed	PP	Both entered	1	1	Only PP available	Both available	-1	5	34.875328	1	28	4	5	3	0	1	118							2	0	0	1	0	0	0	3	0	0	.75	0	0	.25	0	0	.83333331
151021_1322	19	Follow-Up	NYOP	Both entered	1	1	Only NYOP available	Both available	Invest search cost	4	7.8152933	1	30	1	3	3	0	1	119							0	2	2	0	1	1	0	0	2	4	0	.5	1	.5	1	.66666669	0
151021_1322	20	Follow-Up	NYOP REJECT Purchase	Both entered	1	1	Both available	Both available	Don't invest search cost	3	17.762669	1	20	6	3	2	0	1	120							2	0	1	1	0	.5	0	2	0	4	.5	0	1	.5	.83333331	0	.66666669
151021_1322	21	Follow-Up	PP	Both entered	1	1	Only PP available	Only PP available	Don't invest search cost	3	14.203938	1	22	4	2	3	0	1	121							2	0	0	1	0	0	0	3	0	0	.75	0	0	.25	0	0	.83333331
151021_1322	22	Follow-Up	NYOP	Both entered	1	1	Only NYOP available	Only NYOP available	Don't invest search cost	3	25.912756	1	24	6	4	2	1	1	122							0	2	2	0	1	1	0	0	2	4	0	.5	1	.5	1	.66666669	0
151021_1322	23	PP	-1	Both entered	1	1	Only PP available	Both available	-1	3	29.006416	1	20	4	3	2	0	1	123				45	30	15	2	0	0	1	0	0	0	3	0	0	.75	0	0	.25	0	0	.83333331
151021_1322	24	NYOP	-1	Both entered	1	1	Only NYOP available	Both available	-1	5	7.8152933	0	30	7	4	3	0	1	124	75	20	55				0	2	2	0	1	1	0	0	2	4	0	.5	1	.5	1	.66666669	0
151021_1322	1	Well-Informed	PP	Both entered	1	1	Both available	Both available	-1	4	7.8152933	1	20	7	3	3	0	1	101							2	0	1	1	0	.5	0	4	0	3	1	0	.75	0	.66666669	0	1
151021_1322	2	Well-Informed	NYOP	Both entered	1	1	Only NYOP available	Both available	-1	3	7.8152933	1	23	2	3	2	0	1	102							0	2	2	0	1	1	0	0	2	4	0	.5	1	.5	1	.66666669	0
151021_1322	3	Follow-Up	NYOP REJECT Purchase	Both entered	1	1	Both available	Both available	Don't invest search cost	3	34.875328	0	25	7	4	3	0	1	103							2	0	1	1	0	.5	0	4	0	3	1	0	.75	0	.66666669	0	1
151021_1322	4	Follow-Up	NYOP	Both entered	1	1	Both available	Both available	Don't invest search cost	3	7.8152933	1	25	4	4	3	0	1	104							1	1	1	.5	.5	.5	0	0	4	4	0	1	1	0	.83333331	.83333331	.16666667
151021_1322	5	Follow-Up	NYOP	Both entered	1	1	Both available	Both available	Don't invest search cost	5	7.8152933	0	38	7	4	3	0	1	105							1	1	1	.5	.5	.5	0	0	4	4	0	1	1	0	.83333331	.83333331	.16666667
151021_1322	6	Follow-Up	NYOP	Both entered	1	1	Both available	Both available	Don't invest search cost	3	18.145578	0	23	1	3	1	0	1	106							1	1	1	.5	.5	.5	0	0	4	4	0	1	1	0	.83333331	.83333331	.16666667
151021_1322	7	PP	-1	Both entered	1	1	Only NYOP available	Both available	-1	5	18.145578	0	48	1	3	1	0	1	107				0	0	0	0	2	2	0	1	1	0	0	2	4	0	.5	1	.5	1	.66666669	0
151021_1322	8	NYOP	-1	Both entered	1	1	Both available	Both available	-1	3	-7.8152933	0	22	1	3	3	0	1	108	0	0	0				2	0	1	1	0	.5	0	4	0	3	1	0	.75	0	.66666669	0	1
151021_1322	9	Well-Informed	NYOP	Both entered	1	1	Both available	Both available	-1	2	22.020597	0	29	0	3	3	0	1	109							1	1	1	.5	.5	.5	0	0	4	4	0	1	1	0	.83333331	.83333331	.16666667
151021_1322	10	Well-Informed	NYOP REJECT Purchase	Both entered	1	1	Both available	Both available	-1	3	37.48241	1	20	1	5	3	2	1	110							2	0	1	1	0	.5	0	4	0	3	1	0	.75	0	.66666669	0	1
151021_1322	11	Follow-Up	NYOP	Both entered	1	1	Only NYOP available	Only NYOP available	Don't invest search cost	3	30.429066	0	28	6	4	2	0	1	111							0	2	2	0	1	1	0	0	2	4	0	.5	1	.5	1	.66666669	0
151021_1322	12	Follow-Up	NYOP	Both entered	1	1	Only NYOP available	Only NYOP available	Don't invest search cost	3	23.838739	0	20	1	4	2	0	1	112							0	2	2	0	1	1	0	0	2	4	0	.5	1	.5	1	.66666669	0
151021_1322	13	Follow-Up	NYOP REJECT Purchase	Both entered	1	1	Both available	Both available	Don't invest search cost	5	16.260204	0	24	3	4	2	0	1	113							2	0	1	1	0	.5	0	4	0	3	1	0	.75	0	.66666669	0	1
151021_1322	14	Follow-Up	NYOP	Both entered	1	1	Only NYOP available	Both available	Invest search cost	2	7.9382644	1	26	1	5	2	1	1	114							0	2	2	0	1	1	0	0	2	4	0	.5	1	.5	1	.66666669	0
151021_1322	15	PP	-1	Both entered	1	1	Both available	Both available	-1	4	33.486168	1	20	3	3	2	0	1	115				60	20	40	2	0	1	1	0	.5	0	4	0	3	1	0	.75	0	.66666669	0	1
151021_1322	16	NYOP	-1	Both entered	1	1	Both available	Both available	-1	3	7.8152933	1	22	4	4	3	0	1	116	110	20	90				1	1	1	.5	.5	.5	0	0	4	4	0	1	1	0	.83333331	.83333331	.16666667
151021_1322	17	Well-Informed	NYOP	Both entered	1	1	Only NYOP available	Both available	-1	3	7.8152933	0	29	6	5	3	0	1	117							0	2	2	0	1	1	0	0	2	4	0	.5	1	.5	1	.66666669	0
151021_1322	18	Well-Informed	PP	Both entered	1	1	Both available	Both available	-1	5	34.875328	1	28	4	5	3	0	1	118							1	1	1	.5	.5	.5	0	0	4	4	0	1	1	0	.83333331	.83333331	.16666667
151021_1322	19	Follow-Up	NYOP	Both entered	1	1	Both available	Both available	Don't invest search cost	4	7.8152933	1	30	1	3	3	0	1	119							1	1	1	.5	.5	.5	0	0	4	4	0	1	1	0	.83333331	.83333331	.16666667
151021_1322	20	Follow-Up	NYOP REJECT Purchase	Both entered	1	1	Both available	Both available	Don't invest search cost	3	17.762669	1	20	6	3	2	0	1	120							2	0	1	1	0	.5	0	4	0	3	1	0	.75	0	.66666669	0	1
151021_1322	21	Follow-Up	NYOP	Both entered	1	1	Only NYOP available	Only NYOP available	Don't invest search cost	3	14.203938	1	22	4	2	3	0	1	121							0	2	2	0	1	1	0	0	2	4	0	.5	1	.5	1	.66666669	0
151021_1322	22	Follow-Up	PP	Both entered	1	1	Both available	Both available	Don't invest search cost	3	25.912756	1	24	6	4	2	1	1	122							2	0	1	1	0	.5	0	4	0	3	1	0	.75	0	.66666669	0	1
151021_1322	23	PP	-1	Both entered	1	1	Both available	Both available	-1	3	29.006416	1	20	4	3	2	0	1	123				0	0	0	1	1	1	.5	.5	.5	0	0	4	4	0	1	1	0	.83333331	.83333331	.16666667
151021_1322	24	NYOP	-1	Both entered	1	1	Only NYOP available	Both available	-1	5	7.8152933	0	30	7	4	3	0	1	124	65	10	55				0	2	2	0	1	1	0	0	2	4	0	.5	1	.5	1	.66666669	0
151021_1322	1	Well-Informed	NYOP	Both entered	1	1	Only NYOP available	Both available	-1	4	7.8152933	1	20	7	3	3	0	1	101							0	2	2	0	1	1	0	0	3	3	0	.75	.75	.25	.83333331	.83333331	0
151021_1322	2	Well-Informed	NYOP	Both entered	1	1	Only NYOP available	Both available	-1	3	7.8152933	1	23	2	3	2	0	1	102							0	2	2	0	1	1	0	0	3	3	0	.75	.75	.25	.83333331	.83333331	0
151021_1322	3	Follow-Up	NYOP REJECT Purchase	Both entered	1	1	Both available	Both available	Don't invest search cost	3	34.875328	0	25	7	4	3	0	1	103							2	0	2	1	0	1	0	3	0	2	.75	0	.5	.25	.66666669	0	.83333331
151021_1322	4	Follow-Up	PP	Both entered	1	1	Both available	Both available	Don't invest search cost	3	7.8152933	1	25	4	4	3	0	1	104							2	0	2	1	0	1	0	3	0	2	.75	0	.5	.25	.66666669	0	.83333331
151021_1322	5	Follow-Up	NYOP	Both entered	1	1	Only NYOP available	Only NYOP available	Don't invest search cost	5	7.8152933	0	38	7	4	3	0	1	105							0	2	2	0	1	1	0	0	3	4	0	.75	1	.25	1	.83333331	0
151021_1322	6	Follow-Up	NYOP	Both entered	1	1	Only NYOP available	Only NYOP available	Don't invest search cost	3	18.145578	0	23	1	3	1	0	1	106							0	2	2	0	1	1	0	0	3	3	0	.75	.75	.25	.83333331	.83333331	0
151021_1322	7	PP	-1	Both entered	1	1	Both available	Both available	-1	5	18.145578	0	48	1	3	1	0	1	107				54	30	24	2	0	2	1	0	1	0	3	0	2	.75	0	.5	.25	.66666669	0	.83333331
151021_1322	8	NYOP	-1	Both entered	1	1	Both available	Both available	-1	3	-7.8152933	0	22	1	3	3	0	1	108	0	0	0				2	0	2	1	0	1	0	3	0	2	.75	0	.5	.25	.66666669	0	.83333331
151021_1322	9	Well-Informed	NYOP	Both entered	1	1	Only NYOP available	Both available	-1	2	22.020597	0	29	0	3	3	0	1	109							0	2	2	0	1	1	0	0	3	4	0	.75	1	.25	1	.83333331	0
151021_1322	10	Well-Informed	NYOP	Both entered	1	1	Only NYOP available	Both available	-1	3	37.48241	1	20	1	5	3	2	1	110							0	2	2	0	1	1	0	0	3	4	0	.75	1	.25	1	.83333331	0
151021_1322	11	Follow-Up	NYOP	Both entered	1	1	Only NYOP available	Both available	Invest search cost	3	30.429066	0	28	6	4	2	0	1	111							0	2	2	0	1	1	0	0	3	3	0	.75	.75	.25	.83333331	.83333331	0
151021_1322	12	Follow-Up	NYOP	Both entered	1	1	Only NYOP available	Both available	Invest search cost	3	23.838739	0	20	1	4	2	0	1	112							0	2	2	0	1	1	0	0	3	3	0	.75	.75	.25	.83333331	.83333331	0
151021_1322	13	Follow-Up	NYOP REJECT No Purchase	Both entered	1	1	Both available	Both available	Don't invest search cost	5	16.260204	0	24	3	4	2	0	1	113							2	0	2	1	0	1	0	3	0	2	.75	0	.5	.25	.66666669	0	.83333331
151021_1322	14	Follow-Up	PP	Both entered	1	1	Both available	Both available	Don't invest search cost	2	7.9382644	1	26	1	5	2	1	1	114							2	0	2	1	0	1	0	3	0	2	.75	0	.5	.25	.66666669	0	.83333331
151021_1322	15	PP	-1	Both entered	1	1	Only NYOP available	Both available	-1	4	33.486168	1	20	3	3	2	0	1	115				0	0	0	0	2	2	0	1	1	0	0	3	4	0	.75	1	.25	1	.83333331	0
151021_1322	16	NYOP	-1	Both entered	1	1	Only NYOP available	Both available	-1	3	7.8152933	1	22	4	4	3	0	1	116	79	30	49				0	2	2	0	1	1	0	0	3	3	0	.75	.75	.25	.83333331	.83333331	0
151021_1322	17	Well-Informed	NYOP REJECT Purchase	Both entered	1	1	Both available	Both available	-1	3	7.8152933	0	29	6	5	3	0	1	117							2	0	2	1	0	1	0	3	0	2	.75	0	.5	.25	.66666669	0	.83333331
151021_1322	18	Well-Informed	NYOP REJECT Purchase	Both entered	1	1	Both available	Both available	-1	5	34.875328	1	28	4	5	3	0	1	118							2	0	2	1	0	1	0	3	0	2	.75	0	.5	.25	.66666669	0	.83333331
151021_1322	19	Follow-Up	NYOP	Both entered	1	1	Only NYOP available	Only NYOP available	Don't invest search cost	4	7.8152933	1	30	1	3	3	0	1	119							0	2	2	0	1	1	0	0	3	4	0	.75	1	.25	1	.83333331	0
151021_1322	20	Follow-Up	NYOP	Both entered	1	1	Only NYOP available	Only NYOP available	Don't invest search cost	3	17.762669	1	20	6	3	2	0	1	120							0	2	2	0	1	1	0	0	3	4	0	.75	1	.25	1	.83333331	0
151021_1322	21	Follow-Up	No purchase	Both entered	1	1	Only NYOP available	Only NYOP available	Don't invest search cost	3	14.203938	1	22	4	2	3	0	1	121							0	2	2	0	1	1	0	0	3	3	0	.75	.75	.25	.83333331	.83333331	0
151021_1322	22	Follow-Up	NYOP	Both entered	1	1	Only NYOP available	Both available	Invest search cost	3	25.912756	1	24	6	4	2	1	1	122							0	2	2	0	1	1	0	0	3	4	0	.75	1	.25	1	.83333331	0
151021_1322	23	PP	-1	Both entered	1	1	Only NYOP available	Both available	-1	3	29.006416	1	20	4	3	2	0	1	123				0	0	0	0	2	2	0	1	1	0	0	3	3	0	.75	.75	.25	.83333331	.83333331	0
151021_1322	24	NYOP	-1	Both entered	1	1	Only NYOP available	Both available	-1	5	7.8152933	0	30	7	4	3	0	1	124	71	30	41				0	2	2	0	1	1	0	0	3	4	0	.75	1	.25	1	.83333331	0
151021_1322	1	Well-Informed	NYOP	Both entered	1	1	Only NYOP available	Both available	-1	4	7.8152933	1	20	7	3	3	0	1	101							0	2	2	0	1	1	0	0	1	2	0	.25	.5	.75	.66666669	.5	0
151021_1322	2	Well-Informed	NYOP	Both entered	1	1	Only NYOP available	Both available	-1	3	7.8152933	1	23	2	3	2	0	1	102							0	2	2	0	1	1	0	1	0	2	.25	0	.5	.75	.66666669	.33333334	.16666667
151021_1322	3	Follow-Up	No purchase	Both entered	1	1	Only NYOP available	Only NYOP available	Don't invest search cost	3	34.875328	0	25	7	4	3	0	1	103							0	2	2	0	1	1	0	0	1	2	0	.25	.5	.75	.66666669	.5	0
151021_1322	4	Follow-Up	No purchase	Both entered	1	1	Only NYOP available	Only NYOP available	Don't invest search cost	3	7.8152933	1	25	4	4	3	0	1	104							0	2	2	0	1	1	0	0	1	2	0	.25	.5	.75	.66666669	.5	0
151021_1322	5	Follow-Up	NYOP	Both entered	1	1	Only NYOP available	Only NYOP available	Don't invest search cost	5	7.8152933	0	38	7	4	3	0	1	105							0	2	2	0	1	1	0	0	1	2	0	.25	.5	.75	.66666669	.5	0
151021_1322	6	Follow-Up	NYOP	Both entered	1	1	Only NYOP available	Only NYOP available	Don't invest search cost	3	18.145578	0	23	1	3	1	0	1	106							0	2	2	0	1	1	0	0	1	2	0	.25	.5	.75	.66666669	.5	0
151021_1322	7	PP	-1	Both entered	1	1	Only NYOP available	Both available	-1	5	18.145578	0	48	1	3	1	0	1	107				48	30	18	0	2	2	0	1	1	0	1	0	2	.25	0	.5	.75	.66666669	.33333334	.16666667
151021_1322	8	NYOP	-1	Both entered	1	1	Only NYOP available	Both available	-1	3	-7.8152933	0	22	1	3	3	0	1	108	0	0	0				0	2	2	0	1	1	0	1	0	2	.25	0	.5	.75	.66666669	.33333334	.16666667
151021_1322	9	Well-Informed	NYOP	Both entered	1	1	Only NYOP available	Both available	-1	2	22.020597	0	29	0	3	3	0	1	109							0	2	2	0	1	1	0	1	0	2	.25	0	.5	.75	.66666669	.33333334	.16666667
151021_1322	10	Well-Informed	NYOP	Both entered	1	1	Only NYOP available	Both available	-1	3	37.48241	1	20	1	5	3	2	1	110							0	2	2	0	1	1	0	0	1	2	0	.25	.5	.75	.66666669	.5	0
151021_1322	11	Follow-Up	NYOP	Both entered	1	1	Only NYOP available	Only NYOP available	Don't invest search cost	3	30.429066	0	28	6	4	2	0	1	111							0	2	2	0	1	1	0	1	0	2	.25	0	.5	.75	.66666669	.33333334	.16666667
151021_1322	12	Follow-Up	NYOP	Both entered	1	1	Only NYOP available	Only NYOP available	Don't invest search cost	3	23.838739	0	20	1	4	2	0	1	112							0	2	2	0	1	1	0	1	0	2	.25	0	.5	.75	.66666669	.33333334	.16666667
151021_1322	13	Follow-Up	NYOP	Both entered	1	1	Only NYOP available	Only NYOP available	Don't invest search cost	5	16.260204	0	24	3	4	2	0	1	113							0	2	2	0	1	1	0	1	0	2	.25	0	.5	.75	.66666669	.33333334	.16666667
151021_1322	14	Follow-Up	PP	Both entered	1	1	Only NYOP available	Both available	Invest search cost	2	7.9382644	1	26	1	5	2	1	1	114							0	2	2	0	1	1	0	1	0	2	.25	0	.5	.75	.66666669	.33333334	.16666667
151021_1322	15	PP	-1	Both entered	1	1	Only NYOP available	Both available	-1	4	33.486168	1	20	3	3	2	0	1	115				50	30	20	0	2	2	0	1	1	0	1	0	2	.25	0	.5	.75	.66666669	.33333334	.16666667
151021_1322	16	NYOP	-1	Both entered	1	1	Only NYOP available	Both available	-1	3	7.8152933	1	22	4	4	3	0	1	116	0	0	0				0	2	2	0	1	1	0	1	0	2	.25	0	.5	.75	.66666669	.33333334	.16666667
151021_1322	17	Well-Informed	NYOP	Both entered	1	1	Only NYOP available	Both available	-1	3	7.8152933	0	29	6	5	3	0	1	117							0	2	2	0	1	1	0	1	0	2	.25	0	.5	.75	.66666669	.33333334	.16666667
151021_1322	18	Well-Informed	NYOP	Both entered	1	1	Only NYOP available	Both available	-1	5	34.875328	1	28	4	5	3	0	1	118							0	2	2	0	1	1	0	1	0	2	.25	0	.5	.75	.66666669	.33333334	.16666667
151021_1322	19	Follow-Up	NYOP	Both entered	1	1	Only NYOP available	Only NYOP available	Don't invest search cost	4	7.8152933	1	30	1	3	3	0	1	119							0	2	2	0	1	1	0	1	0	2	.25	0	.5	.75	.66666669	.33333334	.16666667
151021_1322	20	Follow-Up	No purchase	Both entered	1	1	Only NYOP available	Only NYOP available	Don't invest search cost	3	17.762669	1	20	6	3	2	0	1	120							0	2	2	0	1	1	0	1	0	2	.25	0	.5	.75	.66666669	.33333334	.16666667
151021_1322	21	Follow-Up	No purchase	Both entered	1	1	Only NYOP available	Only NYOP available	Don't invest search cost	3	14.203938	1	22	4	2	3	0	1	121							0	2	2	0	1	1	0	1	0	2	.25	0	.5	.75	.66666669	.33333334	.16666667
151021_1322	22	Follow-Up	PP	Both entered	1	1	Only NYOP available	Both available	Invest search cost	3	25.912756	1	24	6	4	2	1	1	122							0	2	2	0	1	1	0	1	0	2	.25	0	.5	.75	.66666669	.33333334	.16666667
151021_1322	23	PP	-1	Both entered	1	1	Only NYOP available	Both available	-1	3	29.006416	1	20	4	3	2	0	1	123				0	0	0	0	2	2	0	1	1	0	0	1	2	0	.25	.5	.75	.66666669	.5	0
151021_1322	24	NYOP	-1	Both entered	1	1	Only NYOP available	Both available	-1	5	7.8152933	0	30	7	4	3	0	1	124	48	30	18				0	2	2	0	1	1	0	0	1	2	0	.25	.5	.75	.66666669	.5	0
151021_1322	1	Well-Informed	NYOP REJECT Purchase	Both entered	1	1	Both available	Both available	-1	4	7.8152933	1	20	7	3	3	0	1	101							2	0	2	1	0	1	0	3	0	1	.75	0	.25	.25	.5	0	.83333331
151021_1322	2	Well-Informed	PP	Both entered	1	1	Both available	Both available	-1	3	7.8152933	1	23	2	3	2	0	1	102							1	1	1	.5	.5	.5	0	2	2	2	.5	.5	.5	0	.5	.5	.5
151021_1322	3	Follow-Up	NYOP REJECT No Purchase	Both entered	1	1	Both available	Both available	Don't invest search cost	3	34.875328	0	25	7	4	3	0	1	103							2	0	2	1	0	1	0	3	0	1	.75	0	.25	.25	.5	0	.83333331
151021_1322	4	Follow-Up	NYOP	Both entered	1	1	Only NYOP available	Only NYOP available	Don't invest search cost	3	7.8152933	1	25	4	4	3	0	1	104							0	2	2	0	1	1	0	1	2	3	.25	.5	.75	.25	.83333331	.66666669	.16666667
151021_1322	5	Follow-Up	PP	Both entered	1	1	Both available	Both available	Don't invest search cost	5	7.8152933	0	38	7	4	3	0	1	105							2	0	2	1	0	1	0	3	0	1	.75	0	.25	.25	.5	0	.83333331
151021_1322	6	Follow-Up	PP	Both entered	1	1	Both available	Both available	Don't invest search cost	3	18.145578	0	23	1	3	1	0	1	106							1	1	1	.5	.5	.5	0	2	2	2	.5	.5	.5	0	.5	.5	.5
151021_1322	7	PP	-1	Both entered	1	1	Both available	Both available	-1	5	18.145578	0	48	1	3	1	0	1	107				36	15	21	2	0	2	1	0	1	0	3	0	1	.75	0	.25	.25	.5	0	.83333331
151021_1322	8	NYOP	-1	Both entered	1	1	Only NYOP available	Both available	-1	3	-7.8152933	0	22	1	3	3	0	1	108	22	10	12				0	2	2	0	1	1	0	1	2	3	.25	.5	.75	.25	.83333331	.66666669	.16666667
151021_1322	9	Well-Informed	NYOP	Both entered	1	1	Both available	Both available	-1	2	22.020597	0	29	0	3	3	0	1	109							1	1	1	.5	.5	.5	0	2	2	2	.5	.5	.5	0	.5	.5	.5
151021_1322	10	Well-Informed	NYOP	Both entered	1	1	Only NYOP available	Both available	-1	3	37.48241	1	20	1	5	3	2	1	110							0	2	2	0	1	1	0	1	2	3	.25	.5	.75	.25	.83333331	.66666669	.16666667
151021_1322	11	Follow-Up	NYOP	Both entered	1	1	Only NYOP available	Only NYOP available	Don't invest search cost	3	30.429066	0	28	6	4	2	0	1	111							0	2	2	0	1	1	0	1	2	3	.25	.5	.75	.25	.83333331	.66666669	.16666667
151021_1322	12	Follow-Up	PP	Both entered	1	1	Both available	Both available	Don't invest search cost	3	23.838739	0	20	1	4	2	0	1	112							2	0	2	1	0	1	0	3	0	1	.75	0	.25	.25	.5	0	.83333331
151021_1322	13	Follow-Up	NYOP	Both entered	1	1	Only NYOP available	Both available	Invest search cost	5	16.260204	0	24	3	4	2	0	1	113							0	2	2	0	1	1	0	1	2	3	.25	.5	.75	.25	.83333331	.66666669	.16666667
151021_1322	14	Follow-Up	PP	Both entered	1	1	Only NYOP available	Both available	Invest search cost	2	7.9382644	1	26	1	5	2	1	1	114							0	2	2	0	1	1	0	1	2	3	.25	.5	.75	.25	.83333331	.66666669	.16666667
151021_1322	15	PP	-1	Both entered	1	1	Both available	Both available	-1	4	33.486168	1	20	3	3	2	0	1	115				48	10	38	1	1	1	.5	.5	.5	0	2	2	2	.5	.5	.5	0	.5	.5	.5
151021_1322	16	NYOP	-1	Both entered	1	1	Both available	Both available	-1	3	7.8152933	1	22	4	4	3	0	1	116	22	10	12				1	1	1	.5	.5	.5	0	2	2	2	.5	.5	.5	0	.5	.5	.5
151021_1322	17	Well-Informed	NYOP	Both entered	1	1	Only NYOP available	Both available	-1	3	7.8152933	0	29	6	5	3	0	1	117							0	2	2	0	1	1	0	1	2	3	.25	.5	.75	.25	.83333331	.66666669	.16666667
151021_1322	18	Well-Informed	NYOP REJECT Purchase	Both entered	1	1	Both available	Both available	-1	5	34.875328	1	28	4	5	3	0	1	118							2	0	2	1	0	1	0	3	0	1	.75	0	.25	.25	.5	0	.83333331
151021_1322	19	Follow-Up	NYOP	Both entered	1	1	Both available	Both available	Don't invest search cost	4	7.8152933	1	30	1	3	3	0	1	119							1	1	1	.5	.5	.5	0	2	2	2	.5	.5	.5	0	.5	.5	.5
151021_1322	20	Follow-Up	NYOP	Both entered	1	1	Both available	Both available	Don't invest search cost	3	17.762669	1	20	6	3	2	0	1	120							1	1	1	.5	.5	.5	0	2	2	2	.5	.5	.5	0	.5	.5	.5
151021_1322	21	Follow-Up	PP	Both entered	1	1	Both available	Both available	Don't invest search cost	3	14.203938	1	22	4	2	3	0	1	121							1	1	1	.5	.5	.5	0	2	2	2	.5	.5	.5	0	.5	.5	.5
151021_1322	22	Follow-Up	PP	Both entered	1	1	Both available	Both available	Don't invest search cost	3	25.912756	1	24	6	4	2	1	1	122							2	0	2	1	0	1	0	3	0	1	.75	0	.25	.25	.5	0	.83333331
151021_1322	23	PP	-1	Both entered	1	1	Only NYOP available	Both available	-1	3	29.006416	1	20	4	3	2	0	1	123				15	5	10	0	2	2	0	1	1	0	1	2	3	.25	.5	.75	.25	.83333331	.66666669	.16666667
151021_1322	24	NYOP	-1	Both entered	1	1	Both available	Both available	-1	5	7.8152933	0	30	7	4	3	0	1	124	0	0	0				2	0	2	1	0	1	0	3	0	1	.75	0	.25	.25	.5	0	.83333331
151021_1322	1	Well-Informed	NYOP	Both entered	1	1	Only NYOP available	Both available	-1	4	7.8152933	1	20	7	3	3	0	1	101							0	2	2	0	1	1	0	1	2	3	.25	.5	.75	.25	.83333331	.66666669	.16666667
151021_1322	2	Well-Informed	PP	Both entered	1	1	Both available	Both available	-1	3	7.8152933	1	23	2	3	2	0	1	102							1	1	1	.5	.5	.5	0	2	1	1	.5	.25	.25	.25	.33333334	.33333334	.5
151021_1322	3	Follow-Up	NYOP	Both entered	1	1	Both available	Both available	Don't invest search cost	3	34.875328	0	25	7	4	3	0	1	103							1	1	1	.5	.5	.5	0	2	1	1	.5	.25	.25	.25	.33333334	.33333334	.5
151021_1322	4	Follow-Up	PP	Both entered	1	1	Both available	Both available	Don't invest search cost	3	7.8152933	1	25	4	4	3	0	1	104							1	1	1	.5	.5	.5	0	2	1	1	.5	.25	.25	.25	.33333334	.33333334	.5
151021_1322	5	Follow-Up	NYOP	Both entered	1	1	Only NYOP available	Only NYOP available	Don't invest search cost	5	7.8152933	0	38	7	4	3	0	1	105							0	2	2	0	1	1	0	1	2	3	.25	.5	.75	.25	.83333331	.66666669	.16666667
151021_1322	6	Follow-Up	NYOP	Both entered	1	1	Only NYOP available	Only NYOP available	Don't invest search cost	3	18.145578	0	23	1	3	1	0	1	106							0	2	2	0	1	1	0	0	3	4	0	.75	1	.25	1	.83333331	0
151021_1322	7	PP	-1	Both entered	1	1	Only NYOP available	Both available	-1	5	18.145578	0	48	1	3	1	0	1	107				17	10	7	0	2	2	0	1	1	0	1	2	3	.25	.5	.75	.25	.83333331	.66666669	.16666667
151021_1322	8	NYOP	-1	Both entered	1	1	Only NYOP available	Both available	-1	3	-7.8152933	0	22	1	3	3	0	1	108	35	20	15				0	2	2	0	1	1	0	1	2	3	.25	.5	.75	.25	.83333331	.66666669	.16666667
151021_1322	9	Well-Informed	NYOP	Both entered	1	1	Both available	Both available	-1	2	22.020597	0	29	0	3	3	0	1	109							1	1	1	.5	.5	.5	0	2	1	1	.5	.25	.25	.25	.33333334	.33333334	.5
151021_1322	10	Well-Informed	NYOP	Both entered	1	1	Only NYOP available	Both available	-1	3	37.48241	1	20	1	5	3	2	1	110							0	2	2	0	1	1	0	0	3	4	0	.75	1	.25	1	.83333331	0
151021_1322	11	Follow-Up	NYOP	Both entered	1	1	Only NYOP available	Both available	Invest search cost	3	30.429066	0	28	6	4	2	0	1	111							0	2	2	0	1	1	0	1	2	3	.25	.5	.75	.25	.83333331	.66666669	.16666667
151021_1322	12	Follow-Up	PP	Both entered	1	1	Only NYOP available	Both available	Invest search cost	3	23.838739	0	20	1	4	2	0	1	112							0	2	2	0	1	1	0	1	2	3	.25	.5	.75	.25	.83333331	.66666669	.16666667
151021_1322	13	Follow-Up	NYOP	Both entered	1	1	Only NYOP available	Only NYOP available	Don't invest search cost	5	16.260204	0	24	3	4	2	0	1	113							0	2	2	0	1	1	0	0	3	4	0	.75	1	.25	1	.83333331	0
151021_1322	14	Follow-Up	PP	Both entered	1	1	Both available	Both available	Don't invest search cost	2	7.9382644	1	26	1	5	2	1	1	114							1	1	1	.5	.5	.5	0	2	1	1	.5	.25	.25	.25	.33333334	.33333334	.5
151021_1322	15	PP	-1	Both entered	1	1	Both available	Both available	-1	4	33.486168	1	20	3	3	2	0	1	115				46	20	26	1	1	1	.5	.5	.5	0	2	1	1	.5	.25	.25	.25	.33333334	.33333334	.5
151021_1322	16	NYOP	-1	Both entered	1	1	Both available	Both available	-1	3	7.8152933	1	22	4	4	3	0	1	116	20	10	10				1	1	1	.5	.5	.5	0	2	1	1	.5	.25	.25	.25	.33333334	.33333334	.5
151021_1322	17	Well-Informed	NYOP	Both entered	1	1	Only NYOP available	Both available	-1	3	7.8152933	0	29	6	5	3	0	1	117							0	2	2	0	1	1	0	0	3	4	0	.75	1	.25	1	.83333331	0
151021_1322	18	Well-Informed	NYOP	Both entered	1	1	Only NYOP available	Both available	-1	5	34.875328	1	28	4	5	3	0	1	118							0	2	2	0	1	1	0	1	2	3	.25	.5	.75	.25	.83333331	.66666669	.16666667
151021_1322	19	Follow-Up	NYOP	Both entered	1	1	Only NYOP available	Only NYOP available	Don't invest search cost	4	7.8152933	1	30	1	3	3	0	1	119							0	2	2	0	1	1	0	0	3	4	0	.75	1	.25	1	.83333331	0
151021_1322	20	Follow-Up	NYOP	Both entered	1	1	Only NYOP available	Both available	Invest search cost	3	17.762669	1	20	6	3	2	0	1	120							0	2	2	0	1	1	0	0	3	4	0	.75	1	.25	1	.83333331	0
151021_1322	21	Follow-Up	No purchase	Both entered	1	1	Both available	Both available	Don't invest search cost	3	14.203938	1	22	4	2	3	0	1	121							1	1	1	.5	.5	.5	0	2	1	1	.5	.25	.25	.25	.33333334	.33333334	.5
151021_1322	22	Follow-Up	NYOP	Both entered	1	1	Only NYOP available	Only NYOP available	Don't invest search cost	3	25.912756	1	24	6	4	2	1	1	122							0	2	2	0	1	1	0	1	2	3	.25	.5	.75	.25	.83333331	.66666669	.16666667
151021_1322	23	PP	-1	Both entered	1	1	Only NYOP available	Both available	-1	3	29.006416	1	20	4	3	2	0	1	123				0	0	0	0	2	2	0	1	1	0	0	3	4	0	.75	1	.25	1	.83333331	0
151021_1322	24	NYOP	-1	Both entered	1	1	Only NYOP available	Both available	-1	5	7.8152933	0	30	7	4	3	0	1	124	59	30	29				0	2	2	0	1	1	0	0	3	4	0	.75	1	.25	1	.83333331	0
151021_1322	1	Well-Informed	No purchase	Both entered	1	1	Only NYOP available	Both available	-1	4	7.8152933	1	20	7	3	3	0	1	101							0	1	1	0	.5	.5	.5	0	1	4	0	.25	1	.75	.83333331	.33333334	0
151021_1322	2	Well-Informed	NYOP	Both entered	1	1	Only NYOP available	Both available	-1	3	7.8152933	1	23	2	3	2	0	1	102							0	1	2	0	.5	1	.5	0	0	2	0	0	.5	1	.66666669	.16666667	0
151021_1322	3	Follow-Up	NYOP	Both entered	1	1	Only NYOP available	Only NYOP available	Don't invest search cost	3	34.875328	0	25	7	4	3	0	1	103							0	1	1	0	.5	.5	.5	0	1	4	0	.25	1	.75	.83333331	.33333334	0
151021_1322	4	Follow-Up	No purchase	Both entered	1	1	Only NYOP available	Only NYOP available	Don't invest search cost	3	7.8152933	1	25	4	4	3	0	1	104							0	1	2	0	.5	1	.5	0	0	2	0	0	.5	1	.66666669	.16666667	0
151021_1322	5	Follow-Up	NYOP	Both entered	1	1	Only NYOP available	Only NYOP available	Don't invest search cost	5	7.8152933	0	38	7	4	3	0	1	105							0	1	1	0	.5	.5	.5	0	1	4	0	.25	1	.75	.83333331	.33333334	0
151021_1322	6	Follow-Up	NYOP	Both entered	1	1	Only NYOP available	Only NYOP available	Don't invest search cost	3	18.145578	0	23	1	3	1	0	1	106							0	1	1	0	.5	.5	.5	0	1	4	0	.25	1	.75	.83333331	.33333334	0
151021_1322	7	PP	-1	Both entered	1	1	Only NYOP available	Both available	-1	5	18.145578	0	48	1	3	1	0	1	107				0	0	0	0	1	1	0	.5	.5	.5	0	1	4	0	.25	1	.75	.83333331	.33333334	0
151021_1322	8	NYOP	-1	Both entered	1	1	Only NYOP available	Both available	-1	3	-7.8152933	0	22	1	3	3	0	1	108	55	50	5				0	1	1	0	.5	.5	.5	0	1	4	0	.25	1	.75	.83333331	.33333334	0
151021_1322	9	Well-Informed	No purchase	Both entered	1	1	Only NYOP available	Both available	-1	2	22.020597	0	29	0	3	3	0	1	109							0	1	1	0	.5	.5	.5	0	1	4	0	.25	1	.75	.83333331	.33333334	0
151021_1322	10	Well-Informed	NYOP	Both entered	1	1	Only NYOP available	Both available	-1	3	37.48241	1	20	1	5	3	2	1	110							0	1	1	0	.5	.5	.5	0	1	4	0	.25	1	.75	.83333331	.33333334	0
151021_1322	11	Follow-Up	NYOP	Both entered	1	1	Only NYOP available	Only NYOP available	Don't invest search cost	3	30.429066	0	28	6	4	2	0	1	111							0	1	1	0	.5	.5	.5	0	1	4	0	.25	1	.75	.83333331	.33333334	0
151021_1322	12	Follow-Up	NYOP	Both entered	1	1	Only NYOP available	Only NYOP available	Don't invest search cost	3	23.838739	0	20	1	4	2	0	1	112							0	1	1	0	.5	.5	.5	0	1	4	0	.25	1	.75	.83333331	.33333334	0
151021_1322	13	Follow-Up	NYOP	Both entered	1	1	Only NYOP available	Only NYOP available	Don't invest search cost	5	16.260204	0	24	3	4	2	0	1	113							0	1	1	0	.5	.5	.5	0	1	4	0	.25	1	.75	.83333331	.33333334	0
151021_1322	14	Follow-Up	NYOP	Both entered	1	1	Only NYOP available	Only NYOP available	Don't invest search cost	2	7.9382644	1	26	1	5	2	1	1	114							0	1	1	0	.5	.5	.5	0	1	4	0	.25	1	.75	.83333331	.33333334	0
151021_1322	15	PP	-1	Both entered	1	1	Only NYOP available	Both available	-1	4	33.486168	1	20	3	3	2	0	1	115				0	0	0	0	1	1	0	.5	.5	.5	0	1	4	0	.25	1	.75	.83333331	.33333334	0
151021_1322	16	NYOP	-1	Both entered	1	1	Only NYOP available	Both available	-1	3	7.8152933	1	22	4	4	3	0	1	116	55	50	5				0	1	1	0	.5	.5	.5	0	1	4	0	.25	1	.75	.83333331	.33333334	0
151021_1322	17	Well-Informed	NYOP REJECT No Purchase	Both entered	1	1	Only NYOP available	Both available	-1	3	7.8152933	0	29	6	5	3	0	1	117							0	1	2	0	.5	1	.5	0	0	2	0	0	.5	1	.66666669	.16666667	0
151021_1322	18	Well-Informed	NYOP	Both entered	1	1	Only NYOP available	Both available	-1	5	34.875328	1	28	4	5	3	0	1	118							0	1	1	0	.5	.5	.5	0	1	4	0	.25	1	.75	.83333331	.33333334	0
151021_1322	19	Follow-Up	No purchase	Both entered	1	1	Only NYOP available	Only NYOP available	Don't invest search cost	4	7.8152933	1	30	1	3	3	0	1	119							0	1	2	0	.5	1	.5	0	0	2	0	0	.5	1	.66666669	.16666667	0
151021_1322	20	Follow-Up	NYOP	Both entered	1	1	Only NYOP available	Only NYOP available	Don't invest search cost	3	17.762669	1	20	6	3	2	0	1	120							0	1	1	0	.5	.5	.5	0	1	4	0	.25	1	.75	.83333331	.33333334	0
151021_1322	21	Follow-Up	NYOP	Both entered	1	1	Only NYOP available	Only NYOP available	Don't invest search cost	3	14.203938	1	22	4	2	3	0	1	121							0	1	2	0	.5	1	.5	0	0	2	0	0	.5	1	.66666669	.16666667	0
151021_1322	22	Follow-Up	NYOP	Both entered	1	1	Only NYOP available	Only NYOP available	Don't invest search cost	3	25.912756	1	24	6	4	2	1	1	122							0	1	2	0	.5	1	.5	0	0	2	0	0	.5	1	.66666669	.16666667	0
151021_1322	23	PP	-1	Both entered	1	1	Only NYOP available	Both available	-1	3	29.006416	1	20	4	3	2	0	1	123				0	0	0	0	1	2	0	.5	1	.5	0	0	2	0	0	.5	1	.66666669	.16666667	0
151021_1322	24	NYOP	-1	Both entered	1	1	Only NYOP available	Both available	-1	5	7.8152933	0	30	7	4	3	0	1	124	0	0	0				0	1	2	0	.5	1	.5	0	0	2	0	0	.5	1	.66666669	.16666667	0
151021_1322	1	Well-Informed	NYOP	Both entered	1	1	Only NYOP available	Both available	-1	4	7.8152933	1	20	7	3	3	0	1	101							0	2	2	0	1	1	0	1	3	3	.25	.75	.75	0	.83333331	.83333331	.16666667
151021_1322	2	Well-Informed	PP	Both entered	1	1	Both available	Both available	-1	3	7.8152933	1	23	2	3	2	0	1	102							2	0	1	1	0	.5	0	4	0	0	1	0	0	0	.16666667	0	1
151021_1322	3	Follow-Up	NYOP	Both entered	1	1	Only NYOP available	Both available	Invest search cost	3	34.875328	0	25	7	4	3	0	1	103							0	2	2	0	1	1	0	1	3	3	.25	.75	.75	0	.83333331	.83333331	.16666667
151021_1322	4	Follow-Up	NYOP	Both entered	1	1	Only NYOP available	Only NYOP available	Don't invest search cost	3	7.8152933	1	25	4	4	3	0	1	104							0	2	2	0	1	1	0	1	3	3	.25	.75	.75	0	.83333331	.83333331	.16666667
151021_1322	5	Follow-Up	PP	Both entered	1	1	Both available	Both available	Don't invest search cost	5	7.8152933	0	38	7	4	3	0	1	105							2	0	1	1	0	.5	0	4	0	0	1	0	0	0	.16666667	0	1
151021_1322	6	Follow-Up	NYOP	Both entered	1	1	Only NYOP available	Only NYOP available	Don't invest search cost	3	18.145578	0	23	1	3	1	0	1	106							0	2	2	0	1	1	0	1	3	3	.25	.75	.75	0	.83333331	.83333331	.16666667
151021_1322	7	PP	-1	Both entered	1	1	Only NYOP available	Both available	-1	5	18.145578	0	48	1	3	1	0	1	107				16	10	6	0	2	2	0	1	1	0	1	3	3	.25	.75	.75	0	.83333331	.83333331	.16666667
151021_1322	8	NYOP	-1	Both entered	1	1	Only NYOP available	Both available	-1	3	-7.8152933	0	22	1	3	3	0	1	108	64	30	34				0	2	2	0	1	1	0	1	3	3	.25	.75	.75	0	.83333331	.83333331	.16666667
151021_1322	9	Well-Informed	NYOP	Both entered	1	1	Only NYOP available	Both available	-1	2	22.020597	0	29	0	3	3	0	1	109							0	2	2	0	1	1	0	1	3	3	.25	.75	.75	0	.83333331	.83333331	.16666667
151021_1322	10	Well-Informed	NYOP	Both entered	1	1	Only NYOP available	Both available	-1	3	37.48241	1	20	1	5	3	2	1	110							0	2	2	0	1	1	0	1	3	3	.25	.75	.75	0	.83333331	.83333331	.16666667
151021_1322	11	Follow-Up	NYOP	Both entered	1	1	Only NYOP available	Both available	Invest search cost	3	30.429066	0	28	6	4	2	0	1	111							0	2	2	0	1	1	0	1	3	3	.25	.75	.75	0	.83333331	.83333331	.16666667
151021_1322	12	Follow-Up	PP	Both entered	1	1	Both available	Both available	Don't invest search cost	3	23.838739	0	20	1	4	2	0	1	112							2	0	1	1	0	.5	0	4	0	0	1	0	0	0	.16666667	0	1
151021_1322	13	Follow-Up	NYOP	Both entered	1	1	Only NYOP available	Both available	Invest search cost	5	16.260204	0	24	3	4	2	0	1	113							0	2	2	0	1	1	0	1	3	3	.25	.75	.75	0	.83333331	.83333331	.16666667
151021_1322	14	Follow-Up	PP	Both entered	1	1	Only NYOP available	Both available	Invest search cost	2	7.9382644	1	26	1	5	2	1	1	114							0	2	2	0	1	1	0	1	3	3	.25	.75	.75	0	.83333331	.83333331	.16666667
151021_1322	15	PP	-1	Both entered	1	1	Only NYOP available	Both available	-1	4	33.486168	1	20	3	3	2	0	1	115				23	10	13	0	2	2	0	1	1	0	1	3	3	.25	.75	.75	0	.83333331	.83333331	.16666667
151021_1322	16	NYOP	-1	Both entered	1	1	Only NYOP available	Both available	-1	3	7.8152933	1	22	4	4	3	0	1	116	58	30	28				0	2	2	0	1	1	0	1	3	3	.25	.75	.75	0	.83333331	.83333331	.16666667
151021_1322	17	Well-Informed	NYOP REJECT Purchase	Both entered	1	1	Both available	Both available	-1	3	7.8152933	0	29	6	5	3	0	1	117							2	0	1	1	0	.5	0	4	0	0	1	0	0	0	.16666667	0	1
151021_1322	18	Well-Informed	NYOP	Both entered	1	1	Only NYOP available	Both available	-1	5	34.875328	1	28	4	5	3	0	1	118							0	2	2	0	1	1	0	1	3	3	.25	.75	.75	0	.83333331	.83333331	.16666667
151021_1322	19	Follow-Up	PP	Both entered	1	1	Both available	Both available	Don't invest search cost	4	7.8152933	1	30	1	3	3	0	1	119							2	0	1	1	0	.5	0	4	0	0	1	0	0	0	.16666667	0	1
151021_1322	20	Follow-Up	NYOP	Both entered	1	1	Only NYOP available	Both available	Invest search cost	3	17.762669	1	20	6	3	2	0	1	120							0	2	2	0	1	1	0	1	3	3	.25	.75	.75	0	.83333331	.83333331	.16666667
151021_1322	21	Follow-Up	PP	Both entered	1	1	Only NYOP available	Both available	Invest search cost	3	14.203938	1	22	4	2	3	0	1	121							0	2	2	0	1	1	0	1	3	3	.25	.75	.75	0	.83333331	.83333331	.16666667
151021_1322	22	Follow-Up	PP	Both entered	1	1	Both available	Both available	Don't invest search cost	3	25.912756	1	24	6	4	2	1	1	122							2	0	1	1	0	.5	0	4	0	0	1	0	0	0	.16666667	0	1
151021_1322	23	PP	-1	Both entered	1	1	Both available	Both available	-1	3	29.006416	1	20	4	3	2	0	1	123				60	40	20	2	0	1	1	0	.5	0	4	0	0	1	0	0	0	.16666667	0	1
151021_1322	24	NYOP	-1	Both entered	1	1	Both available	Both available	-1	5	7.8152933	0	30	7	4	3	0	1	124	0	0	0				2	0	1	1	0	.5	0	4	0	0	1	0	0	0	.16666667	0	1
151021_1322	1	Well-Informed	NYOP REJECT Purchase	Both entered	1	1	Both available	Both available	-1	4	7.8152933	1	20	7	3	3	0	1	101							2	0	2	1	0	1	0	2	0	1	.5	0	.25	.5	.5	0	.66666669
151021_1322	2	Well-Informed	PP	Both entered	1	1	Both available	Both available	-1	3	7.8152933	1	23	2	3	2	0	1	102							1	1	1	.5	.5	.5	0	2	0	1	.5	0	.25	.5	.33333334	.16666667	.5
151021_1322	3	Follow-Up	NYOP	Both entered	1	1	Only NYOP available	Only NYOP available	Don't invest search cost	3	34.875328	0	25	7	4	3	0	1	103							0	2	2	0	1	1	0	0	2	4	0	.5	1	.5	1	.66666669	0
151021_1322	4	Follow-Up	PP	Both entered	1	1	Both available	Both available	Don't invest search cost	3	7.8152933	1	25	4	4	3	0	1	104							1	1	1	.5	.5	.5	0	2	0	1	.5	0	.25	.5	.33333334	.16666667	.5
151021_1322	5	Follow-Up	NYOP	Both entered	1	1	Only NYOP available	Only NYOP available	Don't invest search cost	5	7.8152933	0	38	7	4	3	0	1	105							0	2	2	0	1	1	0	0	2	4	0	.5	1	.5	1	.66666669	0
151021_1322	6	Follow-Up	NYOP	Both entered	1	1	Only NYOP available	Only NYOP available	Don't invest search cost	3	18.145578	0	23	1	3	1	0	1	106							0	2	2	0	1	1	0	0	2	4	0	.5	1	.5	1	.66666669	0
151021_1322	7	PP	-1	Both entered	1	1	Only NYOP available	Both available	-1	5	18.145578	0	48	1	3	1	0	1	107				0	0	0	0	2	2	0	1	1	0	0	2	4	0	.5	1	.5	1	.66666669	0
151021_1322	8	NYOP	-1	Both entered	1	1	Both available	Both available	-1	3	-7.8152933	0	22	1	3	3	0	1	108	0	0	0				1	1	1	.5	.5	.5	0	2	0	1	.5	0	.25	.5	.33333334	.16666667	.5
151021_1322	9	Well-Informed	NYOP	Both entered	1	1	Only NYOP available	Both available	-1	2	22.020597	0	29	0	3	3	0	1	109							0	2	2	0	1	1	0	0	2	4	0	.5	1	.5	1	.66666669	0
151021_1322	10	Well-Informed	NYOP REJECT Purchase	Both entered	1	1	Both available	Both available	-1	3	37.48241	1	20	1	5	3	2	1	110							2	0	2	1	0	1	0	2	0	1	.5	0	.25	.5	.5	0	.66666669
151021_1322	11	Follow-Up	NYOP REJECT No Purchase	Both entered	1	1	Both available	Both available	Don't invest search cost	3	30.429066	0	28	6	4	2	0	1	111							1	1	1	.5	.5	.5	0	2	0	1	.5	0	.25	.5	.33333334	.16666667	.5
151021_1322	12	Follow-Up	PP	Both entered	1	1	Both available	Both available	Don't invest search cost	3	23.838739	0	20	1	4	2	0	1	112							2	0	2	1	0	1	0	2	0	1	.5	0	.25	.5	.5	0	.66666669
151021_1322	13	Follow-Up	NYOP REJECT No Purchase	Both entered	1	1	Both available	Both available	Don't invest search cost	5	16.260204	0	24	3	4	2	0	1	113							2	0	2	1	0	1	0	2	0	1	.5	0	.25	.5	.5	0	.66666669
151021_1322	14	Follow-Up	PP	Both entered	1	1	Both available	Both available	Don't invest search cost	2	7.9382644	1	26	1	5	2	1	1	114							2	0	2	1	0	1	0	2	0	1	.5	0	.25	.5	.5	0	.66666669
151021_1322	15	PP	-1	Both entered	1	1	Both available	Both available	-1	4	33.486168	1	20	3	3	2	0	1	115				40	20	20	1	1	1	.5	.5	.5	0	2	0	1	.5	0	.25	.5	.33333334	.16666667	.5
151021_1322	16	NYOP	-1	Both entered	1	1	Only NYOP available	Both available	-1	3	7.8152933	1	22	4	4	3	0	1	116	76	20	56				0	2	2	0	1	1	0	0	2	4	0	.5	1	.5	1	.66666669	0
151021_1322	17	Well-Informed	NYOP	Both entered	1	1	Both available	Both available	-1	3	7.8152933	0	29	6	5	3	0	1	117							1	1	1	.5	.5	.5	0	2	0	1	.5	0	.25	.5	.33333334	.16666667	.5
151021_1322	18	Well-Informed	NYOP	Both entered	1	1	Only NYOP available	Both available	-1	5	34.875328	1	28	4	5	3	0	1	118							0	2	2	0	1	1	0	0	2	4	0	.5	1	.5	1	.66666669	0
151021_1322	19	Follow-Up	No purchase	Both entered	1	1	Both available	Both available	Don't invest search cost	4	7.8152933	1	30	1	3	3	0	1	119							2	0	2	1	0	1	0	2	0	1	.5	0	.25	.5	.5	0	.66666669
151021_1322	20	Follow-Up	NYOP	Both entered	1	1	Only NYOP available	Only NYOP available	Don't invest search cost	3	17.762669	1	20	6	3	2	0	1	120							0	2	2	0	1	1	0	0	2	4	0	.5	1	.5	1	.66666669	0
151021_1322	21	Follow-Up	No purchase	Both entered	1	1	Both available	Both available	Don't invest search cost	3	14.203938	1	22	4	2	3	0	1	121							1	1	1	.5	.5	.5	0	2	0	1	.5	0	.25	.5	.33333334	.16666667	.5
151021_1322	22	Follow-Up	PP	Both entered	1	1	Both available	Both available	Don't invest search cost	3	25.912756	1	24	6	4	2	1	1	122							1	1	1	.5	.5	.5	0	2	0	1	.5	0	.25	.5	.33333334	.16666667	.5
151021_1322	23	PP	-1	Both entered	1	1	Both available	Both available	-1	3	29.006416	1	20	4	3	2	0	1	123				36	20	16	2	0	2	1	0	1	0	2	0	1	.5	0	.25	.5	.5	0	.66666669
151021_1322	24	NYOP	-1	Both entered	1	1	Both available	Both available	-1	5	7.8152933	0	30	7	4	3	0	1	124	0	0	0				2	0	2	1	0	1	0	2	0	1	.5	0	.25	.5	.5	0	.66666669
151021_1322	1	Well-Informed	PP	Both entered	1	1	Only PP available	Both available	-1	4	7.8152933	1	20	7	3	3	0	1	101							2	0	0	1	0	0	0	2	0	0	.5	0	0	.5	0	0	.66666669
151021_1322	2	Well-Informed	PP	Both entered	1	1	Only PP available	Both available	-1	3	7.8152933	1	23	2	3	2	0	1	102							2	0	0	1	0	0	0	2	0	0	.5	0	0	.5	0	0	.66666669
151021_1322	3	Follow-Up	NYOP REJECT No Purchase	Both entered	1	1	Both available	Both available	Don't invest search cost	3	34.875328	0	25	7	4	3	0	1	103							1	1	2	.5	.5	1	0	1	1	2	.25	.25	.5	.5	.66666669	.33333334	.33333334
151021_1322	4	Follow-Up	PP	Both entered	1	1	Only PP available	Only PP available	Don't invest search cost	3	7.8152933	1	25	4	4	3	0	1	104							2	0	0	1	0	0	0	2	0	0	.5	0	0	.5	0	0	.66666669
151021_1322	5	Follow-Up	No purchase	Both entered	1	1	Only PP available	Only PP available	Don't invest search cost	5	7.8152933	0	38	7	4	3	0	1	105							2	0	0	1	0	0	0	2	0	0	.5	0	0	.5	0	0	.66666669
151021_1322	6	Follow-Up	PP	Both entered	1	1	Both available	Both available	Don't invest search cost	3	18.145578	0	23	1	3	1	0	1	106							1	1	2	.5	.5	1	0	1	1	2	.25	.25	.5	.5	.66666669	.33333334	.33333334
151021_1322	7	PP	-1	Both entered	1	1	Only PP available	Both available	-1	5	18.145578	0	48	1	3	1	0	1	107				26	20	6	2	0	0	1	0	0	0	2	0	0	.5	0	0	.5	0	0	.66666669
151021_1322	8	NYOP	-1	Both entered	1	1	Only PP available	Both available	-1	3	-7.8152933	0	22	1	3	3	0	1	108	0	0	0				2	0	0	1	0	0	0	2	0	0	.5	0	0	.5	0	0	.66666669
151021_1322	9	Well-Informed	NYOP REJECT Purchase	Both entered	1	1	Both available	Both available	-1	2	22.020597	0	29	0	3	3	0	1	109							1	1	2	.5	.5	1	0	1	1	2	.25	.25	.5	.5	.66666669	.33333334	.33333334
151021_1322	10	Well-Informed	NYOP	Both entered	1	1	Both available	Both available	-1	3	37.48241	1	20	1	5	3	2	1	110							1	1	2	.5	.5	1	0	1	1	2	.25	.25	.5	.5	.66666669	.33333334	.33333334
151021_1322	11	Follow-Up	No purchase	Both entered	1	1	Only PP available	Only PP available	Don't invest search cost	3	30.429066	0	28	6	4	2	0	1	111							2	0	0	1	0	0	0	2	0	0	.5	0	0	.5	0	0	.66666669
151021_1322	12	Follow-Up	NYOP	Both entered	1	1	Both available	Both available	Don't invest search cost	3	23.838739	0	20	1	4	2	0	1	112							1	1	2	.5	.5	1	0	1	1	2	.25	.25	.5	.5	.66666669	.33333334	.33333334
151021_1322	13	Follow-Up	NYOP	Both entered	1	1	Only NYOP available	Only NYOP available	Don't invest search cost	5	16.260204	0	24	3	4	2	0	1	113							0	2	2	0	1	1	0	0	2	3	0	.5	.75	.5	.83333331	.66666669	0
151021_1322	14	Follow-Up	PP	Both entered	1	1	Only PP available	Only PP available	Don't invest search cost	2	7.9382644	1	26	1	5	2	1	1	114							2	0	0	1	0	0	0	2	0	0	.5	0	0	.5	0	0	.66666669
151021_1322	15	PP	-1	Both entered	1	1	Only NYOP available	Both available	-1	4	33.486168	1	20	3	3	2	0	1	115				0	0	0	0	2	2	0	1	1	0	0	2	3	0	.5	.75	.5	.83333331	.66666669	0
151021_1322	16	NYOP	-1	Both entered	1	1	Only NYOP available	Both available	-1	3	7.8152933	1	22	4	4	3	0	1	116	50	20	30				0	2	2	0	1	1	0	0	2	3	0	.5	.75	.5	.83333331	.66666669	0
151021_1322	17	Well-Informed	NYOP	Both entered	1	1	Only NYOP available	Both available	-1	3	7.8152933	0	29	6	5	3	0	1	117							0	2	2	0	1	1	0	0	2	3	0	.5	.75	.5	.83333331	.66666669	0
151021_1322	18	Well-Informed	NYOP	Both entered	1	1	Only NYOP available	Both available	-1	5	34.875328	1	28	4	5	3	0	1	118							0	2	2	0	1	1	0	0	2	3	0	.5	.75	.5	.83333331	.66666669	0
151021_1322	19	Follow-Up	No purchase	Both entered	1	1	Only NYOP available	Only NYOP available	Don't invest search cost	4	7.8152933	1	30	1	3	3	0	1	119							0	2	2	0	1	1	0	0	2	3	0	.5	.75	.5	.83333331	.66666669	0
151021_1322	20	Follow-Up	NYOP	Both entered	1	1	Only NYOP available	Only NYOP available	Don't invest search cost	3	17.762669	1	20	6	3	2	0	1	120							0	2	2	0	1	1	0	0	2	3	0	.5	.75	.5	.83333331	.66666669	0
151021_1322	21	Follow-Up	No purchase	Both entered	1	1	Both available	Both available	Don't invest search cost	3	14.203938	1	22	4	2	3	0	1	121							1	1	2	.5	.5	1	0	1	1	2	.25	.25	.5	.5	.66666669	.33333334	.33333334
151021_1322	22	Follow-Up	NYOP	Both entered	1	1	Only NYOP available	Only NYOP available	Don't invest search cost	3	25.912756	1	24	6	4	2	1	1	122							0	2	2	0	1	1	0	0	2	3	0	.5	.75	.5	.83333331	.66666669	0
151021_1322	23	PP	-1	Both entered	1	1	Both available	Both available	-1	3	29.006416	1	20	4	3	2	0	1	123				22	10	12	1	1	2	.5	.5	1	0	1	1	2	.25	.25	.5	.5	.66666669	.33333334	.33333334
151021_1322	24	NYOP	-1	Both entered	1	1	Both available	Both available	-1	5	7.8152933	0	30	7	4	3	0	1	124	20	10	10				1	1	2	.5	.5	1	0	1	1	2	.25	.25	.5	.5	.66666669	.33333334	.33333334
151021_1322	1	Well-Informed	NYOP REJECT Purchase	Both entered	1	1	Both available	Both available	-1	4	7.8152933	1	20	7	3	3	0	1	101							2	0	2	1	0	1	0	4	0	3	1	0	.75	0	.83333331	0	1
151021_1322	2	Well-Informed	NYOP	Both entered	1	1	Only NYOP available	Both available	-1	3	7.8152933	1	23	2	3	2	0	1	102							0	2	2	0	1	1	0	0	4	4	0	1	1	0	1	1	0
151021_1322	3	Follow-Up	NYOP	Both entered	1	1	Only NYOP available	Only NYOP available	Don't invest search cost	3	34.875328	0	25	7	4	3	0	1	103							0	2	2	0	1	1	0	0	4	4	0	1	1	0	1	1	0
151021_1322	4	Follow-Up	NYOP	Both entered	1	1	Only NYOP available	Only NYOP available	Don't invest search cost	3	7.8152933	1	25	4	4	3	0	1	104							0	2	2	0	1	1	0	2	2	2	.5	.5	.5	0	.66666669	.66666669	.33333334
151021_1322	5	Follow-Up	NYOP	Both entered	1	1	Only NYOP available	Both available	Invest search cost	5	7.8152933	0	38	7	4	3	0	1	105							0	2	2	0	1	1	0	0	4	4	0	1	1	0	1	1	0
151021_1322	6	Follow-Up	NYOP	Both entered	1	1	Only NYOP available	Only NYOP available	Don't invest search cost	3	18.145578	0	23	1	3	1	0	1	106							0	2	2	0	1	1	0	0	4	4	0	1	1	0	1	1	0
151021_1322	7	PP	-1	Both entered	1	1	Only NYOP available	Both available	-1	5	18.145578	0	48	1	3	1	0	1	107				18	10	8	0	2	2	0	1	1	0	2	2	2	.5	.5	.5	0	.66666669	.66666669	.33333334
151021_1322	8	NYOP	-1	Both entered	1	1	Only NYOP available	Both available	-1	3	-7.8152933	0	22	1	3	3	0	1	108	25	10	15				0	2	2	0	1	1	0	2	2	2	.5	.5	.5	0	.66666669	.66666669	.33333334
151021_1322	9	Well-Informed	NYOP	Both entered	1	1	Only NYOP available	Both available	-1	2	22.020597	0	29	0	3	3	0	1	109							0	2	2	0	1	1	0	0	4	4	0	1	1	0	1	1	0
151021_1322	10	Well-Informed	NYOP REJECT Purchase	Both entered	1	1	Both available	Both available	-1	3	37.48241	1	20	1	5	3	2	1	110							2	0	2	1	0	1	0	4	0	3	1	0	.75	0	.83333331	0	1
151021_1322	11	Follow-Up	NYOP REJECT Purchase	Both entered	1	1	Both available	Both available	Don't invest search cost	3	30.429066	0	28	6	4	2	0	1	111							2	0	2	1	0	1	0	4	0	3	1	0	.75	0	.83333331	0	1
151021_1322	12	Follow-Up	PP	Both entered	1	1	Both available	Both available	Don't invest search cost	3	23.838739	0	20	1	4	2	0	1	112							2	0	2	1	0	1	0	4	0	3	1	0	.75	0	.83333331	0	1
151021_1322	13	Follow-Up	NYOP REJECT Purchase	Both entered	1	1	Both available	Both available	Don't invest search cost	5	16.260204	0	24	3	4	2	0	1	113							2	0	2	1	0	1	0	4	0	3	1	0	.75	0	.83333331	0	1
151021_1322	14	Follow-Up	PP	Both entered	1	1	Only NYOP available	Both available	Invest search cost	2	7.9382644	1	26	1	5	2	1	1	114							0	2	2	0	1	1	0	2	2	2	.5	.5	.5	0	.66666669	.66666669	.33333334
151021_1322	15	PP	-1	Both entered	1	1	Both available	Both available	-1	4	33.486168	1	20	3	3	2	0	1	115				60	20	40	2	0	2	1	0	1	0	4	0	3	1	0	.75	0	.83333331	0	1
151021_1322	16	NYOP	-1	Both entered	1	1	Only NYOP available	Both available	-1	3	7.8152933	1	22	4	4	3	0	1	116	86	20	66				0	2	2	0	1	1	0	0	4	4	0	1	1	0	1	1	0
151021_1322	17	Well-Informed	NYOP	Both entered	1	1	Only NYOP available	Both available	-1	3	7.8152933	0	29	6	5	3	0	1	117							0	2	2	0	1	1	0	2	2	2	.5	.5	.5	0	.66666669	.66666669	.33333334
151021_1322	18	Well-Informed	NYOP	Both entered	1	1	Only NYOP available	Both available	-1	5	34.875328	1	28	4	5	3	0	1	118							0	2	2	0	1	1	0	2	2	2	.5	.5	.5	0	.66666669	.66666669	.33333334
151021_1322	19	Follow-Up	NYOP	Both entered	1	1	Only NYOP available	Only NYOP available	Don't invest search cost	4	7.8152933	1	30	1	3	3	0	1	119							0	2	2	0	1	1	0	2	2	2	.5	.5	.5	0	.66666669	.66666669	.33333334
151021_1322	20	Follow-Up	NYOP	Both entered	1	1	Only NYOP available	Only NYOP available	Don't invest search cost	3	17.762669	1	20	6	3	2	0	1	120							0	2	2	0	1	1	0	0	4	4	0	1	1	0	1	1	0
151021_1322	21	Follow-Up	PP	Both entered	1	1	Only NYOP available	Both available	Invest search cost	3	14.203938	1	22	4	2	3	0	1	121							0	2	2	0	1	1	0	2	2	2	.5	.5	.5	0	.66666669	.66666669	.33333334
151021_1322	22	Follow-Up	NYOP REJECT Purchase	Both entered	1	1	Both available	Both available	Don't invest search cost	3	25.912756	1	24	6	4	2	1	1	122							2	0	2	1	0	1	0	4	0	3	1	0	.75	0	.83333331	0	1
151021_1322	23	PP	-1	Both entered	1	1	Only NYOP available	Both available	-1	3	29.006416	1	20	4	3	2	0	1	123				0	0	0	0	2	2	0	1	1	0	0	4	4	0	1	1	0	1	1	0
151021_1322	24	NYOP	-1	Both entered	1	1	Both available	Both available	-1	5	7.8152933	0	30	7	4	3	0	1	124	0	0	0				2	0	2	1	0	1	0	4	0	3	1	0	.75	0	.83333331	0	1
151021_1322	1	Well-Informed	PP	Both entered	1	1	Both available	Both available	-1	4	7.8152933	1	20	7	3	3	0	1	101							1	1	1	.5	.5	.5	0	1	2	2	.25	.5	.5	.25	.5	.5	.33333334
151021_1322	2	Well-Informed	PP	Both entered	1	1	Both available	Both available	-1	3	7.8152933	1	23	2	3	2	0	1	102							2	0	1	1	0	.5	0	3	0	2	.75	0	.5	.25	.5	0	.83333331
151021_1322	3	Follow-Up	NYOP REJECT No Purchase	Both entered	1	1	Both available	Both available	Don't invest search cost	3	34.875328	0	25	7	4	3	0	1	103							2	0	1	1	0	.5	0	3	0	2	.75	0	.5	.25	.5	0	.83333331
151021_1322	4	Follow-Up	NYOP	Both entered	1	1	Both available	Both available	Don't invest search cost	3	7.8152933	1	25	4	4	3	0	1	104							1	1	1	.5	.5	.5	0	1	2	2	.25	.5	.5	.25	.5	.5	.33333334
151021_1322	5	Follow-Up	PP	Both entered	1	1	Both available	Both available	Don't invest search cost	5	7.8152933	0	38	7	4	3	0	1	105							2	0	1	1	0	.5	0	3	0	2	.75	0	.5	.25	.5	0	.83333331
151021_1322	6	Follow-Up	PP	Both entered	1	1	Both available	Both available	Don't invest search cost	3	18.145578	0	23	1	3	1	0	1	106							2	0	1	1	0	.5	0	3	0	2	.75	0	.5	.25	.5	0	.83333331
151021_1322	7	PP	-1	Both entered	1	1	Both available	Both available	-1	5	18.145578	0	48	1	3	1	0	1	107				14	10	4	1	1	1	.5	.5	.5	0	1	2	2	.25	.5	.5	.25	.5	.5	.33333334
151021_1322	8	NYOP	-1	Both entered	1	1	Both available	Both available	-1	3	-7.8152933	0	22	1	3	3	0	1	108	24	20	4				1	1	1	.5	.5	.5	0	1	2	2	.25	.5	.5	.25	.5	.5	.33333334
151021_1322	9	Well-Informed	NYOP REJECT Purchase	Both entered	1	1	Both available	Both available	-1	2	22.020597	0	29	0	3	3	0	1	109							2	0	1	1	0	.5	0	3	0	2	.75	0	.5	.25	.5	0	.83333331
151021_1322	10	Well-Informed	NYOP	Both entered	1	1	Both available	Both available	-1	3	37.48241	1	20	1	5	3	2	1	110							1	1	1	.5	.5	.5	0	1	2	2	.25	.5	.5	.25	.5	.5	.33333334
151021_1322	11	Follow-Up	NYOP	Both entered	1	1	Only NYOP available	Only NYOP available	Don't invest search cost	3	30.429066	0	28	6	4	2	0	1	111							0	2	2	0	1	1	0	0	3	4	0	.75	1	.25	1	.83333331	0
151021_1322	12	Follow-Up	NYOP	Both entered	1	1	Only NYOP available	Only NYOP available	Don't invest search cost	3	23.838739	0	20	1	4	2	0	1	112							0	2	2	0	1	1	0	0	3	4	0	.75	1	.25	1	.83333331	0
151021_1322	13	Follow-Up	NYOP	Both entered	1	1	Both available	Both available	Don't invest search cost	5	16.260204	0	24	3	4	2	0	1	113							1	1	1	.5	.5	.5	0	1	2	2	.25	.5	.5	.25	.5	.5	.33333334
151021_1322	14	Follow-Up	PP	Both entered	1	1	Both available	Both available	Don't invest search cost	2	7.9382644	1	26	1	5	2	1	1	114							1	1	1	.5	.5	.5	0	1	2	2	.25	.5	.5	.25	.5	.5	.33333334
151021_1322	15	PP	-1	Both entered	1	1	Both available	Both available	-1	4	33.486168	1	20	3	3	2	0	1	115				60	30	30	2	0	1	1	0	.5	0	3	0	2	.75	0	.5	.25	.5	0	.83333331
151021_1322	16	NYOP	-1	Both entered	1	1	Only NYOP available	Both available	-1	3	7.8152933	1	22	4	4	3	0	1	116	68	30	38				0	2	2	0	1	1	0	0	3	4	0	.75	1	.25	1	.83333331	0
151021_1322	17	Well-Informed	NYOP	Both entered	1	1	Only NYOP available	Both available	-1	3	7.8152933	0	29	6	5	3	0	1	117							0	2	2	0	1	1	0	0	3	4	0	.75	1	.25	1	.83333331	0
151021_1322	18	Well-Informed	NYOP	Both entered	1	1	Only NYOP available	Both available	-1	5	34.875328	1	28	4	5	3	0	1	118							0	2	2	0	1	1	0	0	3	4	0	.75	1	.25	1	.83333331	0
151021_1322	19	Follow-Up	No purchase	Both entered	1	1	Both available	Both available	Don't invest search cost	4	7.8152933	1	30	1	3	3	0	1	119							1	1	1	.5	.5	.5	0	1	2	2	.25	.5	.5	.25	.5	.5	.33333334
151021_1322	20	Follow-Up	NYOP REJECT Purchase	Both entered	1	1	Both available	Both available	Don't invest search cost	3	17.762669	1	20	6	3	2	0	1	120							2	0	1	1	0	.5	0	3	0	2	.75	0	.5	.25	.5	0	.83333331
151021_1322	21	Follow-Up	NYOP	Both entered	1	1	Only NYOP available	Only NYOP available	Don't invest search cost	3	14.203938	1	22	4	2	3	0	1	121							0	2	2	0	1	1	0	0	3	4	0	.75	1	.25	1	.83333331	0
151021_1322	22	Follow-Up	NYOP	Both entered	1	1	Only NYOP available	Both available	Invest search cost	3	25.912756	1	24	6	4	2	1	1	122							0	2	2	0	1	1	0	0	3	4	0	.75	1	.25	1	.83333331	0
151021_1322	23	PP	-1	Both entered	1	1	Only NYOP available	Both available	-1	3	29.006416	1	20	4	3	2	0	1	123				0	0	0	0	2	2	0	1	1	0	0	3	4	0	.75	1	.25	1	.83333331	0
151021_1322	24	NYOP	-1	Both entered	1	1	Both available	Both available	-1	5	7.8152933	0	30	7	4	3	0	1	124	0	0	0				2	0	1	1	0	.5	0	3	0	2	.75	0	.5	.25	.5	0	.83333331
151021_1322	1	Well-Informed	NYOP	Both entered	1	1	Only NYOP available	Both available	-1	4	7.8152933	1	20	7	3	3	0	1	101							0	2	2	0	1	1	0	0	4	4	0	1	1	0	1	1	0
151021_1322	2	Well-Informed	NYOP	Both entered	1	1	Only NYOP available	Both available	-1	3	7.8152933	1	23	2	3	2	0	1	102							0	2	2	0	1	1	0	0	4	4	0	1	1	0	1	1	0
151021_1322	3	Follow-Up	NYOP	Both entered	1	1	Only NYOP available	Only NYOP available	Don't invest search cost	3	34.875328	0	25	7	4	3	0	1	103							0	2	2	0	1	1	0	1	3	3	.25	.75	.75	0	.83333331	.83333331	.16666667
151021_1322	4	Follow-Up	PP	Only PP entered	1	0	Only PP available	Only PP available	Don't invest search cost	3	7.8152933	1	25	4	4	3	0	1	104							2	0	0	1	0	0	0	4	0	0	1	0	0	0	0	0	1
151021_1322	5	Follow-Up	PP	Only PP entered	1	0	Only PP available	Only PP available	Don't invest search cost	5	7.8152933	0	38	7	4	3	0	1	105							2	0	0	1	0	0	0	4	0	0	1	0	0	0	0	0	1
151021_1322	6	Follow-Up	PP	Both entered	1	1	Only NYOP available	Both available	Invest search cost	3	18.145578	0	23	1	3	1	0	1	106							0	2	2	0	1	1	0	1	3	3	.25	.75	.75	0	.83333331	.83333331	.16666667
151021_1322	7	PP	-1	Both entered	1	1	Only NYOP available	Both available	-1	5	18.145578	0	48	1	3	1	0	1	107				35	20	15	0	2	2	0	1	1	0	1	3	3	.25	.75	.75	0	.83333331	.83333331	.16666667
151021_1322	8	NYOP	-1	Both entered	1	1	Only NYOP available	Both available	-1	3	-7.8152933	0	22	1	3	3	0	1	108	90	60	30				0	2	2	0	1	1	0	1	3	3	.25	.75	.75	0	.83333331	.83333331	.16666667
151021_1322	9	Well-Informed	NYOP	Both entered	1	1	Only NYOP available	Both available	-1	2	22.020597	0	29	0	3	3	0	1	109							0	2	2	0	1	1	0	1	3	3	.25	.75	.75	0	.83333331	.83333331	.16666667
151021_1322	10	Well-Informed	NYOP	Both entered	1	1	Only NYOP available	Both available	-1	3	37.48241	1	20	1	5	3	2	1	110							0	2	2	0	1	1	0	1	3	3	.25	.75	.75	0	.83333331	.83333331	.16666667
151021_1322	11	Follow-Up	NYOP	Both entered	1	1	Only NYOP available	Only NYOP available	Don't invest search cost	3	30.429066	0	28	6	4	2	0	1	111							0	2	2	0	1	1	0	0	4	4	0	1	1	0	1	1	0
151021_1322	12	Follow-Up	NYOP	Both entered	1	1	Only NYOP available	Only NYOP available	Don't invest search cost	3	23.838739	0	20	1	4	2	0	1	112							0	2	2	0	1	1	0	1	3	3	.25	.75	.75	0	.83333331	.83333331	.16666667
151021_1322	13	Follow-Up	NYOP	Both entered	1	1	Only NYOP available	Only NYOP available	Don't invest search cost	5	16.260204	0	24	3	4	2	0	1	113							0	2	2	0	1	1	0	1	3	3	.25	.75	.75	0	.83333331	.83333331	.16666667
151021_1322	14	Follow-Up	PP	Only PP entered	1	0	Only PP available	Only PP available	Don't invest search cost	2	7.9382644	1	26	1	5	2	1	1	114							2	0	0	1	0	0	0	4	0	0	1	0	0	0	0	0	1
151021_1322	15	PP	-1	Only PP entered	1	0	Only PP available	Only PP available	-1	4	33.486168	1	20	3	3	2	0	1	115				140	80	60	2	0	0	1	0	0	0	4	0	0	1	0	0	0	0	0	1
151021_1322	16	NYOP	-1	Both entered	1	1	Only NYOP available	Both available	-1	3	7.8152933	1	22	4	4	3	0	1	116	128	80	48				0	2	2	0	1	1	0	0	4	4	0	1	1	0	1	1	0
151021_1322	17	Well-Informed	PP	Only PP entered	1	0	Only PP available	Only PP available	-1	3	7.8152933	0	29	6	5	3	0	1	117							2	0	0	1	0	0	0	4	0	0	1	0	0	0	0	0	1
151021_1322	18	Well-Informed	PP	Only PP entered	1	0	Only PP available	Only PP available	-1	5	34.875328	1	28	4	5	3	0	1	118							2	0	0	1	0	0	0	4	0	0	1	0	0	0	0	0	1
151021_1322	19	Follow-Up	PP	Only PP entered	1	0	Only PP available	Only PP available	Don't invest search cost	4	7.8152933	1	30	1	3	3	0	1	119							2	0	0	1	0	0	0	4	0	0	1	0	0	0	0	0	1
151021_1322	20	Follow-Up	NYOP	Both entered	1	1	Only NYOP available	Only NYOP available	Don't invest search cost	3	17.762669	1	20	6	3	2	0	1	120							0	2	2	0	1	1	0	0	4	4	0	1	1	0	1	1	0
151021_1322	21	Follow-Up	NYOP	Both entered	1	1	Only NYOP available	Only NYOP available	Don't invest search cost	3	14.203938	1	22	4	2	3	0	1	121							0	2	2	0	1	1	0	0	4	4	0	1	1	0	1	1	0
151021_1322	22	Follow-Up	NYOP	Both entered	1	1	Only NYOP available	Both available	Invest search cost	3	25.912756	1	24	6	4	2	1	1	122							0	2	2	0	1	1	0	0	4	4	0	1	1	0	1	1	0
151021_1322	23	PP	-1	Both entered	1	1	Only NYOP available	Both available	-1	3	29.006416	1	20	4	3	2	0	1	123				0	0	0	0	2	2	0	1	1	0	0	4	4	0	1	1	0	1	1	0
151021_1322	24	NYOP	-1	Only PP entered	1	0	Only PP available	Only PP available	-1	5	7.8152933	0	30	7	4	3	0	1	124							2	0	0	1	0	0	0	4	0	0	1	0	0	0	0	0	1
151021_1322	1	Well-Informed	NYOP	Both entered	1	1	Both available	Both available	-1	4	7.8152933	1	20	7	3	3	0	1	101							1	1	1	.5	.5	.5	0	2	2	2	.5	.5	.5	0	.5	.5	.5
151021_1322	2	Well-Informed	PP	Both entered	1	1	Both available	Both available	-1	3	7.8152933	1	23	2	3	2	0	1	102							1	1	1	.5	.5	.5	0	2	2	2	.5	.5	.5	0	.5	.5	.5
151021_1322	3	Follow-Up	NYOP	Both entered	1	1	Both available	Both available	Don't invest search cost	3	34.875328	0	25	7	4	3	0	1	103							1	1	1	.5	.5	.5	0	2	2	2	.5	.5	.5	0	.5	.5	.5
151021_1322	4	Follow-Up	PP	Both entered	1	1	Both available	Both available	Don't invest search cost	3	7.8152933	1	25	4	4	3	0	1	104							1	1	1	.5	.5	.5	0	2	2	2	.5	.5	.5	0	.5	.5	.5
151021_1322	5	Follow-Up	PP	Both entered	1	1	Both available	Both available	Don't invest search cost	5	7.8152933	0	38	7	4	3	0	1	105							1	1	1	.5	.5	.5	0	2	2	2	.5	.5	.5	0	.5	.5	.5
151021_1322	6	Follow-Up	NYOP	Both entered	1	1	Only NYOP available	Only NYOP available	Don't invest search cost	3	18.145578	0	23	1	3	1	0	1	106							0	2	2	0	1	1	0	1	2	3	.25	.5	.75	.25	.83333331	.66666669	.16666667
151021_1322	7	PP	-1	Both entered	1	1	Only NYOP available	Both available	-1	5	18.145578	0	48	1	3	1	0	1	107				25	5	20	0	2	2	0	1	1	0	1	2	3	.25	.5	.75	.25	.83333331	.66666669	.16666667
151021_1322	8	NYOP	-1	Both entered	1	1	Only NYOP available	Both available	-1	3	-7.8152933	0	22	1	3	3	0	1	108	30	10	20				0	2	2	0	1	1	0	2	2	2	.5	.5	.5	0	.66666669	.66666669	.33333334
151021_1322	9	Well-Informed	NYOP	Both entered	1	1	Only NYOP available	Both available	-1	2	22.020597	0	29	0	3	3	0	1	109							0	2	2	0	1	1	0	1	2	3	.25	.5	.75	.25	.83333331	.66666669	.16666667
151021_1322	10	Well-Informed	NYOP	Both entered	1	1	Only NYOP available	Both available	-1	3	37.48241	1	20	1	5	3	2	1	110							0	2	2	0	1	1	0	1	2	3	.25	.5	.75	.25	.83333331	.66666669	.16666667
151021_1322	11	Follow-Up	NYOP	Both entered	1	1	Only NYOP available	Only NYOP available	Don't invest search cost	3	30.429066	0	28	6	4	2	0	1	111							0	2	2	0	1	1	0	1	2	3	.25	.5	.75	.25	.83333331	.66666669	.16666667
151021_1322	12	Follow-Up	PP	Both entered	1	1	Only NYOP available	Both available	Invest search cost	3	23.838739	0	20	1	4	2	0	1	112							0	2	2	0	1	1	0	2	2	2	.5	.5	.5	0	.66666669	.66666669	.33333334
151021_1322	13	Follow-Up	NYOP	Both entered	1	1	Only NYOP available	Only NYOP available	Don't invest search cost	5	16.260204	0	24	3	4	2	0	1	113							0	2	2	0	1	1	0	2	2	2	.5	.5	.5	0	.66666669	.66666669	.33333334
151021_1322	14	Follow-Up	PP	Both entered	1	1	Only NYOP available	Both available	Invest search cost	2	7.9382644	1	26	1	5	2	1	1	114							0	2	2	0	1	1	0	2	2	2	.5	.5	.5	0	.66666669	.66666669	.33333334
151021_1322	15	PP	-1	Both entered	1	1	Both available	Both available	-1	4	33.486168	1	20	3	3	2	0	1	115				36	10	26	1	1	1	.5	.5	.5	0	2	2	2	.5	.5	.5	0	.5	.5	.5
151021_1322	16	NYOP	-1	Both entered	1	1	Both available	Both available	-1	3	7.8152933	1	22	4	4	3	0	1	116	25	10	15				1	1	1	.5	.5	.5	0	2	2	2	.5	.5	.5	0	.5	.5	.5
151021_1322	17	Well-Informed	NYOP	Both entered	1	1	Only NYOP available	Both available	-1	3	7.8152933	0	29	6	5	3	0	1	117							0	2	2	0	1	1	0	2	2	2	.5	.5	.5	0	.66666669	.66666669	.33333334
151021_1322	18	Well-Informed	NYOP	Both entered	1	1	Only NYOP available	Both available	-1	5	34.875328	1	28	4	5	3	0	1	118							0	2	2	0	1	1	0	2	2	2	.5	.5	.5	0	.66666669	.66666669	.33333334
151021_1322	19	Follow-Up	NYOP	Both entered	1	1	Only NYOP available	Only NYOP available	Don't invest search cost	4	7.8152933	1	30	1	3	3	0	1	119							0	2	2	0	1	1	0	2	2	2	.5	.5	.5	0	.66666669	.66666669	.33333334
151021_1322	20	Follow-Up	NYOP	Both entered	1	1	Only NYOP available	Only NYOP available	Don't invest search cost	3	17.762669	1	20	6	3	2	0	1	120							0	2	2	0	1	1	0	1	2	3	.25	.5	.75	.25	.83333331	.66666669	.16666667
151021_1322	21	Follow-Up	PP	Both entered	1	1	Only NYOP available	Both available	Invest search cost	3	14.203938	1	22	4	2	3	0	1	121							0	2	2	0	1	1	0	1	2	3	.25	.5	.75	.25	.83333331	.66666669	.16666667
151021_1322	22	Follow-Up	NYOP	Both entered	1	1	Both available	Both available	Don't invest search cost	3	25.912756	1	24	6	4	2	1	1	122							1	1	1	.5	.5	.5	0	2	2	2	.5	.5	.5	0	.5	.5	.5
151021_1322	23	PP	-1	Both entered	1	1	Only NYOP available	Both available	-1	3	29.006416	1	20	4	3	2	0	1	123				30	10	20	0	2	2	0	1	1	0	2	2	2	.5	.5	.5	0	.66666669	.66666669	.33333334
151021_1322	24	NYOP	-1	Both entered	1	1	Only NYOP available	Both available	-1	5	7.8152933	0	30	7	4	3	0	1	124	39	10	29				0	2	2	0	1	1	0	1	2	3	.25	.5	.75	.25	.83333331	.66666669	.16666667
151021_1322	1	Well-Informed	NYOP	Both entered	1	1	Only NYOP available	Both available	-1	4	7.8152933	1	20	7	3	3	0	1	101							0	2	2	0	1	1	0	1	3	3	.25	.75	.75	0	.83333331	.83333331	.16666667
151021_1322	2	Well-Informed	PP	Both entered	1	1	Both available	Both available	-1	3	7.8152933	1	23	2	3	2	0	1	102							2	0	1	1	0	.5	0	3	1	3	.75	.25	.75	0	.66666669	.16666667	.83333331
151021_1322	3	Follow-Up	NYOP	Both entered	1	1	Only NYOP available	Only NYOP available	Don't invest search cost	3	34.875328	0	25	7	4	3	0	1	103							0	2	2	0	1	1	0	1	3	3	.25	.75	.75	0	.83333331	.83333331	.16666667
151021_1322	4	Follow-Up	NYOP	Both entered	1	1	Both available	Both available	Don't invest search cost	3	7.8152933	1	25	4	4	3	0	1	104							2	0	1	1	0	.5	0	3	1	3	.75	.25	.75	0	.66666669	.16666667	.83333331
151021_1322	5	Follow-Up	PP	Both entered	1	1	Both available	Both available	Don't invest search cost	5	7.8152933	0	38	7	4	3	0	1	105							2	0	1	1	0	.5	0	3	1	3	.75	.25	.75	0	.66666669	.16666667	.83333331
151021_1322	6	Follow-Up	PP	Both entered	1	1	Only NYOP available	Both available	Invest search cost	3	18.145578	0	23	1	3	1	0	1	106							0	2	2	0	1	1	0	1	3	3	.25	.75	.75	0	.83333331	.83333331	.16666667
151021_1322	7	PP	-1	Both entered	1	1	Only NYOP available	Both available	-1	5	18.145578	0	48	1	3	1	0	1	107				35	20	15	0	2	2	0	1	1	0	1	3	3	.25	.75	.75	0	.83333331	.83333331	.16666667
151021_1322	8	NYOP	-1	Both entered	1	1	Only NYOP available	Both available	-1	3	-7.8152933	0	22	1	3	3	0	1	108	100	60	40				0	2	2	0	1	1	0	1	3	3	.25	.75	.75	0	.83333331	.83333331	.16666667
151021_1322	9	Well-Informed	NYOP REJECT Purchase	Both entered	1	1	Both available	Both available	-1	2	22.020597	0	29	0	3	3	0	1	109							2	0	1	1	0	.5	0	3	1	3	.75	.25	.75	0	.66666669	.16666667	.83333331
151021_1322	10	Well-Informed	NYOP	Both entered	1	1	Only NYOP available	Both available	-1	3	37.48241	1	20	1	5	3	2	1	110							0	2	2	0	1	1	0	1	3	3	.25	.75	.75	0	.83333331	.83333331	.16666667
151021_1322	11	Follow-Up	NYOP REJECT Purchase	Both entered	1	1	Both available	Both available	Don't invest search cost	3	30.429066	0	28	6	4	2	0	1	111							2	0	1	1	0	.5	0	3	1	3	.75	.25	.75	0	.66666669	.16666667	.83333331
151021_1322	12	Follow-Up	NYOP	Both entered	1	1	Only NYOP available	Only NYOP available	Don't invest search cost	3	23.838739	0	20	1	4	2	0	1	112							0	2	2	0	1	1	0	1	3	3	.25	.75	.75	0	.83333331	.83333331	.16666667
151021_1322	13	Follow-Up	NYOP	Both entered	1	1	Only NYOP available	Only NYOP available	Don't invest search cost	5	16.260204	0	24	3	4	2	0	1	113							0	2	2	0	1	1	0	1	3	3	.25	.75	.75	0	.83333331	.83333331	.16666667
151021_1322	14	Follow-Up	NYOP	Both entered	1	1	Only NYOP available	Both available	Invest search cost	2	7.9382644	1	26	1	5	2	1	1	114							0	2	2	0	1	1	0	1	3	3	.25	.75	.75	0	.83333331	.83333331	.16666667
151021_1322	15	PP	-1	Both entered	1	1	Both available	Both available	-1	4	33.486168	1	20	3	3	2	0	1	115				105	60	45	2	0	1	1	0	.5	0	3	1	3	.75	.25	.75	0	.66666669	.16666667	.83333331
151021_1322	16	NYOP	-1	Both entered	1	1	Only NYOP available	Both available	-1	3	7.8152933	1	22	4	4	3	0	1	116	81	60	21				0	2	2	0	1	1	0	1	3	3	.25	.75	.75	0	.83333331	.83333331	.16666667
151021_1322	17	Well-Informed	NYOP	Both entered	1	1	Only NYOP available	Both available	-1	3	7.8152933	0	29	6	5	3	0	1	117							0	2	2	0	1	1	0	1	3	3	.25	.75	.75	0	.83333331	.83333331	.16666667
151021_1322	18	Well-Informed	NYOP	Both entered	1	1	Only NYOP available	Both available	-1	5	34.875328	1	28	4	5	3	0	1	118							0	2	2	0	1	1	0	1	3	3	.25	.75	.75	0	.83333331	.83333331	.16666667
151021_1322	19	Follow-Up	NYOP	Both entered	1	1	Only NYOP available	Only NYOP available	Don't invest search cost	4	7.8152933	1	30	1	3	3	0	1	119							0	2	2	0	1	1	0	1	3	3	.25	.75	.75	0	.83333331	.83333331	.16666667
151021_1322	20	Follow-Up	NYOP	Both entered	1	1	Only NYOP available	Only NYOP available	Don't invest search cost	3	17.762669	1	20	6	3	2	0	1	120							0	2	2	0	1	1	0	1	3	3	.25	.75	.75	0	.83333331	.83333331	.16666667
151021_1322	21	Follow-Up	PP	Both entered	1	1	Only NYOP available	Both available	Invest search cost	3	14.203938	1	22	4	2	3	0	1	121							0	2	2	0	1	1	0	1	3	3	.25	.75	.75	0	.83333331	.83333331	.16666667
151021_1322	22	Follow-Up	NYOP REJECT Purchase	Both entered	1	1	Both available	Both available	Don't invest search cost	3	25.912756	1	24	6	4	2	1	1	122							2	0	1	1	0	.5	0	3	1	3	.75	.25	.75	0	.66666669	.16666667	.83333331
151021_1322	23	PP	-1	Both entered	1	1	Only NYOP available	Both available	-1	3	29.006416	1	20	4	3	2	0	1	123				29	20	9	0	2	2	0	1	1	0	1	3	3	.25	.75	.75	0	.83333331	.83333331	.16666667
151021_1322	24	NYOP	-1	Both entered	1	1	Both available	Both available	-1	5	7.8152933	0	30	7	4	3	0	1	124	29	20	9				2	0	1	1	0	.5	0	3	1	3	.75	.25	.75	0	.66666669	.16666667	.83333331
151021_1322	1	Well-Informed	No purchase	Both entered	1	1	Only PP available	Both available	-1	4	7.8152933	1	20	7	3	3	0	1	101							1	0	0	.5	0	0	.5	1	1	1	.25	.25	.25	.5	.16666667	.16666667	.33333334
151021_1322	2	Well-Informed	PP	Both entered	1	1	Only PP available	Both available	-1	3	7.8152933	1	23	2	3	2	0	1	102							1	0	0	.5	0	0	.5	1	1	1	.25	.25	.25	.5	.16666667	.16666667	.33333334
151021_1322	3	Follow-Up	No purchase	Both entered	1	1	Only PP available	Only PP available	Don't invest search cost	3	34.875328	0	25	7	4	3	0	1	103							1	0	0	.5	0	0	.5	1	1	1	.25	.25	.25	.5	.16666667	.16666667	.33333334
151021_1322	4	Follow-Up	No purchase	Both entered	1	1	Only NYOP available	Only NYOP available	Don't invest search cost	3	7.8152933	1	25	4	4	3	0	1	104							0	1	1	0	.5	.5	.5	1	2	2	.25	.5	.5	.25	.5	.5	.16666667
151021_1322	5	Follow-Up	PP	Both entered	1	1	Only NYOP available	Both available	Invest search cost	5	7.8152933	0	38	7	4	3	0	1	105							0	1	2	0	.5	1	.5	1	2	3	.25	.5	.75	.25	.83333331	.5	.16666667
151021_1322	6	Follow-Up	NYOP	Both entered	1	1	Only NYOP available	Both available	Invest search cost	3	18.145578	0	23	1	3	1	0	1	106							0	1	2	0	.5	1	.5	1	2	3	.25	.5	.75	.25	.83333331	.5	.16666667
151021_1322	7	PP	-1	Both entered	1	1	Only NYOP available	Both available	-1	5	18.145578	0	48	1	3	1	0	1	107				59	30	29	0	1	2	0	.5	1	.5	1	2	3	.25	.5	.75	.25	.83333331	.5	.16666667
151021_1322	8	NYOP	-1	Both entered	1	1	Only NYOP available	Both available	-1	3	-7.8152933	0	22	1	3	3	0	1	108	79	60	19				0	1	2	0	.5	1	.5	1	2	3	.25	.5	.75	.25	.83333331	.5	.16666667
151021_1322	9	Well-Informed	NYOP REJECT No Purchase	Both entered	1	1	Only NYOP available	Both available	-1	2	22.020597	0	29	0	3	3	0	1	109							0	1	2	0	.5	1	.5	1	2	3	.25	.5	.75	.25	.83333331	.5	.16666667
151021_1322	10	Well-Informed	NYOP	Both entered	1	1	Only NYOP available	Both available	-1	3	37.48241	1	20	1	5	3	2	1	110							0	1	2	0	.5	1	.5	1	2	3	.25	.5	.75	.25	.83333331	.5	.16666667
151021_1322	11	Follow-Up	NYOP	Both entered	1	1	Only NYOP available	Only NYOP available	Don't invest search cost	3	30.429066	0	28	6	4	2	0	1	111							0	1	1	0	.5	.5	.5	1	2	2	.25	.5	.5	.25	.5	.5	.16666667
151021_1322	12	Follow-Up	NYOP	Both entered	1	1	Only NYOP available	Only NYOP available	Don't invest search cost	3	23.838739	0	20	1	4	2	0	1	112							0	1	2	0	.5	1	.5	1	2	3	.25	.5	.75	.25	.83333331	.5	.16666667
151021_1322	13	Follow-Up	NYOP	Both entered	1	1	Only NYOP available	Only NYOP available	Don't invest search cost	5	16.260204	0	24	3	4	2	0	1	113							0	1	1	0	.5	.5	.5	1	2	2	.25	.5	.5	.25	.5	.5	.16666667
151021_1322	14	Follow-Up	NYOP	Both entered	1	1	Only PP available	Both available	Invest search cost	2	7.9382644	1	26	1	5	2	1	1	114							1	0	0	.5	0	0	.5	1	1	1	.25	.25	.25	.5	.16666667	.16666667	.33333334
151021_1322	15	PP	-1	Both entered	1	1	Only PP available	Both available	-1	4	33.486168	1	20	3	3	2	0	1	115				50	30	20	1	0	0	.5	0	0	.5	1	1	1	.25	.25	.25	.5	.16666667	.16666667	.33333334
151021_1322	16	NYOP	-1	Both entered	1	1	Only NYOP available	Both available	-1	3	7.8152933	1	22	4	4	3	0	1	116	85	60	25				0	1	1	0	.5	.5	.5	1	2	2	.25	.5	.5	.25	.5	.5	.16666667
151021_1322	17	Well-Informed	No purchase	Both entered	1	1	Only NYOP available	Both available	-1	3	7.8152933	0	29	6	5	3	0	1	117							0	1	1	0	.5	.5	.5	1	2	2	.25	.5	.5	.25	.5	.5	.16666667
151021_1322	18	Well-Informed	NYOP	Both entered	1	1	Only NYOP available	Both available	-1	5	34.875328	1	28	4	5	3	0	1	118							0	1	1	0	.5	.5	.5	1	2	2	.25	.5	.5	.25	.5	.5	.16666667
151021_1322	19	Follow-Up	NYOP	Both entered	1	1	Only NYOP available	Only NYOP available	Don't invest search cost	4	7.8152933	1	30	1	3	3	0	1	119							0	1	2	0	.5	1	.5	1	2	3	.25	.5	.75	.25	.83333331	.5	.16666667
151021_1322	20	Follow-Up	No purchase	Both entered	1	1	Only PP available	Only PP available	Don't invest search cost	3	17.762669	1	20	6	3	2	0	1	120							1	0	0	.5	0	0	.5	1	1	1	.25	.25	.25	.5	.16666667	.16666667	.33333334
151021_1322	21	Follow-Up	PP	Both entered	1	1	Only PP available	Only PP available	Don't invest search cost	3	14.203938	1	22	4	2	3	0	1	121							1	0	0	.5	0	0	.5	1	1	1	.25	.25	.25	.5	.16666667	.16666667	.33333334
151021_1322	22	Follow-Up	PP	Both entered	1	1	Only NYOP available	Both available	Invest search cost	3	25.912756	1	24	6	4	2	1	1	122							0	1	1	0	.5	.5	.5	1	2	2	.25	.5	.5	.25	.5	.5	.16666667
151021_1322	23	PP	-1	Both entered	1	1	Only NYOP available	Both available	-1	3	29.006416	1	20	4	3	2	0	1	123				34	30	4	0	1	1	0	.5	.5	.5	1	2	2	.25	.5	.5	.25	.5	.5	.16666667
151021_1322	24	NYOP	-1	Both entered	1	1	Only PP available	Both available	-1	5	7.8152933	0	30	7	4	3	0	1	124	40	30	10				1	0	0	.5	0	0	.5	1	1	1	.25	.25	.25	.5	.16666667	.16666667	.33333334
151021_1322	1	Well-Informed	No purchase	Both entered	1	1	Only NYOP available	Both available	-1	4	7.8152933	1	20	7	3	3	0	1	101							0	1	1	0	.5	.5	.5	0	2	3	0	.5	.75	.5	.66666669	.5	0
151021_1322	2	Well-Informed	PP	Both entered	1	1	Only PP available	Both available	-1	3	7.8152933	1	23	2	3	2	0	1	102							1	0	0	.5	0	0	.5	1	0	1	.25	0	.25	.75	.16666667	0	.33333334
151021_1322	3	Follow-Up	No purchase	Both entered	1	1	Only PP available	Only PP available	Don't invest search cost	3	34.875328	0	25	7	4	3	0	1	103							1	0	0	.5	0	0	.5	1	0	1	.25	0	.25	.75	.16666667	0	.33333334
151021_1322	4	Follow-Up	NYOP	Both entered	1	1	Only NYOP available	Only NYOP available	Don't invest search cost	3	7.8152933	1	25	4	4	3	0	1	104							0	1	1	0	.5	.5	.5	0	2	3	0	.5	.75	.5	.66666669	.5	0
151021_1322	5	Follow-Up	NYOP	Both entered	1	1	Only NYOP available	Only NYOP available	Don't invest search cost	5	7.8152933	0	38	7	4	3	0	1	105							0	1	1	0	.5	.5	.5	0	2	3	0	.5	.75	.5	.66666669	.5	0
151021_1322	6	Follow-Up	NYOP	Both entered	1	1	Only NYOP available	Only NYOP available	Don't invest search cost	3	18.145578	0	23	1	3	1	0	1	106							0	1	1	0	.5	.5	.5	0	2	3	0	.5	.75	.5	.66666669	.5	0
151021_1322	7	PP	-1	Both entered	1	1	Only NYOP available	Both available	-1	5	18.145578	0	48	1	3	1	0	1	107				0	0	0	0	1	1	0	.5	.5	.5	0	2	3	0	.5	.75	.5	.66666669	.5	0
151021_1322	8	NYOP	-1	Both entered	1	1	Only NYOP available	Both available	-1	3	-7.8152933	0	22	1	3	3	0	1	108	114	100	14				0	1	1	0	.5	.5	.5	0	2	3	0	.5	.75	.5	.66666669	.5	0
151021_1322	9	Well-Informed	No purchase	Both entered	1	1	Only PP available	Both available	-1	2	22.020597	0	29	0	3	3	0	1	109							1	0	0	.5	0	0	.5	1	0	1	.25	0	.25	.75	.16666667	0	.33333334
151021_1322	10	Well-Informed	NYOP	Both entered	1	1	Only NYOP available	Both available	-1	3	37.48241	1	20	1	5	3	2	1	110							0	1	1	0	.5	.5	.5	0	2	3	0	.5	.75	.5	.66666669	.5	0
151021_1322	11	Follow-Up	NYOP	Both entered	1	1	Only NYOP available	Only NYOP available	Don't invest search cost	3	30.429066	0	28	6	4	2	0	1	111							0	1	1	0	.5	.5	.5	0	2	3	0	.5	.75	.5	.66666669	.5	0
151021_1322	12	Follow-Up	PP	Both entered	1	1	Only PP available	Only PP available	Don't invest search cost	3	23.838739	0	20	1	4	2	0	1	112							1	0	0	.5	0	0	.5	1	0	1	.25	0	.25	.75	.16666667	0	.33333334
151021_1322	13	Follow-Up	No purchase	Both entered	1	1	Only PP available	Only PP available	Don't invest search cost	5	16.260204	0	24	3	4	2	0	1	113							1	0	0	.5	0	0	.5	1	0	1	.25	0	.25	.75	.16666667	0	.33333334
151021_1322	14	Follow-Up	No purchase	Both entered	1	1	Only NYOP available	Both available	Invest search cost	2	7.9382644	1	26	1	5	2	1	1	114							0	1	1	0	.5	.5	.5	0	2	3	0	.5	.75	.5	.66666669	.5	0
151021_1322	15	PP	-1	Both entered	1	1	Only PP available	Both available	-1	4	33.486168	1	20	3	3	2	0	1	115				80	50	30	1	0	0	.5	0	0	.5	1	0	1	.25	0	.25	.75	.16666667	0	.33333334
151021_1322	16	NYOP	-1	Both entered	1	1	Only PP available	Both available	-1	3	7.8152933	1	22	4	4	3	0	1	116	0	0	0				1	0	0	.5	0	0	.5	1	0	1	.25	0	.25	.75	.16666667	0	.33333334
151021_1322	17	Well-Informed	No purchase	Both entered	1	1	Only NYOP available	Both available	-1	3	7.8152933	0	29	6	5	3	0	1	117							0	1	1	0	.5	.5	.5	0	2	3	0	.5	.75	.5	.66666669	.5	0
151021_1322	18	Well-Informed	NYOP	Both entered	1	1	Only NYOP available	Both available	-1	5	34.875328	1	28	4	5	3	0	1	118							0	1	1	0	.5	.5	.5	0	2	3	0	.5	.75	.5	.66666669	.5	0
151021_1322	19	Follow-Up	NYOP	Both entered	1	1	Only NYOP available	Only NYOP available	Don't invest search cost	4	7.8152933	1	30	1	3	3	0	1	119							0	1	1	0	.5	.5	.5	0	2	3	0	.5	.75	.5	.66666669	.5	0
151021_1322	20	Follow-Up	NYOP	Both entered	1	1	Only NYOP available	Both available	Invest search cost	3	17.762669	1	20	6	3	2	0	1	120							0	1	1	0	.5	.5	.5	0	2	3	0	.5	.75	.5	.66666669	.5	0
151021_1322	21	Follow-Up	No purchase	Both entered	1	1	Only NYOP available	Only NYOP available	Don't invest search cost	3	14.203938	1	22	4	2	3	0	1	121							0	1	1	0	.5	.5	.5	0	2	3	0	.5	.75	.5	.66666669	.5	0
151021_1322	22	Follow-Up	NYOP REJECT No Purchase	Both entered	1	1	Only PP available	Both available	Invest search cost	3	25.912756	1	24	6	4	2	1	1	122							1	0	0	.5	0	0	.5	1	0	1	.25	0	.25	.75	.16666667	0	.33333334
151021_1322	23	PP	-1	Both entered	1	1	Only NYOP available	Both available	-1	3	29.006416	1	20	4	3	2	0	1	123				0	0	0	0	1	1	0	.5	.5	.5	0	2	3	0	.5	.75	.5	.66666669	.5	0
151021_1322	24	NYOP	-1	Both entered	1	1	Only NYOP available	Both available	-1	5	7.8152933	0	30	7	4	3	0	1	124	130	100	30				0	1	1	0	.5	.5	.5	0	2	3	0	.5	.75	.5	.66666669	.5	0
151021_1322	1	Well-Informed	PP	Both entered	1	1	Both available	Both available	-1	4	7.8152933	1	20	7	3	3	0	1	101							1	1	1	.5	.5	.5	0	2	1	2	.5	.25	.5	.25	.5	.33333334	.5
151021_1322	2	Well-Informed	PP	Both entered	1	1	Both available	Both available	-1	3	7.8152933	1	23	2	3	2	0	1	102							1	1	1	.5	.5	.5	0	2	1	2	.5	.25	.5	.25	.5	.33333334	.5
151021_1322	3	Follow-Up	NYOP REJECT No Purchase	Both entered	1	1	Both available	Both available	Don't invest search cost	3	34.875328	0	25	7	4	3	0	1	103							1	1	1	.5	.5	.5	0	2	1	2	.5	.25	.5	.25	.5	.33333334	.5
151021_1322	4	Follow-Up	PP	Both entered	1	1	Both available	Both available	Don't invest search cost	3	7.8152933	1	25	4	4	3	0	1	104							1	1	1	.5	.5	.5	0	2	1	2	.5	.25	.5	.25	.5	.33333334	.5
151021_1322	5	Follow-Up	NYOP	Both entered	1	1	Only NYOP available	Only NYOP available	Don't invest search cost	5	7.8152933	0	38	7	4	3	0	1	105							0	2	2	0	1	1	0	0	3	3	0	.75	.75	.25	.83333331	.83333331	0
151021_1322	6	Follow-Up	PP	Both entered	1	1	Both available	Both available	Don't invest search cost	3	18.145578	0	23	1	3	1	0	1	106							1	1	1	.5	.5	.5	0	2	1	2	.5	.25	.5	.25	.5	.33333334	.5
151021_1322	7	PP	-1	Both entered	1	1	Both available	Both available	-1	5	18.145578	0	48	1	3	1	0	1	107				50	40	10	1	1	1	.5	.5	.5	0	2	1	2	.5	.25	.5	.25	.5	.33333334	.5
151021_1322	8	NYOP	-1	Both entered	1	1	Only NYOP available	Both available	-1	3	-7.8152933	0	22	1	3	3	0	1	108	90	60	30				0	2	2	0	1	1	0	0	3	3	0	.75	.75	.25	.83333331	.83333331	0
151021_1322	9	Well-Informed	NYOP	Both entered	1	1	Only NYOP available	Both available	-1	2	22.020597	0	29	0	3	3	0	1	109							0	2	2	0	1	1	0	0	3	3	0	.75	.75	.25	.83333331	.83333331	0
151021_1322	10	Well-Informed	NYOP	Both entered	1	1	Both available	Both available	-1	3	37.48241	1	20	1	5	3	2	1	110							1	1	1	.5	.5	.5	0	2	1	2	.5	.25	.5	.25	.5	.33333334	.5
151021_1322	11	Follow-Up	No purchase	Both entered	1	1	Both available	Both available	Don't invest search cost	3	30.429066	0	28	6	4	2	0	1	111							1	1	1	.5	.5	.5	0	2	1	2	.5	.25	.5	.25	.5	.33333334	.5
151021_1322	12	Follow-Up	NYOP	Both entered	1	1	Only NYOP available	Only NYOP available	Don't invest search cost	3	23.838739	0	20	1	4	2	0	1	112							0	2	2	0	1	1	0	0	3	3	0	.75	.75	.25	.83333331	.83333331	0
151021_1322	13	Follow-Up	NYOP	Both entered	1	1	Both available	Both available	Don't invest search cost	5	16.260204	0	24	3	4	2	0	1	113							1	1	1	.5	.5	.5	0	2	1	2	.5	.25	.5	.25	.5	.33333334	.5
151021_1322	14	Follow-Up	NYOP	Both entered	1	1	Only NYOP available	Both available	Invest search cost	2	7.9382644	1	26	1	5	2	1	1	114							0	2	2	0	1	1	0	0	3	3	0	.75	.75	.25	.83333331	.83333331	0
151021_1322	15	PP	-1	Both entered	1	1	Both available	Both available	-1	4	33.486168	1	20	3	3	2	0	1	115				70	40	30	1	1	1	.5	.5	.5	0	2	1	2	.5	.25	.5	.25	.5	.33333334	.5
151021_1322	16	NYOP	-1	Both entered	1	1	Both available	Both available	-1	3	7.8152933	1	22	4	4	3	0	1	116	22	20	2				1	1	1	.5	.5	.5	0	2	1	2	.5	.25	.5	.25	.5	.33333334	.5
151021_1322	17	Well-Informed	NYOP	Both entered	1	1	Both available	Both available	-1	3	7.8152933	0	29	6	5	3	0	1	117							1	1	1	.5	.5	.5	0	2	1	2	.5	.25	.5	.25	.5	.33333334	.5
151021_1322	18	Well-Informed	NYOP	Both entered	1	1	Only NYOP available	Both available	-1	5	34.875328	1	28	4	5	3	0	1	118							0	2	2	0	1	1	0	0	3	3	0	.75	.75	.25	.83333331	.83333331	0
151021_1322	19	Follow-Up	No purchase	Both entered	1	1	Only NYOP available	Only NYOP available	Don't invest search cost	4	7.8152933	1	30	1	3	3	0	1	119							0	2	2	0	1	1	0	0	3	3	0	.75	.75	.25	.83333331	.83333331	0
151021_1322	20	Follow-Up	NYOP	Both entered	1	1	Both available	Both available	Don't invest search cost	3	17.762669	1	20	6	3	2	0	1	120							1	1	1	.5	.5	.5	0	2	1	2	.5	.25	.5	.25	.5	.33333334	.5
151021_1322	21	Follow-Up	PP	Both entered	1	1	Both available	Both available	Don't invest search cost	3	14.203938	1	22	4	2	3	0	1	121							1	1	1	.5	.5	.5	0	2	1	2	.5	.25	.5	.25	.5	.33333334	.5
151021_1322	22	Follow-Up	NYOP REJECT Purchase	Both entered	1	1	Both available	Both available	Don't invest search cost	3	25.912756	1	24	6	4	2	1	1	122							1	1	1	.5	.5	.5	0	2	1	2	.5	.25	.5	.25	.5	.33333334	.5
151021_1322	23	PP	-1	Both entered	1	1	Only NYOP available	Both available	-1	3	29.006416	1	20	4	3	2	0	1	123				0	0	0	0	2	2	0	1	1	0	0	3	3	0	.75	.75	.25	.83333331	.83333331	0
151021_1322	24	NYOP	-1	Both entered	1	1	Both available	Both available	-1	5	7.8152933	0	30	7	4	3	0	1	124	30	20	10				1	1	1	.5	.5	.5	0	2	1	2	.5	.25	.5	.25	.5	.33333334	.5
151021_1322	1	Well-Informed	NYOP	Both entered	1	1	Only NYOP available	Both available	-1	4	7.8152933	1	20	7	3	3	0	1	101							0	2	2	0	1	1	0	2	2	2	.5	.5	.5	0	.66666669	.66666669	.33333334
151021_1322	2	Well-Informed	NYOP	Both entered	1	1	Both available	Both available	-1	3	7.8152933	1	23	2	3	2	0	1	102							1	1	2	.5	.5	1	0	3	1	3	.75	.25	.75	0	.83333331	.33333334	.66666669
151021_1322	3	Follow-Up	NYOP	Both entered	1	1	Only NYOP available	Only NYOP available	Don't invest search cost	3	34.875328	0	25	7	4	3	0	1	103							0	2	2	0	1	1	0	1	3	3	.25	.75	.75	0	.83333331	.83333331	.16666667
151021_1322	4	Follow-Up	PP	Both entered	1	1	Both available	Both available	Don't invest search cost	3	7.8152933	1	25	4	4	3	0	1	104							1	1	2	.5	.5	1	0	3	1	3	.75	.25	.75	0	.83333331	.33333334	.66666669
151021_1322	5	Follow-Up	PP	Both entered	1	1	Only NYOP available	Both available	Invest search cost	5	7.8152933	0	38	7	4	3	0	1	105							0	2	2	0	1	1	0	1	3	3	.25	.75	.75	0	.83333331	.83333331	.16666667
151021_1322	6	Follow-Up	PP	Both entered	1	1	Only NYOP available	Both available	Invest search cost	3	18.145578	0	23	1	3	1	0	1	106							0	2	2	0	1	1	0	2	2	2	.5	.5	.5	0	.66666669	.66666669	.33333334
151021_1322	7	PP	-1	Both entered	1	1	Only NYOP available	Both available	-1	5	18.145578	0	48	1	3	1	0	1	107				25	5	20	0	2	2	0	1	1	0	1	3	3	.25	.75	.75	0	.83333331	.83333331	.16666667
151021_1322	8	NYOP	-1	Both entered	1	1	Only NYOP available	Both available	-1	3	-7.8152933	0	22	1	3	3	0	1	108	55	15	40				0	2	2	0	1	1	0	1	3	3	.25	.75	.75	0	.83333331	.83333331	.16666667
151021_1322	9	Well-Informed	NYOP	Both entered	1	1	Only NYOP available	Both available	-1	2	22.020597	0	29	0	3	3	0	1	109							0	2	2	0	1	1	0	1	3	3	.25	.75	.75	0	.83333331	.83333331	.16666667
151021_1322	10	Well-Informed	NYOP	Both entered	1	1	Only NYOP available	Both available	-1	3	37.48241	1	20	1	5	3	2	1	110							0	2	2	0	1	1	0	1	3	3	.25	.75	.75	0	.83333331	.83333331	.16666667
151021_1322	11	Follow-Up	NYOP	Both entered	1	1	Only NYOP available	Only NYOP available	Don't invest search cost	3	30.429066	0	28	6	4	2	0	1	111							0	2	2	0	1	1	0	2	2	2	.5	.5	.5	0	.66666669	.66666669	.33333334
151021_1322	12	Follow-Up	NYOP	Both entered	1	1	Only NYOP available	Both available	Invest search cost	3	23.838739	0	20	1	4	2	0	1	112							0	2	2	0	1	1	0	1	3	3	.25	.75	.75	0	.83333331	.83333331	.16666667
151021_1322	13	Follow-Up	NYOP	Both entered	1	1	Both available	Both available	Don't invest search cost	5	16.260204	0	24	3	4	2	0	1	113							1	1	2	.5	.5	1	0	3	1	3	.75	.25	.75	0	.83333331	.33333334	.66666669
151021_1322	14	Follow-Up	NYOP	Both entered	1	1	Only NYOP available	Both available	Invest search cost	2	7.9382644	1	26	1	5	2	1	1	114							0	2	2	0	1	1	0	1	3	3	.25	.75	.75	0	.83333331	.83333331	.16666667
151021_1322	15	PP	-1	Both entered	1	1	Both available	Both available	-1	4	33.486168	1	20	3	3	2	0	1	115				45	15	30	1	1	2	.5	.5	1	0	3	1	3	.75	.25	.75	0	.83333331	.33333334	.66666669
151021_1322	16	NYOP	-1	Both entered	1	1	Only NYOP available	Both available	-1	3	7.8152933	1	22	4	4	3	0	1	116	25	10	15				0	2	2	0	1	1	0	2	2	2	.5	.5	.5	0	.66666669	.66666669	.33333334
151021_1322	17	Well-Informed	NYOP REJECT Purchase	Both entered	1	1	Both available	Both available	-1	3	7.8152933	0	29	6	5	3	0	1	117							1	1	2	.5	.5	1	0	3	1	3	.75	.25	.75	0	.83333331	.33333334	.66666669
151021_1322	18	Well-Informed	NYOP	Both entered	1	1	Only NYOP available	Both available	-1	5	34.875328	1	28	4	5	3	0	1	118							0	2	2	0	1	1	0	2	2	2	.5	.5	.5	0	.66666669	.66666669	.33333334
151021_1322	19	Follow-Up	NYOP REJECT Purchase	Both entered	1	1	Both available	Both available	Don't invest search cost	4	7.8152933	1	30	1	3	3	0	1	119							1	1	2	.5	.5	1	0	3	1	3	.75	.25	.75	0	.83333331	.33333334	.66666669
151021_1322	20	Follow-Up	NYOP	Both entered	1	1	Only NYOP available	Only NYOP available	Don't invest search cost	3	17.762669	1	20	6	3	2	0	1	120							0	2	2	0	1	1	0	2	2	2	.5	.5	.5	0	.66666669	.66666669	.33333334
151021_1322	21	Follow-Up	PP	Both entered	1	1	Only NYOP available	Both available	Invest search cost	3	14.203938	1	22	4	2	3	0	1	121							0	2	2	0	1	1	0	2	2	2	.5	.5	.5	0	.66666669	.66666669	.33333334
151021_1322	22	Follow-Up	NYOP REJECT Purchase	Both entered	1	1	Both available	Both available	Don't invest search cost	3	25.912756	1	24	6	4	2	1	1	122							1	1	2	.5	.5	1	0	3	1	3	.75	.25	.75	0	.83333331	.33333334	.66666669
151021_1322	23	PP	-1	Both entered	1	1	Only NYOP available	Both available	-1	3	29.006416	1	20	4	3	2	0	1	123				30	10	20	0	2	2	0	1	1	0	2	2	2	.5	.5	.5	0	.66666669	.66666669	.33333334
151021_1322	24	NYOP	-1	Both entered	1	1	Both available	Both available	-1	5	7.8152933	0	30	7	4	3	0	1	124	12	5	7				1	1	2	.5	.5	1	0	3	1	3	.75	.25	.75	0	.83333331	.33333334	.66666669
151021_1322	1	Well-Informed	No purchase	Both entered	1	1	Only NYOP available	Both available	-1	4	7.8152933	1	20	7	3	3	0	1	101							0	1	1	0	.5	.5	.5	2	2	2	.5	.5	.5	0	.5	.5	.33333334
151021_1322	2	Well-Informed	PP	Both entered	1	1	Both available	Both available	-1	3	7.8152933	1	23	2	3	2	0	1	102							1	0	1	.5	0	.5	.5	1	3	3	.25	.75	.75	0	.66666669	.5	.33333334
151021_1322	3	Follow-Up	NYOP	Both entered	1	1	Both available	Both available	Don't invest search cost	3	34.875328	0	25	7	4	3	0	1	103							1	0	1	.5	0	.5	.5	1	3	3	.25	.75	.75	0	.66666669	.5	.33333334
151021_1322	4	Follow-Up	NYOP	Both entered	1	1	Only NYOP available	Only NYOP available	Don't invest search cost	3	7.8152933	1	25	4	4	3	0	1	104							0	1	1	0	.5	.5	.5	0	4	4	0	1	1	0	.83333331	.83333331	0
151021_1322	5	Follow-Up	PP	Both entered	1	1	Both available	Both available	Don't invest search cost	5	7.8152933	0	38	7	4	3	0	1	105							1	0	1	.5	0	.5	.5	1	3	3	.25	.75	.75	0	.66666669	.5	.33333334
151021_1322	6	Follow-Up	PP	Both entered	1	1	Only NYOP available	Both available	Invest search cost	3	18.145578	0	23	1	3	1	0	1	106							0	1	1	0	.5	.5	.5	2	2	2	.5	.5	.5	0	.5	.5	.33333334
151021_1322	7	PP	-1	Both entered	1	1	Only NYOP available	Both available	-1	5	18.145578	0	48	1	3	1	0	1	107				0	0	0	0	1	1	0	.5	.5	.5	0	4	4	0	1	1	0	.83333331	.83333331	0
151021_1322	8	NYOP	-1	Both entered	1	1	Only NYOP available	Both available	-1	3	-7.8152933	0	22	1	3	3	0	1	108	100	40	60				0	1	1	0	.5	.5	.5	0	4	4	0	1	1	0	.83333331	.83333331	0
151021_1322	9	Well-Informed	NYOP REJECT No Purchase	Both entered	1	1	Both available	Both available	-1	2	22.020597	0	29	0	3	3	0	1	109							1	0	1	.5	0	.5	.5	1	3	3	.25	.75	.75	0	.66666669	.5	.33333334
151021_1322	10	Well-Informed	NYOP	Both entered	1	1	Only NYOP available	Both available	-1	3	37.48241	1	20	1	5	3	2	1	110							0	1	1	0	.5	.5	.5	0	4	4	0	1	1	0	.83333331	.83333331	0
151021_1322	11	Follow-Up	NYOP	Both entered	1	1	Only NYOP available	Only NYOP available	Don't invest search cost	3	30.429066	0	28	6	4	2	0	1	111							0	1	1	0	.5	.5	.5	0	4	4	0	1	1	0	.83333331	.83333331	0
151021_1322	12	Follow-Up	NYOP	Both entered	1	1	Only NYOP available	Only NYOP available	Don't invest search cost	3	23.838739	0	20	1	4	2	0	1	112							0	1	1	0	.5	.5	.5	2	2	2	.5	.5	.5	0	.5	.5	.33333334
151021_1322	13	Follow-Up	NYOP	Both entered	1	1	Only NYOP available	Only NYOP available	Don't invest search cost	5	16.260204	0	24	3	4	2	0	1	113							0	1	1	0	.5	.5	.5	0	4	4	0	1	1	0	.83333331	.83333331	0
151021_1322	14	Follow-Up	NYOP	Both entered	1	1	Only NYOP available	Both available	Invest search cost	2	7.9382644	1	26	1	5	2	1	1	114							0	1	1	0	.5	.5	.5	0	4	4	0	1	1	0	.83333331	.83333331	0
151021_1322	15	PP	-1	Both entered	1	1	Both available	Both available	-1	4	33.486168	1	20	3	3	2	0	1	115				21	10	11	1	0	1	.5	0	.5	.5	1	3	3	.25	.75	.75	0	.66666669	.5	.33333334
151021_1322	16	NYOP	-1	Both entered	1	1	Both available	Both available	-1	3	7.8152933	1	22	4	4	3	0	1	116	50	30	20				1	0	1	.5	0	.5	.5	1	3	3	.25	.75	.75	0	.66666669	.5	.33333334
151021_1322	17	Well-Informed	No purchase	Both entered	1	1	Only NYOP available	Both available	-1	3	7.8152933	0	29	6	5	3	0	1	117							0	1	1	0	.5	.5	.5	0	4	4	0	1	1	0	.83333331	.83333331	0
151021_1322	18	Well-Informed	NYOP	Both entered	1	1	Only NYOP available	Both available	-1	5	34.875328	1	28	4	5	3	0	1	118							0	1	1	0	.5	.5	.5	2	2	2	.5	.5	.5	0	.5	.5	.33333334
151021_1322	19	Follow-Up	NYOP	Both entered	1	1	Only NYOP available	Only NYOP available	Don't invest search cost	4	7.8152933	1	30	1	3	3	0	1	119							0	1	1	0	.5	.5	.5	2	2	2	.5	.5	.5	0	.5	.5	.33333334
151021_1322	20	Follow-Up	NYOP	Both entered	1	1	Both available	Both available	Don't invest search cost	3	17.762669	1	20	6	3	2	0	1	120							1	0	1	.5	0	.5	.5	1	3	3	.25	.75	.75	0	.66666669	.5	.33333334
151021_1322	21	Follow-Up	PP	Both entered	1	1	Only NYOP available	Both available	Invest search cost	3	14.203938	1	22	4	2	3	0	1	121							0	1	1	0	.5	.5	.5	2	2	2	.5	.5	.5	0	.5	.5	.33333334
151021_1322	22	Follow-Up	NYOP	Both entered	1	1	Both available	Both available	Don't invest search cost	3	25.912756	1	24	6	4	2	1	1	122							1	0	1	.5	0	.5	.5	1	3	3	.25	.75	.75	0	.66666669	.5	.33333334
151021_1322	23	PP	-1	Both entered	1	1	Only NYOP available	Both available	-1	3	29.006416	1	20	4	3	2	0	1	123				48	20	28	0	1	1	0	.5	.5	.5	2	2	2	.5	.5	.5	0	.5	.5	.33333334
151021_1322	24	NYOP	-1	Both entered	1	1	Only NYOP available	Both available	-1	5	7.8152933	0	30	7	4	3	0	1	124	50	20	30				0	1	1	0	.5	.5	.5	2	2	2	.5	.5	.5	0	.5	.5	.33333334
151105_0915	1	Well-Informed	PP	Both entered	1	1	Only PP available	Both available	-1	4	21.12472	0	19	0	4	0	0	2	201							2	0	0	1	0	0	0	4	0	0	1	0	0	0	0	0	1
151105_0915	2	Well-Informed	PP	Both entered	1	1	Only PP available	Both available	-1	3	7.8152933	1	19	4	3	3	0	2	202							2	0	0	1	0	0	0	4	0	0	1	0	0	0	0	0	1
151105_0915	3	Follow-Up	PP	Both entered	1	1	Only PP available	Only PP available	Don't invest search cost	3	37.068668	1	21	6	5	0	0	2	203							2	0	0	1	0	0	0	1	2	2	.25	.5	.5	.25	.33333334	.33333334	.5
151105_0915	4	Follow-Up	PP	Both entered	1	1	Only PP available	Only PP available	Don't invest search cost	3	18.145578	1	23	5	3	3	0	2	204							2	0	0	1	0	0	0	4	0	0	1	0	0	0	0	0	1
151105_0915	5	Follow-Up	PP	Both entered	1	1	Only PP available	Both available	Invest search cost	3	34.875328	0	28	4	4	2	0	2	205							2	0	0	1	0	0	0	4	0	0	1	0	0	0	0	0	1
151105_0915	6	Follow-Up	PP	Both entered	1	1	Only PP available	Only PP available	Don't invest search cost	3	12.553367	1	24	6	4	3	0	2	206							2	0	0	1	0	0	0	4	0	0	1	0	0	0	0	0	1
151105_0915	7	PP	-1	Both entered	1	1	Only PP available	Both available	-1	2	29.432568	1	30	3	3	3	0	2	207				40	40	0	2	0	0	1	0	0	0	4	0	0	1	0	0	0	0	0	1
151105_0915	8	NYOP	-1	Both entered	1	1	Only PP available	Both available	-1	5	34.875328	1	20	0	5	0	0	2	208	40	20	20				2	0	0	1	0	0	0	1	2	2	.25	.5	.5	.25	.33333334	.33333334	.5
151105_0915	9	Well-Informed	PP	Both entered	1	1	Only PP available	Both available	-1	3	7.8152933	1	22	7	3	2	0	2	209							2	0	0	1	0	0	0	1	2	2	.25	.5	.5	.25	.33333334	.33333334	.5
151105_0915	10	Well-Informed	PP	Both entered	1	1	Only PP available	Both available	-1	4	36.710594	1	27	4	3	2	0	2	210							2	0	0	1	0	0	0	1	2	2	.25	.5	.5	.25	.33333334	.33333334	.5
151105_0915	11	Follow-Up	PP	Both entered	1	1	Only PP available	Only PP available	Don't invest search cost	3	37.48241	1	25	6	4	3	0	2	211							2	0	0	1	0	0	0	4	0	0	1	0	0	0	0	0	1
151105_0915	12	Follow-Up	PP	Both entered	1	1	Only PP available	Only PP available	Don't invest search cost	5	23.838739	1	19	1	4	0	0	2	212							2	0	0	1	0	0	0	4	0	0	1	0	0	0	0	0	1
151105_0915	13	Follow-Up	No purchase	Both entered	1	1	Only PP available	Only PP available	Don't invest search cost	2	37.48241	1	23	6	4	3	0	2	213							2	0	0	1	0	0	0	1	2	2	.25	.5	.5	.25	.33333334	.33333334	.5
151105_0915	14	Follow-Up	NYOP	Both entered	1	1	Only PP available	Both available	Invest search cost	3	32.05349	0	23	0	3	0	0	2	214							2	0	0	1	0	0	0	1	2	2	.25	.5	.5	.25	.33333334	.33333334	.5
151105_0915	15	PP	-1	Both entered	1	1	Only PP available	Both available	-1	3	34.875328	0	27	4	3	3	0	2	215				40	10	30	2	0	0	1	0	0	0	1	2	2	.25	.5	.5	.25	.33333334	.33333334	.5
151105_0915	16	NYOP	-1	Both entered	1	1	Only PP available	Both available	-1	2	34.875328	1	21	1	4	3	0	2	216	0	0	0				2	0	0	1	0	0	0	4	0	0	1	0	0	0	0	0	1
151105_0915	17	Well-Informed	PP	Both entered	1	1	Only PP available	Both available	-1	3	7.8152933	1	25	1	4	0	0	2	217							2	0	0	1	0	0	0	4	0	0	1	0	0	0	0	0	1
151105_0915	18	Well-Informed	PP	Both entered	1	1	Only PP available	Both available	-1	3	25.84761	1	29	4	4	2	0	2	218							2	0	0	1	0	0	0	4	0	0	1	0	0	0	0	0	1
151105_0915	19	Follow-Up	PP	Both entered	1	1	Only PP available	Only PP available	Don't invest search cost	5	7.8152933	0	19	6	4	3	0	2	219							2	0	0	1	0	0	0	4	0	0	1	0	0	0	0	0	1
151105_0915	20	Follow-Up	NYOP	Both entered	1	1	Only PP available	Both available	Invest search cost	6	26.461254	1	38	7	5	3	0	2	220							2	0	0	1	0	0	0	1	2	2	.25	.5	.5	.25	.33333334	.33333334	.5
151105_0915	21	Follow-Up	PP	Both entered	1	1	Only PP available	Only PP available	Don't invest search cost	4	7.8152933	0	22	0	3	3	0	2	221							2	0	0	1	0	0	0	4	0	0	1	0	0	0	0	0	1
151105_0915	22	Follow-Up	PP	Both entered	1	1	Only PP available	Only PP available	Don't invest search cost	4	34.875328	0	21	0	3	0	0	2	222							2	0	0	1	0	0	0	4	0	0	1	0	0	0	0	0	1
151105_0915	23	PP	-1	Both entered	1	1	Only PP available	Both available	-1	2	7.8152933	1	20	7	3	0	0	2	223				80	40	40	2	0	0	1	0	0	0	4	0	0	1	0	0	0	0	0	1
151105_0915	24	NYOP	-1	Both entered	1	1	Only PP available	Both available	-1	6	2.6686347	0	21	1	3	0	0	2	224	0	0	0				2	0	0	1	0	0	0	4	0	0	1	0	0	0	0	0	1
151105_0915	1	Well-Informed	NYOP	Both entered	1	1	Only NYOP available	Both available	-1	4	21.12472	0	19	0	4	0	0	2	201							0	2	2	0	1	1	0	0	3	4	0	.75	1	.25	1	.83333331	0
151105_0915	2	Well-Informed	No purchase	Both entered	1	1	Only PP available	Both available	-1	3	7.8152933	1	19	4	3	3	0	2	202							1	0	0	.5	0	0	.5	4	0	0	1	0	0	0	0	0	.83333331
151105_0915	3	Follow-Up	NYOP	Both entered	1	1	Only NYOP available	Only NYOP available	Don't invest search cost	3	37.068668	1	21	6	5	0	0	2	203							0	2	2	0	1	1	0	0	3	4	0	.75	1	.25	1	.83333331	0
151105_0915	4	Follow-Up	PP	Both entered	1	1	Both available	Both available	Don't invest search cost	3	18.145578	1	23	5	3	3	0	2	204							2	0	1	1	0	.5	0	4	0	3	1	0	.75	0	.66666669	0	1
151105_0915	5	Follow-Up	NYOP REJECT Purchase	Both entered	1	1	Both available	Both available	Don't invest search cost	3	34.875328	0	28	4	4	2	0	2	205							2	0	1	1	0	.5	0	4	0	3	1	0	.75	0	.66666669	0	1
151105_0915	6	Follow-Up	NYOP REJECT Purchase	Both entered	1	1	Both available	Both available	Don't invest search cost	3	12.553367	1	24	6	4	3	0	2	206							2	0	1	1	0	.5	0	4	0	3	1	0	.75	0	.66666669	0	1
151105_0915	7	PP	-1	Both entered	1	1	Only PP available	Both available	-1	2	29.432568	1	30	3	3	3	0	2	207				40	20	20	1	0	0	.5	0	0	.5	4	0	0	1	0	0	0	0	0	.83333331
151105_0915	8	NYOP	-1	Both entered	1	1	Only NYOP available	Both available	-1	5	34.875328	1	20	0	5	0	0	2	208	78	15	63				0	2	2	0	1	1	0	0	3	4	0	.75	1	.25	1	.83333331	0
151105_0915	9	Well-Informed	NYOP REJECT Purchase	Both entered	1	1	Both available	Both available	-1	3	7.8152933	1	22	7	3	2	0	2	209							2	0	1	1	0	.5	0	4	0	3	1	0	.75	0	.66666669	0	1
151105_0915	10	Well-Informed	NYOP	Both entered	1	1	Only NYOP available	Both available	-1	4	36.710594	1	27	4	3	2	0	2	210							0	2	2	0	1	1	0	0	3	4	0	.75	1	.25	1	.83333331	0
151105_0915	11	Follow-Up	PP	Both entered	1	1	Only PP available	Only PP available	Don't invest search cost	3	37.48241	1	25	6	4	3	0	2	211							1	0	0	.5	0	0	.5	4	0	0	1	0	0	0	0	0	.83333331
151105_0915	12	Follow-Up	PP	Both entered	1	1	Only PP available	Only PP available	Don't invest search cost	5	23.838739	1	19	1	4	0	0	2	212							1	0	0	.5	0	0	.5	4	0	0	1	0	0	0	0	0	.83333331
151105_0915	13	Follow-Up	NYOP	Both entered	1	1	Only NYOP available	Both available	Invest search cost	2	37.48241	1	23	6	4	3	0	2	213							0	2	2	0	1	1	0	0	3	4	0	.75	1	.25	1	.83333331	0
151105_0915	14	Follow-Up	PP	Both entered	1	1	Only PP available	Both available	Invest search cost	3	32.05349	0	23	0	3	0	0	2	214							1	0	0	.5	0	0	.5	4	0	0	1	0	0	0	0	0	.83333331
151105_0915	15	PP	-1	Both entered	1	1	Only NYOP available	Both available	-1	3	34.875328	0	27	4	3	3	0	2	215				0	0	0	0	2	2	0	1	1	0	0	3	4	0	.75	1	.25	1	.83333331	0
151105_0915	16	NYOP	-1	Both entered	1	1	Both available	Both available	-1	2	34.875328	1	21	1	4	3	0	2	216	0	0	0				2	0	1	1	0	.5	0	4	0	3	1	0	.75	0	.66666669	0	1
151105_0915	17	Well-Informed	PP	Both entered	1	1	Only PP available	Both available	-1	3	7.8152933	1	25	1	4	0	0	2	217							1	0	0	.5	0	0	.5	4	0	0	1	0	0	0	0	0	.83333331
151105_0915	18	Well-Informed	PP	Both entered	1	1	Both available	Both available	-1	3	25.84761	1	29	4	4	2	0	2	218							2	0	1	1	0	.5	0	4	0	3	1	0	.75	0	.66666669	0	1
151105_0915	19	Follow-Up	NYOP REJECT Purchase	Both entered	1	1	Both available	Both available	Don't invest search cost	5	7.8152933	0	19	6	4	3	0	2	219							2	0	1	1	0	.5	0	4	0	3	1	0	.75	0	.66666669	0	1
151105_0915	20	Follow-Up	NYOP	Both entered	1	1	Only NYOP available	Only NYOP available	Don't invest search cost	6	26.461254	1	38	7	5	3	0	2	220							0	2	2	0	1	1	0	0	3	4	0	.75	1	.25	1	.83333331	0
151105_0915	21	Follow-Up	PP	Both entered	1	1	Only PP available	Only PP available	Don't invest search cost	4	7.8152933	0	22	0	3	3	0	2	221							1	0	0	.5	0	0	.5	4	0	0	1	0	0	0	0	0	.83333331
151105_0915	22	Follow-Up	NYOP	Both entered	1	1	Only NYOP available	Only NYOP available	Don't invest search cost	4	34.875328	0	21	0	3	0	0	2	222							0	2	2	0	1	1	0	0	3	4	0	.75	1	.25	1	.83333331	0
151105_0915	23	PP	-1	Both entered	1	1	Both available	Both available	-1	2	7.8152933	1	20	7	3	0	0	2	223				88	20	68	2	0	1	1	0	.5	0	4	0	3	1	0	.75	0	.66666669	0	1
151105_0915	24	NYOP	-1	Both entered	1	1	Only PP available	Both available	-1	6	2.6686347	0	21	1	3	0	0	2	224	0	0	0				1	0	0	.5	0	0	.5	4	0	0	1	0	0	0	0	0	.83333331
151105_0915	1	Well-Informed	NYOP REJECT No Purchase	Both entered	1	1	Only NYOP available	Both available	-1	4	21.12472	0	19	0	4	0	0	2	201							0	1	2	0	.5	1	.5	0	3	3	0	.75	.75	.25	.83333331	.66666669	0
151105_0915	2	Well-Informed	NYOP	Both entered	1	1	Only NYOP available	Both available	-1	3	7.8152933	1	19	4	3	3	0	2	202							0	1	2	0	.5	1	.5	0	3	3	0	.75	.75	.25	.83333331	.66666669	0
151105_0915	3	Follow-Up	NYOP REJECT Purchase	Both entered	1	1	Both available	Both available	Don't invest search cost	3	37.068668	1	21	6	5	0	0	2	203							1	0	1	.5	0	.5	.5	3	0	2	.75	0	.5	.25	.5	0	.66666669
151105_0915	4	Follow-Up	PP	Both entered	1	1	Both available	Both available	Don't invest search cost	3	18.145578	1	23	5	3	3	0	2	204							1	0	1	.5	0	.5	.5	3	0	2	.75	0	.5	.25	.5	0	.66666669
151105_0915	5	Follow-Up	NYOP	Both entered	1	1	Only NYOP available	Only NYOP available	Don't invest search cost	3	34.875328	0	28	4	4	2	0	2	205							0	2	2	0	1	1	0	0	3	4	0	.75	1	.25	1	.83333331	0
151105_0915	6	Follow-Up	NYOP	Both entered	1	1	Only NYOP available	Both available	Invest search cost	3	12.553367	1	24	6	4	3	0	2	206							0	1	2	0	.5	1	.5	0	3	3	0	.75	.75	.25	.83333331	.66666669	0
151105_0915	7	PP	-1	Both entered	1	1	Both available	Both available	-1	2	29.432568	1	30	3	3	3	0	2	207				75	30	45	1	0	1	.5	0	.5	.5	3	0	2	.75	0	.5	.25	.5	0	.66666669
151105_0915	8	NYOP	-1	Both entered	1	1	Both available	Both available	-1	5	34.875328	1	20	0	5	0	0	2	208	0	0	0				1	0	1	.5	0	.5	.5	3	0	2	.75	0	.5	.25	.5	0	.66666669
151105_0915	9	Well-Informed	NYOP	Both entered	1	1	Only NYOP available	Both available	-1	3	7.8152933	1	22	7	3	2	0	2	209							0	2	2	0	1	1	0	0	3	4	0	.75	1	.25	1	.83333331	0
151105_0915	10	Well-Informed	NYOP	Both entered	1	1	Only NYOP available	Both available	-1	4	36.710594	1	27	4	3	2	0	2	210							0	2	2	0	1	1	0	0	3	4	0	.75	1	.25	1	.83333331	0
151105_0915	11	Follow-Up	NYOP	Both entered	1	1	Only NYOP available	Only NYOP available	Don't invest search cost	3	37.48241	1	25	6	4	3	0	2	211							0	1	2	0	.5	1	.5	0	3	3	0	.75	.75	.25	.83333331	.66666669	0
151105_0915	12	Follow-Up	NYOP	Both entered	1	1	Only NYOP available	Both available	Invest search cost	5	23.838739	1	19	1	4	0	0	2	212							0	1	2	0	.5	1	.5	0	3	3	0	.75	.75	.25	.83333331	.66666669	0
151105_0915	13	Follow-Up	No purchase	Both entered	1	1	Both available	Both available	Don't invest search cost	2	37.48241	1	23	6	4	3	0	2	213							1	0	1	.5	0	.5	.5	3	0	2	.75	0	.5	.25	.5	0	.66666669
151105_0915	14	Follow-Up	NYOP REJECT Purchase	Both entered	1	1	Both available	Both available	Don't invest search cost	3	32.05349	0	23	0	3	0	0	2	214							1	0	1	.5	0	.5	.5	3	0	2	.75	0	.5	.25	.5	0	.66666669
151105_0915	15	PP	-1	Both entered	1	1	Only NYOP available	Both available	-1	3	34.875328	0	27	4	3	3	0	2	215				0	0	0	0	2	2	0	1	1	0	0	3	4	0	.75	1	.25	1	.83333331	0
151105_0915	16	NYOP	-1	Both entered	1	1	Only NYOP available	Both available	-1	2	34.875328	1	21	1	4	3	0	2	216	75	30	45				0	1	2	0	.5	1	.5	0	3	3	0	.75	.75	.25	.83333331	.66666669	0
151105_0915	17	Well-Informed	NYOP REJECT No Purchase	Both entered	1	1	Both available	Both available	-1	3	7.8152933	1	25	1	4	0	0	2	217							1	0	1	.5	0	.5	.5	3	0	2	.75	0	.5	.25	.5	0	.66666669
151105_0915	18	Well-Informed	PP	Both entered	1	1	Both available	Both available	-1	3	25.84761	1	29	4	4	2	0	2	218							1	0	1	.5	0	.5	.5	3	0	2	.75	0	.5	.25	.5	0	.66666669
151105_0915	19	Follow-Up	NYOP	Both entered	1	1	Only NYOP available	Only NYOP available	Don't invest search cost	5	7.8152933	0	19	6	4	3	0	2	219							0	2	2	0	1	1	0	0	3	4	0	.75	1	.25	1	.83333331	0
151105_0915	20	Follow-Up	NYOP	Both entered	1	1	Only NYOP available	Both available	Invest search cost	6	26.461254	1	38	7	5	3	0	2	220							0	2	2	0	1	1	0	0	3	4	0	.75	1	.25	1	.83333331	0
151105_0915	21	Follow-Up	No purchase	Both entered	1	1	Only NYOP available	Only NYOP available	Don't invest search cost	4	7.8152933	0	22	0	3	3	0	2	221							0	1	2	0	.5	1	.5	0	3	3	0	.75	.75	.25	.83333331	.66666669	0
151105_0915	22	Follow-Up	NYOP	Both entered	1	1	Only NYOP available	Only NYOP available	Don't invest search cost	4	34.875328	0	21	0	3	0	0	2	222							0	2	2	0	1	1	0	0	3	4	0	.75	1	.25	1	.83333331	0
151105_0915	23	PP	-1	Both entered	1	1	Only NYOP available	Both available	-1	2	7.8152933	1	20	7	3	0	0	2	223				0	0	0	0	1	2	0	.5	1	.5	0	3	3	0	.75	.75	.25	.83333331	.66666669	0
151105_0915	24	NYOP	-1	Both entered	1	1	Only NYOP available	Both available	-1	6	2.6686347	0	21	1	3	0	0	2	224	65	30	35				0	2	2	0	1	1	0	0	3	4	0	.75	1	.25	1	.83333331	0
151105_0915	1	Well-Informed	NYOP	Both entered	1	1	Only NYOP available	Both available	-1	4	21.12472	0	19	0	4	0	0	2	201							0	2	2	0	1	1	0	0	1	3	0	.25	.75	.75	.83333331	.5	0
151105_0915	2	Well-Informed	NYOP	Both entered	1	1	Only NYOP available	Both available	-1	3	7.8152933	1	19	4	3	3	0	2	202							0	2	2	0	1	1	0	0	1	1	0	.25	.25	.75	.5	.5	0
151105_0915	3	Follow-Up	NYOP	Both entered	1	1	Only NYOP available	Only NYOP available	Don't invest search cost	3	37.068668	1	21	6	5	0	0	2	203							0	2	2	0	1	1	0	0	1	3	0	.25	.75	.75	.83333331	.5	0
151105_0915	4	Follow-Up	No purchase	Both entered	1	1	Only NYOP available	Only NYOP available	Don't invest search cost	3	18.145578	1	23	5	3	3	0	2	204							0	2	2	0	1	1	0	0	1	3	0	.25	.75	.75	.83333331	.5	0
151105_0915	5	Follow-Up	NYOP	Both entered	1	1	Only NYOP available	Only NYOP available	Don't invest search cost	3	34.875328	0	28	4	4	2	0	2	205							0	2	2	0	1	1	0	0	1	3	0	.25	.75	.75	.83333331	.5	0
151105_0915	6	Follow-Up	NYOP	Both entered	1	1	Only NYOP available	Both available	Invest search cost	3	12.553367	1	24	6	4	3	0	2	206							0	2	2	0	1	1	0	0	1	3	0	.25	.75	.75	.83333331	.5	0
151105_0915	7	PP	-1	Only PP entered	1	0	Only PP available	Only PP available	-1	2	29.432568	1	30	3	3	3	0	2	207				60	30	30	1	0	0	.5	0	0	.5	1	0	0	.25	0	0	.75	0	0	.33333334
151105_0915	8	NYOP	-1	Only PP entered	1	0	Only PP available	Only PP available	-1	5	34.875328	1	20	0	5	0	0	2	208							1	0	0	.5	0	0	.5	1	0	0	.25	0	0	.75	0	0	.33333334
151105_0915	9	Well-Informed	NYOP	Both entered	1	1	Only NYOP available	Both available	-1	3	7.8152933	1	22	7	3	2	0	2	209							0	2	2	0	1	1	0	0	1	1	0	.25	.25	.75	.5	.5	0
151105_0915	10	Well-Informed	NYOP	Both entered	1	1	Only NYOP available	Both available	-1	4	36.710594	1	27	4	3	2	0	2	210							0	2	2	0	1	1	0	0	1	3	0	.25	.75	.75	.83333331	.5	0
151105_0915	11	Follow-Up	No purchase	Only PP entered	1	0	Only PP available	Only PP available	Don't invest search cost	3	37.48241	1	25	6	4	3	0	2	211							1	0	0	.5	0	0	.5	1	0	0	.25	0	0	.75	0	0	.33333334
151105_0915	12	Follow-Up	No purchase	Both entered	1	1	Only NYOP available	Only NYOP available	Don't invest search cost	5	23.838739	1	19	1	4	0	0	2	212							0	2	2	0	1	1	0	0	1	1	0	.25	.25	.75	.5	.5	0
151105_0915	13	Follow-Up	No purchase	Only PP entered	1	0	Only PP available	Only PP available	Don't invest search cost	2	37.48241	1	23	6	4	3	0	2	213							1	0	0	.5	0	0	.5	1	0	0	.25	0	0	.75	0	0	.33333334
151105_0915	14	Follow-Up	NYOP	Both entered	1	1	Only NYOP available	Only NYOP available	Don't invest search cost	3	32.05349	0	23	0	3	0	0	2	214							0	2	2	0	1	1	0	0	1	1	0	.25	.25	.75	.5	.5	0
151105_0915	15	PP	-1	Both entered	1	1	Only NYOP available	Both available	-1	3	34.875328	0	27	4	3	3	0	2	215				0	0	0	0	2	2	0	1	1	0	0	1	1	0	.25	.25	.75	.5	.5	0
151105_0915	16	NYOP	-1	Both entered	1	1	Only NYOP available	Both available	-1	2	34.875328	1	21	1	4	3	0	2	216	49	30	19				0	2	2	0	1	1	0	0	1	1	0	.25	.25	.75	.5	.5	0
151105_0915	17	Well-Informed	No purchase	Only PP entered	1	0	Only PP available	Only PP available	-1	3	7.8152933	1	25	1	4	0	0	2	217							1	0	0	.5	0	0	.5	1	0	0	.25	0	0	.75	0	0	.33333334
151105_0915	18	Well-Informed	PP	Only PP entered	1	0	Only PP available	Only PP available	-1	3	25.84761	1	29	4	4	2	0	2	218							1	0	0	.5	0	0	.5	1	0	0	.25	0	0	.75	0	0	.33333334
151105_0915	19	Follow-Up	No purchase	Both entered	1	1	Only NYOP available	Only NYOP available	Don't invest search cost	5	7.8152933	0	19	6	4	3	0	2	219							0	2	2	0	1	1	0	0	1	1	0	.25	.25	.75	.5	.5	0
151105_0915	20	Follow-Up	No purchase	Only PP entered	1	0	Only PP available	Only PP available	Don't invest search cost	6	26.461254	1	38	7	5	3	0	2	220							1	0	0	.5	0	0	.5	1	0	0	.25	0	0	.75	0	0	.33333334
151105_0915	21	Follow-Up	No purchase	Both entered	1	1	Only NYOP available	Only NYOP available	Don't invest search cost	4	7.8152933	0	22	0	3	3	0	2	221							0	2	2	0	1	1	0	0	1	1	0	.25	.25	.75	.5	.5	0
151105_0915	22	Follow-Up	PP	Only PP entered	1	0	Only PP available	Only PP available	Don't invest search cost	4	34.875328	0	21	0	3	0	0	2	222							1	0	0	.5	0	0	.5	1	0	0	.25	0	0	.75	0	0	.33333334
151105_0915	23	PP	-1	Both entered	1	1	Only NYOP available	Both available	-1	2	7.8152933	1	20	7	3	0	0	2	223				0	0	0	0	2	2	0	1	1	0	0	1	3	0	.25	.75	.75	.83333331	.5	0
151105_0915	24	NYOP	-1	Both entered	1	1	Only NYOP available	Both available	-1	6	2.6686347	0	21	1	3	0	0	2	224	42	30	12				0	2	2	0	1	1	0	0	1	3	0	.25	.75	.75	.83333331	.5	0
151105_0915	1	Well-Informed	PP	Both entered	1	1	Only PP available	Both available	-1	4	21.12472	0	19	0	4	0	0	2	201							2	0	0	1	0	0	0	3	0	0	.75	0	0	.25	0	0	.83333331
151105_0915	2	Well-Informed	PP	Both entered	1	1	Both available	Both available	-1	3	7.8152933	1	19	4	3	3	0	2	202							1	1	1	.5	.5	.5	0	2	2	2	.5	.5	.5	0	.5	.5	.5
151105_0915	3	Follow-Up	No purchase	Both entered	1	1	Only PP available	Only PP available	Don't invest search cost	3	37.068668	1	21	6	5	0	0	2	203							2	0	0	1	0	0	0	3	0	0	.75	0	0	.25	0	0	.83333331
151105_0915	4	Follow-Up	NYOP	Both entered	1	1	Only NYOP available	Only NYOP available	Don't invest search cost	3	18.145578	1	23	5	3	3	0	2	204							0	2	2	0	1	1	0	0	4	4	0	1	1	0	1	1	0
151105_0915	5	Follow-Up	PP	Both entered	1	1	Only PP available	Both available	Invest search cost	3	34.875328	0	28	4	4	2	0	2	205							2	0	0	1	0	0	0	3	0	0	.75	0	0	.25	0	0	.83333331
151105_0915	6	Follow-Up	NYOP	Both entered	1	1	Both available	Both available	Don't invest search cost	3	12.553367	1	24	6	4	3	0	2	206							1	1	1	.5	.5	.5	0	2	2	2	.5	.5	.5	0	.5	.5	.5
151105_0915	7	PP	-1	Both entered	1	1	Only PP available	Both available	-1	2	29.432568	1	30	3	3	3	0	2	207				45	15	30	2	0	0	1	0	0	0	3	0	0	.75	0	0	.25	0	0	.83333331
151105_0915	8	NYOP	-1	Both entered	1	1	Only NYOP available	Both available	-1	5	34.875328	1	20	0	5	0	0	2	208	62	20	42				0	2	2	0	1	1	0	0	4	4	0	1	1	0	1	1	0
151105_0915	9	Well-Informed	NYOP	Both entered	1	1	Both available	Both available	-1	3	7.8152933	1	22	7	3	2	0	2	209							1	1	1	.5	.5	.5	0	2	2	2	.5	.5	.5	0	.5	.5	.5
151105_0915	10	Well-Informed	NYOP	Both entered	1	1	Only NYOP available	Both available	-1	4	36.710594	1	27	4	3	2	0	2	210							0	2	2	0	1	1	0	0	4	4	0	1	1	0	1	1	0
151105_0915	11	Follow-Up	NYOP	Both entered	1	1	Only NYOP available	Only NYOP available	Don't invest search cost	3	37.48241	1	25	6	4	3	0	2	211							0	2	2	0	1	1	0	0	4	4	0	1	1	0	1	1	0
151105_0915	12	Follow-Up	PP	Both entered	1	1	Only PP available	Only PP available	Don't invest search cost	5	23.838739	1	19	1	4	0	0	2	212							2	0	0	1	0	0	0	3	0	0	.75	0	0	.25	0	0	.83333331
151105_0915	13	Follow-Up	NYOP	Both entered	1	1	Only NYOP available	Only NYOP available	Don't invest search cost	2	37.48241	1	23	6	4	3	0	2	213							0	2	2	0	1	1	0	0	4	4	0	1	1	0	1	1	0
151105_0915	14	Follow-Up	NYOP	Both entered	1	1	Only NYOP available	Only NYOP available	Don't invest search cost	3	32.05349	0	23	0	3	0	0	2	214							0	2	2	0	1	1	0	0	4	4	0	1	1	0	1	1	0
151105_0915	15	PP	-1	Both entered	1	1	Both available	Both available	-1	3	34.875328	0	27	4	3	3	0	2	215				20	10	10	1	1	1	.5	.5	.5	0	2	2	2	.5	.5	.5	0	.5	.5	.5
151105_0915	16	NYOP	-1	Both entered	1	1	Both available	Both available	-1	2	34.875328	1	21	1	4	3	0	2	216	17	10	7				1	1	1	.5	.5	.5	0	2	2	2	.5	.5	.5	0	.5	.5	.5
151105_0915	17	Well-Informed	NYOP	Both entered	1	1	Only NYOP available	Both available	-1	3	7.8152933	1	25	1	4	0	0	2	217							0	2	2	0	1	1	0	0	4	4	0	1	1	0	1	1	0
151105_0915	18	Well-Informed	PP	Both entered	1	1	Only PP available	Both available	-1	3	25.84761	1	29	4	4	2	0	2	218							2	0	0	1	0	0	0	3	0	0	.75	0	0	.25	0	0	.83333331
151105_0915	19	Follow-Up	NYOP	Both entered	1	1	Both available	Both available	Don't invest search cost	5	7.8152933	0	19	6	4	3	0	2	219							1	1	1	.5	.5	.5	0	2	2	2	.5	.5	.5	0	.5	.5	.5
151105_0915	20	Follow-Up	PP	Both entered	1	1	Both available	Both available	Don't invest search cost	6	26.461254	1	38	7	5	3	0	2	220							1	1	1	.5	.5	.5	0	2	2	2	.5	.5	.5	0	.5	.5	.5
151105_0915	21	Follow-Up	PP	Both entered	1	1	Both available	Both available	Don't invest search cost	4	7.8152933	0	22	0	3	3	0	2	221							1	1	1	.5	.5	.5	0	2	2	2	.5	.5	.5	0	.5	.5	.5
151105_0915	22	Follow-Up	PP	Both entered	1	1	Only PP available	Only PP available	Don't invest search cost	4	34.875328	0	21	0	3	0	0	2	222							2	0	0	1	0	0	0	3	0	0	.75	0	0	.25	0	0	.83333331
151105_0915	23	PP	-1	Both entered	1	1	Only NYOP available	Both available	-1	2	7.8152933	1	20	7	3	0	0	2	223				0	0	0	0	2	2	0	1	1	0	0	4	4	0	1	1	0	1	1	0
151105_0915	24	NYOP	-1	Both entered	1	1	Only PP available	Both available	-1	6	2.6686347	0	21	1	3	0	0	2	224	0	0	0				2	0	0	1	0	0	0	3	0	0	.75	0	0	.25	0	0	.83333331
151105_0915	1	Well-Informed	PP	Both entered	1	1	Only PP available	Both available	-1	4	21.12472	0	19	0	4	0	0	2	201							2	0	0	1	0	0	0	2	1	1	.5	.25	.25	.25	.16666667	.16666667	.66666669
151105_0915	2	Well-Informed	NYOP	Both entered	1	1	Only NYOP available	Both available	-1	3	7.8152933	1	19	4	3	3	0	2	202							0	2	2	0	1	1	0	1	2	2	.25	.5	.5	.25	.66666669	.66666669	.16666667
151105_0915	3	Follow-Up	NYOP	Both entered	1	1	Only NYOP available	Only NYOP available	Don't invest search cost	3	37.068668	1	21	6	5	0	0	2	203							0	2	2	0	1	1	0	1	2	2	.25	.5	.5	.25	.66666669	.66666669	.16666667
151105_0915	4	Follow-Up	PP	Both entered	1	1	Only NYOP available	Both available	Invest search cost	3	18.145578	1	23	5	3	3	0	2	204							0	2	2	0	1	1	0	1	2	2	.25	.5	.5	.25	.66666669	.66666669	.16666667
151105_0915	5	Follow-Up	No purchase	Both entered	1	1	Only PP available	Only PP available	Don't invest search cost	3	34.875328	0	28	4	4	2	0	2	205							2	0	0	1	0	0	0	2	1	1	.5	.25	.25	.25	.16666667	.16666667	.66666669
151105_0915	6	Follow-Up	NYOP	Both entered	1	1	Both available	Both available	Don't invest search cost	3	12.553367	1	24	6	4	3	0	2	206							1	1	1	.5	.5	.5	0	0	3	3	0	.75	.75	.25	.66666669	.66666669	.16666667
151105_0915	7	PP	-1	Both entered	1	1	Only PP available	Both available	-1	2	29.432568	1	30	3	3	3	0	2	207				50	20	30	2	0	0	1	0	0	0	2	1	1	.5	.25	.25	.25	.16666667	.16666667	.66666669
151105_0915	8	NYOP	-1	Both entered	1	1	Only PP available	Both available	-1	5	34.875328	1	20	0	5	0	0	2	208	15	10	5				2	0	0	1	0	0	0	2	1	1	.5	.25	.25	.25	.16666667	.16666667	.66666669
151105_0915	9	Well-Informed	NYOP	Both entered	1	1	Only NYOP available	Both available	-1	3	7.8152933	1	22	7	3	2	0	2	209							0	2	2	0	1	1	0	1	2	2	.25	.5	.5	.25	.66666669	.66666669	.16666667
151105_0915	10	Well-Informed	PP	Both entered	1	1	Both available	Both available	-1	4	36.710594	1	27	4	3	2	0	2	210							1	1	1	.5	.5	.5	0	0	3	3	0	.75	.75	.25	.66666669	.66666669	.16666667
151105_0915	11	Follow-Up	NYOP	Both entered	1	1	Only PP available	Both available	Invest search cost	3	37.48241	1	25	6	4	3	0	2	211							2	0	0	1	0	0	0	2	1	1	.5	.25	.25	.25	.16666667	.16666667	.66666669
151105_0915	12	Follow-Up	PP	Both entered	1	1	Only PP available	Only PP available	Don't invest search cost	5	23.838739	1	19	1	4	0	0	2	212							2	0	0	1	0	0	0	2	1	1	.5	.25	.25	.25	.16666667	.16666667	.66666669
151105_0915	13	Follow-Up	No purchase	Both entered	1	1	Both available	Both available	Don't invest search cost	2	37.48241	1	23	6	4	3	0	2	213							1	1	1	.5	.5	.5	0	0	3	3	0	.75	.75	.25	.66666669	.66666669	.16666667
151105_0915	14	Follow-Up	NYOP	Both entered	1	1	Only NYOP available	Only NYOP available	Don't invest search cost	3	32.05349	0	23	0	3	0	0	2	214							0	2	2	0	1	1	0	1	2	2	.25	.5	.5	.25	.66666669	.66666669	.16666667
151105_0915	15	PP	-1	Both entered	1	1	Only NYOP available	Both available	-1	3	34.875328	0	27	4	3	3	0	2	215				20	10	10	0	2	2	0	1	1	0	1	2	2	.25	.5	.5	.25	.66666669	.66666669	.16666667
151105_0915	16	NYOP	-1	Both entered	1	1	Only NYOP available	Both available	-1	2	34.875328	1	21	1	4	3	0	2	216	38	20	18				0	2	2	0	1	1	0	1	2	2	.25	.5	.5	.25	.66666669	.66666669	.16666667
151105_0915	17	Well-Informed	NYOP	Both entered	1	1	Both available	Both available	-1	3	7.8152933	1	25	1	4	0	0	2	217							1	1	1	.5	.5	.5	0	0	3	3	0	.75	.75	.25	.66666669	.66666669	.16666667
151105_0915	18	Well-Informed	PP	Both entered	1	1	Only PP available	Both available	-1	3	25.84761	1	29	4	4	2	0	2	218							2	0	0	1	0	0	0	2	1	1	.5	.25	.25	.25	.16666667	.16666667	.66666669
151105_0915	19	Follow-Up	NYOP	Both entered	1	1	Both available	Both available	Don't invest search cost	5	7.8152933	0	19	6	4	3	0	2	219							1	1	1	.5	.5	.5	0	0	3	3	0	.75	.75	.25	.66666669	.66666669	.16666667
151105_0915	20	Follow-Up	NYOP	Both entered	1	1	Both available	Both available	Don't invest search cost	6	26.461254	1	38	7	5	3	0	2	220							1	1	1	.5	.5	.5	0	0	3	3	0	.75	.75	.25	.66666669	.66666669	.16666667
151105_0915	21	Follow-Up	No purchase	Both entered	1	1	Only NYOP available	Only NYOP available	Don't invest search cost	4	7.8152933	0	22	0	3	3	0	2	221							0	2	2	0	1	1	0	1	2	2	.25	.5	.5	.25	.66666669	.66666669	.16666667
151105_0915	22	Follow-Up	PP	Both entered	1	1	Only PP available	Only PP available	Don't invest search cost	4	34.875328	0	21	0	3	0	0	2	222							2	0	0	1	0	0	0	2	1	1	.5	.25	.25	.25	.16666667	.16666667	.66666669
151105_0915	23	PP	-1	Both entered	1	1	Both available	Both available	-1	2	7.8152933	1	20	7	3	0	0	2	223				0	0	0	1	1	1	.5	.5	.5	0	0	3	3	0	.75	.75	.25	.66666669	.66666669	.16666667
151105_0915	24	NYOP	-1	Both entered	1	1	Both available	Both available	-1	6	2.6686347	0	21	1	3	0	0	2	224	70	30	40				1	1	1	.5	.5	.5	0	0	3	3	0	.75	.75	.25	.66666669	.66666669	.16666667
151105_0915	1	Well-Informed	NYOP REJECT No Purchase	Both entered	1	1	Only NYOP available	Both available	-1	4	21.12472	0	19	0	4	0	0	2	201							0	1	2	0	.5	1	.5	0	1	2	0	.25	.5	.75	.66666669	.33333334	0
151105_0915	2	Well-Informed	PP	Both entered	1	1	Only PP available	Both available	-1	3	7.8152933	1	19	4	3	3	0	2	202							1	0	0	.5	0	0	.5	1	0	0	.25	0	0	.75	0	0	.33333334
151105_0915	3	Follow-Up	NYOP	Both entered	1	1	Only NYOP available	Only NYOP available	Don't invest search cost	3	37.068668	1	21	6	5	0	0	2	203							0	1	2	0	.5	1	.5	0	1	2	0	.25	.5	.75	.66666669	.33333334	0
151105_0915	4	Follow-Up	No purchase	Both entered	1	1	Only PP available	Only PP available	Don't invest search cost	3	18.145578	1	23	5	3	3	0	2	204							1	0	0	.5	0	0	.5	1	0	0	.25	0	0	.75	0	0	.33333334
151105_0915	5	Follow-Up	NYOP	Both entered	1	1	Only NYOP available	Only NYOP available	Don't invest search cost	3	34.875328	0	28	4	4	2	0	2	205							0	0	1	0	0	.5	1	0	1	2	0	.25	.5	.75	.5	.16666667	0
151105_0915	6	Follow-Up	No purchase	Both entered	1	1	Only NYOP available	Only NYOP available	Don't invest search cost	3	12.553367	1	24	6	4	3	0	2	206							0	0	1	0	0	.5	1	0	1	2	0	.25	.5	.75	.5	.16666667	0
151105_0915	7	PP	-1	Both entered	1	1	Only NYOP available	Both available	-1	2	29.432568	1	30	3	3	3	0	2	207				0	0	0	0	0	1	0	0	.5	1	0	1	2	0	.25	.5	.75	.5	.16666667	0
151105_0915	8	NYOP	-1	Both entered	1	1	Only NYOP available	Both available	-1	5	34.875328	1	20	0	5	0	0	2	208	55	50	5				0	1	2	0	.5	1	.5	0	1	2	0	.25	.5	.75	.66666669	.33333334	0
151105_0915	9	Well-Informed	No purchase	Both entered	1	1	Only NYOP available	Both available	-1	3	7.8152933	1	22	7	3	2	0	2	209							0	0	1	0	0	.5	1	0	1	2	0	.25	.5	.75	.5	.16666667	0
151105_0915	10	Well-Informed	NYOP	Both entered	1	1	Only NYOP available	Both available	-1	4	36.710594	1	27	4	3	2	0	2	210							0	1	2	0	.5	1	.5	0	1	2	0	.25	.5	.75	.66666669	.33333334	0
151105_0915	11	Follow-Up	No purchase	Both entered	1	1	Only NYOP available	Only NYOP available	Don't invest search cost	3	37.48241	1	25	6	4	3	0	2	211							0	0	1	0	0	.5	1	0	1	2	0	.25	.5	.75	.5	.16666667	0
151105_0915	12	Follow-Up	NYOP	Both entered	1	1	Only NYOP available	Only NYOP available	Don't invest search cost	5	23.838739	1	19	1	4	0	0	2	212							0	0	1	0	0	.5	1	0	1	2	0	.25	.5	.75	.5	.16666667	0
151105_0915	13	Follow-Up	NYOP	Both entered	1	1	Only NYOP available	Only NYOP available	Don't invest search cost	2	37.48241	1	23	6	4	3	0	2	213							0	1	2	0	.5	1	.5	0	1	2	0	.25	.5	.75	.66666669	.33333334	0
151105_0915	14	Follow-Up	No purchase	Both entered	1	1	Only NYOP available	Only NYOP available	Don't invest search cost	3	32.05349	0	23	0	3	0	0	2	214							0	1	2	0	.5	1	.5	0	1	2	0	.25	.5	.75	.66666669	.33333334	0
151105_0915	15	PP	-1	Both entered	1	1	Only NYOP available	Both available	-1	3	34.875328	0	27	4	3	3	0	2	215				0	0	0	0	1	2	0	.5	1	.5	0	1	2	0	.25	.5	.75	.66666669	.33333334	0
151105_0915	16	NYOP	-1	Both entered	1	1	Only NYOP available	Both available	-1	2	34.875328	1	21	1	4	3	0	2	216	55	50	5				0	0	1	0	0	.5	1	0	1	2	0	.25	.5	.75	.5	.16666667	0
151105_0915	17	Well-Informed	No purchase	Both entered	1	1	Only PP available	Both available	-1	3	7.8152933	1	25	1	4	0	0	2	217							1	0	0	.5	0	0	.5	1	0	0	.25	0	0	.75	0	0	.33333334
151105_0915	18	Well-Informed	NYOP REJECT No Purchase	Both entered	1	1	Only NYOP available	Both available	-1	3	25.84761	1	29	4	4	2	0	2	218							0	0	1	0	0	.5	1	0	1	2	0	.25	.5	.75	.5	.16666667	0
151105_0915	19	Follow-Up	No purchase	Both entered	1	1	Only PP available	Only PP available	Don't invest search cost	5	7.8152933	0	19	6	4	3	0	2	219							1	0	0	.5	0	0	.5	1	0	0	.25	0	0	.75	0	0	.33333334
151105_0915	20	Follow-Up	No purchase	Both entered	1	1	Only NYOP available	Only NYOP available	Don't invest search cost	6	26.461254	1	38	7	5	3	0	2	220							0	1	2	0	.5	1	.5	0	1	2	0	.25	.5	.75	.66666669	.33333334	0
151105_0915	21	Follow-Up	PP	Both entered	1	1	Only PP available	Only PP available	Don't invest search cost	4	7.8152933	0	22	0	3	3	0	2	221							1	0	0	.5	0	0	.5	1	0	0	.25	0	0	.75	0	0	.33333334
151105_0915	22	Follow-Up	No purchase	Both entered	1	1	Only PP available	Only PP available	Don't invest search cost	4	34.875328	0	21	0	3	0	0	2	222							1	0	0	.5	0	0	.5	1	0	0	.25	0	0	.75	0	0	.33333334
151105_0915	23	PP	-1	Both entered	1	1	Only PP available	Both available	-1	2	7.8152933	1	20	7	3	0	0	2	223				55	50	5	1	0	0	.5	0	0	.5	1	0	0	.25	0	0	.75	0	0	.33333334
151105_0915	24	NYOP	-1	Both entered	1	1	Only PP available	Both available	-1	6	2.6686347	0	21	1	3	0	0	2	224	0	0	0				1	0	0	.5	0	0	.5	1	0	0	.25	0	0	.75	0	0	.33333334
151105_0915	1	Well-Informed	PP	Both entered	1	1	Only PP available	Both available	-1	4	21.12472	0	19	0	4	0	0	2	201							2	0	0	1	0	0	0	3	1	1	.75	.25	.25	0	.16666667	.16666667	.83333331
151105_0915	2	Well-Informed	NYOP	Both entered	1	1	Only NYOP available	Both available	-1	3	7.8152933	1	19	4	3	3	0	2	202							0	2	2	0	1	1	0	2	2	2	.5	.5	.5	0	.66666669	.66666669	.33333334
151105_0915	3	Follow-Up	NYOP	Both entered	1	1	Both available	Both available	Don't invest search cost	3	37.068668	1	21	6	5	0	0	2	203							1	1	1	.5	.5	.5	0	2	2	2	.5	.5	.5	0	.5	.5	.5
151105_0915	4	Follow-Up	PP	Both entered	1	1	Only PP available	Only PP available	Don't invest search cost	3	18.145578	1	23	5	3	3	0	2	204							2	0	0	1	0	0	0	3	1	1	.75	.25	.25	0	.16666667	.16666667	.83333331
151105_0915	5	Follow-Up	PP	Both entered	1	1	Only NYOP available	Both available	Invest search cost	3	34.875328	0	28	4	4	2	0	2	205							0	2	2	0	1	1	0	2	2	2	.5	.5	.5	0	.66666669	.66666669	.33333334
151105_0915	6	Follow-Up	PP	Both entered	1	1	Only PP available	Only PP available	Don't invest search cost	3	12.553367	1	24	6	4	3	0	2	206							2	0	0	1	0	0	0	3	1	1	.75	.25	.25	0	.16666667	.16666667	.83333331
151105_0915	7	PP	-1	Both entered	1	1	Only PP available	Both available	-1	2	29.432568	1	30	3	3	3	0	2	207				75	30	45	2	0	0	1	0	0	0	3	1	1	.75	.25	.25	0	.16666667	.16666667	.83333331
151105_0915	8	NYOP	-1	Both entered	1	1	Only PP available	Both available	-1	5	34.875328	1	20	0	5	0	0	2	208	12	10	2				2	0	0	1	0	0	0	3	1	1	.75	.25	.25	0	.16666667	.16666667	.83333331
151105_0915	9	Well-Informed	NYOP	Both entered	1	1	Both available	Both available	-1	3	7.8152933	1	22	7	3	2	0	2	209							1	1	1	.5	.5	.5	0	2	2	2	.5	.5	.5	0	.5	.5	.5
151105_0915	10	Well-Informed	PP	Both entered	1	1	Only PP available	Both available	-1	4	36.710594	1	27	4	3	2	0	2	210							2	0	0	1	0	0	0	3	1	1	.75	.25	.25	0	.16666667	.16666667	.83333331
151105_0915	11	Follow-Up	NYOP	Both entered	1	1	Only PP available	Both available	Invest search cost	3	37.48241	1	25	6	4	3	0	2	211							2	0	0	1	0	0	0	3	1	1	.75	.25	.25	0	.16666667	.16666667	.83333331
151105_0915	12	Follow-Up	PP	Both entered	1	1	Only NYOP available	Both available	Invest search cost	5	23.838739	1	19	1	4	0	0	2	212							0	2	2	0	1	1	0	2	2	2	.5	.5	.5	0	.66666669	.66666669	.33333334
151105_0915	13	Follow-Up	PP	Both entered	1	1	Both available	Both available	Don't invest search cost	2	37.48241	1	23	6	4	3	0	2	213							1	1	1	.5	.5	.5	0	2	2	2	.5	.5	.5	0	.5	.5	.5
151105_0915	14	Follow-Up	NYOP	Both entered	1	1	Both available	Both available	Don't invest search cost	3	32.05349	0	23	0	3	0	0	2	214							1	1	1	.5	.5	.5	0	2	2	2	.5	.5	.5	0	.5	.5	.5
151105_0915	15	PP	-1	Both entered	1	1	Both available	Both available	-1	3	34.875328	0	27	4	3	3	0	2	215				40	20	20	1	1	1	.5	.5	.5	0	2	2	2	.5	.5	.5	0	.5	.5	.5
151105_0915	16	NYOP	-1	Both entered	1	1	Both available	Both available	-1	2	34.875328	1	21	1	4	3	0	2	216	29	20	9				1	1	1	.5	.5	.5	0	2	2	2	.5	.5	.5	0	.5	.5	.5
151105_0915	17	Well-Informed	NYOP	Both entered	1	1	Only NYOP available	Both available	-1	3	7.8152933	1	25	1	4	0	0	2	217							0	2	2	0	1	1	0	2	2	2	.5	.5	.5	0	.66666669	.66666669	.33333334
151105_0915	18	Well-Informed	PP	Both entered	1	1	Both available	Both available	-1	3	25.84761	1	29	4	4	2	0	2	218							1	1	1	.5	.5	.5	0	2	2	2	.5	.5	.5	0	.5	.5	.5
151105_0915	19	Follow-Up	NYOP	Both entered	1	1	Only NYOP available	Only NYOP available	Don't invest search cost	5	7.8152933	0	19	6	4	3	0	2	219							0	2	2	0	1	1	0	2	2	2	.5	.5	.5	0	.66666669	.66666669	.33333334
151105_0915	20	Follow-Up	PP	Both entered	1	1	Both available	Both available	Don't invest search cost	6	26.461254	1	38	7	5	3	0	2	220							1	1	1	.5	.5	.5	0	2	2	2	.5	.5	.5	0	.5	.5	.5
151105_0915	21	Follow-Up	PP	Both entered	1	1	Only PP available	Only PP available	Don't invest search cost	4	7.8152933	0	22	0	3	3	0	2	221							2	0	0	1	0	0	0	3	1	1	.75	.25	.25	0	.16666667	.16666667	.83333331
151105_0915	22	Follow-Up	NYOP	Both entered	1	1	Only NYOP available	Only NYOP available	Don't invest search cost	4	34.875328	0	21	0	3	0	0	2	222							0	2	2	0	1	1	0	2	2	2	.5	.5	.5	0	.66666669	.66666669	.33333334
151105_0915	23	PP	-1	Both entered	1	1	Only NYOP available	Both available	-1	2	7.8152933	1	20	7	3	0	0	2	223				62	20	42	0	2	2	0	1	1	0	2	2	2	.5	.5	.5	0	.66666669	.66666669	.33333334
151105_0915	24	NYOP	-1	Both entered	1	1	Only NYOP available	Both available	-1	6	2.6686347	0	21	1	3	0	0	2	224	47	20	27				0	2	2	0	1	1	0	2	2	2	.5	.5	.5	0	.66666669	.66666669	.33333334
151105_0915	1	Well-Informed	NYOP	Both entered	1	1	Only NYOP available	Both available	-1	4	21.12472	0	19	0	4	0	0	2	201							0	2	2	0	1	1	0	0	2	4	0	.5	1	.5	1	.66666669	0
151105_0915	2	Well-Informed	NYOP	Both entered	1	1	Only NYOP available	Both available	-1	3	7.8152933	1	19	4	3	3	0	2	202							0	2	2	0	1	1	0	0	2	2	0	.5	.5	.5	.66666669	.66666669	0
151105_0915	3	Follow-Up	NYOP REJECT No Purchase	Both entered	1	1	Both available	Both available	Don't invest search cost	3	37.068668	1	21	6	5	0	0	2	203							1	1	1	.5	.5	.5	0	1	1	3	.25	.25	.75	.5	.66666669	.33333334	.33333334
151105_0915	4	Follow-Up	NYOP	Both entered	1	1	Only NYOP available	Only NYOP available	Don't invest search cost	3	18.145578	1	23	5	3	3	0	2	204							0	2	2	0	1	1	0	0	2	2	0	.5	.5	.5	.66666669	.66666669	0
151105_0915	5	Follow-Up	NYOP REJECT No Purchase	Both entered	1	1	Both available	Both available	Don't invest search cost	3	34.875328	0	28	4	4	2	0	2	205							1	1	1	.5	.5	.5	0	1	1	3	.25	.25	.75	.5	.66666669	.33333334	.33333334
151105_0915	6	Follow-Up	NYOP	Both entered	1	1	Both available	Both available	Don't invest search cost	3	12.553367	1	24	6	4	3	0	2	206							1	1	1	.5	.5	.5	0	1	1	3	.25	.25	.75	.5	.66666669	.33333334	.33333334
151105_0915	7	PP	-1	Both entered	1	1	Both available	Both available	-1	2	29.432568	1	30	3	3	3	0	2	207				25	10	15	1	1	1	.5	.5	.5	0	1	1	3	.25	.25	.75	.5	.66666669	.33333334	.33333334
151105_0915	8	NYOP	-1	Both entered	1	1	Only NYOP available	Both available	-1	5	34.875328	1	20	0	5	0	0	2	208	56	20	36				0	2	2	0	1	1	0	0	2	2	0	.5	.5	.5	.66666669	.66666669	0
151105_0915	9	Well-Informed	NYOP	Both entered	1	1	Both available	Both available	-1	3	7.8152933	1	22	7	3	2	0	2	209							1	1	1	.5	.5	.5	0	1	1	3	.25	.25	.75	.5	.66666669	.33333334	.33333334
151105_0915	10	Well-Informed	NYOP	Both entered	1	1	Only NYOP available	Both available	-1	4	36.710594	1	27	4	3	2	0	2	210							0	2	2	0	1	1	0	0	2	4	0	.5	1	.5	1	.66666669	0
151105_0915	11	Follow-Up	No purchase	Both entered	1	1	Only NYOP available	Only NYOP available	Don't invest search cost	3	37.48241	1	25	6	4	3	0	2	211							0	2	2	0	1	1	0	0	2	2	0	.5	.5	.5	.66666669	.66666669	0
151105_0915	12	Follow-Up	NYOP	Both entered	1	1	Only NYOP available	Both available	Invest search cost	5	23.838739	1	19	1	4	0	0	2	212							0	2	2	0	1	1	0	0	2	4	0	.5	1	.5	1	.66666669	0
151105_0915	13	Follow-Up	NYOP	Both entered	1	1	Only NYOP available	Only NYOP available	Don't invest search cost	2	37.48241	1	23	6	4	3	0	2	213							0	2	2	0	1	1	0	0	2	4	0	.5	1	.5	1	.66666669	0
151105_0915	14	Follow-Up	NYOP	Both entered	1	1	Only NYOP available	Only NYOP available	Don't invest search cost	3	32.05349	0	23	0	3	0	0	2	214							0	2	2	0	1	1	0	0	2	4	0	.5	1	.5	1	.66666669	0
151105_0915	15	PP	-1	Both entered	1	1	Only NYOP available	Both available	-1	3	34.875328	0	27	4	3	3	0	2	215				0	0	0	0	2	2	0	1	1	0	0	2	2	0	.5	.5	.5	.66666669	.66666669	0
151105_0915	16	NYOP	-1	Both entered	1	1	Both available	Both available	-1	2	34.875328	1	21	1	4	3	0	2	216	18	10	8				1	1	1	.5	.5	.5	0	1	1	3	.25	.25	.75	.5	.66666669	.33333334	.33333334
151105_0915	17	Well-Informed	NYOP	Both entered	1	1	Only NYOP available	Both available	-1	3	7.8152933	1	25	1	4	0	0	2	217							0	2	2	0	1	1	0	0	2	2	0	.5	.5	.5	.66666669	.66666669	0
151105_0915	18	Well-Informed	PP	Both entered	1	1	Both available	Both available	-1	3	25.84761	1	29	4	4	2	0	2	218							1	1	1	.5	.5	.5	0	1	1	3	.25	.25	.75	.5	.66666669	.33333334	.33333334
151105_0915	19	Follow-Up	NYOP	Both entered	1	1	Only NYOP available	Only NYOP available	Don't invest search cost	5	7.8152933	0	19	6	4	3	0	2	219							0	2	2	0	1	1	0	0	2	4	0	.5	1	.5	1	.66666669	0
151105_0915	20	Follow-Up	PP	Both entered	1	1	Both available	Both available	Don't invest search cost	6	26.461254	1	38	7	5	3	0	2	220							1	1	1	.5	.5	.5	0	1	1	3	.25	.25	.75	.5	.66666669	.33333334	.33333334
151105_0915	21	Follow-Up	No purchase	Both entered	1	1	Only NYOP available	Only NYOP available	Don't invest search cost	4	7.8152933	0	22	0	3	3	0	2	221							0	2	2	0	1	1	0	0	2	2	0	.5	.5	.5	.66666669	.66666669	0
151105_0915	22	Follow-Up	NYOP	Both entered	1	1	Only NYOP available	Only NYOP available	Don't invest search cost	4	34.875328	0	21	0	3	0	0	2	222							0	2	2	0	1	1	0	0	2	2	0	.5	.5	.5	.66666669	.66666669	0
151105_0915	23	PP	-1	Both entered	1	1	Only NYOP available	Both available	-1	2	7.8152933	1	20	7	3	0	0	2	223				0	0	0	0	2	2	0	1	1	0	0	2	4	0	.5	1	.5	1	.66666669	0
151105_0915	24	NYOP	-1	Both entered	1	1	Only NYOP available	Both available	-1	6	2.6686347	0	21	1	3	0	0	2	224	41	20	21				0	2	2	0	1	1	0	0	2	4	0	.5	1	.5	1	.66666669	0
151105_0915	1	Well-Informed	NYOP	Both entered	1	1	Only NYOP available	Both available	-1	4	21.12472	0	19	0	4	0	0	2	201							0	2	2	0	1	1	0	0	2	3	0	.5	.75	.5	.83333331	.66666669	0
151105_0915	2	Well-Informed	NYOP	Both entered	1	1	Only NYOP available	Both available	-1	3	7.8152933	1	19	4	3	3	0	2	202							0	2	2	0	1	1	0	0	2	3	0	.5	.75	.5	.83333331	.66666669	0
151105_0915	3	Follow-Up	NYOP	Both entered	1	1	Only NYOP available	Only NYOP available	Don't invest search cost	3	37.068668	1	21	6	5	0	0	2	203							0	2	2	0	1	1	0	0	2	3	0	.5	.75	.5	.83333331	.66666669	0
151105_0915	4	Follow-Up	NYOP	Both entered	1	1	Only NYOP available	Only NYOP available	Don't invest search cost	3	18.145578	1	23	5	3	3	0	2	204							0	2	2	0	1	1	0	0	2	3	0	.5	.75	.5	.83333331	.66666669	0
151105_0915	5	Follow-Up	NYOP	Both entered	1	1	Only NYOP available	Only NYOP available	Don't invest search cost	3	34.875328	0	28	4	4	2	0	2	205							0	2	2	0	1	1	0	0	2	3	0	.5	.75	.5	.83333331	.66666669	0
151105_0915	6	Follow-Up	NYOP	Both entered	1	1	Only NYOP available	Only NYOP available	Don't invest search cost	3	12.553367	1	24	6	4	3	0	2	206							0	2	2	0	1	1	0	0	2	3	0	.5	.75	.5	.83333331	.66666669	0
151105_0915	7	PP	-1	Both entered	1	1	Only NYOP available	Both available	-1	2	29.432568	1	30	3	3	3	0	2	207				0	0	0	0	2	2	0	1	1	0	0	2	3	0	.5	.75	.5	.83333331	.66666669	0
151105_0915	8	NYOP	-1	Both entered	1	1	Only NYOP available	Both available	-1	5	34.875328	1	20	0	5	0	0	2	208	33	20	13				0	2	2	0	1	1	0	0	2	3	0	.5	.75	.5	.83333331	.66666669	0
151105_0915	9	Well-Informed	NYOP	Both entered	1	1	Only NYOP available	Both available	-1	3	7.8152933	1	22	7	3	2	0	2	209							0	2	2	0	1	1	0	0	2	3	0	.5	.75	.5	.83333331	.66666669	0
151105_0915	10	Well-Informed	NYOP	Both entered	1	1	Only NYOP available	Both available	-1	4	36.710594	1	27	4	3	2	0	2	210							0	2	2	0	1	1	0	0	2	3	0	.5	.75	.5	.83333331	.66666669	0
151105_0915	11	Follow-Up	No purchase	Both entered	1	1	Only NYOP available	Only NYOP available	Don't invest search cost	3	37.48241	1	25	6	4	3	0	2	211							0	2	2	0	1	1	0	0	2	3	0	.5	.75	.5	.83333331	.66666669	0
151105_0915	12	Follow-Up	NYOP	Both entered	1	1	Only NYOP available	Only NYOP available	Don't invest search cost	5	23.838739	1	19	1	4	0	0	2	212							0	2	2	0	1	1	0	0	2	3	0	.5	.75	.5	.83333331	.66666669	0
151105_0915	13	Follow-Up	No purchase	Both entered	1	1	Both available	Both available	Don't invest search cost	2	37.48241	1	23	6	4	3	0	2	213							1	1	1	.5	.5	.5	0	2	0	1	.5	0	.25	.5	.33333334	.16666667	.5
151105_0915	14	Follow-Up	NYOP	Both entered	1	1	Only NYOP available	Only NYOP available	Don't invest search cost	3	32.05349	0	23	0	3	0	0	2	214							0	2	2	0	1	1	0	0	2	3	0	.5	.75	.5	.83333331	.66666669	0
151105_0915	15	PP	-1	Both entered	1	1	Both available	Both available	-1	3	34.875328	0	27	4	3	3	0	2	215				40	20	20	1	1	1	.5	.5	.5	0	2	0	1	.5	0	.25	.5	.33333334	.16666667	.5
151105_0915	16	NYOP	-1	Both entered	1	1	Both available	Both available	-1	2	34.875328	1	21	1	4	3	0	2	216	0	0	0				1	1	1	.5	.5	.5	0	2	0	1	.5	0	.25	.5	.33333334	.16666667	.5
151105_0915	17	Well-Informed	NYOP	Both entered	1	1	Both available	Both available	-1	3	7.8152933	1	25	1	4	0	0	2	217							1	1	1	.5	.5	.5	0	2	0	1	.5	0	.25	.5	.33333334	.16666667	.5
151105_0915	18	Well-Informed	PP	Both entered	1	1	Both available	Both available	-1	3	25.84761	1	29	4	4	2	0	2	218							1	1	1	.5	.5	.5	0	2	0	1	.5	0	.25	.5	.33333334	.16666667	.5
151105_0915	19	Follow-Up	NYOP REJECT No Purchase	Both entered	1	1	Both available	Both available	Don't invest search cost	5	7.8152933	0	19	6	4	3	0	2	219							1	1	1	.5	.5	.5	0	2	0	1	.5	0	.25	.5	.33333334	.16666667	.5
151105_0915	20	Follow-Up	PP	Both entered	1	1	Both available	Both available	Don't invest search cost	6	26.461254	1	38	7	5	3	0	2	220							1	1	1	.5	.5	.5	0	2	0	1	.5	0	.25	.5	.33333334	.16666667	.5
151105_0915	21	Follow-Up	No purchase	Both entered	1	1	Only NYOP available	Only NYOP available	Don't invest search cost	4	7.8152933	0	22	0	3	3	0	2	221							0	2	2	0	1	1	0	0	2	3	0	.5	.75	.5	.83333331	.66666669	0
151105_0915	22	Follow-Up	PP	Both entered	1	1	Both available	Both available	Don't invest search cost	4	34.875328	0	21	0	3	0	0	2	222							1	1	1	.5	.5	.5	0	2	0	1	.5	0	.25	.5	.33333334	.16666667	.5
151105_0915	23	PP	-1	Both entered	1	1	Only NYOP available	Both available	-1	2	7.8152933	1	20	7	3	0	0	2	223				0	0	0	0	2	2	0	1	1	0	0	2	3	0	.5	.75	.5	.83333331	.66666669	0
151105_0915	24	NYOP	-1	Both entered	1	1	Only NYOP available	Both available	-1	6	2.6686347	0	21	1	3	0	0	2	224	50	20	30				0	2	2	0	1	1	0	0	2	3	0	.5	.75	.5	.83333331	.66666669	0
151105_0915	1	Well-Informed	NYOP	Both entered	1	1	Both available	Both available	-1	4	21.12472	0	19	0	4	0	0	2	201							1	1	1	.5	.5	.5	0	2	2	2	.5	.5	.5	0	.5	.5	.5
151105_0915	2	Well-Informed	NYOP	Both entered	1	1	Only NYOP available	Both available	-1	3	7.8152933	1	19	4	3	3	0	2	202							0	2	2	0	1	1	0	2	2	2	.5	.5	.5	0	.66666669	.66666669	.33333334
151105_0915	3	Follow-Up	NYOP	Both entered	1	1	Only NYOP available	Only NYOP available	Don't invest search cost	3	37.068668	1	21	6	5	0	0	2	203							0	2	2	0	1	1	0	2	2	2	.5	.5	.5	0	.66666669	.66666669	.33333334
151105_0915	4	Follow-Up	PP	Both entered	1	1	Both available	Both available	Don't invest search cost	3	18.145578	1	23	5	3	3	0	2	204							1	1	1	.5	.5	.5	0	1	3	3	.25	.75	.75	0	.66666669	.66666669	.33333334
151105_0915	5	Follow-Up	PP	Both entered	1	1	Only NYOP available	Both available	Invest search cost	3	34.875328	0	28	4	4	2	0	2	205							0	2	2	0	1	1	0	2	2	2	.5	.5	.5	0	.66666669	.66666669	.33333334
151105_0915	6	Follow-Up	NYOP	Both entered	1	1	Only NYOP available	Only NYOP available	Don't invest search cost	3	12.553367	1	24	6	4	3	0	2	206							0	2	2	0	1	1	0	2	2	2	.5	.5	.5	0	.66666669	.66666669	.33333334
151105_0915	7	PP	-1	Both entered	1	1	Both available	Both available	-1	2	29.432568	1	30	3	3	3	0	2	207				15	5	10	1	1	1	.5	.5	.5	0	1	3	3	.25	.75	.75	0	.66666669	.66666669	.33333334
151105_0915	8	NYOP	-1	Both entered	1	1	Both available	Both available	-1	5	34.875328	1	20	0	5	0	0	2	208	26	15	11				1	1	1	.5	.5	.5	0	1	3	3	.25	.75	.75	0	.66666669	.66666669	.33333334
151105_0915	9	Well-Informed	NYOP	Both entered	1	1	Only NYOP available	Both available	-1	3	7.8152933	1	22	7	3	2	0	2	209							0	2	2	0	1	1	0	2	2	2	.5	.5	.5	0	.66666669	.66666669	.33333334
151105_0915	10	Well-Informed	PP	Both entered	1	1	Both available	Both available	-1	4	36.710594	1	27	4	3	2	0	2	210							1	1	1	.5	.5	.5	0	2	2	2	.5	.5	.5	0	.5	.5	.5
151105_0915	11	Follow-Up	NYOP	Both entered	1	1	Both available	Both available	Don't invest search cost	3	37.48241	1	25	6	4	3	0	2	211							1	1	1	.5	.5	.5	0	2	2	2	.5	.5	.5	0	.5	.5	.5
151105_0915	12	Follow-Up	PP	Both entered	1	1	Both available	Both available	Don't invest search cost	5	23.838739	1	19	1	4	0	0	2	212							1	1	1	.5	.5	.5	0	2	2	2	.5	.5	.5	0	.5	.5	.5
151105_0915	13	Follow-Up	PP	Both entered	1	1	Both available	Both available	Don't invest search cost	2	37.48241	1	23	6	4	3	0	2	213							1	1	1	.5	.5	.5	0	2	2	2	.5	.5	.5	0	.5	.5	.5
151105_0915	14	Follow-Up	NYOP	Both entered	1	1	Both available	Both available	Don't invest search cost	3	32.05349	0	23	0	3	0	0	2	214							1	1	1	.5	.5	.5	0	1	3	3	.25	.75	.75	0	.66666669	.66666669	.33333334
151105_0915	15	PP	-1	Both entered	1	1	Both available	Both available	-1	3	34.875328	0	27	4	3	3	0	2	215				30	10	20	1	1	1	.5	.5	.5	0	2	2	2	.5	.5	.5	0	.5	.5	.5
151105_0915	16	NYOP	-1	Both entered	1	1	Only NYOP available	Both available	-1	2	34.875328	1	21	1	4	3	0	2	216	26	10	16				0	2	2	0	1	1	0	2	2	2	.5	.5	.5	0	.66666669	.66666669	.33333334
151105_0915	17	Well-Informed	NYOP	Both entered	1	1	Both available	Both available	-1	3	7.8152933	1	25	1	4	0	0	2	217							1	1	1	.5	.5	.5	0	1	3	3	.25	.75	.75	0	.66666669	.66666669	.33333334
151105_0915	18	Well-Informed	PP	Both entered	1	1	Both available	Both available	-1	3	25.84761	1	29	4	4	2	0	2	218							1	1	1	.5	.5	.5	0	1	3	3	.25	.75	.75	0	.66666669	.66666669	.33333334
151105_0915	19	Follow-Up	NYOP	Both entered	1	1	Both available	Both available	Don't invest search cost	5	7.8152933	0	19	6	4	3	0	2	219							1	1	1	.5	.5	.5	0	1	3	3	.25	.75	.75	0	.66666669	.66666669	.33333334
151105_0915	20	Follow-Up	PP	Both entered	1	1	Only NYOP available	Both available	Invest search cost	6	26.461254	1	38	7	5	3	0	2	220							0	2	2	0	1	1	0	2	2	2	.5	.5	.5	0	.66666669	.66666669	.33333334
151105_0915	21	Follow-Up	NYOP	Both entered	1	1	Both available	Both available	Don't invest search cost	4	7.8152933	0	22	0	3	3	0	2	221							1	1	1	.5	.5	.5	0	1	3	3	.25	.75	.75	0	.66666669	.66666669	.33333334
151105_0915	22	Follow-Up	NYOP	Both entered	1	1	Both available	Both available	Don't invest search cost	4	34.875328	0	21	0	3	0	0	2	222							1	1	1	.5	.5	.5	0	2	2	2	.5	.5	.5	0	.5	.5	.5
151105_0915	23	PP	-1	Both entered	1	1	Only NYOP available	Both available	-1	2	7.8152933	1	20	7	3	0	0	2	223				30	10	20	0	2	2	0	1	1	0	2	2	2	.5	.5	.5	0	.66666669	.66666669	.33333334
151105_0915	24	NYOP	-1	Both entered	1	1	Both available	Both available	-1	6	2.6686347	0	21	1	3	0	0	2	224	19	10	9				1	1	1	.5	.5	.5	0	2	2	2	.5	.5	.5	0	.5	.5	.5
151105_0915	1	Well-Informed	NYOP	Both entered	1	1	Only NYOP available	Both available	-1	4	21.12472	0	19	0	4	0	0	2	201							0	2	2	0	1	1	0	0	3	4	0	.75	1	.25	1	.83333331	0
151105_0915	2	Well-Informed	NYOP	Both entered	1	1	Only NYOP available	Both available	-1	3	7.8152933	1	19	4	3	3	0	2	202							0	2	2	0	1	1	0	0	3	4	0	.75	1	.25	1	.83333331	0
151105_0915	3	Follow-Up	NYOP	Both entered	1	1	Only NYOP available	Only NYOP available	Don't invest search cost	3	37.068668	1	21	6	5	0	0	2	203							0	2	2	0	1	1	0	0	3	4	0	.75	1	.25	1	.83333331	0
151105_0915	4	Follow-Up	NYOP	Both entered	1	1	Only NYOP available	Only NYOP available	Don't invest search cost	3	18.145578	1	23	5	3	3	0	2	204							0	2	2	0	1	1	0	0	3	4	0	.75	1	.25	1	.83333331	0
151105_0915	5	Follow-Up	NYOP	Both entered	1	1	Only NYOP available	Only NYOP available	Don't invest search cost	3	34.875328	0	28	4	4	2	0	2	205							0	2	2	0	1	1	0	0	3	4	0	.75	1	.25	1	.83333331	0
151105_0915	6	Follow-Up	NYOP	Both entered	1	1	Only NYOP available	Only NYOP available	Don't invest search cost	3	12.553367	1	24	6	4	3	0	2	206							0	2	2	0	1	1	0	0	3	4	0	.75	1	.25	1	.83333331	0
151105_0915	7	PP	-1	Both entered	1	1	Only NYOP available	Both available	-1	2	29.432568	1	30	3	3	3	0	2	207				0	0	0	0	2	2	0	1	1	0	0	3	4	0	.75	1	.25	1	.83333331	0
151105_0915	8	NYOP	-1	Both entered	1	1	Only NYOP available	Both available	-1	5	34.875328	1	20	0	5	0	0	2	208	48	30	18				0	2	2	0	1	1	0	0	3	4	0	.75	1	.25	1	.83333331	0
151105_0915	9	Well-Informed	NYOP	Both entered	1	1	Only NYOP available	Both available	-1	3	7.8152933	1	22	7	3	2	0	2	209							0	2	2	0	1	1	0	0	3	4	0	.75	1	.25	1	.83333331	0
151105_0915	10	Well-Informed	NYOP	Both entered	1	1	Only NYOP available	Both available	-1	4	36.710594	1	27	4	3	2	0	2	210							0	2	2	0	1	1	0	0	3	4	0	.75	1	.25	1	.83333331	0
151105_0915	11	Follow-Up	No purchase	Both entered	1	1	Both available	Both available	Don't invest search cost	3	37.48241	1	25	6	4	3	0	2	211							1	1	1	.5	.5	.5	0	2	1	1	.5	.25	.25	.25	.33333334	.33333334	.5
151105_0915	12	Follow-Up	PP	Both entered	1	1	Both available	Both available	Don't invest search cost	5	23.838739	1	19	1	4	0	0	2	212							1	1	1	.5	.5	.5	0	2	1	1	.5	.25	.25	.25	.33333334	.33333334	.5
151105_0915	13	Follow-Up	NYOP	Both entered	1	1	Only NYOP available	Only NYOP available	Don't invest search cost	2	37.48241	1	23	6	4	3	0	2	213							0	2	2	0	1	1	0	0	3	4	0	.75	1	.25	1	.83333331	0
151105_0915	14	Follow-Up	NYOP	Both entered	1	1	Only NYOP available	Only NYOP available	Don't invest search cost	3	32.05349	0	23	0	3	0	0	2	214							0	2	2	0	1	1	0	0	3	4	0	.75	1	.25	1	.83333331	0
151105_0915	15	PP	-1	Both entered	1	1	Only NYOP available	Both available	-1	3	34.875328	0	27	4	3	3	0	2	215				0	0	0	0	2	2	0	1	1	0	0	3	4	0	.75	1	.25	1	.83333331	0
151105_0915	16	NYOP	-1	Both entered	1	1	Both available	Both available	-1	2	34.875328	1	21	1	4	3	0	2	216	11	10	1				1	1	1	.5	.5	.5	0	2	1	1	.5	.25	.25	.25	.33333334	.33333334	.5
151105_0915	17	Well-Informed	NYOP	Both entered	1	1	Both available	Both available	-1	3	7.8152933	1	25	1	4	0	0	2	217							1	1	1	.5	.5	.5	0	2	1	1	.5	.25	.25	.25	.33333334	.33333334	.5
151105_0915	18	Well-Informed	PP	Both entered	1	1	Both available	Both available	-1	3	25.84761	1	29	4	4	2	0	2	218							1	1	1	.5	.5	.5	0	2	1	1	.5	.25	.25	.25	.33333334	.33333334	.5
151105_0915	19	Follow-Up	NYOP	Both entered	1	1	Only NYOP available	Only NYOP available	Don't invest search cost	5	7.8152933	0	19	6	4	3	0	2	219							0	2	2	0	1	1	0	0	3	4	0	.75	1	.25	1	.83333331	0
151105_0915	20	Follow-Up	NYOP	Both entered	1	1	Only NYOP available	Only NYOP available	Don't invest search cost	6	26.461254	1	38	7	5	3	0	2	220							0	2	2	0	1	1	0	0	3	4	0	.75	1	.25	1	.83333331	0
151105_0915	21	Follow-Up	NYOP	Both entered	1	1	Both available	Both available	Don't invest search cost	4	7.8152933	0	22	0	3	3	0	2	221							1	1	1	.5	.5	.5	0	2	1	1	.5	.25	.25	.25	.33333334	.33333334	.5
151105_0915	22	Follow-Up	PP	Both entered	1	1	Both available	Both available	Don't invest search cost	4	34.875328	0	21	0	3	0	0	2	222							1	1	1	.5	.5	.5	0	2	1	1	.5	.25	.25	.25	.33333334	.33333334	.5
151105_0915	23	PP	-1	Both entered	1	1	Both available	Both available	-1	2	7.8152933	1	20	7	3	0	0	2	223				34	20	14	1	1	1	.5	.5	.5	0	2	1	1	.5	.25	.25	.25	.33333334	.33333334	.5
151105_0915	24	NYOP	-1	Both entered	1	1	Only NYOP available	Both available	-1	6	2.6686347	0	21	1	3	0	0	2	224	65	30	35				0	2	2	0	1	1	0	0	3	4	0	.75	1	.25	1	.83333331	0
151105_0915	1	Well-Informed	PP	Both entered	1	1	Both available	Both available	-1	4	21.12472	0	19	0	4	0	0	2	201							1	1	1	.5	.5	.5	0	2	2	2	.5	.5	.5	0	.5	.5	.5
151105_0915	2	Well-Informed	NYOP	Both entered	1	1	Both available	Both available	-1	3	7.8152933	1	19	4	3	3	0	2	202							1	1	1	.5	.5	.5	0	2	2	2	.5	.5	.5	0	.5	.5	.5
151105_0915	3	Follow-Up	NYOP	Both entered	1	1	Only NYOP available	Only NYOP available	Don't invest search cost	3	37.068668	1	21	6	5	0	0	2	203							0	1	2	0	.5	1	.5	0	4	4	0	1	1	0	1	.83333331	0
151105_0915	4	Follow-Up	NYOP	Both entered	1	1	Only NYOP available	Only NYOP available	Don't invest search cost	3	18.145578	1	23	5	3	3	0	2	204							0	2	2	0	1	1	0	0	4	4	0	1	1	0	1	1	0
151105_0915	5	Follow-Up	NYOP	Both entered	1	1	Only NYOP available	Only NYOP available	Don't invest search cost	3	34.875328	0	28	4	4	2	0	2	205							0	2	2	0	1	1	0	0	4	4	0	1	1	0	1	1	0
151105_0915	6	Follow-Up	NYOP	Both entered	1	1	Only NYOP available	Both available	Invest search cost	3	12.553367	1	24	6	4	3	0	2	206							0	1	2	0	.5	1	.5	0	4	4	0	1	1	0	1	.83333331	0
151105_0915	7	PP	-1	Both entered	1	1	Only NYOP available	Both available	-1	2	29.432568	1	30	3	3	3	0	2	207				0	0	0	0	1	2	0	.5	1	.5	0	4	4	0	1	1	0	1	.83333331	0
151105_0915	8	NYOP	-1	Both entered	1	1	Only NYOP available	Both available	-1	5	34.875328	1	20	0	5	0	0	2	208	109	80	29				0	1	2	0	.5	1	.5	0	4	4	0	1	1	0	1	.83333331	0
151105_0915	9	Well-Informed	NYOP	Both entered	1	1	Only NYOP available	Both available	-1	3	7.8152933	1	22	7	3	2	0	2	209							0	1	2	0	.5	1	.5	0	4	4	0	1	1	0	1	.83333331	0
151105_0915	10	Well-Informed	NYOP REJECT No Purchase	Both entered	1	1	Only NYOP available	Both available	-1	4	36.710594	1	27	4	3	2	0	2	210							0	1	2	0	.5	1	.5	0	4	4	0	1	1	0	1	.83333331	0
151105_0915	11	Follow-Up	NYOP	Both entered	1	1	Both available	Both available	Don't invest search cost	3	37.48241	1	25	6	4	3	0	2	211							1	1	1	.5	.5	.5	0	2	2	2	.5	.5	.5	0	.5	.5	.5
151105_0915	12	Follow-Up	NYOP	Both entered	1	1	Only NYOP available	Only NYOP available	Don't invest search cost	5	23.838739	1	19	1	4	0	0	2	212							0	1	2	0	.5	1	.5	0	4	4	0	1	1	0	1	.83333331	0
151105_0915	13	Follow-Up	NYOP	Both entered	1	1	Only NYOP available	Only NYOP available	Don't invest search cost	2	37.48241	1	23	6	4	3	0	2	213							0	1	2	0	.5	1	.5	0	4	4	0	1	1	0	1	.83333331	0
151105_0915	14	Follow-Up	NYOP	Both entered	1	1	Only NYOP available	Only NYOP available	Don't invest search cost	3	32.05349	0	23	0	3	0	0	2	214							0	2	2	0	1	1	0	0	4	4	0	1	1	0	1	1	0
151105_0915	15	PP	-1	Both entered	1	1	Only NYOP available	Both available	-1	3	34.875328	0	27	4	3	3	0	2	215				0	0	0	0	2	2	0	1	1	0	0	4	4	0	1	1	0	1	1	0
151105_0915	16	NYOP	-1	Both entered	1	1	Both available	Both available	-1	2	34.875328	1	21	1	4	3	0	2	216	43	40	3				1	1	1	.5	.5	.5	0	2	2	2	.5	.5	.5	0	.5	.5	.5
151105_0915	17	Well-Informed	NYOP	Both entered	1	1	Only NYOP available	Both available	-1	3	7.8152933	1	25	1	4	0	0	2	217							0	2	2	0	1	1	0	0	4	4	0	1	1	0	1	1	0
151105_0915	18	Well-Informed	NYOP	Both entered	1	1	Only NYOP available	Both available	-1	3	25.84761	1	29	4	4	2	0	2	218							0	2	2	0	1	1	0	0	4	4	0	1	1	0	1	1	0
151105_0915	19	Follow-Up	NYOP	Both entered	1	1	Only NYOP available	Only NYOP available	Don't invest search cost	5	7.8152933	0	19	6	4	3	0	2	219							0	2	2	0	1	1	0	0	4	4	0	1	1	0	1	1	0
151105_0915	20	Follow-Up	PP	Both entered	1	1	Both available	Both available	Don't invest search cost	6	26.461254	1	38	7	5	3	0	2	220							1	1	1	.5	.5	.5	0	2	2	2	.5	.5	.5	0	.5	.5	.5
151105_0915	21	Follow-Up	NYOP	Both entered	1	1	Both available	Both available	Don't invest search cost	4	7.8152933	0	22	0	3	3	0	2	221							1	1	1	.5	.5	.5	0	2	2	2	.5	.5	.5	0	.5	.5	.5
151105_0915	22	Follow-Up	PP	Both entered	1	1	Both available	Both available	Don't invest search cost	4	34.875328	0	21	0	3	0	0	2	222							1	1	1	.5	.5	.5	0	2	2	2	.5	.5	.5	0	.5	.5	.5
151105_0915	23	PP	-1	Both entered	1	1	Both available	Both available	-1	2	7.8152933	1	20	7	3	0	0	2	223				56	40	16	1	1	1	.5	.5	.5	0	2	2	2	.5	.5	.5	0	.5	.5	.5
151105_0915	24	NYOP	-1	Both entered	1	1	Only NYOP available	Both available	-1	6	2.6686347	0	21	1	3	0	0	2	224	114	80	34				0	2	2	0	1	1	0	0	4	4	0	1	1	0	1	1	0
151105_0915	1	Well-Informed	PP	Both entered	1	1	Both available	Both available	-1	4	21.12472	0	19	0	4	0	0	2	201							1	1	1	.5	.5	.5	0	3	1	1	.75	.25	.25	0	.33333334	.33333334	.66666669
151105_0915	2	Well-Informed	NYOP	Both entered	1	1	Both available	Both available	-1	3	7.8152933	1	19	4	3	3	0	2	202							1	1	1	.5	.5	.5	0	3	1	1	.75	.25	.25	0	.33333334	.33333334	.66666669
151105_0915	3	Follow-Up	NYOP	Both entered	1	1	Both available	Both available	Don't invest search cost	3	37.068668	1	21	6	5	0	0	2	203							1	1	1	.5	.5	.5	0	3	1	1	.75	.25	.25	0	.33333334	.33333334	.66666669
151105_0915	4	Follow-Up	PP	Both entered	1	1	Both available	Both available	Don't invest search cost	3	18.145578	1	23	5	3	3	0	2	204							1	1	1	.5	.5	.5	0	3	1	1	.75	.25	.25	0	.33333334	.33333334	.66666669
151105_0915	5	Follow-Up	PP	Both entered	1	1	Both available	Both available	Don't invest search cost	3	34.875328	0	28	4	4	2	0	2	205							1	1	1	.5	.5	.5	0	3	1	1	.75	.25	.25	0	.33333334	.33333334	.66666669
151105_0915	6	Follow-Up	NYOP	Both entered	1	1	Only NYOP available	Only NYOP available	Don't invest search cost	3	12.553367	1	24	6	4	3	0	2	206							0	2	2	0	1	1	0	1	3	3	.25	.75	.75	0	.83333331	.83333331	.16666667
151105_0915	7	PP	-1	Both entered	1	1	Only NYOP available	Both available	-1	2	29.432568	1	30	3	3	3	0	2	207				15	5	10	0	2	2	0	1	1	0	1	3	3	.25	.75	.75	0	.83333331	.83333331	.16666667
151105_0915	8	NYOP	-1	Both entered	1	1	Both available	Both available	-1	5	34.875328	1	20	0	5	0	0	2	208	39	15	24				1	1	1	.5	.5	.5	0	1	3	3	.25	.75	.75	0	.66666669	.66666669	.33333334
151105_0915	9	Well-Informed	NYOP	Both entered	1	1	Only NYOP available	Both available	-1	3	7.8152933	1	22	7	3	2	0	2	209							0	2	2	0	1	1	0	1	3	3	.25	.75	.75	0	.83333331	.83333331	.16666667
151105_0915	10	Well-Informed	NYOP	Both entered	1	1	Only NYOP available	Both available	-1	4	36.710594	1	27	4	3	2	0	2	210							0	2	2	0	1	1	0	1	3	3	.25	.75	.75	0	.83333331	.83333331	.16666667
151105_0915	11	Follow-Up	NYOP	Both entered	1	1	Only NYOP available	Only NYOP available	Don't invest search cost	3	37.48241	1	25	6	4	3	0	2	211							0	2	2	0	1	1	0	1	3	3	.25	.75	.75	0	.83333331	.83333331	.16666667
151105_0915	12	Follow-Up	PP	Both entered	1	1	Both available	Both available	Don't invest search cost	5	23.838739	1	19	1	4	0	0	2	212							1	1	1	.5	.5	.5	0	1	3	3	.25	.75	.75	0	.66666669	.66666669	.33333334
151105_0915	13	Follow-Up	NYOP	Both entered	1	1	Both available	Both available	Don't invest search cost	2	37.48241	1	23	6	4	3	0	2	213							1	1	1	.5	.5	.5	0	1	3	3	.25	.75	.75	0	.66666669	.66666669	.33333334
151105_0915	14	Follow-Up	NYOP	Both entered	1	1	Both available	Both available	Don't invest search cost	3	32.05349	0	23	0	3	0	0	2	214							1	1	1	.5	.5	.5	0	1	3	3	.25	.75	.75	0	.66666669	.66666669	.33333334
151105_0915	15	PP	-1	Both entered	1	1	Both available	Both available	-1	3	34.875328	0	27	4	3	3	0	2	215				45	15	30	1	1	1	.5	.5	.5	0	3	1	1	.75	.25	.25	0	.33333334	.33333334	.66666669
151105_0915	16	NYOP	-1	Both entered	1	1	Both available	Both available	-1	2	34.875328	1	21	1	4	3	0	2	216	11	5	6				1	1	1	.5	.5	.5	0	3	1	1	.75	.25	.25	0	.33333334	.33333334	.66666669
151105_0915	17	Well-Informed	NYOP	Both entered	1	1	Both available	Both available	-1	3	7.8152933	1	25	1	4	0	0	2	217							1	1	1	.5	.5	.5	0	1	3	3	.25	.75	.75	0	.66666669	.66666669	.33333334
151105_0915	18	Well-Informed	PP	Both entered	1	1	Both available	Both available	-1	3	25.84761	1	29	4	4	2	0	2	218							1	1	1	.5	.5	.5	0	1	3	3	.25	.75	.75	0	.66666669	.66666669	.33333334
151105_0915	19	Follow-Up	NYOP	Both entered	1	1	Both available	Both available	Don't invest search cost	5	7.8152933	0	19	6	4	3	0	2	219							1	1	1	.5	.5	.5	0	1	3	3	.25	.75	.75	0	.66666669	.66666669	.33333334
151105_0915	20	Follow-Up	PP	Both entered	1	1	Only NYOP available	Both available	Invest search cost	6	26.461254	1	38	7	5	3	0	2	220							0	2	2	0	1	1	0	1	3	3	.25	.75	.75	0	.83333331	.83333331	.16666667
151105_0915	21	Follow-Up	NYOP	Both entered	1	1	Only NYOP available	Only NYOP available	Don't invest search cost	4	7.8152933	0	22	0	3	3	0	2	221							0	2	2	0	1	1	0	1	3	3	.25	.75	.75	0	.83333331	.83333331	.16666667
151105_0915	22	Follow-Up	PP	Both entered	1	1	Both available	Both available	Don't invest search cost	4	34.875328	0	21	0	3	0	0	2	222							1	1	1	.5	.5	.5	0	3	1	1	.75	.25	.25	0	.33333334	.33333334	.66666669
151105_0915	23	PP	-1	Both entered	1	1	Both available	Both available	-1	2	7.8152933	1	20	7	3	0	0	2	223				18	5	13	1	1	1	.5	.5	.5	0	1	3	3	.25	.75	.75	0	.66666669	.66666669	.33333334
151105_0915	24	NYOP	-1	Both entered	1	1	Only NYOP available	Both available	-1	6	2.6686347	0	21	1	3	0	0	2	224	41	15	26				0	2	2	0	1	1	0	1	3	3	.25	.75	.75	0	.83333331	.83333331	.16666667
151105_0915	1	Well-Informed	NYOP	Both entered	1	1	Both available	Both available	-1	4	21.12472	0	19	0	4	0	0	2	201							1	1	2	.5	.5	1	0	2	2	2	.5	.5	.5	0	.66666669	.5	.5
151105_0915	2	Well-Informed	NYOP	Both entered	1	1	Only NYOP available	Both available	-1	3	7.8152933	1	19	4	3	3	0	2	202							0	2	2	0	1	1	0	1	3	3	.25	.75	.75	0	.83333331	.83333331	.16666667
151105_0915	3	Follow-Up	NYOP	Both entered	1	1	Both available	Both available	Don't invest search cost	3	37.068668	1	21	6	5	0	0	2	203							1	1	2	.5	.5	1	0	2	2	2	.5	.5	.5	0	.66666669	.5	.5
151105_0915	4	Follow-Up	NYOP	Both entered	1	1	Only NYOP available	Only NYOP available	Don't invest search cost	3	18.145578	1	23	5	3	3	0	2	204							0	2	2	0	1	1	0	1	3	3	.25	.75	.75	0	.83333331	.83333331	.16666667
151105_0915	5	Follow-Up	PP	Both entered	1	1	Only NYOP available	Both available	Invest search cost	3	34.875328	0	28	4	4	2	0	2	205							0	2	2	0	1	1	0	1	3	3	.25	.75	.75	0	.83333331	.83333331	.16666667
151105_0915	6	Follow-Up	NYOP	Both entered	1	1	Both available	Both available	Don't invest search cost	3	12.553367	1	24	6	4	3	0	2	206							1	1	2	.5	.5	1	0	2	2	2	.5	.5	.5	0	.66666669	.5	.5
151105_0915	7	PP	-1	Both entered	1	1	Both available	Both available	-1	2	29.432568	1	30	3	3	3	0	2	207				30	20	10	1	1	2	.5	.5	1	0	1	3	4	.25	.75	1	0	1	.66666669	.33333334
151105_0915	8	NYOP	-1	Both entered	1	1	Both available	Both available	-1	5	34.875328	1	20	0	5	0	0	2	208	50	40	10				1	1	2	.5	.5	1	0	2	2	2	.5	.5	.5	0	.66666669	.5	.5
151105_0915	9	Well-Informed	NYOP	Both entered	1	1	Only NYOP available	Both available	-1	3	7.8152933	1	22	7	3	2	0	2	209							0	2	2	0	1	1	0	1	3	3	.25	.75	.75	0	.83333331	.83333331	.16666667
151105_0915	10	Well-Informed	NYOP REJECT Purchase	Both entered	1	1	Both available	Both available	-1	4	36.710594	1	27	4	3	2	0	2	210							1	1	2	.5	.5	1	0	1	3	4	.25	.75	1	0	1	.66666669	.33333334
151105_0915	11	Follow-Up	NYOP	Both entered	1	1	Only NYOP available	Only NYOP available	Don't invest search cost	3	37.48241	1	25	6	4	3	0	2	211							0	2	2	0	1	1	0	1	3	3	.25	.75	.75	0	.83333331	.83333331	.16666667
151105_0915	12	Follow-Up	PP	Both entered	1	1	Both available	Both available	Don't invest search cost	5	23.838739	1	19	1	4	0	0	2	212							1	1	2	.5	.5	1	0	2	2	2	.5	.5	.5	0	.66666669	.5	.5
151105_0915	13	Follow-Up	PP	Both entered	1	1	Both available	Both available	Don't invest search cost	2	37.48241	1	23	6	4	3	0	2	213							1	1	2	.5	.5	1	0	2	2	2	.5	.5	.5	0	.66666669	.5	.5
151105_0915	14	Follow-Up	NYOP	Both entered	1	1	Both available	Both available	Don't invest search cost	3	32.05349	0	23	0	3	0	0	2	214							1	1	2	.5	.5	1	0	1	3	4	.25	.75	1	0	1	.66666669	.33333334
151105_0915	15	PP	-1	Both entered	1	1	Only NYOP available	Both available	-1	3	34.875328	0	27	4	3	3	0	2	215				30	20	10	0	2	2	0	1	1	0	1	3	3	.25	.75	.75	0	.83333331	.83333331	.16666667
151105_0915	16	NYOP	-1	Both entered	1	1	Both available	Both available	-1	2	34.875328	1	21	1	4	3	0	2	216	76	60	16				1	1	2	.5	.5	1	0	1	3	4	.25	.75	1	0	1	.66666669	.33333334
151105_0915	17	Well-Informed	NYOP	Both entered	1	1	Both available	Both available	-1	3	7.8152933	1	25	1	4	0	0	2	217							1	1	2	.5	.5	1	0	1	3	4	.25	.75	1	0	1	.66666669	.33333334
151105_0915	18	Well-Informed	NYOP REJECT Purchase	Both entered	1	1	Both available	Both available	-1	3	25.84761	1	29	4	4	2	0	2	218							1	1	2	.5	.5	1	0	2	2	2	.5	.5	.5	0	.66666669	.5	.5
151105_0915	19	Follow-Up	NYOP	Both entered	1	1	Both available	Both available	Don't invest search cost	5	7.8152933	0	19	6	4	3	0	2	219							1	1	2	.5	.5	1	0	1	3	4	.25	.75	1	0	1	.66666669	.33333334
151105_0915	20	Follow-Up	NYOP	Both entered	1	1	Both available	Both available	Don't invest search cost	6	26.461254	1	38	7	5	3	0	2	220							1	1	2	.5	.5	1	0	1	3	4	.25	.75	1	0	1	.66666669	.33333334
151105_0915	21	Follow-Up	NYOP REJECT Purchase	Both entered	1	1	Both available	Both available	Don't invest search cost	4	7.8152933	0	22	0	3	3	0	2	221							1	1	2	.5	.5	1	0	1	3	4	.25	.75	1	0	1	.66666669	.33333334
151105_0915	22	Follow-Up	NYOP	Both entered	1	1	Only NYOP available	Only NYOP available	Don't invest search cost	4	34.875328	0	21	0	3	0	0	2	222							0	2	2	0	1	1	0	1	3	3	.25	.75	.75	0	.83333331	.83333331	.16666667
151105_0915	23	PP	-1	Both entered	1	1	Both available	Both available	-1	2	7.8152933	1	20	7	3	0	0	2	223				56	40	16	1	1	2	.5	.5	1	0	2	2	2	.5	.5	.5	0	.66666669	.5	.5
151105_0915	24	NYOP	-1	Both entered	1	1	Only NYOP available	Both available	-1	6	2.6686347	0	21	1	3	0	0	2	224	90	60	30				0	2	2	0	1	1	0	1	3	3	.25	.75	.75	0	.83333331	.83333331	.16666667
151105_0915	1	Well-Informed	NYOP REJECT No Purchase	Both entered	1	1	Both available	Both available	-1	4	21.12472	0	19	0	4	0	0	2	201							1	0	2	.5	0	1	.5	3	0	3	.75	0	.75	.25	.83333331	0	.66666669
151105_0915	2	Well-Informed	NYOP REJECT Purchase	Both entered	1	1	Both available	Both available	-1	3	7.8152933	1	19	4	3	3	0	2	202							1	0	2	.5	0	1	.5	3	0	3	.75	0	.75	.25	.83333331	0	.66666669
151105_0915	3	Follow-Up	NYOP REJECT Purchase	Both entered	1	1	Both available	Both available	Don't invest search cost	3	37.068668	1	21	6	5	0	0	2	203							1	0	2	.5	0	1	.5	3	0	3	.75	0	.75	.25	.83333331	0	.66666669
151105_0915	4	Follow-Up	NYOP REJECT No Purchase	Both entered	1	1	Both available	Both available	Don't invest search cost	3	18.145578	1	23	5	3	3	0	2	204							1	0	1	.5	0	.5	.5	2	1	2	.5	.25	.5	.25	.5	.16666667	.5
151105_0915	5	Follow-Up	PP	Both entered	1	1	Only NYOP available	Both available	Invest search cost	3	34.875328	0	28	4	4	2	0	2	205							0	1	1	0	.5	.5	.5	1	2	3	.25	.5	.75	.25	.66666669	.5	.16666667
151105_0915	6	Follow-Up	NYOP	Both entered	1	1	Only NYOP available	Both available	Invest search cost	3	12.553367	1	24	6	4	3	0	2	206							0	1	1	0	.5	.5	.5	1	2	3	.25	.5	.75	.25	.66666669	.5	.16666667
151105_0915	7	PP	-1	Both entered	1	1	Only NYOP available	Both available	-1	2	29.432568	1	30	3	3	3	0	2	207				45	30	15	0	1	1	0	.5	.5	.5	1	2	3	.25	.5	.75	.25	.66666669	.5	.16666667
151105_0915	8	NYOP	-1	Both entered	1	1	Only NYOP available	Both available	-1	5	34.875328	1	20	0	5	0	0	2	208	73	60	13				0	1	1	0	.5	.5	.5	1	2	3	.25	.5	.75	.25	.66666669	.5	.16666667
151105_0915	9	Well-Informed	No purchase	Both entered	1	1	Only NYOP available	Both available	-1	3	7.8152933	1	22	7	3	2	0	2	209							0	1	1	0	.5	.5	.5	1	2	3	.25	.5	.75	.25	.66666669	.5	.16666667
151105_0915	10	Well-Informed	NYOP	Both entered	1	1	Only NYOP available	Both available	-1	4	36.710594	1	27	4	3	2	0	2	210							0	1	1	0	.5	.5	.5	1	2	3	.25	.5	.75	.25	.66666669	.5	.16666667
151105_0915	11	Follow-Up	NYOP	Both entered	1	1	Both available	Both available	Don't invest search cost	3	37.48241	1	25	6	4	3	0	2	211							1	0	1	.5	0	.5	.5	2	1	2	.5	.25	.5	.25	.5	.16666667	.5
151105_0915	12	Follow-Up	NYOP REJECT No Purchase	Both entered	1	1	Only NYOP available	Both available	Invest search cost	5	23.838739	1	19	1	4	0	0	2	212							0	1	1	0	.5	.5	.5	1	2	3	.25	.5	.75	.25	.66666669	.5	.16666667
151105_0915	13	Follow-Up	PP	Both entered	1	1	Both available	Both available	Don't invest search cost	2	37.48241	1	23	6	4	3	0	2	213							1	0	1	.5	0	.5	.5	2	1	2	.5	.25	.5	.25	.5	.16666667	.5
151105_0915	14	Follow-Up	NYOP REJECT Purchase	Both entered	1	1	Both available	Both available	Don't invest search cost	3	32.05349	0	23	0	3	0	0	2	214							1	0	2	.5	0	1	.5	3	0	3	.75	0	.75	.25	.83333331	0	.66666669
151105_0915	15	PP	-1	Both entered	1	1	Both available	Both available	-1	3	34.875328	0	27	4	3	3	0	2	215				105	90	15	1	0	2	.5	0	1	.5	3	0	3	.75	0	.75	.25	.83333331	0	.66666669
151105_0915	16	NYOP	-1	Both entered	1	1	Both available	Both available	-1	2	34.875328	1	21	1	4	3	0	2	216	33	30	3				1	0	1	.5	0	.5	.5	2	1	2	.5	.25	.5	.25	.5	.16666667	.5
151105_0915	17	Well-Informed	No purchase	Both entered	1	1	Both available	Both available	-1	3	7.8152933	1	25	1	4	0	0	2	217							1	0	1	.5	0	.5	.5	2	1	2	.5	.25	.5	.25	.5	.16666667	.5
151105_0915	18	Well-Informed	NYOP REJECT Purchase	Both entered	1	1	Both available	Both available	-1	3	25.84761	1	29	4	4	2	0	2	218							1	0	1	.5	0	.5	.5	2	1	2	.5	.25	.5	.25	.5	.16666667	.5
151105_0915	19	Follow-Up	NYOP	Both entered	1	1	Only NYOP available	Only NYOP available	Don't invest search cost	5	7.8152933	0	19	6	4	3	0	2	219							0	1	1	0	.5	.5	.5	1	2	3	.25	.5	.75	.25	.66666669	.5	.16666667
151105_0915	20	Follow-Up	NYOP REJECT No Purchase	Both entered	1	1	Both available	Both available	Don't invest search cost	6	26.461254	1	38	7	5	3	0	2	220							1	0	2	.5	0	1	.5	3	0	3	.75	0	.75	.25	.83333331	0	.66666669
151105_0915	21	Follow-Up	PP	Both entered	1	1	Both available	Both available	Don't invest search cost	4	7.8152933	0	22	0	3	3	0	2	221							1	0	2	.5	0	1	.5	3	0	3	.75	0	.75	.25	.83333331	0	.66666669
151105_0915	22	Follow-Up	PP	Both entered	1	1	Both available	Both available	Don't invest search cost	4	34.875328	0	21	0	3	0	0	2	222							1	0	1	.5	0	.5	.5	2	1	2	.5	.25	.5	.25	.5	.16666667	.5
151105_0915	23	PP	-1	Both entered	1	1	Both available	Both available	-1	2	7.8152933	1	20	7	3	0	0	2	223				74	60	14	1	0	1	.5	0	.5	.5	2	1	2	.5	.25	.5	.25	.5	.16666667	.5
151105_0915	24	NYOP	-1	Both entered	1	1	Both available	Both available	-1	6	2.6686347	0	21	1	3	0	0	2	224	0	0	0				1	0	2	.5	0	1	.5	3	0	3	.75	0	.75	.25	.83333331	0	.66666669
151105_0915	1	Well-Informed	No purchase	Both entered	1	1	Both available	Both available	-1	4	21.12472	0	19	0	4	0	0	2	201							1	0	1	.5	0	.5	.5	1	1	1	.25	.25	.25	.5	.33333334	.16666667	.33333334
151105_0915	2	Well-Informed	NYOP	Both entered	1	1	Only NYOP available	Both available	-1	3	7.8152933	1	19	4	3	3	0	2	202							0	1	1	0	.5	.5	.5	1	1	1	.25	.25	.25	.5	.33333334	.33333334	.16666667
151105_0915	3	Follow-Up	NYOP	Both entered	1	1	Only NYOP available	Only NYOP available	Don't invest search cost	3	37.068668	1	21	6	5	0	0	2	203							0	1	1	0	.5	.5	.5	1	1	1	.25	.25	.25	.5	.33333334	.33333334	.16666667
151105_0915	4	Follow-Up	NYOP	Both entered	1	1	Both available	Both available	Don't invest search cost	3	18.145578	1	23	5	3	3	0	2	204							1	0	1	.5	0	.5	.5	0	2	2	0	.5	.5	.5	.5	.33333334	.16666667
151105_0915	5	Follow-Up	No purchase	Both entered	1	1	Both available	Both available	Don't invest search cost	3	34.875328	0	28	4	4	2	0	2	205							1	0	1	.5	0	.5	.5	1	1	1	.25	.25	.25	.5	.33333334	.16666667	.33333334
151105_0915	6	Follow-Up	No purchase	Both entered	1	1	Both available	Both available	Don't invest search cost	3	12.553367	1	24	6	4	3	0	2	206							1	0	1	.5	0	.5	.5	0	2	2	0	.5	.5	.5	.5	.33333334	.16666667
151105_0915	7	PP	-1	Both entered	1	1	Both available	Both available	-1	2	29.432568	1	30	3	3	3	0	2	207				75	50	25	1	0	1	.5	0	.5	.5	1	1	1	.25	.25	.25	.5	.33333334	.16666667	.33333334
151105_0915	8	NYOP	-1	Both entered	1	1	Both available	Both available	-1	5	34.875328	1	20	0	5	0	0	2	208	59	50	9				1	0	1	.5	0	.5	.5	1	1	1	.25	.25	.25	.5	.33333334	.16666667	.33333334
151105_0915	9	Well-Informed	No purchase	Both entered	1	1	Only NYOP available	Both available	-1	3	7.8152933	1	22	7	3	2	0	2	209							0	1	1	0	.5	.5	.5	1	1	1	.25	.25	.25	.5	.33333334	.33333334	.16666667
151105_0915	10	Well-Informed	NYOP REJECT Purchase	Both entered	1	1	Both available	Both available	-1	4	36.710594	1	27	4	3	2	0	2	210							1	0	1	.5	0	.5	.5	0	2	2	0	.5	.5	.5	.5	.33333334	.16666667
151105_0915	11	Follow-Up	NYOP	Both entered	1	1	Both available	Both available	Don't invest search cost	3	37.48241	1	25	6	4	3	0	2	211							1	0	1	.5	0	.5	.5	0	2	2	0	.5	.5	.5	.5	.33333334	.16666667
151105_0915	12	Follow-Up	PP	Both entered	1	1	Only NYOP available	Both available	Invest search cost	5	23.838739	1	19	1	4	0	0	2	212							0	1	1	0	.5	.5	.5	1	1	1	.25	.25	.25	.5	.33333334	.33333334	.16666667
151105_0915	13	Follow-Up	No purchase	Both entered	1	1	Only NYOP available	Only NYOP available	Don't invest search cost	2	37.48241	1	23	6	4	3	0	2	213							0	1	1	0	.5	.5	.5	1	1	1	.25	.25	.25	.5	.33333334	.33333334	.16666667
151105_0915	14	Follow-Up	No purchase	Both entered	1	1	Both available	Both available	Don't invest search cost	3	32.05349	0	23	0	3	0	0	2	214							1	0	1	.5	0	.5	.5	1	1	1	.25	.25	.25	.5	.33333334	.16666667	.33333334
151105_0915	15	PP	-1	Both entered	1	1	Only NYOP available	Both available	-1	3	34.875328	0	27	4	3	3	0	2	215				60	50	10	0	1	1	0	.5	.5	.5	1	1	1	.25	.25	.25	.5	.33333334	.33333334	.16666667
151105_0915	16	NYOP	-1	Both entered	1	1	Only NYOP available	Both available	-1	2	34.875328	1	21	1	4	3	0	2	216	54	50	4				0	1	1	0	.5	.5	.5	1	1	1	.25	.25	.25	.5	.33333334	.33333334	.16666667
151105_0915	17	Well-Informed	No purchase	Both entered	1	1	Both available	Both available	-1	3	7.8152933	1	25	1	4	0	0	2	217							1	0	1	.5	0	.5	.5	0	2	2	0	.5	.5	.5	.5	.33333334	.16666667
151105_0915	18	Well-Informed	NYOP REJECT Purchase	Both entered	1	1	Both available	Both available	-1	3	25.84761	1	29	4	4	2	0	2	218							1	0	1	.5	0	.5	.5	1	1	1	.25	.25	.25	.5	.33333334	.16666667	.33333334
151105_0915	19	Follow-Up	NYOP	Both entered	1	1	Both available	Both available	Don't invest search cost	5	7.8152933	0	19	6	4	3	0	2	219							1	0	1	.5	0	.5	.5	1	1	1	.25	.25	.25	.5	.33333334	.16666667	.33333334
151105_0915	20	Follow-Up	PP	Both entered	1	1	Both available	Both available	Don't invest search cost	6	26.461254	1	38	7	5	3	0	2	220							1	0	1	.5	0	.5	.5	1	1	1	.25	.25	.25	.5	.33333334	.16666667	.33333334
151105_0915	21	Follow-Up	No purchase	Both entered	1	1	Both available	Both available	Don't invest search cost	4	7.8152933	0	22	0	3	3	0	2	221							1	0	1	.5	0	.5	.5	0	2	2	0	.5	.5	.5	.5	.33333334	.16666667
151105_0915	22	Follow-Up	No purchase	Both entered	1	1	Only NYOP available	Only NYOP available	Don't invest search cost	4	34.875328	0	21	0	3	0	0	2	222							0	1	1	0	.5	.5	.5	1	1	1	.25	.25	.25	.5	.33333334	.33333334	.16666667
151105_0915	23	PP	-1	Both entered	1	1	Both available	Both available	-1	2	7.8152933	1	20	7	3	0	0	2	223				0	0	0	1	0	1	.5	0	.5	.5	0	2	2	0	.5	.5	.5	.5	.33333334	.16666667
151105_0915	24	NYOP	-1	Both entered	1	1	Both available	Both available	-1	6	2.6686347	0	21	1	3	0	0	2	224	108	100	8				1	0	1	.5	0	.5	.5	0	2	2	0	.5	.5	.5	.5	.33333334	.16666667
151105_0915	1	Well-Informed	NYOP	Both entered	1	1	Both available	Both available	-1	4	21.12472	0	19	0	4	0	0	2	201							1	1	2	.5	.5	1	0	1	2	2	.25	.5	.5	.25	.66666669	.5	.33333334
151105_0915	2	Well-Informed	NYOP	Both entered	1	1	Only NYOP available	Both available	-1	3	7.8152933	1	19	4	3	3	0	2	202							0	2	2	0	1	1	0	0	3	4	0	.75	1	.25	1	.83333331	0
151105_0915	3	Follow-Up	NYOP	Both entered	1	1	Only NYOP available	Only NYOP available	Don't invest search cost	3	37.068668	1	21	6	5	0	0	2	203							0	2	2	0	1	1	0	0	3	4	0	.75	1	.25	1	.83333331	0
151105_0915	4	Follow-Up	NYOP	Both entered	1	1	Both available	Both available	Don't invest search cost	3	18.145578	1	23	5	3	3	0	2	204							1	1	2	.5	.5	1	0	1	2	2	.25	.5	.5	.25	.66666669	.5	.33333334
151105_0915	5	Follow-Up	PP	Both entered	1	1	Both available	Both available	Don't invest search cost	3	34.875328	0	28	4	4	2	0	2	205							1	1	2	.5	.5	1	0	2	1	1	.5	.25	.25	.25	.5	.33333334	.5
151105_0915	6	Follow-Up	NYOP	Both entered	1	1	Only NYOP available	Both available	Invest search cost	3	12.553367	1	24	6	4	3	0	2	206							0	2	2	0	1	1	0	0	3	4	0	.75	1	.25	1	.83333331	0
151105_0915	7	PP	-1	Both entered	1	1	Both available	Both available	-1	2	29.432568	1	30	3	3	3	0	2	207				30	20	10	1	1	2	.5	.5	1	0	1	2	2	.25	.5	.5	.25	.66666669	.5	.33333334
151105_0915	8	NYOP	-1	Both entered	1	1	Both available	Both available	-1	5	34.875328	1	20	0	5	0	0	2	208	24	20	4				1	1	2	.5	.5	1	0	2	1	1	.5	.25	.25	.25	.5	.33333334	.5
151105_0915	9	Well-Informed	NYOP	Both entered	1	1	Both available	Both available	-1	3	7.8152933	1	22	7	3	2	0	2	209							1	1	2	.5	.5	1	0	2	1	1	.5	.25	.25	.25	.5	.33333334	.5
151105_0915	10	Well-Informed	NYOP REJECT Purchase	Both entered	1	1	Both available	Both available	-1	4	36.710594	1	27	4	3	2	0	2	210							1	1	2	.5	.5	1	0	1	2	2	.25	.5	.5	.25	.66666669	.5	.33333334
151105_0915	11	Follow-Up	No purchase	Both entered	1	1	Both available	Both available	Don't invest search cost	3	37.48241	1	25	6	4	3	0	2	211							1	1	2	.5	.5	1	0	1	2	2	.25	.5	.5	.25	.66666669	.5	.33333334
151105_0915	12	Follow-Up	PP	Both entered	1	1	Both available	Both available	Don't invest search cost	5	23.838739	1	19	1	4	0	0	2	212							1	1	2	.5	.5	1	0	2	1	1	.5	.25	.25	.25	.5	.33333334	.5
151105_0915	13	Follow-Up	NYOP	Both entered	1	1	Both available	Both available	Don't invest search cost	2	37.48241	1	23	6	4	3	0	2	213							1	1	2	.5	.5	1	0	1	2	2	.25	.5	.5	.25	.66666669	.5	.33333334
151105_0915	14	Follow-Up	NYOP	Both entered	1	1	Both available	Both available	Don't invest search cost	3	32.05349	0	23	0	3	0	0	2	214							1	1	2	.5	.5	1	0	2	1	1	.5	.25	.25	.25	.5	.33333334	.5
151105_0915	15	PP	-1	Both entered	1	1	Only NYOP available	Both available	-1	3	34.875328	0	27	4	3	3	0	2	215				0	0	0	0	2	2	0	1	1	0	0	3	4	0	.75	1	.25	1	.83333331	0
151105_0915	16	NYOP	-1	Both entered	1	1	Both available	Both available	-1	2	34.875328	1	21	1	4	3	0	2	216	50	40	10				1	1	2	.5	.5	1	0	1	2	2	.25	.5	.5	.25	.66666669	.5	.33333334
151105_0915	17	Well-Informed	NYOP	Both entered	1	1	Only NYOP available	Both available	-1	3	7.8152933	1	25	1	4	0	0	2	217							0	2	2	0	1	1	0	0	3	4	0	.75	1	.25	1	.83333331	0
151105_0915	18	Well-Informed	NYOP REJECT Purchase	Both entered	1	1	Both available	Both available	-1	3	25.84761	1	29	4	4	2	0	2	218							1	1	2	.5	.5	1	0	2	1	1	.5	.25	.25	.25	.5	.33333334	.5
151105_0915	19	Follow-Up	No purchase	Both entered	1	1	Both available	Both available	Don't invest search cost	5	7.8152933	0	19	6	4	3	0	2	219							1	1	2	.5	.5	1	0	2	1	1	.5	.25	.25	.25	.5	.33333334	.5
151105_0915	20	Follow-Up	NYOP	Both entered	1	1	Only NYOP available	Only NYOP available	Don't invest search cost	6	26.461254	1	38	7	5	3	0	2	220							0	2	2	0	1	1	0	0	3	4	0	.75	1	.25	1	.83333331	0
151105_0915	21	Follow-Up	NYOP	Both entered	1	1	Only NYOP available	Only NYOP available	Don't invest search cost	4	7.8152933	0	22	0	3	3	0	2	221							0	2	2	0	1	1	0	0	3	4	0	.75	1	.25	1	.83333331	0
151105_0915	22	Follow-Up	PP	Both entered	1	1	Both available	Both available	Don't invest search cost	4	34.875328	0	21	0	3	0	0	2	222							1	1	2	.5	.5	1	0	1	2	2	.25	.5	.5	.25	.66666669	.5	.33333334
151105_0915	23	PP	-1	Both entered	1	1	Both available	Both available	-1	2	7.8152933	1	20	7	3	0	0	2	223				58	40	18	1	1	2	.5	.5	1	0	2	1	1	.5	.25	.25	.25	.5	.33333334	.5
151105_0915	24	NYOP	-1	Both entered	1	1	Only NYOP available	Both available	-1	6	2.6686347	0	21	1	3	0	0	2	224	75	60	15				0	2	2	0	1	1	0	0	3	4	0	.75	1	.25	1	.83333331	0
151105_0915	1	Well-Informed	NYOP	Both entered	1	1	Only NYOP available	Both available	-1	4	21.12472	0	19	0	4	0	0	2	201							0	2	2	0	1	1	0	0	4	4	0	1	1	0	1	1	0
151105_0915	2	Well-Informed	NYOP	Both entered	1	1	Only NYOP available	Both available	-1	3	7.8152933	1	19	4	3	3	0	2	202							0	2	2	0	1	1	0	0	4	4	0	1	1	0	1	1	0
151105_0915	3	Follow-Up	NYOP	Both entered	1	1	Only NYOP available	Only NYOP available	Don't invest search cost	3	37.068668	1	21	6	5	0	0	2	203							0	1	1	0	.5	.5	.5	2	2	2	.5	.5	.5	0	.5	.5	.33333334
151105_0915	4	Follow-Up	NYOP	Both entered	1	1	Only NYOP available	Only NYOP available	Don't invest search cost	3	18.145578	1	23	5	3	3	0	2	204							0	2	2	0	1	1	0	0	4	4	0	1	1	0	1	1	0
151105_0915	5	Follow-Up	PP	Both entered	1	1	Only NYOP available	Both available	Invest search cost	3	34.875328	0	28	4	4	2	0	2	205							0	1	1	0	.5	.5	.5	2	2	2	.5	.5	.5	0	.5	.5	.33333334
151105_0915	6	Follow-Up	NYOP	Both entered	1	1	Only NYOP available	Both available	Invest search cost	3	12.553367	1	24	6	4	3	0	2	206							0	2	2	0	1	1	0	0	4	4	0	1	1	0	1	1	0
151105_0915	7	PP	-1	Both entered	1	1	Only NYOP available	Both available	-1	2	29.432568	1	30	3	3	3	0	2	207				24	10	14	0	1	1	0	.5	.5	.5	2	2	2	.5	.5	.5	0	.5	.5	.33333334
151105_0915	8	NYOP	-1	Both entered	1	1	Only NYOP available	Both available	-1	5	34.875328	1	20	0	5	0	0	2	208	18	10	8				0	1	1	0	.5	.5	.5	2	2	2	.5	.5	.5	0	.5	.5	.33333334
151105_0915	9	Well-Informed	NYOP	Both entered	1	1	Only NYOP available	Both available	-1	3	7.8152933	1	22	7	3	2	0	2	209							0	1	1	0	.5	.5	.5	2	2	2	.5	.5	.5	0	.5	.5	.33333334
151105_0915	10	Well-Informed	No purchase	Both entered	1	1	Only NYOP available	Both available	-1	4	36.710594	1	27	4	3	2	0	2	210							0	1	1	0	.5	.5	.5	2	2	2	.5	.5	.5	0	.5	.5	.33333334
151105_0915	11	Follow-Up	NYOP	Both entered	1	1	Only NYOP available	Only NYOP available	Don't invest search cost	3	37.48241	1	25	6	4	3	0	2	211							0	2	2	0	1	1	0	0	4	4	0	1	1	0	1	1	0
151105_0915	12	Follow-Up	PP	Both entered	1	1	Only NYOP available	Both available	Invest search cost	5	23.838739	1	19	1	4	0	0	2	212							0	1	1	0	.5	.5	.5	2	2	2	.5	.5	.5	0	.5	.5	.33333334
151105_0915	13	Follow-Up	NYOP	Both entered	1	1	Only NYOP available	Only NYOP available	Don't invest search cost	2	37.48241	1	23	6	4	3	0	2	213							0	2	2	0	1	1	0	0	4	4	0	1	1	0	1	1	0
151105_0915	14	Follow-Up	NYOP	Both entered	1	1	Only NYOP available	Only NYOP available	Don't invest search cost	3	32.05349	0	23	0	3	0	0	2	214							0	1	1	0	.5	.5	.5	2	2	2	.5	.5	.5	0	.5	.5	.33333334
151105_0915	15	PP	-1	Both entered	1	1	Only NYOP available	Both available	-1	3	34.875328	0	27	4	3	3	0	2	215				0	0	0	0	2	2	0	1	1	0	0	4	4	0	1	1	0	1	1	0
151105_0915	16	NYOP	-1	Both entered	1	1	Only NYOP available	Both available	-1	2	34.875328	1	21	1	4	3	0	2	216	65	20	45				0	2	2	0	1	1	0	0	4	4	0	1	1	0	1	1	0
151105_0915	17	Well-Informed	NYOP	Both entered	1	1	Only NYOP available	Both available	-1	3	7.8152933	1	25	1	4	0	0	2	217							0	2	2	0	1	1	0	0	4	4	0	1	1	0	1	1	0
151105_0915	18	Well-Informed	NYOP	Both entered	1	1	Only NYOP available	Both available	-1	3	25.84761	1	29	4	4	2	0	2	218							0	2	2	0	1	1	0	0	4	4	0	1	1	0	1	1	0
151105_0915	19	Follow-Up	NYOP	Both entered	1	1	Only NYOP available	Only NYOP available	Don't invest search cost	5	7.8152933	0	19	6	4	3	0	2	219							0	2	2	0	1	1	0	0	4	4	0	1	1	0	1	1	0
151105_0915	20	Follow-Up	NYOP	Both entered	1	1	Only NYOP available	Only NYOP available	Don't invest search cost	6	26.461254	1	38	7	5	3	0	2	220							0	2	2	0	1	1	0	0	4	4	0	1	1	0	1	1	0
151105_0915	21	Follow-Up	NYOP	Both entered	1	1	Only NYOP available	Only NYOP available	Don't invest search cost	4	7.8152933	0	22	0	3	3	0	2	221							0	2	2	0	1	1	0	0	4	4	0	1	1	0	1	1	0
151105_0915	22	Follow-Up	NYOP	Both entered	1	1	Only NYOP available	Only NYOP available	Don't invest search cost	4	34.875328	0	21	0	3	0	0	2	222							0	2	2	0	1	1	0	0	4	4	0	1	1	0	1	1	0
151105_0915	23	PP	-1	Both entered	1	1	Only NYOP available	Both available	-1	2	7.8152933	1	20	7	3	0	0	2	223				0	0	0	0	2	2	0	1	1	0	0	4	4	0	1	1	0	1	1	0
151105_0915	24	NYOP	-1	Both entered	1	1	Only NYOP available	Both available	-1	6	2.6686347	0	21	1	3	0	0	2	224	62	20	42				0	2	2	0	1	1	0	0	4	4	0	1	1	0	1	1	0
151105_0915	1	Well-Informed	NYOP	Both entered	1	1	Only NYOP available	Both available	-1	4	21.12472	0	19	0	4	0	0	2	201							0	2	2	0	1	1	0	1	3	3	.25	.75	.75	0	.83333331	.83333331	.16666667
151105_0915	2	Well-Informed	NYOP	Both entered	1	1	Only NYOP available	Both available	-1	3	7.8152933	1	19	4	3	3	0	2	202							0	1	1	0	.5	.5	.5	2	2	3	.5	.5	.75	0	.66666669	.5	.33333334
151105_0915	3	Follow-Up	NYOP REJECT Purchase	Both entered	1	1	Only NYOP available	Both available	Invest search cost	3	37.068668	1	21	6	5	0	0	2	203							0	1	1	0	.5	.5	.5	2	2	3	.5	.5	.75	0	.66666669	.5	.33333334
151105_0915	4	Follow-Up	NYOP	Both entered	1	1	Only NYOP available	Only NYOP available	Don't invest search cost	3	18.145578	1	23	5	3	3	0	2	204							0	1	1	0	.5	.5	.5	0	4	4	0	1	1	0	.83333331	.83333331	0
151105_0915	5	Follow-Up	NYOP	Both entered	1	1	Only NYOP available	Only NYOP available	Don't invest search cost	3	34.875328	0	28	4	4	2	0	2	205							0	1	1	0	.5	.5	.5	2	2	3	.5	.5	.75	0	.66666669	.5	.33333334
151105_0915	6	Follow-Up	NYOP	Both entered	1	1	Only NYOP available	Only NYOP available	Don't invest search cost	3	12.553367	1	24	6	4	3	0	2	206							0	2	2	0	1	1	0	1	3	3	.25	.75	.75	0	.83333331	.83333331	.16666667
151105_0915	7	PP	-1	Both entered	1	1	Only NYOP available	Both available	-1	2	29.432568	1	30	3	3	3	0	2	207				0	0	0	0	1	1	0	.5	.5	.5	0	4	4	0	1	1	0	.83333331	.83333331	0
151105_0915	8	NYOP	-1	Both entered	1	1	Only NYOP available	Both available	-1	5	34.875328	1	20	0	5	0	0	2	208	61	40	21				0	1	1	0	.5	.5	.5	0	4	4	0	1	1	0	.83333331	.83333331	0
151105_0915	9	Well-Informed	No purchase	Both entered	1	1	Only NYOP available	Both available	-1	3	7.8152933	1	22	7	3	2	0	2	209							0	1	1	0	.5	.5	.5	2	2	3	.5	.5	.75	0	.66666669	.5	.33333334
151105_0915	10	Well-Informed	NYOP	Both entered	1	1	Only NYOP available	Both available	-1	4	36.710594	1	27	4	3	2	0	2	210							0	1	1	0	.5	.5	.5	0	4	4	0	1	1	0	.83333331	.83333331	0
151105_0915	11	Follow-Up	NYOP	Both entered	1	1	Only NYOP available	Both available	Invest search cost	3	37.48241	1	25	6	4	3	0	2	211							0	1	1	0	.5	.5	.5	0	4	4	0	1	1	0	.83333331	.83333331	0
151105_0915	12	Follow-Up	PP	Both entered	1	1	Only NYOP available	Both available	Invest search cost	5	23.838739	1	19	1	4	0	0	2	212							0	2	2	0	1	1	0	1	3	3	.25	.75	.75	0	.83333331	.83333331	.16666667
151105_0915	13	Follow-Up	NYOP	Both entered	1	1	Only NYOP available	Only NYOP available	Don't invest search cost	2	37.48241	1	23	6	4	3	0	2	213							0	1	1	0	.5	.5	.5	0	4	4	0	1	1	0	.83333331	.83333331	0
151105_0915	14	Follow-Up	NYOP	Both entered	1	1	Only NYOP available	Only NYOP available	Don't invest search cost	3	32.05349	0	23	0	3	0	0	2	214							0	1	1	0	.5	.5	.5	0	4	4	0	1	1	0	.83333331	.83333331	0
151105_0915	15	PP	-1	Both entered	1	1	Only NYOP available	Both available	-1	3	34.875328	0	27	4	3	3	0	2	215				40	20	20	0	1	1	0	.5	.5	.5	2	2	3	.5	.5	.75	0	.66666669	.5	.33333334
151105_0915	16	NYOP	-1	Both entered	1	1	Only NYOP available	Both available	-1	2	34.875328	1	21	1	4	3	0	2	216	52	20	32				0	1	1	0	.5	.5	.5	2	2	3	.5	.5	.75	0	.66666669	.5	.33333334
151105_0915	17	Well-Informed	No purchase	Both entered	1	1	Only NYOP available	Both available	-1	3	7.8152933	1	25	1	4	0	0	2	217							0	1	1	0	.5	.5	.5	0	4	4	0	1	1	0	.83333331	.83333331	0
151105_0915	18	Well-Informed	NYOP	Both entered	1	1	Only NYOP available	Both available	-1	3	25.84761	1	29	4	4	2	0	2	218							0	2	2	0	1	1	0	1	3	3	.25	.75	.75	0	.83333331	.83333331	.16666667
151105_0915	19	Follow-Up	NYOP	Both entered	1	1	Only NYOP available	Only NYOP available	Don't invest search cost	5	7.8152933	0	19	6	4	3	0	2	219							0	2	2	0	1	1	0	1	3	3	.25	.75	.75	0	.83333331	.83333331	.16666667
151105_0915	20	Follow-Up	PP	Both entered	1	1	Only NYOP available	Both available	Invest search cost	6	26.461254	1	38	7	5	3	0	2	220							0	1	1	0	.5	.5	.5	2	2	3	.5	.5	.75	0	.66666669	.5	.33333334
151105_0915	21	Follow-Up	NYOP	Both entered	1	1	Only NYOP available	Only NYOP available	Don't invest search cost	4	7.8152933	0	22	0	3	3	0	2	221							0	2	2	0	1	1	0	1	3	3	.25	.75	.75	0	.83333331	.83333331	.16666667
151105_0915	22	Follow-Up	NYOP	Both entered	1	1	Only NYOP available	Only NYOP available	Don't invest search cost	4	34.875328	0	21	0	3	0	0	2	222							0	1	1	0	.5	.5	.5	2	2	3	.5	.5	.75	0	.66666669	.5	.33333334
151105_0915	23	PP	-1	Both entered	1	1	Only NYOP available	Both available	-1	2	7.8152933	1	20	7	3	0	0	2	223				18	10	8	0	2	2	0	1	1	0	1	3	3	.25	.75	.75	0	.83333331	.83333331	.16666667
151105_0915	24	NYOP	-1	Both entered	1	1	Only NYOP available	Both available	-1	6	2.6686347	0	21	1	3	0	0	2	224	63	30	33				0	2	2	0	1	1	0	1	3	3	.25	.75	.75	0	.83333331	.83333331	.16666667
151105_1450	1	Well-Informed	PP	Both entered	1	1	Only PP available	Both available	-1	2	25.806929	0	24	6	3	3	0	3	301							2	0	0	1	0	0	0	2	0	0	.5	0	0	.5	0	0	.66666669
151105_1450	2	Well-Informed	PP	Both entered	1	1	Both available	Both available	-1	3	34.875328	0	41	4	3	2	0	3	302							2	0	1	1	0	.5	0	1	1	3	.25	.25	.75	.5	.66666669	.16666667	.5
151105_1450	3	Follow-Up	NYOP	Both entered	1	1	Both available	Both available	Don't invest search cost	5	32.905243	0	25	1	4	3	0	3	303							1	1	1	.5	.5	.5	0	0	3	3	0	.75	.75	.25	.66666669	.66666669	.16666667
151105_1450	4	Follow-Up	PP	Both entered	1	1	Only PP available	Only PP available	Don't invest search cost	6	16.260204	0	23	1	5	3	0	3	304							2	0	0	1	0	0	0	2	0	0	.5	0	0	.5	0	0	.66666669
151105_1450	5	Follow-Up	NYOP REJECT No Purchase	Both entered	1	1	Both available	Both available	Don't invest search cost	5	8.3856001	0	25	6	3	3	0	3	305							2	0	1	1	0	.5	0	1	1	3	.25	.25	.75	.5	.66666669	.16666667	.5
151105_1450	6	Follow-Up	No purchase	Both entered	1	1	Only PP available	Only PP available	Don't invest search cost	1	37.092838	0	22	1	4	0	0	3	306							2	0	0	1	0	0	0	2	0	0	.5	0	0	.5	0	0	.66666669
151105_1450	7	PP	-1	Both entered	1	1	Both available	Both available	-1	5	34.875328	1	26	7	4	3	0	3	307				40	10	30	2	0	1	1	0	.5	0	1	1	3	.25	.25	.75	.5	.66666669	.16666667	.5
151105_1450	8	NYOP	-1	Both entered	1	1	Both available	Both available	-1	2	7.8152933	0	18	7	4	0	0	3	308	79	30	49				1	1	1	.5	.5	.5	0	0	3	3	0	.75	.75	.25	.66666669	.66666669	.16666667
151105_1450	9	Well-Informed	PP	Both entered	1	1	Both available	Both available	-1	3	10.795454	1	20	2	4	0	0	3	309							1	1	1	.5	.5	.5	0	0	3	3	0	.75	.75	.25	.66666669	.66666669	.16666667
151105_1450	10	Well-Informed	NYOP	Both entered	1	1	Both available	Both available	-1	7	18.145578	0	31	6	4	3	0	3	310							1	1	1	.5	.5	.5	0	0	3	3	0	.75	.75	.25	.66666669	.66666669	.16666667
151105_1450	11	Follow-Up	PP	Both entered	1	1	Only PP available	Only PP available	Don't invest search cost	2	7.8152933	1	26	5	2	3	0	3	311							2	0	0	1	0	0	0	2	0	0	.5	0	0	.5	0	0	.66666669
151105_1450	12	Follow-Up	PP	Both entered	1	1	Both available	Both available	Don't invest search cost	4	34.875328	0	21	2	4	0	0	3	312							2	0	1	1	0	.5	0	1	1	3	.25	.25	.75	.5	.66666669	.16666667	.5
151105_1450	13	Follow-Up	No purchase	Both entered	1	1	Both available	Both available	Don't invest search cost	5	16.260204	1	27	7	2	3	0	3	313							1	1	1	.5	.5	.5	0	0	3	3	0	.75	.75	.25	.66666669	.66666669	.16666667
151105_1450	14	Follow-Up	NYOP	Both entered	1	1	Both available	Both available	Don't invest search cost	2	37.48241	1	23	4	2	2	0	3	314							1	1	1	.5	.5	.5	0	0	3	3	0	.75	.75	.25	.66666669	.66666669	.16666667
151105_1450	15	PP	-1	Both entered	1	1	Both available	Both available	-1	4	8.5194225	1	20	0	4	2	0	3	315				0	0	0	1	1	1	.5	.5	.5	0	0	3	3	0	.75	.75	.25	.66666669	.66666669	.16666667
151105_1450	16	NYOP	-1	Both entered	1	1	Only PP available	Both available	-1	4	7.8152933	0	22	0	4	2	0	3	316	0	0	0				2	0	0	1	0	0	0	2	0	0	.5	0	0	.5	0	0	.66666669
151105_1450	17	Well-Informed	NYOP REJECT Purchase	Both entered	1	1	Both available	Both available	-1	4	45	1	31	4	2	1	0	3	317							2	0	1	1	0	.5	0	1	1	3	.25	.25	.75	.5	.66666669	.16666667	.5
151105_1450	18	Well-Informed	PP	Both entered	1	1	Only PP available	Both available	-1	2	34.875328	0	24	7	4	0	2	3	318							2	0	0	1	0	0	0	2	0	0	.5	0	0	.5	0	0	.66666669
151105_1450	19	Follow-Up	NYOP	Both entered	1	1	Both available	Both available	Don't invest search cost	3	26.87254	1	23	7	5	1	0	3	319							2	0	1	1	0	.5	0	1	1	3	.25	.25	.75	.5	.66666669	.16666667	.5
151105_1450	20	Follow-Up	NYOP	Both entered	1	1	Both available	Both available	Don't invest search cost	2	37.092838	0	18	6	3	0	0	3	320							1	1	1	.5	.5	.5	0	0	3	3	0	.75	.75	.25	.66666669	.66666669	.16666667
151105_1450	21	Follow-Up	No purchase	Both entered	1	1	Only PP available	Only PP available	Don't invest search cost	5	10.385177	1	20	1	5	3	0	3	321							2	0	0	1	0	0	0	2	0	0	.5	0	0	.5	0	0	.66666669
151105_1450	22	Follow-Up	NYOP REJECT No Purchase	Both entered	1	1	Both available	Both available	Don't invest search cost	5	32.005383	1	23	7	5	0	1	3	322							2	0	1	1	0	.5	0	1	1	3	.25	.25	.75	.5	.66666669	.16666667	.5
151105_1450	23	PP	-1	Both entered	1	1	Only PP available	Both available	-1	1	37.48241	1	21	1	4	0	0	3	323				70	20	50	2	0	0	1	0	0	0	2	0	0	.5	0	0	.5	0	0	.66666669
151105_1450	24	NYOP	-1	Both entered	1	1	Both available	Both available	-1	3	28.141602	1	24	7	4	1	0	3	324	35	10	25				2	0	1	1	0	.5	0	1	1	3	.25	.25	.75	.5	.66666669	.16666667	.5
151105_1450	1	Well-Informed	NYOP	Both entered	1	1	Only NYOP available	Both available	-1	2	25.806929	0	24	6	3	3	0	3	301							0	2	2	0	1	1	0	0	4	4	0	1	1	0	1	1	0
151105_1450	2	Well-Informed	NYOP	Both entered	1	1	Only NYOP available	Both available	-1	3	34.875328	0	41	4	3	2	0	3	302							0	2	2	0	1	1	0	1	3	3	.25	.75	.75	0	.83333331	.83333331	.16666667
151105_1450	3	Follow-Up	NYOP	Both entered	1	1	Only NYOP available	Both available	Invest search cost	5	32.905243	0	25	1	4	3	0	3	303							0	2	2	0	1	1	0	0	4	4	0	1	1	0	1	1	0
151105_1450	4	Follow-Up	PP	Both entered	1	1	Only PP available	Only PP available	Don't invest search cost	6	16.260204	0	23	1	5	3	0	3	304							2	0	0	1	0	0	0	2	1	1	.5	.25	.25	.25	.16666667	.16666667	.66666669
151105_1450	5	Follow-Up	PP	Both entered	1	1	Only PP available	Only PP available	Don't invest search cost	5	8.3856001	0	25	6	3	3	0	3	305							2	0	0	1	0	0	0	2	1	1	.5	.25	.25	.25	.16666667	.16666667	.66666669
151105_1450	6	Follow-Up	NYOP	Both entered	1	1	Only PP available	Both available	Invest search cost	1	37.092838	0	22	1	4	0	0	3	306							2	0	0	1	0	0	0	2	1	1	.5	.25	.25	.25	.16666667	.16666667	.66666669
151105_1450	7	PP	-1	Both entered	1	1	Only NYOP available	Both available	-1	5	34.875328	1	26	7	4	3	0	3	307				39	5	34	0	2	2	0	1	1	0	1	3	3	.25	.75	.75	0	.83333331	.83333331	.16666667
151105_1450	8	NYOP	-1	Both entered	1	1	Only NYOP available	Both available	-1	2	7.8152933	0	18	7	4	0	0	3	308	116	20	96				0	2	2	0	1	1	0	0	4	4	0	1	1	0	1	1	0
151105_1450	9	Well-Informed	PP	Both entered	1	1	Only PP available	Both available	-1	3	10.795454	1	20	2	4	0	0	3	309							2	0	0	1	0	0	0	2	1	1	.5	.25	.25	.25	.16666667	.16666667	.66666669
151105_1450	10	Well-Informed	NYOP	Both entered	1	1	Only NYOP available	Both available	-1	7	18.145578	0	31	6	4	3	0	3	310							0	2	2	0	1	1	0	0	4	4	0	1	1	0	1	1	0
151105_1450	11	Follow-Up	NYOP	Both entered	1	1	Only NYOP available	Only NYOP available	Don't invest search cost	2	7.8152933	1	26	5	2	3	0	3	311							0	2	2	0	1	1	0	1	3	3	.25	.75	.75	0	.83333331	.83333331	.16666667
151105_1450	12	Follow-Up	PP	Both entered	1	1	Only NYOP available	Both available	Invest search cost	4	34.875328	0	21	2	4	0	0	3	312							0	2	2	0	1	1	0	1	3	3	.25	.75	.75	0	.83333331	.83333331	.16666667
151105_1450	13	Follow-Up	NYOP	Both entered	1	1	Only NYOP available	Both available	Invest search cost	5	16.260204	1	27	7	2	3	0	3	313							0	2	2	0	1	1	0	0	4	4	0	1	1	0	1	1	0
151105_1450	14	Follow-Up	NYOP	Both entered	1	1	Only NYOP available	Both available	Invest search cost	2	37.48241	1	23	4	2	2	0	3	314							0	2	2	0	1	1	0	1	3	3	.25	.75	.75	0	.83333331	.83333331	.16666667
151105_1450	15	PP	-1	Both entered	1	1	Only NYOP available	Both available	-1	4	8.5194225	1	20	0	4	2	0	3	315				0	0	0	0	2	2	0	1	1	0	0	4	4	0	1	1	0	1	1	0
151105_1450	16	NYOP	-1	Both entered	1	1	Only PP available	Both available	-1	4	7.8152933	0	22	0	4	2	0	3	316	15	5	10				2	0	0	1	0	0	0	2	1	1	.5	.25	.25	.25	.16666667	.16666667	.66666669
151105_1450	17	Well-Informed	NYOP	Both entered	1	1	Only NYOP available	Both available	-1	4	45	1	31	4	2	1	0	3	317							0	2	2	0	1	1	0	1	3	3	.25	.75	.75	0	.83333331	.83333331	.16666667
151105_1450	18	Well-Informed	PP	Both entered	1	1	Only PP available	Both available	-1	2	34.875328	0	24	7	4	0	2	3	318							2	0	0	1	0	0	0	2	1	1	.5	.25	.25	.25	.16666667	.16666667	.66666669
151105_1450	19	Follow-Up	No purchase	Both entered	1	1	Only PP available	Only PP available	Don't invest search cost	3	26.87254	1	23	7	5	1	0	3	319							2	0	0	1	0	0	0	2	1	1	.5	.25	.25	.25	.16666667	.16666667	.66666669
151105_1450	20	Follow-Up	NYOP	Both entered	1	1	Only NYOP available	Both available	Invest search cost	2	37.092838	0	18	6	3	0	0	3	320							0	2	2	0	1	1	0	0	4	4	0	1	1	0	1	1	0
151105_1450	21	Follow-Up	NYOP	Both entered	1	1	Only NYOP available	Only NYOP available	Don't invest search cost	5	10.385177	1	20	1	5	3	0	3	321							0	2	2	0	1	1	0	1	3	3	.25	.75	.75	0	.83333331	.83333331	.16666667
151105_1450	22	Follow-Up	NYOP	Both entered	1	1	Only NYOP available	Only NYOP available	Don't invest search cost	5	32.005383	1	23	7	5	0	1	3	322							0	2	2	0	1	1	0	0	4	4	0	1	1	0	1	1	0
151105_1450	23	PP	-1	Both entered	1	1	Only PP available	Both available	-1	1	37.48241	1	21	1	4	0	0	3	323				50	10	40	2	0	0	1	0	0	0	2	1	1	.5	.25	.25	.25	.16666667	.16666667	.66666669
151105_1450	24	NYOP	-1	Both entered	1	1	Only NYOP available	Both available	-1	3	28.141602	1	24	7	4	1	0	3	324	62	15	47				0	2	2	0	1	1	0	1	3	3	.25	.75	.75	0	.83333331	.83333331	.16666667
151105_1450	1	Well-Informed	NYOP	Both entered	1	1	Only NYOP available	Both available	-1	2	25.806929	0	24	6	3	3	0	3	301							0	2	2	0	1	1	0	0	3	4	0	.75	1	.25	1	.83333331	0
151105_1450	2	Well-Informed	NYOP	Both entered	1	1	Only NYOP available	Both available	-1	3	34.875328	0	41	4	3	2	0	3	302							0	2	2	0	1	1	0	0	3	4	0	.75	1	.25	1	.83333331	0
151105_1450	3	Follow-Up	NYOP	Both entered	1	1	Only NYOP available	Only NYOP available	Don't invest search cost	5	32.905243	0	25	1	4	3	0	3	303							0	2	2	0	1	1	0	0	3	4	0	.75	1	.25	1	.83333331	0
151105_1450	4	Follow-Up	NYOP	Both entered	1	1	Only NYOP available	Only NYOP available	Don't invest search cost	6	16.260204	0	23	1	5	3	0	3	304							0	2	2	0	1	1	0	0	3	4	0	.75	1	.25	1	.83333331	0
151105_1450	5	Follow-Up	NYOP REJECT No Purchase	Both entered	1	1	Both available	Both available	Don't invest search cost	5	8.3856001	0	25	6	3	3	0	3	305							1	0	2	.5	0	1	.5	2	1	4	.5	.25	1	.25	1	.16666667	.5
151105_1450	6	Follow-Up	NYOP	Both entered	1	1	Only NYOP available	Both available	Invest search cost	1	37.092838	0	22	1	4	0	0	3	306							0	2	2	0	1	1	0	0	3	4	0	.75	1	.25	1	.83333331	0
151105_1450	7	PP	-1	Both entered	1	1	Only NYOP available	Both available	-1	5	34.875328	1	26	7	4	3	0	3	307				0	0	0	0	2	2	0	1	1	0	0	3	4	0	.75	1	.25	1	.83333331	0
151105_1450	8	NYOP	-1	Both entered	1	1	Only NYOP available	Both available	-1	2	7.8152933	0	18	7	4	0	0	3	308	90	30	60				0	2	2	0	1	1	0	0	3	4	0	.75	1	.25	1	.83333331	0
151105_1450	9	Well-Informed	NYOP REJECT No Purchase	Both entered	1	1	Both available	Both available	-1	3	10.795454	1	20	2	4	0	0	3	309							1	0	2	.5	0	1	.5	2	1	4	.5	.25	1	.25	1	.16666667	.5
151105_1450	10	Well-Informed	NYOP REJECT Purchase	Both entered	1	1	Both available	Both available	-1	7	18.145578	0	31	6	4	3	0	3	310							1	0	2	.5	0	1	.5	2	1	4	.5	.25	1	.25	1	.16666667	.5
151105_1450	11	Follow-Up	NYOP	Both entered	1	1	Only NYOP available	Only NYOP available	Don't invest search cost	2	7.8152933	1	26	5	2	3	0	3	311							0	2	2	0	1	1	0	0	3	4	0	.75	1	.25	1	.83333331	0
151105_1450	12	Follow-Up	NYOP	Both entered	1	1	Only NYOP available	Only NYOP available	Don't invest search cost	4	34.875328	0	21	2	4	0	0	3	312							0	2	2	0	1	1	0	0	3	4	0	.75	1	.25	1	.83333331	0
151105_1450	13	Follow-Up	NYOP	Both entered	1	1	Only NYOP available	Only NYOP available	Don't invest search cost	5	16.260204	1	27	7	2	3	0	3	313							0	2	2	0	1	1	0	0	3	4	0	.75	1	.25	1	.83333331	0
151105_1450	14	Follow-Up	NYOP	Both entered	1	1	Only NYOP available	Only NYOP available	Don't invest search cost	2	37.48241	1	23	4	2	2	0	3	314							0	2	2	0	1	1	0	0	3	4	0	.75	1	.25	1	.83333331	0
151105_1450	15	PP	-1	Both entered	1	1	Both available	Both available	-1	4	8.5194225	1	20	0	4	2	0	3	315				60	20	40	1	0	2	.5	0	1	.5	2	1	4	.5	.25	1	.25	1	.16666667	.5
151105_1450	16	NYOP	-1	Both entered	1	1	Only NYOP available	Both available	-1	4	7.8152933	0	22	0	4	2	0	3	316	81	30	51				0	2	2	0	1	1	0	0	3	4	0	.75	1	.25	1	.83333331	0
151105_1450	17	Well-Informed	NYOP	Both entered	1	1	Only NYOP available	Both available	-1	4	45	1	31	4	2	1	0	3	317							0	2	2	0	1	1	0	0	3	4	0	.75	1	.25	1	.83333331	0
151105_1450	18	Well-Informed	NYOP	Both entered	1	1	Only NYOP available	Both available	-1	2	34.875328	0	24	7	4	0	2	3	318							0	2	2	0	1	1	0	0	3	4	0	.75	1	.25	1	.83333331	0
151105_1450	19	Follow-Up	NYOP	Both entered	1	1	Both available	Both available	Don't invest search cost	3	26.87254	1	23	7	5	1	0	3	319							1	0	2	.5	0	1	.5	2	1	4	.5	.25	1	.25	1	.16666667	.5
151105_1450	20	Follow-Up	NYOP REJECT Purchase	Both entered	1	1	Both available	Both available	Don't invest search cost	2	37.092838	0	18	6	3	0	0	3	320							1	0	2	.5	0	1	.5	2	1	4	.5	.25	1	.25	1	.16666667	.5
151105_1450	21	Follow-Up	NYOP	Both entered	1	1	Only NYOP available	Only NYOP available	Don't invest search cost	5	10.385177	1	20	1	5	3	0	3	321							0	2	2	0	1	1	0	0	3	4	0	.75	1	.25	1	.83333331	0
151105_1450	22	Follow-Up	NYOP REJECT Purchase	Both entered	1	1	Both available	Both available	Don't invest search cost	5	32.005383	1	23	7	5	0	1	3	322							1	0	2	.5	0	1	.5	2	1	4	.5	.25	1	.25	1	.16666667	.5
151105_1450	23	PP	-1	Both entered	1	1	Only NYOP available	Both available	-1	1	37.48241	1	21	1	4	0	0	3	323				0	0	0	0	2	2	0	1	1	0	0	3	4	0	.75	1	.25	1	.83333331	0
151105_1450	24	NYOP	-1	Both entered	1	1	Both available	Both available	-1	3	28.141602	1	24	7	4	1	0	3	324	25	10	15				1	0	2	.5	0	1	.5	2	1	4	.5	.25	1	.25	1	.16666667	.5
151105_1450	1	Well-Informed	No purchase	Only PP entered	1	0	Only PP available	Only PP available	-1	2	25.806929	0	24	6	3	3	0	3	301							1	0	0	.5	0	0	.5	1	0	0	.25	0	0	.75	0	0	.33333334
151105_1450	2	Well-Informed	NYOP	Both entered	1	1	Only NYOP available	Both available	-1	3	34.875328	0	41	4	3	2	0	3	302							0	2	2	0	1	1	0	0	1	1	0	.25	.25	.75	.5	.5	0
151105_1450	3	Follow-Up	No purchase	Only PP entered	1	0	Only PP available	Only PP available	Don't invest search cost	5	32.905243	0	25	1	4	3	0	3	303							1	0	0	.5	0	0	.5	1	0	0	.25	0	0	.75	0	0	.33333334
151105_1450	4	Follow-Up	No purchase	Only PP entered	1	0	Only PP available	Only PP available	Don't invest search cost	6	16.260204	0	23	1	5	3	0	3	304							1	0	0	.5	0	0	.5	1	0	0	.25	0	0	.75	0	0	.33333334
151105_1450	5	Follow-Up	No purchase	Only PP entered	1	0	Only PP available	Only PP available	Don't invest search cost	5	8.3856001	0	25	6	3	3	0	3	305							1	0	0	.5	0	0	.5	1	0	0	.25	0	0	.75	0	0	.33333334
151105_1450	6	Follow-Up	PP	Only PP entered	1	0	Only PP available	Only PP available	Invest search cost	1	37.092838	0	22	1	4	0	0	3	306							1	0	0	.5	0	0	.5	1	0	0	.25	0	0	.75	0	0	.33333334
151105_1450	7	PP	-1	Both entered	1	1	Both available	Both available	-1	5	34.875328	1	26	7	4	3	0	3	307				0	0	0	1	1	1	.5	.5	.5	0	0	1	1	0	.25	.25	.75	.33333334	.33333334	.16666667
151105_1450	8	NYOP	-1	Both entered	1	1	Both available	Both available	-1	2	7.8152933	0	18	7	4	0	0	3	308	45	30	15				1	1	1	.5	.5	.5	0	0	1	1	0	.25	.25	.75	.33333334	.33333334	.16666667
151105_1450	9	Well-Informed	NYOP	Both entered	1	1	Only NYOP available	Both available	-1	3	10.795454	1	20	2	4	0	0	3	309							0	2	2	0	1	1	0	0	1	1	0	.25	.25	.75	.5	.5	0
151105_1450	10	Well-Informed	PP	Only PP entered	1	0	Only PP available	Only PP available	-1	7	18.145578	0	31	6	4	3	0	3	310							1	0	0	.5	0	0	.5	1	0	0	.25	0	0	.75	0	0	.33333334
151105_1450	11	Follow-Up	No purchase	Both entered	1	1	Both available	Both available	Don't invest search cost	2	7.8152933	1	26	5	2	3	0	3	311							1	1	1	.5	.5	.5	0	0	1	1	0	.25	.25	.75	.33333334	.33333334	.16666667
151105_1450	12	Follow-Up	No purchase	Both entered	1	1	Only NYOP available	Only NYOP available	Don't invest search cost	4	34.875328	0	21	2	4	0	0	3	312							0	2	2	0	1	1	0	0	1	1	0	.25	.25	.75	.5	.5	0
151105_1450	13	Follow-Up	No purchase	Both entered	1	1	Both available	Both available	Don't invest search cost	5	16.260204	1	27	7	2	3	0	3	313							1	1	1	.5	.5	.5	0	0	1	1	0	.25	.25	.75	.33333334	.33333334	.16666667
151105_1450	14	Follow-Up	NYOP	Both entered	1	1	Only NYOP available	Both available	Invest search cost	2	37.48241	1	23	4	2	2	0	3	314							0	2	2	0	1	1	0	0	1	1	0	.25	.25	.75	.5	.5	0
151105_1450	15	PP	-1	Both entered	1	1	Only NYOP available	Both available	-1	4	8.5194225	1	20	0	4	2	0	3	315				0	0	0	0	2	2	0	1	1	0	0	1	1	0	.25	.25	.75	.5	.5	0
151105_1450	16	NYOP	-1	Both entered	1	1	Only NYOP available	Both available	-1	4	7.8152933	0	22	0	4	2	0	3	316	55	30	25				0	2	2	0	1	1	0	0	1	1	0	.25	.25	.75	.5	.5	0
151105_1450	17	Well-Informed	PP	Both entered	1	1	Both available	Both available	-1	4	45	1	31	4	2	1	0	3	317							1	1	1	.5	.5	.5	0	0	1	1	0	.25	.25	.75	.33333334	.33333334	.16666667
151105_1450	18	Well-Informed	NYOP	Both entered	1	1	Both available	Both available	-1	2	34.875328	0	24	7	4	0	2	3	318							1	1	1	.5	.5	.5	0	0	1	1	0	.25	.25	.75	.33333334	.33333334	.16666667
151105_1450	19	Follow-Up	No purchase	Both entered	1	1	Only NYOP available	Only NYOP available	Don't invest search cost	3	26.87254	1	23	7	5	1	0	3	319							0	2	2	0	1	1	0	0	1	1	0	.25	.25	.75	.5	.5	0
151105_1450	20	Follow-Up	No purchase	Both entered	1	1	Both available	Both available	Don't invest search cost	2	37.092838	0	18	6	3	0	0	3	320							1	1	1	.5	.5	.5	0	0	1	1	0	.25	.25	.75	.33333334	.33333334	.16666667
151105_1450	21	Follow-Up	No purchase	Both entered	1	1	Only NYOP available	Only NYOP available	Don't invest search cost	5	10.385177	1	20	1	5	3	0	3	321							0	2	2	0	1	1	0	0	1	1	0	.25	.25	.75	.5	.5	0
151105_1450	22	Follow-Up	NYOP	Both entered	1	1	Both available	Both available	Don't invest search cost	5	32.005383	1	23	7	5	0	1	3	322							1	1	1	.5	.5	.5	0	0	1	1	0	.25	.25	.75	.33333334	.33333334	.16666667
151105_1450	23	PP	-1	Only PP entered	1	0	Only PP available	Only PP available	-1	1	37.48241	1	21	1	4	0	0	3	323				55	30	25	1	0	0	.5	0	0	.5	1	0	0	.25	0	0	.75	0	0	.33333334
151105_1450	24	NYOP	-1	Only PP entered	1	0	Only PP available	Only PP available	-1	3	28.141602	1	24	7	4	1	0	3	324							1	0	0	.5	0	0	.5	1	0	0	.25	0	0	.75	0	0	.33333334
151105_1450	1	Well-Informed	NYOP	Both entered	1	1	Only NYOP available	Both available	-1	2	25.806929	0	24	6	3	3	0	3	301							0	2	2	0	1	1	0	0	4	4	0	1	1	0	1	1	0
151105_1450	2	Well-Informed	PP	Both entered	1	1	Both available	Both available	-1	3	34.875328	0	41	4	3	2	0	3	302							1	1	1	.5	.5	.5	0	0	4	4	0	1	1	0	.83333331	.83333331	.16666667
151105_1450	3	Follow-Up	NYOP	Both entered	1	1	Only NYOP available	Only NYOP available	Don't invest search cost	5	32.905243	0	25	1	4	3	0	3	303							0	2	2	0	1	1	0	0	4	4	0	1	1	0	1	1	0
151105_1450	4	Follow-Up	NYOP	Both entered	1	1	Only NYOP available	Only NYOP available	Don't invest search cost	6	16.260204	0	23	1	5	3	0	3	304							0	2	2	0	1	1	0	0	4	4	0	1	1	0	1	1	0
151105_1450	5	Follow-Up	NYOP	Both entered	1	1	Only NYOP available	Only NYOP available	Don't invest search cost	5	8.3856001	0	25	6	3	3	0	3	305							0	2	2	0	1	1	0	0	4	4	0	1	1	0	1	1	0
151105_1450	6	Follow-Up	NYOP	Both entered	1	1	Both available	Both available	Don't invest search cost	1	37.092838	0	22	1	4	0	0	3	306							1	1	1	.5	.5	.5	0	0	4	4	0	1	1	0	.83333331	.83333331	.16666667
151105_1450	7	PP	-1	Both entered	1	1	Only NYOP available	Both available	-1	5	34.875328	1	26	7	4	3	0	3	307				0	0	0	0	2	2	0	1	1	0	0	4	4	0	1	1	0	1	1	0
151105_1450	8	NYOP	-1	Both entered	1	1	Only NYOP available	Both available	-1	2	7.8152933	0	18	7	4	0	0	3	308	59	20	39				0	2	2	0	1	1	0	0	4	4	0	1	1	0	1	1	0
151105_1450	9	Well-Informed	NYOP	Both entered	1	1	Both available	Both available	-1	3	10.795454	1	20	2	4	0	0	3	309							1	1	1	.5	.5	.5	0	0	4	4	0	1	1	0	.83333331	.83333331	.16666667
151105_1450	10	Well-Informed	NYOP	Both entered	1	1	Only NYOP available	Both available	-1	7	18.145578	0	31	6	4	3	0	3	310							0	2	2	0	1	1	0	0	4	4	0	1	1	0	1	1	0
151105_1450	11	Follow-Up	NYOP	Both entered	1	1	Only NYOP available	Only NYOP available	Don't invest search cost	2	7.8152933	1	26	5	2	3	0	3	311							0	2	2	0	1	1	0	0	4	4	0	1	1	0	1	1	0
151105_1450	12	Follow-Up	NYOP	Both entered	1	1	Only NYOP available	Only NYOP available	Don't invest search cost	4	34.875328	0	21	2	4	0	0	3	312							0	2	2	0	1	1	0	0	4	4	0	1	1	0	1	1	0
151105_1450	13	Follow-Up	NYOP	Both entered	1	1	Only NYOP available	Only NYOP available	Don't invest search cost	5	16.260204	1	27	7	2	3	0	3	313							0	2	2	0	1	1	0	0	4	4	0	1	1	0	1	1	0
151105_1450	14	Follow-Up	NYOP	Both entered	1	1	Only NYOP available	Only NYOP available	Don't invest search cost	2	37.48241	1	23	4	2	2	0	3	314							0	2	2	0	1	1	0	0	4	4	0	1	1	0	1	1	0
151105_1450	15	PP	-1	Both entered	1	1	Both available	Both available	-1	4	8.5194225	1	20	0	4	2	0	3	315				0	0	0	1	1	1	.5	.5	.5	0	0	4	4	0	1	1	0	.83333331	.83333331	.16666667
151105_1450	16	NYOP	-1	Both entered	1	1	Both available	Both available	-1	4	7.8152933	0	22	0	4	2	0	3	316	55	20	35				1	1	1	.5	.5	.5	0	0	4	4	0	1	1	0	.83333331	.83333331	.16666667
151105_1450	17	Well-Informed	NYOP	Both entered	1	1	Only NYOP available	Both available	-1	4	45	1	31	4	2	1	0	3	317							0	2	2	0	1	1	0	0	4	4	0	1	1	0	1	1	0
151105_1450	18	Well-Informed	NYOP	Both entered	1	1	Only NYOP available	Both available	-1	2	34.875328	0	24	7	4	0	2	3	318							0	2	2	0	1	1	0	0	4	4	0	1	1	0	1	1	0
151105_1450	19	Follow-Up	NYOP	Both entered	1	1	Both available	Both available	Don't invest search cost	3	26.87254	1	23	7	5	1	0	3	319							1	1	1	.5	.5	.5	0	0	4	4	0	1	1	0	.83333331	.83333331	.16666667
151105_1450	20	Follow-Up	NYOP	Both entered	1	1	Both available	Both available	Don't invest search cost	2	37.092838	0	18	6	3	0	0	3	320							1	1	1	.5	.5	.5	0	0	4	4	0	1	1	0	.83333331	.83333331	.16666667
151105_1450	21	Follow-Up	NYOP	Both entered	1	1	Both available	Both available	Don't invest search cost	5	10.385177	1	20	1	5	3	0	3	321							1	1	1	.5	.5	.5	0	0	4	4	0	1	1	0	.83333331	.83333331	.16666667
151105_1450	22	Follow-Up	NYOP	Both entered	1	1	Only NYOP available	Both available	Invest search cost	5	32.005383	1	23	7	5	0	1	3	322							0	2	2	0	1	1	0	0	4	4	0	1	1	0	1	1	0
151105_1450	23	PP	-1	Both entered	1	1	Only NYOP available	Both available	-1	1	37.48241	1	21	1	4	0	0	3	323				0	0	0	0	2	2	0	1	1	0	0	4	4	0	1	1	0	1	1	0
151105_1450	24	NYOP	-1	Both entered	1	1	Only NYOP available	Both available	-1	3	28.141602	1	24	7	4	1	0	3	324	72	20	52				0	2	2	0	1	1	0	0	4	4	0	1	1	0	1	1	0
151105_1450	1	Well-Informed	NYOP	Both entered	1	1	Only NYOP available	Both available	-1	2	25.806929	0	24	6	3	3	0	3	301							0	2	2	0	1	1	0	0	3	4	0	.75	1	.25	1	.83333331	0
151105_1450	2	Well-Informed	NYOP	Both entered	1	1	Only NYOP available	Both available	-1	3	34.875328	0	41	4	3	2	0	3	302							0	2	2	0	1	1	0	0	3	3	0	.75	.75	.25	.83333331	.83333331	0
151105_1450	3	Follow-Up	NYOP	Both entered	1	1	Only NYOP available	Both available	Invest search cost	5	32.905243	0	25	1	4	3	0	3	303							0	2	2	0	1	1	0	0	3	3	0	.75	.75	.25	.83333331	.83333331	0
151105_1450	4	Follow-Up	NYOP	Both entered	1	1	Only NYOP available	Only NYOP available	Don't invest search cost	6	16.260204	0	23	1	5	3	0	3	304							0	2	2	0	1	1	0	0	3	3	0	.75	.75	.25	.83333331	.83333331	0
151105_1450	5	Follow-Up	NYOP	Both entered	1	1	Only NYOP available	Only NYOP available	Don't invest search cost	5	8.3856001	0	25	6	3	3	0	3	305							0	2	2	0	1	1	0	0	3	4	0	.75	1	.25	1	.83333331	0
151105_1450	6	Follow-Up	NYOP	Both entered	1	1	Only NYOP available	Only NYOP available	Don't invest search cost	1	37.092838	0	22	1	4	0	0	3	306							0	2	2	0	1	1	0	1	2	2	.25	.5	.5	.25	.66666669	.66666669	.16666667
151105_1450	7	PP	-1	Both entered	1	1	Only NYOP available	Both available	-1	5	34.875328	1	26	7	4	3	0	3	307				0	0	0	0	2	2	0	1	1	0	0	3	4	0	.75	1	.25	1	.83333331	0
151105_1450	8	NYOP	-1	Both entered	1	1	Only NYOP available	Both available	-1	2	7.8152933	0	18	7	4	0	0	3	308	79	30	49				0	2	2	0	1	1	0	0	3	4	0	.75	1	.25	1	.83333331	0
151105_1450	9	Well-Informed	NYOP	Both entered	1	1	Only NYOP available	Both available	-1	3	10.795454	1	20	2	4	0	0	3	309							0	2	2	0	1	1	0	0	3	3	0	.75	.75	.25	.83333331	.83333331	0
151105_1450	10	Well-Informed	NYOP	Both entered	1	1	Only NYOP available	Both available	-1	7	18.145578	0	31	6	4	3	0	3	310							0	2	2	0	1	1	0	1	2	2	.25	.5	.5	.25	.66666669	.66666669	.16666667
151105_1450	11	Follow-Up	NYOP	Both entered	1	1	Only NYOP available	Only NYOP available	Don't invest search cost	2	7.8152933	1	26	5	2	3	0	3	311							0	2	2	0	1	1	0	0	3	4	0	.75	1	.25	1	.83333331	0
151105_1450	12	Follow-Up	NYOP	Both entered	1	1	Only NYOP available	Both available	Invest search cost	4	34.875328	0	21	2	4	0	0	3	312							0	2	2	0	1	1	0	0	3	4	0	.75	1	.25	1	.83333331	0
151105_1450	13	Follow-Up	No purchase	Both entered	1	1	Only NYOP available	Only NYOP available	Don't invest search cost	5	16.260204	1	27	7	2	3	0	3	313							0	2	2	0	1	1	0	1	2	2	.25	.5	.5	.25	.66666669	.66666669	.16666667
151105_1450	14	Follow-Up	NYOP	Both entered	1	1	Only NYOP available	Only NYOP available	Don't invest search cost	2	37.48241	1	23	4	2	2	0	3	314							0	2	2	0	1	1	0	0	3	3	0	.75	.75	.25	.83333331	.83333331	0
151105_1450	15	PP	-1	Both entered	1	1	Only NYOP available	Both available	-1	4	8.5194225	1	20	0	4	2	0	3	315				0	0	0	0	2	2	0	1	1	0	0	3	3	0	.75	.75	.25	.83333331	.83333331	0
151105_1450	16	NYOP	-1	Both entered	1	1	Only NYOP available	Both available	-1	4	7.8152933	0	22	0	4	2	0	3	316	66	30	36				0	2	2	0	1	1	0	0	3	3	0	.75	.75	.25	.83333331	.83333331	0
151105_1450	17	Well-Informed	NYOP	Both entered	1	1	Only NYOP available	Both available	-1	4	45	1	31	4	2	1	0	3	317							0	2	2	0	1	1	0	1	2	2	.25	.5	.5	.25	.66666669	.66666669	.16666667
151105_1450	18	Well-Informed	NYOP	Both entered	1	1	Only NYOP available	Both available	-1	2	34.875328	0	24	7	4	0	2	3	318							0	2	2	0	1	1	0	0	3	4	0	.75	1	.25	1	.83333331	0
151105_1450	19	Follow-Up	PP	Both entered	1	1	Only NYOP available	Both available	Invest search cost	3	26.87254	1	23	7	5	1	0	3	319							0	2	2	0	1	1	0	1	2	2	.25	.5	.5	.25	.66666669	.66666669	.16666667
151105_1450	20	Follow-Up	NYOP	Both entered	1	1	Only NYOP available	Both available	Invest search cost	2	37.092838	0	18	6	3	0	0	3	320							0	2	2	0	1	1	0	1	2	2	.25	.5	.5	.25	.66666669	.66666669	.16666667
151105_1450	21	Follow-Up	No purchase	Both entered	1	1	Only NYOP available	Only NYOP available	Don't invest search cost	5	10.385177	1	20	1	5	3	0	3	321							0	2	2	0	1	1	0	0	3	3	0	.75	.75	.25	.83333331	.83333331	0
151105_1450	22	Follow-Up	NYOP	Both entered	1	1	Only NYOP available	Only NYOP available	Don't invest search cost	5	32.005383	1	23	7	5	0	1	3	322							0	2	2	0	1	1	0	0	3	4	0	.75	1	.25	1	.83333331	0
151105_1450	23	PP	-1	Both entered	1	1	Only NYOP available	Both available	-1	1	37.48241	1	21	1	4	0	0	3	323				25	10	15	0	2	2	0	1	1	0	1	2	2	.25	.5	.5	.25	.66666669	.66666669	.16666667
151105_1450	24	NYOP	-1	Both entered	1	1	Only NYOP available	Both available	-1	3	28.141602	1	24	7	4	1	0	3	324	40	20	20				0	2	2	0	1	1	0	1	2	2	.25	.5	.5	.25	.66666669	.66666669	.16666667
151105_1450	1	Well-Informed	No purchase	Both entered	1	1	Both available	Both available	-1	2	25.806929	0	24	6	3	3	0	3	301							1	0	1	.5	0	.5	.5	1	0	3	.25	0	.75	.75	.66666669	0	.33333334
151105_1450	2	Well-Informed	NYOP REJECT Purchase	Both entered	1	1	Both available	Both available	-1	3	34.875328	0	41	4	3	2	0	3	302							1	0	2	.5	0	1	.5	0	0	2	0	0	.5	1	.66666669	0	.16666667
151105_1450	3	Follow-Up	NYOP REJECT No Purchase	Both entered	1	1	Both available	Both available	Don't invest search cost	5	32.905243	0	25	1	4	3	0	3	303							1	0	1	.5	0	.5	.5	1	0	3	.25	0	.75	.75	.66666669	0	.33333334
151105_1450	4	Follow-Up	No purchase	Both entered	1	1	Both available	Both available	Don't invest search cost	6	16.260204	0	23	1	5	3	0	3	304							1	0	2	.5	0	1	.5	0	0	2	0	0	.5	1	.66666669	0	.16666667
151105_1450	5	Follow-Up	NYOP	Both entered	1	1	Only NYOP available	Only NYOP available	Don't invest search cost	5	8.3856001	0	25	6	3	3	0	3	305							0	1	1	0	.5	.5	.5	0	1	3	0	.25	.75	.75	.66666669	.33333334	0
151105_1450	6	Follow-Up	NYOP	Both entered	1	1	Only NYOP available	Only NYOP available	Don't invest search cost	1	37.092838	0	22	1	4	0	0	3	306							0	1	1	0	.5	.5	.5	0	1	3	0	.25	.75	.75	.66666669	.33333334	0
151105_1450	7	PP	-1	Both entered	1	1	Only NYOP available	Both available	-1	5	34.875328	1	26	7	4	3	0	3	307				0	0	0	0	1	1	0	.5	.5	.5	0	1	3	0	.25	.75	.75	.66666669	.33333334	0
151105_1450	8	NYOP	-1	Both entered	1	1	Both available	Both available	-1	2	7.8152933	0	18	7	4	0	0	3	308	0	0	0				1	0	1	.5	0	.5	.5	1	0	3	.25	0	.75	.75	.66666669	0	.33333334
151105_1450	9	Well-Informed	No purchase	Both entered	1	1	Only NYOP available	Both available	-1	3	10.795454	1	20	2	4	0	0	3	309							0	1	1	0	.5	.5	.5	0	1	3	0	.25	.75	.75	.66666669	.33333334	0
151105_1450	10	Well-Informed	NYOP REJECT Purchase	Both entered	1	1	Both available	Both available	-1	7	18.145578	0	31	6	4	3	0	3	310							1	0	1	.5	0	.5	.5	1	0	3	.25	0	.75	.75	.66666669	0	.33333334
151105_1450	11	Follow-Up	No purchase	Both entered	1	1	Only NYOP available	Only NYOP available	Don't invest search cost	2	7.8152933	1	26	5	2	3	0	3	311							0	1	1	0	.5	.5	.5	0	1	3	0	.25	.75	.75	.66666669	.33333334	0
151105_1450	12	Follow-Up	NYOP	Both entered	1	1	Only NYOP available	Only NYOP available	Don't invest search cost	4	34.875328	0	21	2	4	0	0	3	312							0	1	1	0	.5	.5	.5	0	1	3	0	.25	.75	.75	.66666669	.33333334	0
151105_1450	13	Follow-Up	NYOP REJECT No Purchase	Both entered	1	1	Both available	Both available	Don't invest search cost	5	16.260204	1	27	7	2	3	0	3	313							1	0	1	.5	0	.5	.5	1	0	3	.25	0	.75	.75	.66666669	0	.33333334
151105_1450	14	Follow-Up	NYOP REJECT Purchase	Both entered	1	1	Both available	Both available	Don't invest search cost	2	37.48241	1	23	4	2	2	0	3	314							1	0	1	.5	0	.5	.5	1	0	3	.25	0	.75	.75	.66666669	0	.33333334
151105_1450	15	PP	-1	Both entered	1	1	Both available	Both available	-1	4	8.5194225	1	20	0	4	2	0	3	315				75	50	25	1	0	1	.5	0	.5	.5	1	0	3	.25	0	.75	.75	.66666669	0	.33333334
151105_1450	16	NYOP	-1	Both entered	1	1	Only NYOP available	Both available	-1	4	7.8152933	0	22	0	4	2	0	3	316	53	50	3				0	1	1	0	.5	.5	.5	0	1	3	0	.25	.75	.75	.66666669	.33333334	0
151105_1450	17	Well-Informed	NYOP REJECT No Purchase	Both entered	1	1	Both available	Both available	-1	4	45	1	31	4	2	1	0	3	317							1	0	2	.5	0	1	.5	0	0	2	0	0	.5	1	.66666669	0	.16666667
151105_1450	18	Well-Informed	NYOP	Both entered	1	1	Only NYOP available	Both available	-1	2	34.875328	0	24	7	4	0	2	3	318							0	1	1	0	.5	.5	.5	0	1	3	0	.25	.75	.75	.66666669	.33333334	0
151105_1450	19	Follow-Up	NYOP REJECT No Purchase	Both entered	1	1	Both available	Both available	Don't invest search cost	3	26.87254	1	23	7	5	1	0	3	319							1	0	2	.5	0	1	.5	0	0	2	0	0	.5	1	.66666669	0	.16666667
151105_1450	20	Follow-Up	No purchase	Both entered	1	1	Both available	Both available	Don't invest search cost	2	37.092838	0	18	6	3	0	0	3	320							1	0	1	.5	0	.5	.5	1	0	3	.25	0	.75	.75	.66666669	0	.33333334
151105_1450	21	Follow-Up	NYOP REJECT No Purchase	Both entered	1	1	Both available	Both available	Don't invest search cost	5	10.385177	1	20	1	5	3	0	3	321							1	0	2	.5	0	1	.5	0	0	2	0	0	.5	1	.66666669	0	.16666667
151105_1450	22	Follow-Up	No purchase	Both entered	1	1	Both available	Both available	Don't invest search cost	5	32.005383	1	23	7	5	0	1	3	322							1	0	2	.5	0	1	.5	0	0	2	0	0	.5	1	.66666669	0	.16666667
151105_1450	23	PP	-1	Both entered	1	1	Both available	Both available	-1	1	37.48241	1	21	1	4	0	0	3	323				0	0	0	1	0	2	.5	0	1	.5	0	0	2	0	0	.5	1	.66666669	0	.16666667
151105_1450	24	NYOP	-1	Both entered	1	1	Both available	Both available	-1	3	28.141602	1	24	7	4	1	0	3	324	0	0	0				1	0	2	.5	0	1	.5	0	0	2	0	0	.5	1	.66666669	0	.16666667
151105_1450	1	Well-Informed	NYOP	Both entered	1	1	Only NYOP available	Both available	-1	2	25.806929	0	24	6	3	3	0	3	301							0	2	2	0	1	1	0	1	3	3	.25	.75	.75	0	.83333331	.83333331	.16666667
151105_1450	2	Well-Informed	NYOP	Both entered	1	1	Only NYOP available	Both available	-1	3	34.875328	0	41	4	3	2	0	3	302							0	2	2	0	1	1	0	3	1	1	.75	.25	.25	0	.5	.5	.5
151105_1450	3	Follow-Up	NYOP	Both entered	1	1	Both available	Both available	Don't invest search cost	5	32.905243	0	25	1	4	3	0	3	303							1	1	1	.5	.5	.5	0	1	3	3	.25	.75	.75	0	.66666669	.66666669	.33333334
151105_1450	4	Follow-Up	NYOP	Both entered	1	1	Only NYOP available	Only NYOP available	Don't invest search cost	6	16.260204	0	23	1	5	3	0	3	304							0	2	2	0	1	1	0	1	3	3	.25	.75	.75	0	.83333331	.83333331	.16666667
151105_1450	5	Follow-Up	PP	Both entered	1	1	Only NYOP available	Both available	Invest search cost	5	8.3856001	0	25	6	3	3	0	3	305							0	2	2	0	1	1	0	3	1	1	.75	.25	.25	0	.5	.5	.5
151105_1450	6	Follow-Up	NYOP	Both entered	1	1	Only NYOP available	Only NYOP available	Don't invest search cost	1	37.092838	0	22	1	4	0	0	3	306							0	2	2	0	1	1	0	1	3	3	.25	.75	.75	0	.83333331	.83333331	.16666667
151105_1450	7	PP	-1	Both entered	1	1	Only NYOP available	Both available	-1	5	34.875328	1	26	7	4	3	0	3	307				38	10	28	0	2	2	0	1	1	0	1	3	3	.25	.75	.75	0	.83333331	.83333331	.16666667
151105_1450	8	NYOP	-1	Both entered	1	1	Only NYOP available	Both available	-1	2	7.8152933	0	18	7	4	0	0	3	308	75	30	45				0	2	2	0	1	1	0	1	3	3	.25	.75	.75	0	.83333331	.83333331	.16666667
151105_1450	9	Well-Informed	PP	Both entered	1	1	Both available	Both available	-1	3	10.795454	1	20	2	4	0	0	3	309							1	1	1	.5	.5	.5	0	1	3	3	.25	.75	.75	0	.66666669	.66666669	.33333334
151105_1450	10	Well-Informed	NYOP	Both entered	1	1	Only NYOP available	Both available	-1	7	18.145578	0	31	6	4	3	0	3	310							0	2	2	0	1	1	0	1	3	3	.25	.75	.75	0	.83333331	.83333331	.16666667
151105_1450	11	Follow-Up	NYOP	Both entered	1	1	Only NYOP available	Only NYOP available	Don't invest search cost	2	7.8152933	1	26	5	2	3	0	3	311							0	2	2	0	1	1	0	1	3	3	.25	.75	.75	0	.83333331	.83333331	.16666667
151105_1450	12	Follow-Up	PP	Both entered	1	1	Only NYOP available	Both available	Invest search cost	4	34.875328	0	21	2	4	0	0	3	312							0	2	2	0	1	1	0	3	1	1	.75	.25	.25	0	.5	.5	.5
151105_1450	13	Follow-Up	PP	Both entered	1	1	Both available	Both available	Don't invest search cost	5	16.260204	1	27	7	2	3	0	3	313							1	1	1	.5	.5	.5	0	1	3	3	.25	.75	.75	0	.66666669	.66666669	.33333334
151105_1450	14	Follow-Up	NYOP	Both entered	1	1	Both available	Both available	Don't invest search cost	2	37.48241	1	23	4	2	2	0	3	314							1	1	1	.5	.5	.5	0	1	3	3	.25	.75	.75	0	.66666669	.66666669	.33333334
151105_1450	15	PP	-1	Both entered	1	1	Both available	Both available	-1	4	8.5194225	1	20	0	4	2	0	3	315				30	10	20	1	1	1	.5	.5	.5	0	1	3	3	.25	.75	.75	0	.66666669	.66666669	.33333334
151105_1450	16	NYOP	-1	Both entered	1	1	Both available	Both available	-1	4	7.8152933	0	22	0	4	2	0	3	316	61	30	31				1	1	1	.5	.5	.5	0	1	3	3	.25	.75	.75	0	.66666669	.66666669	.33333334
151105_1450	17	Well-Informed	NYOP	Both entered	1	1	Only NYOP available	Both available	-1	4	45	1	31	4	2	1	0	3	317							0	2	2	0	1	1	0	3	1	1	.75	.25	.25	0	.5	.5	.5
151105_1450	18	Well-Informed	NYOP	Both entered	1	1	Both available	Both available	-1	2	34.875328	0	24	7	4	0	2	3	318							1	1	1	.5	.5	.5	0	1	3	3	.25	.75	.75	0	.66666669	.66666669	.33333334
151105_1450	19	Follow-Up	PP	Both entered	1	1	Only NYOP available	Both available	Invest search cost	3	26.87254	1	23	7	5	1	0	3	319							0	2	2	0	1	1	0	3	1	1	.75	.25	.25	0	.5	.5	.5
151105_1450	20	Follow-Up	NYOP	Both entered	1	1	Both available	Both available	Don't invest search cost	2	37.092838	0	18	6	3	0	0	3	320							1	1	1	.5	.5	.5	0	1	3	3	.25	.75	.75	0	.66666669	.66666669	.33333334
151105_1450	21	Follow-Up	PP	Both entered	1	1	Only NYOP available	Both available	Invest search cost	5	10.385177	1	20	1	5	3	0	3	321							0	2	2	0	1	1	0	1	3	3	.25	.75	.75	0	.83333331	.83333331	.16666667
151105_1450	22	Follow-Up	NYOP	Both entered	1	1	Only NYOP available	Only NYOP available	Don't invest search cost	5	32.005383	1	23	7	5	0	1	3	322							0	2	2	0	1	1	0	3	1	1	.75	.25	.25	0	.5	.5	.5
151105_1450	23	PP	-1	Both entered	1	1	Only NYOP available	Both available	-1	1	37.48241	1	21	1	4	0	0	3	323				114	30	84	0	2	2	0	1	1	0	3	1	1	.75	.25	.25	0	.5	.5	.5
151105_1450	24	NYOP	-1	Both entered	1	1	Only NYOP available	Both available	-1	3	28.141602	1	24	7	4	1	0	3	324	21	10	11				0	2	2	0	1	1	0	3	1	1	.75	.25	.25	0	.5	.5	.5
151105_1450	1	Well-Informed	NYOP	Both entered	1	1	Only NYOP available	Both available	-1	2	25.806929	0	24	6	3	3	0	3	301							0	2	2	0	1	1	0	1	1	1	.25	.25	.25	.5	.5	.5	.16666667
151105_1450	2	Well-Informed	NYOP	Both entered	1	1	Both available	Both available	-1	3	34.875328	0	41	4	3	2	0	3	302							1	1	1	.5	.5	.5	0	1	1	1	.25	.25	.25	.5	.33333334	.33333334	.33333334
151105_1450	3	Follow-Up	NYOP	Both entered	1	1	Only NYOP available	Only NYOP available	Don't invest search cost	5	32.905243	0	25	1	4	3	0	3	303							0	2	2	0	1	1	0	0	3	4	0	.75	1	.25	1	.83333331	0
151105_1450	4	Follow-Up	PP	Both entered	1	1	Both available	Both available	Don't invest search cost	6	16.260204	0	23	1	5	3	0	3	304							1	1	1	.5	.5	.5	0	1	1	1	.25	.25	.25	.5	.33333334	.33333334	.33333334
151105_1450	5	Follow-Up	NYOP	Both entered	1	1	Only NYOP available	Only NYOP available	Don't invest search cost	5	8.3856001	0	25	6	3	3	0	3	305							0	2	2	0	1	1	0	0	3	4	0	.75	1	.25	1	.83333331	0
151105_1450	6	Follow-Up	NYOP	Both entered	1	1	Only NYOP available	Only NYOP available	Don't invest search cost	1	37.092838	0	22	1	4	0	0	3	306							0	2	2	0	1	1	0	0	3	4	0	.75	1	.25	1	.83333331	0
151105_1450	7	PP	-1	Both entered	1	1	Only NYOP available	Both available	-1	5	34.875328	1	26	7	4	3	0	3	307				0	0	0	0	2	2	0	1	1	0	0	3	4	0	.75	1	.25	1	.83333331	0
151105_1450	8	NYOP	-1	Both entered	1	1	Both available	Both available	-1	2	7.8152933	0	18	7	4	0	0	3	308	17	10	7				1	1	1	.5	.5	.5	0	1	1	1	.25	.25	.25	.5	.33333334	.33333334	.33333334
151105_1450	9	Well-Informed	NYOP	Both entered	1	1	Only NYOP available	Both available	-1	3	10.795454	1	20	2	4	0	0	3	309							0	2	2	0	1	1	0	0	3	4	0	.75	1	.25	1	.83333331	0
151105_1450	10	Well-Informed	NYOP	Both entered	1	1	Only NYOP available	Both available	-1	7	18.145578	0	31	6	4	3	0	3	310							0	2	2	0	1	1	0	1	1	1	.25	.25	.25	.5	.5	.5	.16666667
151105_1450	11	Follow-Up	No purchase	Both entered	1	1	Both available	Both available	Don't invest search cost	2	7.8152933	1	26	5	2	3	0	3	311							1	1	1	.5	.5	.5	0	1	1	1	.25	.25	.25	.5	.33333334	.33333334	.33333334
151105_1450	12	Follow-Up	PP	Both entered	1	1	Only NYOP available	Both available	Invest search cost	4	34.875328	0	21	2	4	0	0	3	312							0	2	2	0	1	1	0	1	1	1	.25	.25	.25	.5	.5	.5	.16666667
151105_1450	13	Follow-Up	No purchase	Both entered	1	1	Only NYOP available	Only NYOP available	Don't invest search cost	5	16.260204	1	27	7	2	3	0	3	313							0	2	2	0	1	1	0	1	1	1	.25	.25	.25	.5	.5	.5	.16666667
151105_1450	14	Follow-Up	NYOP	Both entered	1	1	Only NYOP available	Only NYOP available	Don't invest search cost	2	37.48241	1	23	4	2	2	0	3	314							0	2	2	0	1	1	0	1	1	1	.25	.25	.25	.5	.5	.5	.16666667
151105_1450	15	PP	-1	Both entered	1	1	Both available	Both available	-1	4	8.5194225	1	20	0	4	2	0	3	315				30	10	20	1	1	1	.5	.5	.5	0	1	1	1	.25	.25	.25	.5	.33333334	.33333334	.33333334
151105_1450	16	NYOP	-1	Both entered	1	1	Only NYOP available	Both available	-1	4	7.8152933	0	22	0	4	2	0	3	316	53	30	23				0	2	2	0	1	1	0	0	3	4	0	.75	1	.25	1	.83333331	0
151105_1450	17	Well-Informed	PP	Both entered	1	1	Both available	Both available	-1	4	45	1	31	4	2	1	0	3	317							1	1	1	.5	.5	.5	0	1	1	1	.25	.25	.25	.5	.33333334	.33333334	.33333334
151105_1450	18	Well-Informed	NYOP	Both entered	1	1	Only NYOP available	Both available	-1	2	34.875328	0	24	7	4	0	2	3	318							0	2	2	0	1	1	0	0	3	4	0	.75	1	.25	1	.83333331	0
151105_1450	19	Follow-Up	No purchase	Both entered	1	1	Only NYOP available	Only NYOP available	Don't invest search cost	3	26.87254	1	23	7	5	1	0	3	319							0	2	2	0	1	1	0	1	1	1	.25	.25	.25	.5	.5	.5	.16666667
151105_1450	20	Follow-Up	NYOP	Both entered	1	1	Only NYOP available	Both available	Invest search cost	2	37.092838	0	18	6	3	0	0	3	320							0	2	2	0	1	1	0	0	3	4	0	.75	1	.25	1	.83333331	0
151105_1450	21	Follow-Up	No purchase	Both entered	1	1	Both available	Both available	Don't invest search cost	5	10.385177	1	20	1	5	3	0	3	321							1	1	1	.5	.5	.5	0	1	1	1	.25	.25	.25	.5	.33333334	.33333334	.33333334
151105_1450	22	Follow-Up	NYOP	Both entered	1	1	Both available	Both available	Don't invest search cost	5	32.005383	1	23	7	5	0	1	3	322							1	1	1	.5	.5	.5	0	1	1	1	.25	.25	.25	.5	.33333334	.33333334	.33333334
151105_1450	23	PP	-1	Both entered	1	1	Only NYOP available	Both available	-1	1	37.48241	1	21	1	4	0	0	3	323				40	10	30	0	2	2	0	1	1	0	1	1	1	.25	.25	.25	.5	.5	.5	.16666667
151105_1450	24	NYOP	-1	Both entered	1	1	Only NYOP available	Both available	-1	3	28.141602	1	24	7	4	1	0	3	324	21	10	11				0	2	2	0	1	1	0	1	1	1	.25	.25	.25	.5	.5	.5	.16666667
151105_1450	1	Well-Informed	NYOP	Both entered	1	1	Only NYOP available	Both available	-1	2	25.806929	0	24	6	3	3	0	3	301							0	2	2	0	1	1	0	0	2	3	0	.5	.75	.5	.83333331	.66666669	0
151105_1450	2	Well-Informed	NYOP	Both entered	1	1	Only NYOP available	Both available	-1	3	34.875328	0	41	4	3	2	0	3	302							0	2	2	0	1	1	0	0	2	3	0	.5	.75	.5	.83333331	.66666669	0
151105_1450	3	Follow-Up	NYOP	Both entered	1	1	Only NYOP available	Only NYOP available	Don't invest search cost	5	32.905243	0	25	1	4	3	0	3	303							0	2	2	0	1	1	0	0	3	3	0	.75	.75	.25	.83333331	.83333331	0
151105_1450	4	Follow-Up	NYOP	Both entered	1	1	Only NYOP available	Only NYOP available	Don't invest search cost	6	16.260204	0	23	1	5	3	0	3	304							0	2	2	0	1	1	0	0	2	3	0	.5	.75	.5	.83333331	.66666669	0
151105_1450	5	Follow-Up	NYOP	Both entered	1	1	Only NYOP available	Only NYOP available	Don't invest search cost	5	8.3856001	0	25	6	3	3	0	3	305							0	2	2	0	1	1	0	0	2	3	0	.5	.75	.5	.83333331	.66666669	0
151105_1450	6	Follow-Up	NYOP	Both entered	1	1	Only NYOP available	Only NYOP available	Don't invest search cost	1	37.092838	0	22	1	4	0	0	3	306							0	2	2	0	1	1	0	0	3	3	0	.75	.75	.25	.83333331	.83333331	0
151105_1450	7	PP	-1	Both entered	1	1	Only NYOP available	Both available	-1	5	34.875328	1	26	7	4	3	0	3	307				0	0	0	0	2	2	0	1	1	0	0	2	3	0	.5	.75	.5	.83333331	.66666669	0
151105_1450	8	NYOP	-1	Both entered	1	1	Only NYOP available	Both available	-1	2	7.8152933	0	18	7	4	0	0	3	308	51	20	31				0	2	2	0	1	1	0	0	2	3	0	.5	.75	.5	.83333331	.66666669	0
151105_1450	9	Well-Informed	NYOP	Both entered	1	1	Only NYOP available	Both available	-1	3	10.795454	1	20	2	4	0	0	3	309							0	2	2	0	1	1	0	0	3	3	0	.75	.75	.25	.83333331	.83333331	0
151105_1450	10	Well-Informed	NYOP	Both entered	1	1	Only NYOP available	Both available	-1	7	18.145578	0	31	6	4	3	0	3	310							0	2	2	0	1	1	0	0	3	3	0	.75	.75	.25	.83333331	.83333331	0
151105_1450	11	Follow-Up	No purchase	Both entered	1	1	Only NYOP available	Only NYOP available	Don't invest search cost	2	7.8152933	1	26	5	2	3	0	3	311							0	2	2	0	1	1	0	0	2	3	0	.5	.75	.5	.83333331	.66666669	0
151105_1450	12	Follow-Up	NYOP	Both entered	1	1	Only NYOP available	Only NYOP available	Don't invest search cost	4	34.875328	0	21	2	4	0	0	3	312							0	2	2	0	1	1	0	0	3	3	0	.75	.75	.25	.83333331	.83333331	0
151105_1450	13	Follow-Up	No purchase	Both entered	1	1	Only NYOP available	Only NYOP available	Don't invest search cost	5	16.260204	1	27	7	2	3	0	3	313							0	1	1	0	.5	.5	.5	0	2	2	0	.5	.5	.5	.5	.5	0
151105_1450	14	Follow-Up	NYOP	Both entered	1	1	Only NYOP available	Only NYOP available	Don't invest search cost	2	37.48241	1	23	4	2	2	0	3	314							0	2	2	0	1	1	0	0	2	3	0	.5	.75	.5	.83333331	.66666669	0
151105_1450	15	PP	-1	Both entered	1	1	Only NYOP available	Both available	-1	4	8.5194225	1	20	0	4	2	0	3	315				0	0	0	0	1	1	0	.5	.5	.5	0	2	2	0	.5	.5	.5	.5	.5	0
151105_1450	16	NYOP	-1	Both entered	1	1	Only NYOP available	Both available	-1	4	7.8152933	0	22	0	4	2	0	3	316	46	20	26				0	1	1	0	.5	.5	.5	0	2	2	0	.5	.5	.5	.5	.5	0
151105_1450	17	Well-Informed	No purchase	Both entered	1	1	Only NYOP available	Both available	-1	4	45	1	31	4	2	1	0	3	317							0	1	1	0	.5	.5	.5	0	2	2	0	.5	.5	.5	.5	.5	0
151105_1450	18	Well-Informed	NYOP	Both entered	1	1	Only NYOP available	Both available	-1	2	34.875328	0	24	7	4	0	2	3	318							0	1	1	0	.5	.5	.5	0	2	2	0	.5	.5	.5	.5	.5	0
151105_1450	19	Follow-Up	No purchase	Both entered	1	1	Only NYOP available	Only NYOP available	Don't invest search cost	3	26.87254	1	23	7	5	1	0	3	319							0	1	1	0	.5	.5	.5	0	2	2	0	.5	.5	.5	.5	.5	0
151105_1450	20	Follow-Up	NYOP	Both entered	1	1	Only NYOP available	Both available	Invest search cost	2	37.092838	0	18	6	3	0	0	3	320							0	1	1	0	.5	.5	.5	0	2	2	0	.5	.5	.5	.5	.5	0
151105_1450	21	Follow-Up	No purchase	Both entered	1	1	Only NYOP available	Only NYOP available	Don't invest search cost	5	10.385177	1	20	1	5	3	0	3	321							0	2	2	0	1	1	0	0	3	3	0	.75	.75	.25	.83333331	.83333331	0
151105_1450	22	Follow-Up	NYOP	Both entered	1	1	Only NYOP available	Only NYOP available	Don't invest search cost	5	32.005383	1	23	7	5	0	1	3	322							0	1	1	0	.5	.5	.5	0	2	2	0	.5	.5	.5	.5	.5	0
151105_1450	23	PP	-1	Both entered	1	1	Only NYOP available	Both available	-1	1	37.48241	1	21	1	4	0	0	3	323				0	0	0	0	2	2	0	1	1	0	0	3	3	0	.75	.75	.25	.83333331	.83333331	0
151105_1450	24	NYOP	-1	Both entered	1	1	Only NYOP available	Both available	-1	3	28.141602	1	24	7	4	1	0	3	324	56	30	26				0	2	2	0	1	1	0	0	3	3	0	.75	.75	.25	.83333331	.83333331	0
151105_1450	1	Well-Informed	NYOP	Both entered	1	1	Only NYOP available	Both available	-1	2	25.806929	0	24	6	3	3	0	3	301							0	2	2	0	1	1	0	0	4	4	0	1	1	0	1	1	0
151105_1450	2	Well-Informed	NYOP	Both entered	1	1	Only NYOP available	Both available	-1	3	34.875328	0	41	4	3	2	0	3	302							0	2	2	0	1	1	0	0	4	4	0	1	1	0	1	1	0
151105_1450	3	Follow-Up	NYOP	Both entered	1	1	Only NYOP available	Both available	Invest search cost	5	32.905243	0	25	1	4	3	0	3	303							0	2	2	0	1	1	0	0	4	4	0	1	1	0	1	1	0
151105_1450	4	Follow-Up	NYOP	Both entered	1	1	Only NYOP available	Only NYOP available	Don't invest search cost	6	16.260204	0	23	1	5	3	0	3	304							0	2	2	0	1	1	0	0	4	4	0	1	1	0	1	1	0
151105_1450	5	Follow-Up	NYOP	Both entered	1	1	Only NYOP available	Only NYOP available	Don't invest search cost	5	8.3856001	0	25	6	3	3	0	3	305							0	2	2	0	1	1	0	0	4	4	0	1	1	0	1	1	0
151105_1450	6	Follow-Up	NYOP	Both entered	1	1	Only NYOP available	Only NYOP available	Don't invest search cost	1	37.092838	0	22	1	4	0	0	3	306							0	2	2	0	1	1	0	0	4	4	0	1	1	0	1	1	0
151105_1450	7	PP	-1	Both entered	1	1	Only NYOP available	Both available	-1	5	34.875328	1	26	7	4	3	0	3	307				0	0	0	0	2	2	0	1	1	0	0	4	4	0	1	1	0	1	1	0
151105_1450	8	NYOP	-1	Both entered	1	1	Only NYOP available	Both available	-1	2	7.8152933	0	18	7	4	0	0	3	308	74	20	54				0	2	2	0	1	1	0	0	4	4	0	1	1	0	1	1	0
151105_1450	9	Well-Informed	NYOP	Both entered	1	1	Only NYOP available	Both available	-1	3	10.795454	1	20	2	4	0	0	3	309							0	2	2	0	1	1	0	0	4	4	0	1	1	0	1	1	0
151105_1450	10	Well-Informed	NYOP	Both entered	1	1	Only NYOP available	Both available	-1	7	18.145578	0	31	6	4	3	0	3	310							0	2	2	0	1	1	0	0	4	4	0	1	1	0	1	1	0
151105_1450	11	Follow-Up	NYOP	Both entered	1	1	Only NYOP available	Only NYOP available	Don't invest search cost	2	7.8152933	1	26	5	2	3	0	3	311							0	2	2	0	1	1	0	0	4	4	0	1	1	0	1	1	0
151105_1450	12	Follow-Up	NYOP	Both entered	1	1	Only NYOP available	Only NYOP available	Don't invest search cost	4	34.875328	0	21	2	4	0	0	3	312							0	2	2	0	1	1	0	0	4	4	0	1	1	0	1	1	0
151105_1450	13	Follow-Up	NYOP	Both entered	1	1	Only NYOP available	Only NYOP available	Don't invest search cost	5	16.260204	1	27	7	2	3	0	3	313							0	2	2	0	1	1	0	0	4	4	0	1	1	0	1	1	0
151105_1450	14	Follow-Up	NYOP	Both entered	1	1	Only NYOP available	Both available	Invest search cost	2	37.48241	1	23	4	2	2	0	3	314							0	2	2	0	1	1	0	0	4	4	0	1	1	0	1	1	0
151105_1450	15	PP	-1	Both entered	1	1	Only NYOP available	Both available	-1	4	8.5194225	1	20	0	4	2	0	3	315				0	0	0	0	2	2	0	1	1	0	0	4	4	0	1	1	0	1	1	0
151105_1450	16	NYOP	-1	Both entered	1	1	Only NYOP available	Both available	-1	4	7.8152933	0	22	0	4	2	0	3	316	50	20	30				0	2	2	0	1	1	0	0	4	4	0	1	1	0	1	1	0
151105_1450	17	Well-Informed	NYOP	Both entered	1	1	Only NYOP available	Both available	-1	4	45	1	31	4	2	1	0	3	317							0	2	2	0	1	1	0	0	4	4	0	1	1	0	1	1	0
151105_1450	18	Well-Informed	NYOP	Both entered	1	1	Only NYOP available	Both available	-1	2	34.875328	0	24	7	4	0	2	3	318							0	2	2	0	1	1	0	0	4	4	0	1	1	0	1	1	0
151105_1450	19	Follow-Up	NYOP	Both entered	1	1	Only NYOP available	Only NYOP available	Don't invest search cost	3	26.87254	1	23	7	5	1	0	3	319							0	2	2	0	1	1	0	0	4	4	0	1	1	0	1	1	0
151105_1450	20	Follow-Up	NYOP	Both entered	1	1	Only NYOP available	Both available	Invest search cost	2	37.092838	0	18	6	3	0	0	3	320							0	2	2	0	1	1	0	0	4	4	0	1	1	0	1	1	0
151105_1450	21	Follow-Up	NYOP	Both entered	1	1	Only NYOP available	Only NYOP available	Don't invest search cost	5	10.385177	1	20	1	5	3	0	3	321							0	2	2	0	1	1	0	0	4	4	0	1	1	0	1	1	0
151105_1450	22	Follow-Up	NYOP	Both entered	1	1	Only NYOP available	Only NYOP available	Don't invest search cost	5	32.005383	1	23	7	5	0	1	3	322							0	2	2	0	1	1	0	0	4	4	0	1	1	0	1	1	0
151105_1450	23	PP	-1	Both entered	1	1	Only NYOP available	Both available	-1	1	37.48241	1	21	1	4	0	0	3	323				0	0	0	0	2	2	0	1	1	0	0	4	4	0	1	1	0	1	1	0
151105_1450	24	NYOP	-1	Both entered	1	1	Only NYOP available	Both available	-1	3	28.141602	1	24	7	4	1	0	3	324	66	20	46				0	2	2	0	1	1	0	0	4	4	0	1	1	0	1	1	0
151105_1450	1	Well-Informed	NYOP	Both entered	1	1	Only NYOP available	Both available	-1	2	25.806929	0	24	6	3	3	0	3	301							0	2	2	0	1	1	0	0	3	3	0	.75	.75	.25	.83333331	.83333331	0
151105_1450	2	Well-Informed	NYOP	Both entered	1	1	Both available	Both available	-1	3	34.875328	0	41	4	3	2	0	3	302							1	1	1	.5	.5	.5	0	0	4	4	0	1	1	0	.83333331	.83333331	.16666667
151105_1450	3	Follow-Up	NYOP	Both entered	1	1	Both available	Both available	Don't invest search cost	5	32.905243	0	25	1	4	3	0	3	303							1	1	1	.5	.5	.5	0	0	4	4	0	1	1	0	.83333331	.83333331	.16666667
151105_1450	4	Follow-Up	NYOP	Both entered	1	1	Only NYOP available	Only NYOP available	Don't invest search cost	6	16.260204	0	23	1	5	3	0	3	304							0	2	2	0	1	1	0	0	3	3	0	.75	.75	.25	.83333331	.83333331	0
151105_1450	5	Follow-Up	NYOP	Both entered	1	1	Both available	Both available	Don't invest search cost	5	8.3856001	0	25	6	3	3	0	3	305							1	1	1	.5	.5	.5	0	0	4	4	0	1	1	0	.83333331	.83333331	.16666667
151105_1450	6	Follow-Up	NYOP	Both entered	1	1	Both available	Both available	Don't invest search cost	1	37.092838	0	22	1	4	0	0	3	306							1	1	1	.5	.5	.5	0	0	4	4	0	1	1	0	.83333331	.83333331	.16666667
151105_1450	7	PP	-1	Both entered	1	1	Only NYOP available	Both available	-1	5	34.875328	1	26	7	4	3	0	3	307				0	0	0	0	2	2	0	1	1	0	0	3	3	0	.75	.75	.25	.83333331	.83333331	0
151105_1450	8	NYOP	-1	Both entered	1	1	Only NYOP available	Both available	-1	2	7.8152933	0	18	7	4	0	0	3	308	56	30	26				0	2	2	0	1	1	0	0	3	3	0	.75	.75	.25	.83333331	.83333331	0
151105_1450	9	Well-Informed	PP	Both entered	1	1	Both available	Both available	-1	3	10.795454	1	20	2	4	0	0	3	309							1	1	1	.5	.5	.5	0	0	4	4	0	1	1	0	.83333331	.83333331	.16666667
151105_1450	10	Well-Informed	NYOP	Both entered	1	1	Only NYOP available	Both available	-1	7	18.145578	0	31	6	4	3	0	3	310							0	2	2	0	1	1	0	0	3	3	0	.75	.75	.25	.83333331	.83333331	0
151105_1450	11	Follow-Up	No purchase	Both entered	1	1	Both available	Both available	Don't invest search cost	2	7.8152933	1	26	5	2	3	0	3	311							1	1	1	.5	.5	.5	0	0	3	3	0	.75	.75	.25	.66666669	.66666669	.16666667
151105_1450	12	Follow-Up	NYOP	Both entered	1	1	Both available	Both available	Don't invest search cost	4	34.875328	0	21	2	4	0	0	3	312							1	1	1	.5	.5	.5	0	0	3	3	0	.75	.75	.25	.66666669	.66666669	.16666667
151105_1450	13	Follow-Up	NYOP	Both entered	1	1	Only NYOP available	Only NYOP available	Don't invest search cost	5	16.260204	1	27	7	2	3	0	3	313							0	2	2	0	1	1	0	0	3	3	0	.75	.75	.25	.83333331	.83333331	0
151105_1450	14	Follow-Up	NYOP	Both entered	1	1	Only NYOP available	Only NYOP available	Don't invest search cost	2	37.48241	1	23	4	2	2	0	3	314							0	2	2	0	1	1	0	0	3	3	0	.75	.75	.25	.83333331	.83333331	0
151105_1450	15	PP	-1	Both entered	1	1	Both available	Both available	-1	4	8.5194225	1	20	0	4	2	0	3	315				0	0	0	1	1	1	.5	.5	.5	0	0	4	4	0	1	1	0	.83333331	.83333331	.16666667
151105_1450	16	NYOP	-1	Both entered	1	1	Both available	Both available	-1	4	7.8152933	0	22	0	4	2	0	3	316	57	30	27				1	1	1	.5	.5	.5	0	0	3	3	0	.75	.75	.25	.66666669	.66666669	.16666667
151105_1450	17	Well-Informed	PP	Both entered	1	1	Both available	Both available	-1	4	45	1	31	4	2	1	0	3	317							1	1	1	.5	.5	.5	0	0	3	3	0	.75	.75	.25	.66666669	.66666669	.16666667
151105_1450	18	Well-Informed	NYOP	Both entered	1	1	Both available	Both available	-1	2	34.875328	0	24	7	4	0	2	3	318							1	1	1	.5	.5	.5	0	0	3	3	0	.75	.75	.25	.66666669	.66666669	.16666667
151105_1450	19	Follow-Up	No purchase	Both entered	1	1	Only NYOP available	Only NYOP available	Don't invest search cost	3	26.87254	1	23	7	5	1	0	3	319							0	2	2	0	1	1	0	0	3	3	0	.75	.75	.25	.83333331	.83333331	0
151105_1450	20	Follow-Up	NYOP	Both entered	1	1	Both available	Both available	Don't invest search cost	2	37.092838	0	18	6	3	0	0	3	320							1	1	1	.5	.5	.5	0	0	4	4	0	1	1	0	.83333331	.83333331	.16666667
151105_1450	21	Follow-Up	NYOP	Both entered	1	1	Both available	Both available	Don't invest search cost	5	10.385177	1	20	1	5	3	0	3	321							1	1	1	.5	.5	.5	0	0	3	3	0	.75	.75	.25	.66666669	.66666669	.16666667
151105_1450	22	Follow-Up	NYOP	Both entered	1	1	Both available	Both available	Don't invest search cost	5	32.005383	1	23	7	5	0	1	3	322							1	1	1	.5	.5	.5	0	0	3	3	0	.75	.75	.25	.66666669	.66666669	.16666667
151105_1450	23	PP	-1	Both entered	1	1	Both available	Both available	-1	1	37.48241	1	21	1	4	0	0	3	323				0	0	0	1	1	1	.5	.5	.5	0	0	3	3	0	.75	.75	.25	.66666669	.66666669	.16666667
151105_1450	24	NYOP	-1	Both entered	1	1	Both available	Both available	-1	3	28.141602	1	24	7	4	1	0	3	324	64	40	24				1	1	1	.5	.5	.5	0	0	4	4	0	1	1	0	.83333331	.83333331	.16666667
151105_1450	1	Well-Informed	NYOP	Both entered	1	1	Only NYOP available	Both available	-1	2	25.806929	0	24	6	3	3	0	3	301							0	2	2	0	1	1	0	0	4	4	0	1	1	0	1	1	0
151105_1450	2	Well-Informed	NYOP	Both entered	1	1	Only NYOP available	Both available	-1	3	34.875328	0	41	4	3	2	0	3	302							0	2	2	0	1	1	0	0	4	4	0	1	1	0	1	1	0
151105_1450	3	Follow-Up	NYOP	Both entered	1	1	Both available	Both available	Don't invest search cost	5	32.905243	0	25	1	4	3	0	3	303							1	1	1	.5	.5	.5	0	2	2	2	.5	.5	.5	0	.5	.5	.5
151105_1450	4	Follow-Up	NYOP	Both entered	1	1	Both available	Both available	Don't invest search cost	6	16.260204	0	23	1	5	3	0	3	304							1	1	1	.5	.5	.5	0	0	3	4	0	.75	1	.25	.83333331	.66666669	.16666667
151105_1450	5	Follow-Up	NYOP REJECT No Purchase	Both entered	1	1	Both available	Both available	Don't invest search cost	5	8.3856001	0	25	6	3	3	0	3	305							1	1	1	.5	.5	.5	0	0	3	4	0	.75	1	.25	.83333331	.66666669	.16666667
151105_1450	6	Follow-Up	PP	Both entered	1	1	Both available	Both available	Don't invest search cost	1	37.092838	0	22	1	4	0	0	3	306							1	1	1	.5	.5	.5	0	2	2	2	.5	.5	.5	0	.5	.5	.5
151105_1450	7	PP	-1	Both entered	1	1	Both available	Both available	-1	5	34.875328	1	26	7	4	3	0	3	307				60	40	20	1	1	1	.5	.5	.5	0	2	2	2	.5	.5	.5	0	.5	.5	.5
151105_1450	8	NYOP	-1	Both entered	1	1	Both available	Both available	-1	2	7.8152933	0	18	7	4	0	0	3	308	55	40	15				1	1	1	.5	.5	.5	0	2	2	2	.5	.5	.5	0	.5	.5	.5
151105_1450	9	Well-Informed	PP	Both entered	1	1	Both available	Both available	-1	3	10.795454	1	20	2	4	0	0	3	309							1	1	1	.5	.5	.5	0	2	2	2	.5	.5	.5	0	.5	.5	.5
151105_1450	10	Well-Informed	NYOP	Both entered	1	1	Both available	Both available	-1	7	18.145578	0	31	6	4	3	0	3	310							1	1	1	.5	.5	.5	0	2	2	2	.5	.5	.5	0	.5	.5	.5
151105_1450	11	Follow-Up	NYOP	Both entered	1	1	Only NYOP available	Only NYOP available	Don't invest search cost	2	7.8152933	1	26	5	2	3	0	3	311							0	2	2	0	1	1	0	0	4	4	0	1	1	0	1	1	0
151105_1450	12	Follow-Up	PP	Both entered	1	1	Both available	Both available	Don't invest search cost	4	34.875328	0	21	2	4	0	0	3	312							1	1	1	.5	.5	.5	0	2	2	2	.5	.5	.5	0	.5	.5	.5
151105_1450	13	Follow-Up	NYOP	Both entered	1	1	Both available	Both available	Don't invest search cost	5	16.260204	1	27	7	2	3	0	3	313							1	1	1	.5	.5	.5	0	2	2	2	.5	.5	.5	0	.5	.5	.5
151105_1450	14	Follow-Up	NYOP	Both entered	1	1	Both available	Both available	Don't invest search cost	2	37.48241	1	23	4	2	2	0	3	314							1	1	1	.5	.5	.5	0	0	3	4	0	.75	1	.25	.83333331	.66666669	.16666667
151105_1450	15	PP	-1	Both entered	1	1	Both available	Both available	-1	4	8.5194225	1	20	0	4	2	0	3	315				0	0	0	1	1	1	.5	.5	.5	0	0	3	4	0	.75	1	.25	.83333331	.66666669	.16666667
151105_1450	16	NYOP	-1	Both entered	1	1	Only NYOP available	Both available	-1	4	7.8152933	0	22	0	4	2	0	3	316	115	80	35				0	2	2	0	1	1	0	0	4	4	0	1	1	0	1	1	0
151105_1450	17	Well-Informed	PP	Both entered	1	1	Both available	Both available	-1	4	45	1	31	4	2	1	0	3	317							1	1	1	.5	.5	.5	0	0	3	4	0	.75	1	.25	.83333331	.66666669	.16666667
151105_1450	18	Well-Informed	NYOP	Both entered	1	1	Both available	Both available	-1	2	34.875328	0	24	7	4	0	2	3	318							1	1	1	.5	.5	.5	0	0	3	4	0	.75	1	.25	.83333331	.66666669	.16666667
151105_1450	19	Follow-Up	NYOP	Both entered	1	1	Both available	Both available	Don't invest search cost	3	26.87254	1	23	7	5	1	0	3	319							1	1	1	.5	.5	.5	0	0	3	4	0	.75	1	.25	.83333331	.66666669	.16666667
151105_1450	20	Follow-Up	NYOP	Both entered	1	1	Only NYOP available	Both available	Invest search cost	2	37.092838	0	18	6	3	0	0	3	320							0	2	2	0	1	1	0	0	4	4	0	1	1	0	1	1	0
151105_1450	21	Follow-Up	NYOP	Both entered	1	1	Only NYOP available	Only NYOP available	Don't invest search cost	5	10.385177	1	20	1	5	3	0	3	321							0	2	2	0	1	1	0	0	4	4	0	1	1	0	1	1	0
151105_1450	22	Follow-Up	NYOP	Both entered	1	1	Only NYOP available	Only NYOP available	Don't invest search cost	5	32.005383	1	23	7	5	0	1	3	322							0	2	2	0	1	1	0	0	4	4	0	1	1	0	1	1	0
151105_1450	23	PP	-1	Both entered	1	1	Only NYOP available	Both available	-1	1	37.48241	1	21	1	4	0	0	3	323				0	0	0	0	2	2	0	1	1	0	0	4	4	0	1	1	0	1	1	0
151105_1450	24	NYOP	-1	Both entered	1	1	Both available	Both available	-1	3	28.141602	1	24	7	4	1	0	3	324	103	60	43				1	1	1	.5	.5	.5	0	0	3	4	0	.75	1	.25	.83333331	.66666669	.16666667
151105_1450	1	Well-Informed	NYOP	Both entered	1	1	Only NYOP available	Both available	-1	2	25.806929	0	24	6	3	3	0	3	301							0	2	2	0	1	1	0	0	4	4	0	1	1	0	1	1	0
151105_1450	2	Well-Informed	NYOP	Both entered	1	1	Only NYOP available	Both available	-1	3	34.875328	0	41	4	3	2	0	3	302							0	2	2	0	1	1	0	0	4	4	0	1	1	0	1	1	0
151105_1450	3	Follow-Up	NYOP	Both entered	1	1	Only NYOP available	Only NYOP available	Don't invest search cost	5	32.905243	0	25	1	4	3	0	3	303							0	2	2	0	1	1	0	0	4	4	0	1	1	0	1	1	0
151105_1450	4	Follow-Up	NYOP	Both entered	1	1	Only NYOP available	Only NYOP available	Don't invest search cost	6	16.260204	0	23	1	5	3	0	3	304							0	2	2	0	1	1	0	0	4	4	0	1	1	0	1	1	0
151105_1450	5	Follow-Up	NYOP	Both entered	1	1	Only NYOP available	Only NYOP available	Don't invest search cost	5	8.3856001	0	25	6	3	3	0	3	305							0	2	2	0	1	1	0	0	4	4	0	1	1	0	1	1	0
151105_1450	6	Follow-Up	NYOP	Both entered	1	1	Only NYOP available	Only NYOP available	Don't invest search cost	1	37.092838	0	22	1	4	0	0	3	306							0	2	2	0	1	1	0	0	4	4	0	1	1	0	1	1	0
151105_1450	7	PP	-1	Both entered	1	1	Only NYOP available	Both available	-1	5	34.875328	1	26	7	4	3	0	3	307				0	0	0	0	2	2	0	1	1	0	0	4	4	0	1	1	0	1	1	0
151105_1450	8	NYOP	-1	Both entered	1	1	Both available	Both available	-1	2	7.8152933	0	18	7	4	0	0	3	308	26	10	16				1	1	1	.5	.5	.5	0	2	2	2	.5	.5	.5	0	.5	.5	.5
151105_1450	9	Well-Informed	NYOP	Both entered	1	1	Only NYOP available	Both available	-1	3	10.795454	1	20	2	4	0	0	3	309							0	2	2	0	1	1	0	0	4	4	0	1	1	0	1	1	0
151105_1450	10	Well-Informed	NYOP	Both entered	1	1	Only NYOP available	Both available	-1	7	18.145578	0	31	6	4	3	0	3	310							0	2	2	0	1	1	0	0	4	4	0	1	1	0	1	1	0
151105_1450	11	Follow-Up	NYOP	Both entered	1	1	Only NYOP available	Only NYOP available	Don't invest search cost	2	7.8152933	1	26	5	2	3	0	3	311							0	2	2	0	1	1	0	0	4	4	0	1	1	0	1	1	0
151105_1450	12	Follow-Up	PP	Both entered	1	1	Both available	Both available	Don't invest search cost	4	34.875328	0	21	2	4	0	0	3	312							1	1	1	.5	.5	.5	0	2	2	2	.5	.5	.5	0	.5	.5	.5
151105_1450	13	Follow-Up	PP	Both entered	1	1	Both available	Both available	Don't invest search cost	5	16.260204	1	27	7	2	3	0	3	313							1	1	1	.5	.5	.5	0	2	2	2	.5	.5	.5	0	.5	.5	.5
151105_1450	14	Follow-Up	NYOP	Both entered	1	1	Both available	Both available	Don't invest search cost	2	37.48241	1	23	4	2	2	0	3	314							1	1	1	.5	.5	.5	0	2	2	2	.5	.5	.5	0	.5	.5	.5
151105_1450	15	PP	-1	Both entered	1	1	Only NYOP available	Both available	-1	4	8.5194225	1	20	0	4	2	0	3	315				0	0	0	0	2	2	0	1	1	0	0	4	4	0	1	1	0	1	1	0
151105_1450	16	NYOP	-1	Both entered	1	1	Only NYOP available	Both available	-1	4	7.8152933	0	22	0	4	2	0	3	316	57	20	37				0	2	2	0	1	1	0	0	4	4	0	1	1	0	1	1	0
151105_1450	17	Well-Informed	PP	Both entered	1	1	Both available	Both available	-1	4	45	1	31	4	2	1	0	3	317							1	1	1	.5	.5	.5	0	2	2	2	.5	.5	.5	0	.5	.5	.5
151105_1450	18	Well-Informed	NYOP	Both entered	1	1	Both available	Both available	-1	2	34.875328	0	24	7	4	0	2	3	318							1	1	1	.5	.5	.5	0	2	2	2	.5	.5	.5	0	.5	.5	.5
151105_1450	19	Follow-Up	NYOP	Both entered	1	1	Both available	Both available	Don't invest search cost	3	26.87254	1	23	7	5	1	0	3	319							1	1	1	.5	.5	.5	0	2	2	2	.5	.5	.5	0	.5	.5	.5
151105_1450	20	Follow-Up	NYOP	Both entered	1	1	Only NYOP available	Both available	Invest search cost	2	37.092838	0	18	6	3	0	0	3	320							0	2	2	0	1	1	0	0	4	4	0	1	1	0	1	1	0
151105_1450	21	Follow-Up	NYOP	Both entered	1	1	Only NYOP available	Both available	Invest search cost	5	10.385177	1	20	1	5	3	0	3	321							0	2	2	0	1	1	0	0	4	4	0	1	1	0	1	1	0
151105_1450	22	Follow-Up	NYOP	Both entered	1	1	Only NYOP available	Only NYOP available	Don't invest search cost	5	32.005383	1	23	7	5	0	1	3	322							0	2	2	0	1	1	0	0	4	4	0	1	1	0	1	1	0
151105_1450	23	PP	-1	Both entered	1	1	Both available	Both available	-1	1	37.48241	1	21	1	4	0	0	3	323				40	10	30	1	1	1	.5	.5	.5	0	2	2	2	.5	.5	.5	0	.5	.5	.5
151105_1450	24	NYOP	-1	Both entered	1	1	Only NYOP available	Both available	-1	3	28.141602	1	24	7	4	1	0	3	324	55	20	35				0	2	2	0	1	1	0	0	4	4	0	1	1	0	1	1	0
151105_1450	1	Well-Informed	NYOP REJECT Purchase	Both entered	1	1	Both available	Both available	-1	2	25.806929	0	24	6	3	3	0	3	301							2	0	2	1	0	1	0	4	0	3	1	0	.75	0	.83333331	0	1
151105_1450	2	Well-Informed	NYOP	Both entered	1	1	Only NYOP available	Both available	-1	3	34.875328	0	41	4	3	2	0	3	302							0	2	2	0	1	1	0	0	4	4	0	1	1	0	1	1	0
151105_1450	3	Follow-Up	NYOP REJECT Purchase	Both entered	1	1	Both available	Both available	Don't invest search cost	5	32.905243	0	25	1	4	3	0	3	303							2	0	2	1	0	1	0	4	0	3	1	0	.75	0	.83333331	0	1
151105_1450	4	Follow-Up	NYOP	Both entered	1	1	Only NYOP available	Only NYOP available	Don't invest search cost	6	16.260204	0	23	1	5	3	0	3	304							0	2	2	0	1	1	0	0	4	4	0	1	1	0	1	1	0
151105_1450	5	Follow-Up	NYOP	Both entered	1	1	Only NYOP available	Both available	Invest search cost	5	8.3856001	0	25	6	3	3	0	3	305							0	2	2	0	1	1	0	0	4	4	0	1	1	0	1	1	0
151105_1450	6	Follow-Up	NYOP REJECT Purchase	Both entered	1	1	Both available	Both available	Don't invest search cost	1	37.092838	0	22	1	4	0	0	3	306							2	0	2	1	0	1	0	4	0	3	1	0	.75	0	.83333331	0	1
151105_1450	7	PP	-1	Both entered	1	1	Both available	Both available	-1	5	34.875328	1	26	7	4	3	0	3	307				90	60	30	1	1	1	.5	.5	.5	0	3	1	1	.75	.25	.25	0	.33333334	.33333334	.66666669
151105_1450	8	NYOP	-1	Both entered	1	1	Both available	Both available	-1	2	7.8152933	0	18	7	4	0	0	3	308	0	0	0				2	0	2	1	0	1	0	4	0	3	1	0	.75	0	.83333331	0	1
151105_1450	9	Well-Informed	NYOP	Both entered	1	1	Only NYOP available	Both available	-1	3	10.795454	1	20	2	4	0	0	3	309							0	2	2	0	1	1	0	0	4	4	0	1	1	0	1	1	0
151105_1450	10	Well-Informed	NYOP	Both entered	1	1	Both available	Both available	-1	7	18.145578	0	31	6	4	3	0	3	310							1	1	1	.5	.5	.5	0	3	1	1	.75	.25	.25	0	.33333334	.33333334	.66666669
151105_1450	11	Follow-Up	NYOP	Both entered	1	1	Only NYOP available	Only NYOP available	Don't invest search cost	2	7.8152933	1	26	5	2	3	0	3	311							0	2	2	0	1	1	0	0	4	4	0	1	1	0	1	1	0
151105_1450	12	Follow-Up	NYOP REJECT Purchase	Both entered	1	1	Both available	Both available	Don't invest search cost	4	34.875328	0	21	2	4	0	0	3	312							2	0	2	1	0	1	0	4	0	3	1	0	.75	0	.83333331	0	1
151105_1450	13	Follow-Up	PP	Both entered	1	1	Both available	Both available	Don't invest search cost	5	16.260204	1	27	7	2	3	0	3	313							2	0	2	1	0	1	0	4	0	3	1	0	.75	0	.83333331	0	1
151105_1450	14	Follow-Up	PP	Both entered	1	1	Both available	Both available	Don't invest search cost	2	37.48241	1	23	4	2	2	0	3	314							1	1	1	.5	.5	.5	0	3	1	1	.75	.25	.25	0	.33333334	.33333334	.66666669
151105_1450	15	PP	-1	Both entered	1	1	Only NYOP available	Both available	-1	4	8.5194225	1	20	0	4	2	0	3	315				0	0	0	0	2	2	0	1	1	0	0	4	4	0	1	1	0	1	1	0
151105_1450	16	NYOP	-1	Both entered	1	1	Both available	Both available	-1	4	7.8152933	0	22	0	4	2	0	3	316	25	20	5				1	1	1	.5	.5	.5	0	3	1	1	.75	.25	.25	0	.33333334	.33333334	.66666669
151105_1450	17	Well-Informed	PP	Both entered	1	1	Both available	Both available	-1	4	45	1	31	4	2	1	0	3	317							1	1	1	.5	.5	.5	0	3	1	1	.75	.25	.25	0	.33333334	.33333334	.66666669
151105_1450	18	Well-Informed	NYOP REJECT Purchase	Both entered	1	1	Both available	Both available	-1	2	34.875328	0	24	7	4	0	2	3	318							2	0	2	1	0	1	0	4	0	3	1	0	.75	0	.83333331	0	1
151105_1450	19	Follow-Up	PP	Both entered	1	1	Both available	Both available	Don't invest search cost	3	26.87254	1	23	7	5	1	0	3	319							1	1	1	.5	.5	.5	0	3	1	1	.75	.25	.25	0	.33333334	.33333334	.66666669
151105_1450	20	Follow-Up	NYOP	Both entered	1	1	Both available	Both available	Don't invest search cost	2	37.092838	0	18	6	3	0	0	3	320							1	1	1	.5	.5	.5	0	3	1	1	.75	.25	.25	0	.33333334	.33333334	.66666669
151105_1450	21	Follow-Up	PP	Both entered	1	1	Both available	Both available	Don't invest search cost	5	10.385177	1	20	1	5	3	0	3	321							1	1	1	.5	.5	.5	0	3	1	1	.75	.25	.25	0	.33333334	.33333334	.66666669
151105_1450	22	Follow-Up	NYOP	Both entered	1	1	Only NYOP available	Only NYOP available	Don't invest search cost	5	32.005383	1	23	7	5	0	1	3	322							0	2	2	0	1	1	0	0	4	4	0	1	1	0	1	1	0
151105_1450	23	PP	-1	Both entered	1	1	Both available	Both available	-1	1	37.48241	1	21	1	4	0	0	3	323				140	80	60	2	0	2	1	0	1	0	4	0	3	1	0	.75	0	.83333331	0	1
151105_1450	24	NYOP	-1	Both entered	1	1	Only NYOP available	Both available	-1	3	28.141602	1	24	7	4	1	0	3	324	115	80	35				0	2	2	0	1	1	0	0	4	4	0	1	1	0	1	1	0
151105_1450	1	Well-Informed	NYOP REJECT No Purchase	Both entered	1	1	Both available	Both available	-1	2	25.806929	0	24	6	3	3	0	3	301							1	0	1	.5	0	.5	.5	2	1	1	.5	.25	.25	.25	.33333334	.16666667	.5
151105_1450	2	Well-Informed	PP	Both entered	1	1	Both available	Both available	-1	3	34.875328	0	41	4	3	2	0	3	302							1	0	1	.5	0	.5	.5	2	1	1	.5	.25	.25	.25	.33333334	.16666667	.5
151105_1450	3	Follow-Up	NYOP	Both entered	1	1	Both available	Both available	Don't invest search cost	5	32.905243	0	25	1	4	3	0	3	303							1	0	1	.5	0	.5	.5	2	1	1	.5	.25	.25	.25	.33333334	.16666667	.5
151105_1450	4	Follow-Up	NYOP	Both entered	1	1	Only NYOP available	Only NYOP available	Don't invest search cost	6	16.260204	0	23	1	5	3	0	3	304							0	2	2	0	1	1	0	0	3	4	0	.75	1	.25	1	.83333331	0
151105_1450	5	Follow-Up	NYOP REJECT Purchase	Both entered	1	1	Both available	Both available	Don't invest search cost	5	8.3856001	0	25	6	3	3	0	3	305							1	0	2	.5	0	1	.5	3	0	3	.75	0	.75	.25	.83333331	0	.66666669
151105_1450	6	Follow-Up	NYOP REJECT Purchase	Both entered	1	1	Both available	Both available	Don't invest search cost	1	37.092838	0	22	1	4	0	0	3	306							1	0	2	.5	0	1	.5	3	0	3	.75	0	.75	.25	.83333331	0	.66666669
151105_1450	7	PP	-1	Both entered	1	1	Both available	Both available	-1	5	34.875328	1	26	7	4	3	0	3	307				114	90	24	1	0	2	.5	0	1	.5	3	0	3	.75	0	.75	.25	.83333331	0	.66666669
151105_1450	8	NYOP	-1	Both entered	1	1	Both available	Both available	-1	2	7.8152933	0	18	7	4	0	0	3	308	0	0	0				1	0	2	.5	0	1	.5	3	0	3	.75	0	.75	.25	.83333331	0	.66666669
151105_1450	9	Well-Informed	NYOP REJECT No Purchase	Both entered	1	1	Both available	Both available	-1	3	10.795454	1	20	2	4	0	0	3	309							1	0	2	.5	0	1	.5	3	0	3	.75	0	.75	.25	.83333331	0	.66666669
151105_1450	10	Well-Informed	NYOP REJECT Purchase	Both entered	1	1	Both available	Both available	-1	7	18.145578	0	31	6	4	3	0	3	310							1	0	2	.5	0	1	.5	3	0	3	.75	0	.75	.25	.83333331	0	.66666669
151105_1450	11	Follow-Up	NYOP	Both entered	1	1	Only NYOP available	Only NYOP available	Don't invest search cost	2	7.8152933	1	26	5	2	3	0	3	311							0	2	2	0	1	1	0	0	3	4	0	.75	1	.25	1	.83333331	0
151105_1450	12	Follow-Up	No purchase	Both entered	1	1	Both available	Both available	Don't invest search cost	4	34.875328	0	21	2	4	0	0	3	312							1	0	2	.5	0	1	.5	3	0	3	.75	0	.75	.25	.83333331	0	.66666669
151105_1450	13	Follow-Up	NYOP	Both entered	1	1	Only NYOP available	Only NYOP available	Don't invest search cost	5	16.260204	1	27	7	2	3	0	3	313							0	2	2	0	1	1	0	0	3	4	0	.75	1	.25	1	.83333331	0
151105_1450	14	Follow-Up	PP	Both entered	1	1	Both available	Both available	Don't invest search cost	2	37.48241	1	23	4	2	2	0	3	314							1	0	1	.5	0	.5	.5	2	1	1	.5	.25	.25	.25	.33333334	.16666667	.5
151105_1450	15	PP	-1	Both entered	1	1	Both available	Both available	-1	4	8.5194225	1	20	0	4	2	0	3	315				90	60	30	1	0	1	.5	0	.5	.5	2	1	1	.5	.25	.25	.25	.33333334	.16666667	.5
151105_1450	16	NYOP	-1	Both entered	1	1	Only NYOP available	Both available	-1	4	7.8152933	0	22	0	4	2	0	3	316	122	90	32				0	2	2	0	1	1	0	0	3	4	0	.75	1	.25	1	.83333331	0
151105_1450	17	Well-Informed	NYOP	Both entered	1	1	Only NYOP available	Both available	-1	4	45	1	31	4	2	1	0	3	317							0	2	2	0	1	1	0	0	3	4	0	.75	1	.25	1	.83333331	0
151105_1450	18	Well-Informed	NYOP	Both entered	1	1	Only NYOP available	Both available	-1	2	34.875328	0	24	7	4	0	2	3	318							0	2	2	0	1	1	0	0	3	4	0	.75	1	.25	1	.83333331	0
151105_1450	19	Follow-Up	NYOP REJECT Purchase	Both entered	1	1	Both available	Both available	Don't invest search cost	3	26.87254	1	23	7	5	1	0	3	319							1	0	2	.5	0	1	.5	3	0	3	.75	0	.75	.25	.83333331	0	.66666669
151105_1450	20	Follow-Up	No purchase	Both entered	1	1	Both available	Both available	Don't invest search cost	2	37.092838	0	18	6	3	0	0	3	320							1	0	1	.5	0	.5	.5	2	1	1	.5	.25	.25	.25	.33333334	.16666667	.5
151105_1450	21	Follow-Up	PP	Both entered	1	1	Both available	Both available	Don't invest search cost	5	10.385177	1	20	1	5	3	0	3	321							1	0	1	.5	0	.5	.5	2	1	1	.5	.25	.25	.25	.33333334	.16666667	.5
151105_1450	22	Follow-Up	NYOP	Both entered	1	1	Only NYOP available	Only NYOP available	Don't invest search cost	5	32.005383	1	23	7	5	0	1	3	322							0	2	2	0	1	1	0	0	3	4	0	.75	1	.25	1	.83333331	0
151105_1450	23	PP	-1	Both entered	1	1	Only NYOP available	Both available	-1	1	37.48241	1	21	1	4	0	0	3	323				0	0	0	0	2	2	0	1	1	0	0	3	4	0	.75	1	.25	1	.83333331	0
151105_1450	24	NYOP	-1	Both entered	1	1	Both available	Both available	-1	3	28.141602	1	24	7	4	1	0	3	324	35	30	5				1	0	1	.5	0	.5	.5	2	1	1	.5	.25	.25	.25	.33333334	.16666667	.5
151105_1450	1	Well-Informed	No purchase	Both entered	1	1	Only NYOP available	Both available	-1	2	25.806929	0	24	6	3	3	0	3	301							0	1	1	0	.5	.5	.5	0	2	3	0	.5	.75	.5	.66666669	.5	0
151105_1450	2	Well-Informed	PP	Both entered	1	1	Both available	Both available	-1	3	34.875328	0	41	4	3	2	0	3	302							1	0	1	.5	0	.5	.5	0	2	3	0	.5	.75	.5	.66666669	.33333334	.16666667
151105_1450	3	Follow-Up	NYOP	Both entered	1	1	Both available	Both available	Don't invest search cost	5	32.905243	0	25	1	4	3	0	3	303							1	0	1	.5	0	.5	.5	0	2	3	0	.5	.75	.5	.66666669	.33333334	.16666667
151105_1450	4	Follow-Up	NYOP	Both entered	1	1	Only NYOP available	Only NYOP available	Don't invest search cost	6	16.260204	0	23	1	5	3	0	3	304							0	2	2	0	1	1	0	0	2	3	0	.5	.75	.5	.83333331	.66666669	0
151105_1450	5	Follow-Up	NYOP	Both entered	1	1	Only NYOP available	Only NYOP available	Don't invest search cost	5	8.3856001	0	25	6	3	3	0	3	305							0	1	1	0	.5	.5	.5	0	2	3	0	.5	.75	.5	.66666669	.5	0
151105_1450	6	Follow-Up	NYOP	Both entered	1	1	Only NYOP available	Only NYOP available	Don't invest search cost	1	37.092838	0	22	1	4	0	0	3	306							0	2	2	0	1	1	0	0	2	3	0	.5	.75	.5	.83333331	.66666669	0
151105_1450	7	PP	-1	Both entered	1	1	Only NYOP available	Both available	-1	5	34.875328	1	26	7	4	3	0	3	307				0	0	0	0	1	1	0	.5	.5	.5	0	2	3	0	.5	.75	.5	.66666669	.5	0
151105_1450	8	NYOP	-1	Both entered	1	1	Only NYOP available	Both available	-1	2	7.8152933	0	18	7	4	0	0	3	308	113	100	13				0	1	1	0	.5	.5	.5	0	2	3	0	.5	.75	.5	.66666669	.5	0
151105_1450	9	Well-Informed	NYOP REJECT No Purchase	Both entered	1	1	Both available	Both available	-1	3	10.795454	1	20	2	4	0	0	3	309							1	0	1	.5	0	.5	.5	0	2	3	0	.5	.75	.5	.66666669	.33333334	.16666667
151105_1450	10	Well-Informed	NYOP	Both entered	1	1	Only NYOP available	Both available	-1	7	18.145578	0	31	6	4	3	0	3	310							0	2	2	0	1	1	0	0	2	3	0	.5	.75	.5	.83333331	.66666669	0
151105_1450	11	Follow-Up	NYOP	Both entered	1	1	Only NYOP available	Only NYOP available	Don't invest search cost	2	7.8152933	1	26	5	2	3	0	3	311							0	2	2	0	1	1	0	0	2	3	0	.5	.75	.5	.83333331	.66666669	0
151105_1450	12	Follow-Up	NYOP	Both entered	1	1	Both available	Both available	Don't invest search cost	4	34.875328	0	21	2	4	0	0	3	312							1	0	1	.5	0	.5	.5	0	2	3	0	.5	.75	.5	.66666669	.33333334	.16666667
151105_1450	13	Follow-Up	No purchase	Both entered	1	1	Both available	Both available	Don't invest search cost	5	16.260204	1	27	7	2	3	0	3	313							1	0	1	.5	0	.5	.5	0	2	3	0	.5	.75	.5	.66666669	.33333334	.16666667
151105_1450	14	Follow-Up	No purchase	Both entered	1	1	Only NYOP available	Only NYOP available	Don't invest search cost	2	37.48241	1	23	4	2	2	0	3	314							0	1	1	0	.5	.5	.5	0	2	3	0	.5	.75	.5	.66666669	.5	0
151105_1450	15	PP	-1	Both entered	1	1	Both available	Both available	-1	4	8.5194225	1	20	0	4	2	0	3	315				0	0	0	1	0	1	.5	0	.5	.5	0	2	3	0	.5	.75	.5	.66666669	.33333334	.16666667
151105_1450	16	NYOP	-1	Both entered	1	1	Both available	Both available	-1	4	7.8152933	0	22	0	4	2	0	3	316	125	100	25				1	0	1	.5	0	.5	.5	0	2	3	0	.5	.75	.5	.66666669	.33333334	.16666667
151105_1450	17	Well-Informed	NYOP	Both entered	1	1	Only NYOP available	Both available	-1	4	45	1	31	4	2	1	0	3	317							0	2	2	0	1	1	0	0	2	3	0	.5	.75	.5	.83333331	.66666669	0
151105_1450	18	Well-Informed	NYOP	Both entered	1	1	Only NYOP available	Both available	-1	2	34.875328	0	24	7	4	0	2	3	318							0	1	1	0	.5	.5	.5	0	2	3	0	.5	.75	.5	.66666669	.5	0
151105_1450	19	Follow-Up	NYOP	Both entered	1	1	Only NYOP available	Only NYOP available	Don't invest search cost	3	26.87254	1	23	7	5	1	0	3	319							0	1	1	0	.5	.5	.5	0	2	3	0	.5	.75	.5	.66666669	.5	0
151105_1450	20	Follow-Up	NYOP	Both entered	1	1	Only NYOP available	Both available	Invest search cost	2	37.092838	0	18	6	3	0	0	3	320							0	1	1	0	.5	.5	.5	0	2	3	0	.5	.75	.5	.66666669	.5	0
151105_1450	21	Follow-Up	No purchase	Both entered	1	1	Only NYOP available	Only NYOP available	Don't invest search cost	5	10.385177	1	20	1	5	3	0	3	321							0	2	2	0	1	1	0	0	2	3	0	.5	.75	.5	.83333331	.66666669	0
151105_1450	22	Follow-Up	NYOP REJECT No Purchase	Both entered	1	1	Both available	Both available	Don't invest search cost	5	32.005383	1	23	7	5	0	1	3	322							1	0	1	.5	0	.5	.5	0	2	3	0	.5	.75	.5	.66666669	.33333334	.16666667
151105_1450	23	PP	-1	Both entered	1	1	Only NYOP available	Both available	-1	1	37.48241	1	21	1	4	0	0	3	323				0	0	0	0	2	2	0	1	1	0	0	2	3	0	.5	.75	.5	.83333331	.66666669	0
151105_1450	24	NYOP	-1	Both entered	1	1	Only NYOP available	Both available	-1	3	28.141602	1	24	7	4	1	0	3	324	127	100	27				0	2	2	0	1	1	0	0	2	3	0	.5	.75	.5	.83333331	.66666669	0
151105_1450	1	Well-Informed	NYOP	Both entered	1	1	Only NYOP available	Both available	-1	2	25.806929	0	24	6	3	3	0	3	301							0	2	2	0	1	1	0	0	3	3	0	.75	.75	.25	.83333331	.83333331	0
151105_1450	2	Well-Informed	NYOP	Both entered	1	1	Only NYOP available	Both available	-1	3	34.875328	0	41	4	3	2	0	3	302							0	2	2	0	1	1	0	0	3	4	0	.75	1	.25	1	.83333331	0
151105_1450	3	Follow-Up	NYOP	Both entered	1	1	Only NYOP available	Only NYOP available	Don't invest search cost	5	32.905243	0	25	1	4	3	0	3	303							0	2	2	0	1	1	0	0	3	4	0	.75	1	.25	1	.83333331	0
151105_1450	4	Follow-Up	NYOP	Both entered	1	1	Only NYOP available	Only NYOP available	Don't invest search cost	6	16.260204	0	23	1	5	3	0	3	304							0	2	2	0	1	1	0	0	3	3	0	.75	.75	.25	.83333331	.83333331	0
151105_1450	5	Follow-Up	NYOP	Both entered	1	1	Only NYOP available	Only NYOP available	Don't invest search cost	5	8.3856001	0	25	6	3	3	0	3	305							0	2	2	0	1	1	0	0	3	3	0	.75	.75	.25	.83333331	.83333331	0
151105_1450	6	Follow-Up	NYOP	Both entered	1	1	Only NYOP available	Only NYOP available	Don't invest search cost	1	37.092838	0	22	1	4	0	0	3	306							0	2	2	0	1	1	0	0	3	4	0	.75	1	.25	1	.83333331	0
151105_1450	7	PP	-1	Both entered	1	1	Only NYOP available	Both available	-1	5	34.875328	1	26	7	4	3	0	3	307				0	0	0	0	2	2	0	1	1	0	0	3	3	0	.75	.75	.25	.83333331	.83333331	0
151105_1450	8	NYOP	-1	Both entered	1	1	Only NYOP available	Both available	-1	2	7.8152933	0	18	7	4	0	0	3	308	96	60	36				0	2	2	0	1	1	0	0	3	3	0	.75	.75	.25	.83333331	.83333331	0
151105_1450	9	Well-Informed	NYOP	Both entered	1	1	Only NYOP available	Both available	-1	3	10.795454	1	20	2	4	0	0	3	309							0	2	2	0	1	1	0	0	3	3	0	.75	.75	.25	.83333331	.83333331	0
151105_1450	10	Well-Informed	NYOP	Both entered	1	1	Only NYOP available	Both available	-1	7	18.145578	0	31	6	4	3	0	3	310							0	2	2	0	1	1	0	0	3	3	0	.75	.75	.25	.83333331	.83333331	0
151105_1450	11	Follow-Up	No purchase	Both entered	1	1	Only NYOP available	Only NYOP available	Don't invest search cost	2	7.8152933	1	26	5	2	3	0	3	311							0	2	2	0	1	1	0	0	3	3	0	.75	.75	.25	.83333331	.83333331	0
151105_1450	12	Follow-Up	NYOP	Both entered	1	1	Only NYOP available	Only NYOP available	Don't invest search cost	4	34.875328	0	21	2	4	0	0	3	312							0	2	2	0	1	1	0	0	3	3	0	.75	.75	.25	.83333331	.83333331	0
151105_1450	13	Follow-Up	NYOP	Both entered	1	1	Only NYOP available	Only NYOP available	Don't invest search cost	5	16.260204	1	27	7	2	3	0	3	313							0	2	2	0	1	1	0	0	3	3	0	.75	.75	.25	.83333331	.83333331	0
151105_1450	14	Follow-Up	NYOP	Both entered	1	1	Only NYOP available	Only NYOP available	Don't invest search cost	2	37.48241	1	23	4	2	2	0	3	314							0	2	2	0	1	1	0	0	3	3	0	.75	.75	.25	.83333331	.83333331	0
151105_1450	15	PP	-1	Both entered	1	1	Only NYOP available	Both available	-1	4	8.5194225	1	20	0	4	2	0	3	315				0	0	0	0	2	2	0	1	1	0	0	3	4	0	.75	1	.25	1	.83333331	0
151105_1450	16	NYOP	-1	Both entered	1	1	Only NYOP available	Both available	-1	4	7.8152933	0	22	0	4	2	0	3	316	90	60	30				0	2	2	0	1	1	0	0	3	3	0	.75	.75	.25	.83333331	.83333331	0
151105_1450	17	Well-Informed	NYOP	Both entered	1	1	Only NYOP available	Both available	-1	4	45	1	31	4	2	1	0	3	317							0	2	2	0	1	1	0	0	3	4	0	.75	1	.25	1	.83333331	0
151105_1450	18	Well-Informed	NYOP	Both entered	1	1	Only NYOP available	Both available	-1	2	34.875328	0	24	7	4	0	2	3	318							0	2	2	0	1	1	0	0	3	3	0	.75	.75	.25	.83333331	.83333331	0
151105_1450	19	Follow-Up	No purchase	Both entered	1	1	Only NYOP available	Only NYOP available	Don't invest search cost	3	26.87254	1	23	7	5	1	0	3	319							0	2	2	0	1	1	0	0	3	3	0	.75	.75	.25	.83333331	.83333331	0
151105_1450	20	Follow-Up	NYOP	Both entered	1	1	Only NYOP available	Only NYOP available	Don't invest search cost	2	37.092838	0	18	6	3	0	0	3	320							0	2	2	0	1	1	0	0	3	4	0	.75	1	.25	1	.83333331	0
151105_1450	21	Follow-Up	NYOP	Both entered	1	1	Only NYOP available	Only NYOP available	Don't invest search cost	5	10.385177	1	20	1	5	3	0	3	321							0	2	2	0	1	1	0	0	3	4	0	.75	1	.25	1	.83333331	0
151105_1450	22	Follow-Up	NYOP	Both entered	1	1	Only NYOP available	Only NYOP available	Don't invest search cost	5	32.005383	1	23	7	5	0	1	3	322							0	2	2	0	1	1	0	0	3	3	0	.75	.75	.25	.83333331	.83333331	0
151105_1450	23	PP	-1	Both entered	1	1	Only NYOP available	Both available	-1	1	37.48241	1	21	1	4	0	0	3	323				0	0	0	0	2	2	0	1	1	0	0	3	3	0	.75	.75	.25	.83333331	.83333331	0
151105_1450	24	NYOP	-1	Both entered	1	1	Only NYOP available	Both available	-1	3	28.141602	1	24	7	4	1	0	3	324	100	60	40				0	2	2	0	1	1	0	0	3	4	0	.75	1	.25	1	.83333331	0
151105_1450	1	Well-Informed	PP	Both entered	1	1	Both available	Both available	-1	2	25.806929	0	24	6	3	3	0	3	301							1	0	1	.5	0	.5	.5	4	0	3	1	0	.75	0	.66666669	0	.83333331
151105_1450	2	Well-Informed	NYOP	Both entered	1	1	Only NYOP available	Both available	-1	3	34.875328	0	41	4	3	2	0	3	302							0	2	2	0	1	1	0	1	3	3	.25	.75	.75	0	.83333331	.83333331	.16666667
151105_1450	3	Follow-Up	NYOP	Both entered	1	1	Only NYOP available	Only NYOP available	Don't invest search cost	5	32.905243	0	25	1	4	3	0	3	303							0	2	2	0	1	1	0	0	4	4	0	1	1	0	1	1	0
151105_1450	4	Follow-Up	NYOP	Both entered	1	1	Only NYOP available	Only NYOP available	Don't invest search cost	6	16.260204	0	23	1	5	3	0	3	304							0	2	2	0	1	1	0	1	3	3	.25	.75	.75	0	.83333331	.83333331	.16666667
151105_1450	5	Follow-Up	NYOP	Both entered	1	1	Only NYOP available	Both available	Invest search cost	5	8.3856001	0	25	6	3	3	0	3	305							0	2	2	0	1	1	0	0	4	4	0	1	1	0	1	1	0
151105_1450	6	Follow-Up	NYOP REJECT Purchase	Both entered	1	1	Both available	Both available	Don't invest search cost	1	37.092838	0	22	1	4	0	0	3	306							1	0	1	.5	0	.5	.5	4	0	3	1	0	.75	0	.66666669	0	.83333331
151105_1450	7	PP	-1	Both entered	1	1	Only NYOP available	Both available	-1	5	34.875328	1	26	7	4	3	0	3	307				0	0	0	0	2	2	0	1	1	0	0	4	4	0	1	1	0	1	1	0
151105_1450	8	NYOP	-1	Both entered	1	1	Only NYOP available	Both available	-1	2	7.8152933	0	18	7	4	0	0	3	308	68	20	48				0	2	2	0	1	1	0	0	4	4	0	1	1	0	1	1	0
151105_1450	9	Well-Informed	NYOP	Both entered	1	1	Only NYOP available	Both available	-1	3	10.795454	1	20	2	4	0	0	3	309							0	2	2	0	1	1	0	0	4	4	0	1	1	0	1	1	0
151105_1450	10	Well-Informed	NYOP	Both entered	1	1	Only NYOP available	Both available	-1	7	18.145578	0	31	6	4	3	0	3	310							0	2	2	0	1	1	0	0	4	4	0	1	1	0	1	1	0
151105_1450	11	Follow-Up	NYOP REJECT Purchase	Both entered	1	1	Both available	Both available	Don't invest search cost	2	7.8152933	1	26	5	2	3	0	3	311							1	0	1	.5	0	.5	.5	4	0	3	1	0	.75	0	.66666669	0	.83333331
151105_1450	12	Follow-Up	NYOP	Both entered	1	1	Only NYOP available	Only NYOP available	Don't invest search cost	4	34.875328	0	21	2	4	0	0	3	312							0	2	2	0	1	1	0	0	4	4	0	1	1	0	1	1	0
151105_1450	13	Follow-Up	PP	Both entered	1	1	Only NYOP available	Both available	Invest search cost	5	16.260204	1	27	7	2	3	0	3	313							0	2	2	0	1	1	0	1	3	3	.25	.75	.75	0	.83333331	.83333331	.16666667
151105_1450	14	Follow-Up	NYOP	Both entered	1	1	Only NYOP available	Both available	Invest search cost	2	37.48241	1	23	4	2	2	0	3	314							0	2	2	0	1	1	0	0	4	4	0	1	1	0	1	1	0
151105_1450	15	PP	-1	Both entered	1	1	Only NYOP available	Both available	-1	4	8.5194225	1	20	0	4	2	0	3	315				20	5	15	0	2	2	0	1	1	0	1	3	3	.25	.75	.75	0	.83333331	.83333331	.16666667
151105_1450	16	NYOP	-1	Both entered	1	1	Both available	Both available	-1	4	7.8152933	0	22	0	4	2	0	3	316	0	0	0				1	0	1	.5	0	.5	.5	4	0	3	1	0	.75	0	.66666669	0	.83333331
151105_1450	17	Well-Informed	NYOP	Both entered	1	1	Only NYOP available	Both available	-1	4	45	1	31	4	2	1	0	3	317							0	2	2	0	1	1	0	1	3	3	.25	.75	.75	0	.83333331	.83333331	.16666667
151105_1450	18	Well-Informed	NYOP REJECT No Purchase	Both entered	1	1	Both available	Both available	-1	2	34.875328	0	24	7	4	0	2	3	318							1	0	1	.5	0	.5	.5	4	0	3	1	0	.75	0	.66666669	0	.83333331
151105_1450	19	Follow-Up	NYOP	Both entered	1	1	Only NYOP available	Only NYOP available	Don't invest search cost	3	26.87254	1	23	7	5	1	0	3	319							0	2	2	0	1	1	0	1	3	3	.25	.75	.75	0	.83333331	.83333331	.16666667
151105_1450	20	Follow-Up	NYOP REJECT Purchase	Both entered	1	1	Both available	Both available	Don't invest search cost	2	37.092838	0	18	6	3	0	0	3	320							1	0	1	.5	0	.5	.5	4	0	3	1	0	.75	0	.66666669	0	.83333331
151105_1450	21	Follow-Up	PP	Both entered	1	1	Both available	Both available	Don't invest search cost	5	10.385177	1	20	1	5	3	0	3	321							1	0	1	.5	0	.5	.5	4	0	3	1	0	.75	0	.66666669	0	.83333331
151105_1450	22	Follow-Up	NYOP	Both entered	1	1	Only NYOP available	Only NYOP available	Don't invest search cost	5	32.005383	1	23	7	5	0	1	3	322							0	2	2	0	1	1	0	1	3	3	.25	.75	.75	0	.83333331	.83333331	.16666667
151105_1450	23	PP	-1	Both entered	1	1	Both available	Both available	-1	1	37.48241	1	21	1	4	0	0	3	323				56	20	36	1	0	1	.5	0	.5	.5	4	0	3	1	0	.75	0	.66666669	0	.83333331
151105_1450	24	NYOP	-1	Both entered	1	1	Only NYOP available	Both available	-1	3	28.141602	1	24	7	4	1	0	3	324	55	15	40				0	2	2	0	1	1	0	1	3	3	.25	.75	.75	0	.83333331	.83333331	.16666667
151105_1450	1	Well-Informed	No purchase	Both entered	1	1	Only NYOP available	Both available	-1	2	25.806929	0	24	6	3	3	0	3	301							0	1	1	0	.5	.5	.5	2	2	2	.5	.5	.5	0	.5	.5	.33333334
151105_1450	2	Well-Informed	NYOP	Both entered	1	1	Only NYOP available	Both available	-1	3	34.875328	0	41	4	3	2	0	3	302							0	1	2	0	.5	1	.5	0	4	4	0	1	1	0	1	.83333331	0
151105_1450	3	Follow-Up	NYOP	Both entered	1	1	Only NYOP available	Both available	Invest search cost	5	32.905243	0	25	1	4	3	0	3	303							0	1	2	0	.5	1	.5	0	4	4	0	1	1	0	1	.83333331	0
151105_1450	4	Follow-Up	NYOP	Both entered	1	1	Only NYOP available	Only NYOP available	Don't invest search cost	6	16.260204	0	23	1	5	3	0	3	304							0	2	2	0	1	1	0	0	4	4	0	1	1	0	1	1	0
151105_1450	5	Follow-Up	NYOP	Both entered	1	1	Only NYOP available	Only NYOP available	Don't invest search cost	5	8.3856001	0	25	6	3	3	0	3	305							0	1	2	0	.5	1	.5	0	4	4	0	1	1	0	1	.83333331	0
151105_1450	6	Follow-Up	NYOP	Both entered	1	1	Only NYOP available	Only NYOP available	Don't invest search cost	1	37.092838	0	22	1	4	0	0	3	306							0	1	1	0	.5	.5	.5	2	2	2	.5	.5	.5	0	.5	.5	.33333334
151105_1450	7	PP	-1	Both entered	1	1	Only NYOP available	Both available	-1	5	34.875328	1	26	7	4	3	0	3	307				0	0	0	0	2	2	0	1	1	0	0	4	4	0	1	1	0	1	1	0
151105_1450	8	NYOP	-1	Both entered	1	1	Only NYOP available	Both available	-1	2	7.8152933	0	18	7	4	0	0	3	308	97	40	57				0	2	2	0	1	1	0	0	4	4	0	1	1	0	1	1	0
151105_1450	9	Well-Informed	NYOP REJECT No Purchase	Both entered	1	1	Only NYOP available	Both available	-1	3	10.795454	1	20	2	4	0	0	3	309							0	1	2	0	.5	1	.5	0	4	4	0	1	1	0	1	.83333331	0
151105_1450	10	Well-Informed	NYOP	Both entered	1	1	Only NYOP available	Both available	-1	7	18.145578	0	31	6	4	3	0	3	310							0	2	2	0	1	1	0	0	4	4	0	1	1	0	1	1	0
151105_1450	11	Follow-Up	NYOP	Both entered	1	1	Only NYOP available	Only NYOP available	Don't invest search cost	2	7.8152933	1	26	5	2	3	0	3	311							0	2	2	0	1	1	0	0	4	4	0	1	1	0	1	1	0
151105_1450	12	Follow-Up	PP	Both entered	1	1	Only NYOP available	Both available	Invest search cost	4	34.875328	0	21	2	4	0	0	3	312							0	1	1	0	.5	.5	.5	2	2	2	.5	.5	.5	0	.5	.5	.33333334
151105_1450	13	Follow-Up	NYOP	Both entered	1	1	Only NYOP available	Only NYOP available	Don't invest search cost	5	16.260204	1	27	7	2	3	0	3	313							0	2	2	0	1	1	0	0	4	4	0	1	1	0	1	1	0
151105_1450	14	Follow-Up	NYOP	Both entered	1	1	Only NYOP available	Only NYOP available	Don't invest search cost	2	37.48241	1	23	4	2	2	0	3	314							0	2	2	0	1	1	0	0	4	4	0	1	1	0	1	1	0
151105_1450	15	PP	-1	Both entered	1	1	Only NYOP available	Both available	-1	4	8.5194225	1	20	0	4	2	0	3	315				0	0	0	0	1	2	0	.5	1	.5	0	4	4	0	1	1	0	1	.83333331	0
151105_1450	16	NYOP	-1	Both entered	1	1	Only NYOP available	Both available	-1	4	7.8152933	0	22	0	4	2	0	3	316	80	40	40				0	1	2	0	.5	1	.5	0	4	4	0	1	1	0	1	.83333331	0
151105_1450	17	Well-Informed	NYOP	Both entered	1	1	Only NYOP available	Both available	-1	4	45	1	31	4	2	1	0	3	317							0	2	2	0	1	1	0	0	4	4	0	1	1	0	1	1	0
151105_1450	18	Well-Informed	NYOP	Both entered	1	1	Only NYOP available	Both available	-1	2	34.875328	0	24	7	4	0	2	3	318							0	1	1	0	.5	.5	.5	2	2	2	.5	.5	.5	0	.5	.5	.33333334
151105_1450	19	Follow-Up	PP	Both entered	1	1	Only NYOP available	Both available	Invest search cost	3	26.87254	1	23	7	5	1	0	3	319							0	1	1	0	.5	.5	.5	2	2	2	.5	.5	.5	0	.5	.5	.33333334
151105_1450	20	Follow-Up	NYOP	Both entered	1	1	Only NYOP available	Both available	Invest search cost	2	37.092838	0	18	6	3	0	0	3	320							0	1	2	0	.5	1	.5	0	4	4	0	1	1	0	1	.83333331	0
151105_1450	21	Follow-Up	NYOP	Both entered	1	1	Only NYOP available	Only NYOP available	Don't invest search cost	5	10.385177	1	20	1	5	3	0	3	321							0	1	1	0	.5	.5	.5	2	2	2	.5	.5	.5	0	.5	.5	.33333334
151105_1450	22	Follow-Up	NYOP	Both entered	1	1	Only NYOP available	Only NYOP available	Don't invest search cost	5	32.005383	1	23	7	5	0	1	3	322							0	1	2	0	.5	1	.5	0	4	4	0	1	1	0	1	.83333331	0
151105_1450	23	PP	-1	Both entered	1	1	Only NYOP available	Both available	-1	1	37.48241	1	21	1	4	0	0	3	323				48	20	28	0	1	1	0	.5	.5	.5	2	2	2	.5	.5	.5	0	.5	.5	.33333334
151105_1450	24	NYOP	-1	Both entered	1	1	Only NYOP available	Both available	-1	3	28.141602	1	24	7	4	1	0	3	324	55	20	35				0	1	1	0	.5	.5	.5	2	2	2	.5	.5	.5	0	.5	.5	.33333334
