# Supplementary material for: Buyer and seller data from pay what you want and name your own price laboratory markets
Source: Data Brief. 2017 May 4;12:513–7. doi: 10.1016/j.dib.2017.04.049 (PMC5425341; doi:10.1016/j.dib.2017.04.049)
Supplement: Supplementary file 10 — Supplementary material [file mmc10.xlsx]

## Sheet: PCFlex
Variable	Description	Values
session_number
sessionid
period
subject
subject_id
group
profit
totalprofit
type		1= seller, 2= buyer
buyer	buyer number in market
seller		1= PP seller, 2= flexible seller
market
c	costs
b	benefit
v	valuation
sellerentry	indicator	=1 if seller entered
postedprice	price set by posted price seller
postedprice2	price set by flexible seller if opting for posted price
mechanism		1= PWYW, 0= posted price
pwywprice	price paid to PWYW seller
purchasepp	indicator	=1 if purchase from PP
purchaseppchoice	indicator	=1 if purchase from flexible PP
purchasepwyw	indicator	=1 if purchase from flexible PWYW
choicesellerpwyw	both sellers entered, flexible chooses PWYW	0= no purchase, 1= purchase at posted price, 2= purchase at PWYW
choicesellerpp	both sellers entered, flexible chooses PP	0= no purchase, 1= purchase at posted price, 2= purchase at PP
numberpp1purchase
numberpp2purchase
numberpwywpurchase
risk_soep	Risk measure from German Socio-Economic Panel
svo_angle	Social Value Orientation
female	indicator	=1 if female
age
study	subject of study	0= Economics, 1= Business, 2= Other social science, 3= Psychology, 4= Liberal arts, 5= Law, 6= Natural sciences, 7= other
mood	estimate general mood today	5= very good, … , 1= very bad
frequency	how often participated in experiments	0= this is my first time, 1= once, 2= 2-5 times, 3= more often
know	how many people in experiment known
pp1share	market share PP seller
pp2share	market share flexible seller, if choosing PP
pwywshare	market share PWYW seller

## Sheet: NCFlex
Variable	Description	Values
session_number
sessionid
period
subject
subject_id
group
profit
totalprofit
type		1= seller, 2= buyer
buyer	buyer number in market
seller		1= PP seller, 2= flexible seller
market
c	costs
b	benefit
v	valuation
sellerentry	indicator	=1 if seller entered
postedprice	price set by posted price seller
postedprice2	price set by flexible seller if opting for posted price
mechanism		1= NYOP, 0= posted price
purchasepp	indicator	=1 if purchase from PP
purchaseppchoice	indicator	=1 if purchase from flexible PP
purchasenyop	indicator	=1 if bid submitted to flexible NYOP
choicesellernyop	both sellers entered, flexible chooses NYOP	0= no purchase, 1= purchase at posted price, 2= bid submitted to NYOP
choicesellerpp	both sellers entered, flexible chooses PP	0= no purchase, 1= purchase at posted price, 2= purchase at PP
numberpp1purchase
numberpp2purchase
numbernyopoffer
risk_soep	Risk measure from German Socio-Economic Panel
svo_angle	Social Value Orientation
female	indicator	=1 if female
age
study	subject of study	0= Economics, 1= Business, 2= Other social science, 3= Psychology, 4= Liberal arts, 5= Law, 6= Natural sciences, 7= other
mood	estimate general mood today	5= very good, … , 1= very bad
frequency	how often participated in experiments	0= this is my first time, 1= once, 2= 2-5 times, 3= more often
know	how many people in experiment known
bid
threshold	price threshold set by flexible seller if NYOP
successfulbid	indicator	=1 if successful
pp1share	market share PP seller
pp2share	market share flexible seller, if choosing PP
nyopshare	market share NYOP seller

## Sheet: PCFix
Variable	Description	Values
session_number
sessionid
period
subject
subject_id
group
profit
totalprofit
type		1= seller, 2= buyer
buyer	buyer number in market
seller		1= PP seller, 2= PWYW seller
market
c	costs
b	benefit
v	valuation
sellerentry	indicator	=1 if seller entered
postedprice	price set by posted price seller
pwywprice	price paid to PWYW seller
purchasepp	indicator	=1 if purchase from PP
purchasepwyw	indicator	=1 if purchase from PWYW
choiceseller	both sellers entered	0= no purchase, 1= purchase at posted price, 2= purchase at PWYW
numberpppurchase
numberpwywpurchase
risk_soep	Risk measure from German Socio-Economic Panel
svo_angle	Social Value Orientation
female	indicator	=1 if female
age
study	subject of study	0= Economics, 1= Business, 2= Other social science, 3= Psychology, 4= Liberal arts, 5= Law, 6= Natural sciences, 7= other
mood	estimate general mood today	5= very good, … , 1= very bad
frequency	how often participated in experiments	0= this is my first time, 1= once, 2= 2-5 times, 3= more often
know	how many people in experiment known
ppshare	market share PP seller
pwywshare	market share PWYW seller

## Sheet: NCFix
Variable	Description	Values
session_number
sessionid
period
subject
subject_id
group
profit
totalprofit
type		1= seller, 2= buyer
buyer	buyer number in market
seller		1= PP seller, 2= NYOP seller
market
c	costs
b	benefit
v	valuation
sellerentry	indicator	=1 if seller entered
postedprice	price set by posted price seller
purchasepp	indicator	=1 if purchase from PP
purchasenyop	indicator	=1 if bid submitted to NYOP
choiceseller	both sellers entered	0= no purchase, 1= purchase at posted price, 2= bid submitted to NYOP
numberpppurchase
numbernyopoffer
risk_soep	Risk measure from German Socio-Economic Panel
svo_angle	Social Value Orientation
female	indicator	=1 if female
age
study	subject of study	0= Economics, 1= Business, 2= Other social science, 3= Psychology, 4= Liberal arts, 5= Law, 6= Natural sciences, 7= other
mood	estimate general mood today	5= very good, … , 1= very bad
frequency	how often participated in experiments	0= this is my first time, 1= once, 2= 2-5 times, 3= more often
know	how many people in experiment known
bid
threshold	price threshold set by flexible seller if NYOP
successfulbid	indicator	=1 if successful
ppshare	market share PP seller
nyopshare	market share NYOP seller
nobuyshare	market share no purchase

## Sheet: PM
Variable	Description	Values
session_number
sessionid
period
subject
subject_id
group
profit
totalprofit
type		1= seller, 2= buyer
buyer	buyer number in market
market
c	costs
b	benefit
v	valuation
sellerentry	indicator	=1 if seller entered
purchase	indicator	=1 if agreeing to pay voluntarily
risk_soep	Risk measure from German Socio-Economic Panel
svo_angle	Social Value Orientation
female	indicator	=1 if female
age
study	subject of study	0= Economics, 1= Business, 2= Other social science, 3= Psychology, 4= Liberal arts, 5= Law, 6= Natural sciences, 7= other
mood	estimate general mood today	5= very good, … , 1= very bad
frequency	how often participated in experiments	0= this is my first time, 1= once, 2= 2-5 times, 3= more often
know	how many people in experiment known
price
pwywshare

## Sheet: NM
Variable	Description	Values
session_number
sessionid
period
subject
subject_id
group
profit
totalprofit
type		1= seller, 2= buyer
buyer	buyer number in market
market
c	costs
b	benefit
v	valuation
sellerentry	indicator	=1 if seller entered
purchase	indicator	=1 if agreeing to submit bid
risk_soep	Risk measure from German Socio-Economic Panel
svo_angle	Social Value Orientation
female	indicator	=1 if female
age
study	subject of study	0= Economics, 1= Business, 2= Other social science, 3= Psychology, 4= Liberal arts, 5= Law, 6= Natural sciences, 7= other
mood	estimate general mood today	5= very good, … , 1= very bad
frequency	how often participated in experiments	0= this is my first time, 1= once, 2= 2-5 times, 3= more often
know	how many people in experiment known
bid
threshold	price threshold
successfulbid	indicator	=1 if successful
nobuyshare

## Sheet: PCEB
Variable	Description	Values
session_number
sessionid
subject_id
subject
marketenv	market environment for well-informed buyers	1= both sellers entered, 2= only PP entered, 3= only PWYW entered, 0= no seller entered
type		1= well-informed buyer, 2= follow-up buyer, 3= posted-price seller, 4= PWYW seller
choiceseller		0= no purchase, 1= PP, 2= PWYW, 5= no purchase possible
marketenv2	market environment for follow-up buyers	0= no seller available, 1= both sellers available, 2= PP seller available, 3= PWYW seller available
marketenv3	market environment for follow-up buyers after search costs have been invested	0= no seller available, 1= both sellers available, 2= PP seller available, 3= PWYW seller available
csinvest	indicator for search costs
numbernopurchase
revenuepwyw3456
costspwyw3456
profitpwyw3456
revenuepp3456
marketentrypwyw
marketentrypp
costspp3456
profitpp3456
salespp12
salespwyw12
marketsharepp12
marketsharepwyw12
marketsharenobuy12
salespp3456
salespwyw3456
marketsharepp3456
marketsharepwyw3456
marketsharenobuy3456
marketsharepwyw
marketsharepp
risk_soep	Risk measure from German Socio-Economic Panel
svo_angle	Social Value Orientation
female	indicator	=1 if female
age
study	subject of study	0= Economics, 1= Business, 2= Other social science, 3= Psychology, 4= Liberal arts, 5= Law, 6= Natural sciences, 7= other
mood	estimate general mood today	5= very good, … , 1= very bad
frequency	how often participated in experiments	0= this is my first time, 1= once, 2= 2-5 times, 3= more often
know	how many people in experiment known

## Sheet: NCEB
Variable	Description	Values
session_number
sessionid
subject_id
subject
marketenv	market environment for well-informed buyers	1= both sellers entered, 2= only PP entered, 3= only NYOP entered, 0= no seller entered
type		1= well-informed buyer, 2= follow-up buyer, 3= posted-price seller, 4= NYOP seller
choiceseller		0= no purchase, 1= PP, 2= NYOP, 3= NYOP unsuccessful, no PP purchase, 4= NYOP unsuccessful, PP purchase, 5= no purchase possible
marketenv2	market environment for follow-up buyers	0= no seller available, 1= both sellers available, 2= PP seller available, 3= NYOP seller available
marketenv3	market environment for follow-up buyers after search costs have been invested	0= no seller available, 1= both sellers available, 2= PP seller available, 3= NYOP seller available
csinvest	indicator for search costs
revenuenyop3456
costsnyop3456
profitnyop3456
revenuepp3456
marketentrynyop
marketentrypp
costspp3456
profitpp3456
salespp12
salesnyop12
offernyop12
marketsharepp12
marketsharenyop12
marketsharenyopoffer12
marketsharenobuy12
salespp3456
salesnyop3456
offernyop3456
marketsharepp3456
marketsharenyop3456
marketsharenyopoffer3456
marketsharenobuy3456
marketsharenyopoffer
marketsharenyop
marketsharepp
risk_soep	Risk measure from German Socio-Economic Panel
svo_angle	Social Value Orientation
female	indicator	=1 if female
age
study	subject of study	0= Economics, 1= Business, 2= Other social science, 3= Psychology, 4= Liberal arts, 5= Law, 6= Natural sciences, 7= other
mood	estimate general mood today	5= very good, … , 1= very bad
frequency	how often participated in experiments	0= this is my first time, 1= once, 2= 2-5 times, 3= more often
know	how many people in experiment known
